# Supplementary material for: Defensive Resistance of Cowpea Vigna unguiculata Control Megalurothrips usitatus Mediated by Jasmonic Acid or Insect Damage
Source: Plants (Basel). 2023 Feb 19;12(4):942. doi: 10.3390/plants12040942 (PMC9967092; doi:10.3390/plants12040942)
Supplement: Supplementary file 1 [file plants-12-00942-s001.zip]

Archive with 14 entries (14 files):
- Table S1 All.Unigene.annot.xlsx
- Table S10 RNA.KEGG_enrichment.xls
- Table S11 gene_groups.annot.xlsx
- Table S12 CK_vs_24H_filter.xlsx
- Table S13 CK_vs_48H_filter.xlsx
- Table S14 CK_vs_JA_filter.xlsx
- Table S2 bamStatSummary.txt
- Table S3 CK_vs_24H.diff.annot.xlsx
- Table S4 CK_vs_48H.diff.annot.xlsx
- Table S5 CK_vs_JA.diff.annot.xlsx
- Table S6 CK_vs_24H_CK_vs_48H_CK_vs_JA.ID.annot.xlsx
- Table S7 CK_vs_24H.pathenrichment.xlsx
- Table S8 CK_vs_48H.pathenrichment.xlsx
- Table S9 CK_vs_JA.pathenrichment.xlsx
