# Supplementary material for: Defensive Resistance of Cowpea Vigna unguiculata Control Megalurothrips usitatus Mediated by Jasmonic Acid or Insect Damage
Source: Plants (Basel). 2023 Feb 19;12(4):942. doi: 10.3390/plants12040942 (PMC9967092; doi:10.3390/plants12040942)
Supplement: Supplementary file 1 [file plants-12-00942-s001.zip › Table S1 All.Unigene.annot.xlsx]

## Sheet: Sheet1
ID	Length	KEGG	KEGG pathway	NR	Swissprot	TrEMBL	KOG	GO	Pfam	TF-Family	TF-Category	TF-Classification
12h1_transcript_0	8639	--	--	protein SABRE isoform X1 [Vigna radiata var. radiata]	SAB_ARATH RecName: Full=Protein SABRE {ECO:0000303|PubMed:8275864}; AltName: Full=Protein HYPERSENSITIVE TO PI STARVATION 4 {ECO:0000303|PubMed:22615140}; Flags: Precursor;	A0A4D6NPW4_VIGUN SubName: Full=FMP27 protein {ECO:0000313|EMBL:QCE15930.1};	Uncharacterized conserved protein	GO:0005576,extracellular region; GO:0005794,Golgi apparatus; GO:0016036,cellular response to phosphate starvation; GO:0007275,multicellular organism development; GO:0010105,negative regulation of ethylene-activated signaling pathway; GO:0030307,positive regulation of cell growth; GO:0006950,response to stress; GO:0007154,cell communication; GO:0008150,biological_process; GO:0009267,cellular respo…	Golgi-body localisation protein domain	--	--	--
12h1_transcript_1	8547	K09533 DnaJ homolog subfamily C member 13 | (RefSeq) dnaJ homolog subfamily C GRV2 isoform X1 (A)	--	dnaJ homolog subfamily C GRV2 isoform X1 [Vigna radiata var. radiata]	GRV2_ARATH RecName: Full=DnaJ homolog subfamily C GRV2; AltName: Full=Protein GRAVITROPISM DEFECTIVE 2; AltName: Full=Protein GREEN FLUORESCENT SEED 2; AltName: Full=Protein KATAMARI2;	A0A4D6KXA1_VIGUN SubName: Full=DnaJ-like protein subfamily C member 13 {ECO:0000313|EMBL:QCD80717.1};	Endocytosis protein RME-8, contains DnaJ domain	GO:0005783,endoplasmic reticulum; GO:0010008,endosome membrane; GO:0005794,Golgi apparatus; GO:0043231,intracellular membrane-bounded organelle; GO:0005770,late endosome; GO:0031902,late endosome membrane; GO:0005777,peroxisome; GO:0005802,trans-Golgi network; GO:0005774,vacuolar membrane; GO:0005773,vacuole; GO:0009660,amyloplast organization; GO:0051301,cell division; GO:0009793,embryo developm…	GYF domain 2	--	--	--
12h1_transcript_10	7899	K19026 spatacsin | (RefSeq) uncharacterized protein LOC114177230 isoform X1 (A)	--	PREDICTED: uncharacterized protein LOC108330498 [Vigna angularis]	--	A0A4D6L8B3_VIGUN SubName: Full=Spatacsin {ECO:0000313|EMBL:QCD84768.1};	Uncharacterized conserved protein	--	Spatacsin C-terminus	--	--	--
12h1_transcript_1000	5010	K00558 DNA (cytosine-5)-methyltransferase 1 [EC:2.1.1.37] | (RefSeq) DNA (cytosine-5)-methyltransferase 1-like isoform X1 (A)	ko00270: Cysteine and methionine metabolism; ko01100: Metabolic pathways	DNA (cytosine-5)-methyltransferase 1 isoform X1 [Vigna radiata var. radiata]	DNMT1_ARATH RecName: Full=DNA (cytosine-5)-methyltransferase 1; EC=2.1.1.37; AltName: Full=DNA methyltransferase 01; AltName: Full=DNA methyltransferase 2; AltName: Full=DNA methyltransferase AthI; Short=DNA Metase AthI; Short=M.AthI; AltName: Full=DNA methyltransferase DDM2; AltName: Full=Protein DECREASED DNA METHYLATION 2;	A0A4D6M3D8_VIGUN RecName: Full=DNA (cytosine-5)-methyltransferase {ECO:0000256|PIRNR:PIRNR037404}; EC=2.1.1.37 {ECO:0000256|PIRNR:PIRNR037404};	--	GO:0005634,nucleus; GO:0003682,chromatin binding; GO:0003886,DNA (cytosine-5-)-methyltransferase activity; GO:0003677,DNA binding; GO:0008168,methyltransferase activity; GO:0006325,chromatin organization; GO:0009294,DNA mediated transformation; GO:0010424,DNA methylation on cytosine within a CG sequence; GO:0010216,maintenance of DNA methylation; GO:0009910,negative regulation of flower developme…	Cytosine specific DNA methyltransferase replication foci domain	--	--	--
12h1_transcript_10000	3136	--	--	uncharacterized protein LOC106777661 isoform X1 [Vigna radiata var. radiata]	--	A0A4D6LTM9_VIGUN SubName: Full=RNA polymerase-associated protein Rtf1 {ECO:0000313|EMBL:QCD91813.1};	--	GO:0003677,DNA binding; GO:0008270,zinc ion binding; GO:0003674,molecular_function; GO:0003676,nucleic acid binding; GO:0005488,binding; GO:0097159,organic cyclic compound binding; GO:1901363,heterocyclic compound binding; GO:0043167,ion binding; GO:0043169,cation binding; GO:0046872,metal ion binding; GO:0046914,transition metal ion binding	Plus-3 domain	--	--	--
12h1_transcript_10001	3126	K11866 STAM-binding protein [EC:3.4.19.12] | (RefSeq) AMSH-like ubiquitin thioesterase 3 (A)	ko04144: Endocytosis	PREDICTED: protein trichome birefringence-like 39 [Vigna angularis]	TBL39_ARATH RecName: Full=Protein trichome birefringence-like 39;	A0A4D6N7C1_VIGUN SubName: Full=Trichome birefringence-like family {ECO:0000313|EMBL:QCE09743.1};	--	GO:0005794,Golgi apparatus; GO:0016021,integral component of membrane; GO:0009506,plasmodesma; GO:0005773,vacuole; GO:0016413,O-acetyltransferase activity; GO:0003674,molecular_function; GO:0003824,catalytic activity; GO:0008374,O-acyltransferase activity; GO:0016407,acetyltransferase activity; GO:0016740,transferase activity; GO:0016746,transferase activity, transferring acyl groups; GO:0016747,…	PMR5 N terminal Domain	--	--	--
12h1_transcript_10002	3134	K14486 auxin response factor | (RefSeq) auxin response factor 3-like (A)	ko04075: Plant hormone signal transduction	PREDICTED: auxin response factor 4-like isoform X3 [Vigna angularis]	ARFD_ARATH RecName: Full=Auxin response factor 4;	A0A0L9UNQ6_PHAAN RecName: Full=Auxin response factor {ECO:0000256|RuleBase:RU004561};	--	GO:0005634,nucleus; GO:0003700,DNA-binding transcription factor activity; GO:0000976,transcription regulatory region sequence-specific DNA binding; GO:0010158,abaxial cell fate specification; GO:0009734,auxin-activated signaling pathway; GO:0010050,vegetative phase change; GO:0003674,molecular_function; GO:0140110,transcription regulator activity; GO:0001067,regulatory region nucleic acid binding…	AUX/IAA family	AUX/IAA	TR	AUX/IAA
12h1_transcript_10003	3126	K09338 homeobox-leucine zipper protein | (RefSeq) homeobox-leucine zipper protein ATHB-15-like (A)	--	PREDICTED: homeobox-leucine zipper protein ATHB-15 [Vigna angularis]	ATB15_ARATH RecName: Full=Homeobox-leucine zipper protein ATHB-15; AltName: Full=HD-ZIP protein ATHB-15; AltName: Full=Homeodomain transcription factor ATHB-15; AltName: Full=Protein CORONA; AltName: Full=Protein INCURVATA 4;	A0A0S3T081_PHAAN SubName: Full=Uncharacterized protein {ECO:0000313|EMBL:BAT98480.1};	--	GO:0005634,nucleus; GO:0003677,DNA binding; GO:0008289,lipid binding; GO:0030154,cell differentiation; GO:0003674,molecular_function; GO:0003676,nucleic acid binding; GO:0005488,binding; GO:0097159,organic cyclic compound binding; GO:1901363,heterocyclic compound binding; GO:0008150,biological_process; GO:0009987,cellular process; GO:0032502,developmental process; GO:0048869,cellular developmenta…	START domain	HB-HD-ZIP	TF	HB->HB-HD-ZIP
12h1_transcript_10004	3106	--	--	PREDICTED: protein ENHANCED DISEASE RESISTANCE 2 isoform X2 [Vigna angularis]	EDR2_ARATH RecName: Full=Protein ENHANCED DISEASE RESISTANCE 2;	A0A0L9UR75_PHAAN SubName: Full=Uncharacterized protein {ECO:0000313|EMBL:KOM45390.1};	--	GO:0005789,endoplasmic reticulum membrane; GO:0010008,endosome membrane; GO:0016021,integral component of membrane; GO:0005886,plasma membrane; GO:0070273,phosphatidylinositol-4-phosphate binding; GO:0009873,ethylene-activated signaling pathway; GO:1900056,negative regulation of leaf senescence; GO:0009626,plant-type hypersensitive response; GO:1900150,regulation of defense response to fungus; GO…	Protein of unknown function (DUF1336)	--	--	--
12h1_transcript_10005	3142	K21767 tubulin-specific chaperone D | (RefSeq) tubulin-folding cofactor D isoform X1 (A)	--	PREDICTED: uncharacterized protein LOC108338370 [Vigna angularis]	Y3228_ARATH RecName: Full=PHD finger protein At3g20280;	A0A4D6MPJ6_VIGUN RecName: Full=PHD-type domain-containing protein {ECO:0000259|PROSITE:PS50016};	--	GO:0046872,metal ion binding; GO:0003674,molecular_function; GO:0005488,binding; GO:0043167,ion binding; GO:0043169,cation binding	PHD-finger	PHD	TR	PHD
12h1_transcript_10007	3131	--	--	PREDICTED: OBERON-like protein [Vigna angularis]	PVIP_PEA RecName: Full=OBERON-like protein; AltName: Full=Potyvirus VPg-interacting protein; Short=PVIPp; Flags: Fragment;	A0A4D6MKR7_VIGUN RecName: Full=OBERON-like protein {ECO:0000256|PIRNR:PIRNR025218};	--	GO:0005634,nucleus; GO:0046872,metal ion binding; GO:0007275,multicellular organism development; GO:0046740,transport of virus in host, cell to cell; GO:0003674,molecular_function; GO:0005488,binding; GO:0043167,ion binding; GO:0043169,cation binding; GO:0008150,biological_process; GO:0032501,multicellular organismal process; GO:0032502,developmental process; GO:0048856,anatomical structure devel…	Coiled-coil region of Oberon	--	--	--
12h1_transcript_10008	3128	K00940 nucleoside-diphosphate kinase [EC:2.7.4.6] | (RefSeq) nucleoside diphosphate kinase 2, chloroplastic (A)	ko00230: Purine metabolism; ko00240: Pyrimidine metabolism; ko01100: Metabolic pathways; ko01110: Biosynthesis of secondary metabolites; ko01232: Nucleotide metabolism; ko01240: Biosynthesis of cofactors; ko04016: MAPK signaling pathway - plant	PREDICTED: protein FAM135B-like isoform X3 [Vigna angularis]	--	A0A4D6L6C3_VIGUN SubName: Full=Alpha/Beta hydrolase fold {ECO:0000313|EMBL:QCD84038.1};	Uncharacterized conserved protein	GO:0016787,hydrolase activity; GO:0003674,molecular_function; GO:0003824,catalytic activity	Putative serine esterase (DUF676)	--	--	--
12h1_transcript_10009	3133	K22390 acid phosphatase type 7 | (RefSeq) probable inactive purple acid phosphatase 1 (A)	--	protein RIK isoform X3 [Vigna radiata var. radiata]	RIK_ARATH RecName: Full=Protein RIK; AltName: Full=Rough sheath 2-interacting KH domain protein; Short=RS2-interacting KH domain protein;	A0A1S3TVB9_VIGRR SubName: Full=protein RIK isoform X3 {ECO:0000313|RefSeq:XP_014497690.1};	Predicted RNA-binding protein, contains KH domains	GO:0005634,nucleus; GO:0003723,RNA binding; GO:0003674,molecular_function; GO:0003676,nucleic acid binding; GO:0005488,binding; GO:0097159,organic cyclic compound binding; GO:1901363,heterocyclic compound binding; GO:0005575,cellular_component; GO:0005622,intracellular anatomical structure; GO:0043226,organelle; GO:0043227,membrane-bounded organelle; GO:0043229,intracellular organelle; GO:0043231…	--	--	--	--
12h1_transcript_1001	4982	K08711 ATP-binding cassette, subfamily G (WHITE), member 2, PDR | (RefSeq) LOW QUALITY PROTEIN: ZEB2-regulated ABC transporter 1-like (A)	ko02010: ABC transporters	PREDICTED: ABC transporter G family member 36-like [Vigna angularis]	AB36G_ARATH RecName: Full=ABC transporter G family member 36 {ECO:0000303|PubMed:18299247}; Short=ABC transporter ABCG.36 {ECO:0000303|PubMed:18299247}; Short=AtABCG36 {ECO:0000303|PubMed:18299247}; AltName: Full=Pleiotropic drug resistance protein 8 {ECO:0000303|PubMed:12430018, ECO:0000303|PubMed:16415066, ECO:0000303|PubMed:16506311}; Short=AtPDR8 {ECO:0000303|PubMed:23815470}; AltName: Full=P…	A0A0L9T9Z4_PHAAN SubName: Full=Uncharacterized protein {ECO:0000313|EMBL:KOM27393.1};	Pleiotropic drug resistance proteins (PDR1-15), ABC superfamily	GO:0009507,chloroplast; GO:0009941,chloroplast envelope; GO:0005783,endoplasmic reticulum; GO:0005789,endoplasmic reticulum membrane; GO:0016021,integral component of membrane; GO:0005739,mitochondrion; GO:0005886,plasma membrane; GO:0005802,trans-Golgi network; GO:0005774,vacuolar membrane; GO:0005524,ATP binding; GO:0042626,ATPase-coupled transmembrane transporter activity; GO:0010329,auxin eff…	ABC-2 type transporter	--	--	--
12h1_transcript_10010	3127	K19613 leucine-rich repeat protein SHOC2 | (RefSeq) receptor-like protein 12 (A)	--	receptor-like protein 12 isoform X1 [Vigna radiata var. radiata]	RLP6_ARATH RecName: Full=Receptor-like protein 6 {ECO:0000303|PubMed:18434605}; Short=AtRLP6 {ECO:0000303|PubMed:18434605}; Flags: Precursor;	A0A1S3UF88_VIGRR SubName: Full=receptor-like protein 12 isoform X1 {ECO:0000313|RefSeq:XP_014504702.1};	FOG: Leucine rich repeat	GO:0016021,integral component of membrane; GO:0005886,plasma membrane; GO:0005575,cellular_component; GO:0016020,membrane; GO:0031224,intrinsic component of membrane; GO:0110165,cellular anatomical entity; GO:0071944,cell periphery	Leucine rich repeat	--	--	--
12h1_transcript_10011	3100	K00789 S-adenosylmethionine synthetase [EC:2.5.1.6] | (RefSeq) S-adenosylmethionine synthase (A)	ko00270: Cysteine and methionine metabolism; ko00999: Biosynthesis of various plant secondary metabolites; ko01100: Metabolic pathways; ko01110: Biosynthesis of secondary metabolites; ko01230: Biosynthesis of amino acids; ko01240: Biosynthesis of cofactors	PREDICTED: uncharacterized protein LOC108347590 isoform X1 [Vigna angularis]	--	A0A4D6MNP2_VIGUN RecName: Full=VWFA domain-containing protein {ECO:0000259|PROSITE:PS50234};	--	--	von Willebrand factor type A domain	--	--	--
12h1_transcript_10012	3128	K02108 F-type H+-transporting ATPase subunit a | (RefSeq) atpI, L076_p054; ATP synthase CF0 subunit IV (A)	ko00190: Oxidative phosphorylation; ko00195: Photosynthesis; ko01100: Metabolic pathways	ATP synthase F0, A subunit [Medicago truncatula]	ATPI_PHAVU RecName: Full=ATP synthase subunit a, chloroplastic {ECO:0000255|HAMAP-Rule:MF_01393}; AltName: Full=ATP synthase F0 sector subunit a {ECO:0000255|HAMAP-Rule:MF_01393}; AltName: Full=F-ATPase subunit IV {ECO:0000255|HAMAP-Rule:MF_01393};	A0A444YNN9_ARAHY SubName: Full=Uncharacterized protein {ECO:0000313|EMBL:RYR03498.1};	ATP synthase F0 subunit 6 and related proteins	GO:0009535,chloroplast thylakoid membrane; GO:0016021,integral component of membrane; GO:0005886,plasma membrane; GO:0045263,proton-transporting ATP synthase complex, coupling factor F(o); GO:0046933,proton-transporting ATP synthase activity, rotational mechanism; GO:0003674,molecular_function; GO:0003824,catalytic activity; GO:0005215,transporter activity; GO:0005216,ion channel activity; GO:000…	Ribosomal protein S2	--	--	--
12h1_transcript_10013	3133	K13412 calcium-dependent protein kinase [EC:2.7.11.1] | (RefSeq) calcium-dependent protein kinase SK5 isoform X1 (A)	ko04626: Plant-pathogen interaction	calcium-dependent protein kinase SK5 [Vigna radiata var. radiata]	CDPK_SOYBN RecName: Full=Calcium-dependent protein kinase SK5; Short=CDPK; EC=2.7.11.1;	A0A1S3URV3_VIGRR SubName: Full=calcium-dependent protein kinase SK5 {ECO:0000313|RefSeq:XP_014508712.1};	Ca2+/calmodulin-dependent protein kinase, EF-Hand protein superfamily	GO:0005737,cytoplasm; GO:0005634,nucleus; GO:0005524,ATP binding; GO:0005509,calcium ion binding; GO:0009931,calcium-dependent protein serine/threonine kinase activity; GO:0005516,calmodulin binding; GO:0004683,calmodulin-dependent protein kinase activity; GO:0106310,protein serine kinase activity; GO:0106311,protein threonine kinase activity; GO:0035556,intracellular signal transduction; GO:0018…	EF hand	--	--	--
12h1_transcript_10014	3133	K08287 dual-specificity kinase [EC:2.7.12.1] | (RefSeq) serine/threonine-protein kinase AFC1-like (A)	--	uncharacterized protein LOC106771964 isoform X1 [Vigna radiata var. radiata]	--	A0A4D6N259_VIGUN SubName: Full=Uncharacterized protein {ECO:0000313|EMBL:QCE07032.1};	--	--	Domain of unknown function (DUF4378)	--	--	--
12h1_transcript_10015	3110	K21596 calmodulin-binding transcription activator | (RefSeq) calmodulin-binding transcription activator 5-like isoform X1 (A)	--	calmodulin-binding transcription activator 5 [Vigna radiata var. radiata]	CMTA5_ARATH RecName: Full=Calmodulin-binding transcription activator 5 {ECO:0000303|PubMed:11925432}; Short=AtCAMTA5 {ECO:0000303|PubMed:11925432}; AltName: Full=Ethylene-induced calmodulin-binding protein f {ECO:0000303|PubMed:11782485}; Short=EICBP.f {ECO:0000303|PubMed:11782485}; AltName: Full=Signal-responsive protein 6 {ECO:0000303|PubMed:12218065}; Short=AtSR6 {ECO:0000303|PubMed:12218065};	A0A4D6KUA7_VIGUN SubName: Full=P-loop containing nucleoside triphosphate hydrolase {ECO:0000313|EMBL:QCD80045.1};	Uncharacterized conserved protein, contains IPT/TIG domain	GO:0005634,nucleus; GO:0005516,calmodulin binding; GO:0003700,DNA-binding transcription factor activity; GO:0003690,double-stranded DNA binding; GO:0043565,sequence-specific DNA binding; GO:0003712,transcription coregulator activity; GO:0070417,cellular response to cold; GO:0006357,regulation of transcription by RNA polymerase II; GO:0006355,regulation of transcription, DNA-templated; GO:0009409,…	CG-1 domain	CAMTA	TF	CAMTA
12h1_transcript_10016	3135	K02111 F-type H+/Na+-transporting ATPase subunit alpha [EC:7.1.2.2 7.2.2.1] | (RefSeq) atpA, L076_p067; ATP synthase CF1 alpha subunit (A)	ko00190: Oxidative phosphorylation; ko00195: Photosynthesis; ko01100: Metabolic pathways	putative ATPase, F0 complex, subunit C [Helianthus annuus]	ATPA_PHAVU RecName: Full=ATP synthase subunit alpha, chloroplastic {ECO:0000255|HAMAP-Rule:MF_01346}; EC=7.1.2.2 {ECO:0000255|HAMAP-Rule:MF_01346}; AltName: Full=ATP synthase F1 sector subunit alpha {ECO:0000255|HAMAP-Rule:MF_01346}; AltName: Full=F-ATPase subunit alpha {ECO:0000255|HAMAP-Rule:MF_01346};	A0A5N5J1F0_9ROSI RecName: Full=ATP synthase subunit alpha, chloroplastic {ECO:0000256|HAMAP-Rule:MF_01346, ECO:0000256|RuleBase:RU004286}; EC=7.1.2.2 {ECO:0000256|HAMAP-Rule:MF_01346, ECO:0000256|RuleBase:RU004286}; AltName: Full=ATP synthase F1 sector subunit alpha {ECO:0000256|HAMAP-Rule:MF_01346}; AltName: Full=F-ATPase subunit alpha {ECO:0000256|HAMAP-Rule:MF_01346};	F0F1-type ATP synthase, alpha subunit	GO:0009535,chloroplast thylakoid membrane; GO:0045261,proton-transporting ATP synthase complex, catalytic core F(1); GO:0005524,ATP binding; GO:0046933,proton-transporting ATP synthase activity, rotational mechanism; GO:0046961,proton-transporting ATPase activity, rotational mechanism; GO:0000166,nucleotide binding; GO:0003674,molecular_function; GO:0005488,binding; GO:0017076,purine nucleotide b…	ATP synthase alpha/beta family, nucleotide-binding domain	--	--	--
12h1_transcript_10018	3072	K12874 intron-binding protein aquarius | (RefSeq) RNA helicase aquarius (A)	ko03040: Spliceosome	PREDICTED: intron-binding protein aquarius [Vigna angularis]	RENT1_ARATH RecName: Full=Regulator of nonsense transcripts 1 homolog; EC=3.6.4.-; AltName: Full=ATP-dependent helicase UPF1;	A0A4D6LLE3_VIGUN SubName: Full=Intron-binding protein aquarius {ECO:0000313|EMBL:QCD89340.1};	DEAD box containing helicases	GO:0005737,cytoplasm; GO:0005829,cytosol; GO:0000932,P-body; GO:0005886,plasma membrane; GO:0009506,plasmodesma; GO:0005524,ATP binding; GO:0003677,DNA binding; GO:0003729,mRNA binding; GO:0003723,RNA binding; GO:0003724,RNA helicase activity; GO:0008270,zinc ion binding; GO:0042742,defense response to bacterium; GO:0009867,jasmonic acid mediated signaling pathway; GO:0048571,long-day photoperiod…	Intron-binding protein aquarius N-terminus	--	--	--
12h1_transcript_10019	3112	K14963 COMPASS component SWD3 | (RefSeq) transcriptional corepressor LEUNIG isoform X2 (A)	--	hypothetical protein PHAVU_009G096600g [Phaseolus vulgaris]	LEUNG_ARATH RecName: Full=Transcriptional corepressor LEUNIG {ECO:0000303|PubMed:11058164}; AltName: Full=Protein ROTUNDA2 {ECO:0000303|PubMed:15208345};	V7ATR4_PHAVU SubName: Full=Uncharacterized protein {ECO:0000313|EMBL:ESW09057.1};	WD40 repeat-containing protein	GO:0005634,nucleus; GO:0003714,transcription corepressor activity; GO:0030154,cell differentiation; GO:0006974,cellular response to DNA damage stimulus; GO:0071217,cellular response to external biotic stimulus; GO:0009908,flower development; GO:0010393,galacturonan metabolic process; GO:0010073,meristem maintenance; GO:0080001,mucilage extrusion from seed coat; GO:0048359,mucilage metabolic proce…	WD domain, G-beta repeat	LUG	TR	LUG
12h1_transcript_1002	5009	--	--	protein HUA2-LIKE 2 [Vigna radiata var. radiata]	HUAL3_ARATH RecName: Full=Protein HUA2-LIKE 3 {ECO:0000303|PubMed:25070081}; AltName: Full=HUA2-like protein 3 {ECO:0000305};	A0A4D6M9J4_VIGUN SubName: Full=Uncharacterized protein {ECO:0000313|EMBL:QCD97657.1};	Transcription coactivator	GO:0005634,nucleus; GO:0003690,double-stranded DNA binding; GO:0003712,transcription coregulator activity; GO:0009908,flower development; GO:0006397,mRNA processing; GO:0006357,regulation of transcription by RNA polymerase II; GO:0003674,molecular_function; GO:0003676,nucleic acid binding; GO:0003677,DNA binding; GO:0005488,binding; GO:0097159,organic cyclic compound binding; GO:1901363,heterocyc…	PWWP domain	--	--	--
12h1_transcript_10020	3133	K13148 integrator complex subunit 11 [EC:3.1.27.-] | (RefSeq) cleavage and polyadenylation specificity factor subunit 3-II isoform X1 (A)	--	PREDICTED: cleavage and polyadenylation specificity factor subunit 3-II isoform X1 [Vigna angularis]	CPS3B_ARATH RecName: Full=Cleavage and polyadenylation specificity factor subunit 3-II; EC=3.1.27.-; AltName: Full=Cleavage and polyadenylation specificity factor 73 kDa subunit II; Short=AtCPSF73-II; Short=CPSF 73 kDa subunit II; AltName: Full=Protein EMBRYO SAC DEVELOPMENT ARREST 26;	A0A0S3SV32_PHAAN SubName: Full=Uncharacterized protein {ECO:0000313|EMBL:BAT96697.1};	Predicted cleavage and polyadenylation specificity factor (CPSF subunit)	GO:0005634,nucleus; GO:0004518,nuclease activity; GO:0006397,mRNA processing; GO:0010197,polar nucleus fusion; GO:0016180,snRNA processing; GO:0003674,molecular_function; GO:0003824,catalytic activity; GO:0016787,hydrolase activity; GO:0016788,hydrolase activity, acting on ester bonds; GO:0006139,nucleobase-containing compound metabolic process; GO:0006396,RNA processing; GO:0006725,cellular arom…	Zn-dependent metallo-hydrolase RNA specificity domain	--	--	--
12h1_transcript_10022	3133	K08869 aarF domain-containing kinase | (RefSeq) uncharacterized aarF domain-containing protein kinase At1g71810, chloroplastic (A)	--	hypothetical protein LR48_Vigan10g185700 [Vigna angularis]	Y1181_ARATH RecName: Full=Uncharacterized aarF domain-containing protein kinase At1g71810, chloroplastic; EC=2.7.-.-; Flags: Precursor;	A0A4D6M1F5_VIGUN RecName: Full=Protein kinase domain-containing protein {ECO:0000259|PROSITE:PS50011};	Predicted unusual protein kinase	GO:0009507,chloroplast; GO:0010287,plastoglobule; GO:0005524,ATP binding; GO:0004672,protein kinase activity; GO:0000166,nucleotide binding; GO:0003674,molecular_function; GO:0005488,binding; GO:0017076,purine nucleotide binding; GO:0030554,adenyl nucleotide binding; GO:0032553,ribonucleotide binding; GO:0032555,purine ribonucleotide binding; GO:0032559,adenyl ribonucleotide binding; GO:0035639,p…	ABC1 family	--	--	--
12h1_transcript_10023	3132	--	--	PREDICTED: uncharacterized protein LOC108320677 isoform X1 [Vigna angularis]	MLN51_ARATH RecName: Full=Protein MLN51 homolog; AltName: Full=Protein CASC3 homolog {ECO:0000305}; AltName: Full=Protein barentsz {ECO:0000305}; Short=Btz {ECO:0000305};	A0A4D6MKI7_VIGUN SubName: Full=Protein CASC3 {ECO:0000313|EMBL:QCE02070.1};	--	GO:0005737,cytoplasm; GO:0005634,nucleus; GO:0003729,mRNA binding; GO:0006397,mRNA processing; GO:0051028,mRNA transport; GO:0000184,nuclear-transcribed mRNA catabolic process, nonsense-mediated decay; GO:0006417,regulation of translation; GO:0008380,RNA splicing; GO:0003674,molecular_function; GO:0003676,nucleic acid binding; GO:0003723,RNA binding; GO:0005488,binding; GO:0097159,organic cyclic …	CASC3/Barentsz eIF4AIII binding	--	--	--
12h1_transcript_10024	3129	K21989 calcium permeable stress-gated cation channel | (RefSeq) calcium permeable stress-gated cation channel 1-like (A)	--	PREDICTED: calcium permeable stress-gated cation channel 1-like [Vigna angularis]	CSC1_ARATH RecName: Full=Calcium permeable stress-gated cation channel 1 {ECO:0000303|PubMed:24503647}; Short=AtCSC1 {ECO:0000303|PubMed:24503647}; AltName: Full=Hyperosmolality-gated Ca2+ permeable channel 1.2 {ECO:0000303|PubMed:25162526}; Short=AtOSCA1.2 {ECO:0000303|PubMed:25162526};	A0A4D6KS53_VIGUN SubName: Full=Glycogen debranching enzyme {ECO:0000313|EMBL:QCD79530.1};	Uncharacterized conserved protein	GO:0016021,integral component of membrane; GO:0005886,plasma membrane; GO:0005227,calcium activated cation channel activity; GO:0008381,mechanosensitive ion channel activity; GO:0006812,cation transport; GO:0003674,molecular_function; GO:0005215,transporter activity; GO:0005216,ion channel activity; GO:0005261,cation channel activity; GO:0008324,cation transmembrane transporter activity; GO:00150…	Calcium-dependent channel, 7TM region, putative phosphate	--	--	--
12h1_transcript_10025	3130	K13148 integrator complex subunit 11 [EC:3.1.27.-] | (RefSeq) cleavage and polyadenylation specificity factor subunit 3-II isoform X1 (A)	--	cleavage and polyadenylation specificity factor subunit 3-II isoform X1 [Vigna radiata var. radiata]	CPS3B_ARATH RecName: Full=Cleavage and polyadenylation specificity factor subunit 3-II; EC=3.1.27.-; AltName: Full=Cleavage and polyadenylation specificity factor 73 kDa subunit II; Short=AtCPSF73-II; Short=CPSF 73 kDa subunit II; AltName: Full=Protein EMBRYO SAC DEVELOPMENT ARREST 26;	A0A1S3V8U4_VIGRR SubName: Full=cleavage and polyadenylation specificity factor subunit 3-II isoform X1 {ECO:0000313|RefSeq:XP_014514761.1};	Predicted cleavage and polyadenylation specificity factor (CPSF subunit)	GO:0005634,nucleus; GO:0004518,nuclease activity; GO:0006397,mRNA processing; GO:0010197,polar nucleus fusion; GO:0016180,snRNA processing; GO:0003674,molecular_function; GO:0003824,catalytic activity; GO:0016787,hydrolase activity; GO:0016788,hydrolase activity, acting on ester bonds; GO:0006139,nucleobase-containing compound metabolic process; GO:0006396,RNA processing; GO:0006725,cellular arom…	Zn-dependent metallo-hydrolase RNA specificity domain	--	--	--
12h1_transcript_10026	3058	K15449 tRNA wybutosine-synthesizing protein 1 [EC:4.1.3.44] | (RefSeq) probable methyltransferase PMT28 (A)	--	probable methyltransferase PMT26 [Vigna radiata var. radiata]	PMTQ_ARATH RecName: Full=Probable methyltransferase PMT26; EC=2.1.1.-;	A0A4D6NMN7_VIGUN SubName: Full=S-adenosyl-L-methionine-dependent methyltransferase {ECO:0000313|EMBL:QCE15100.1};	--	GO:0005737,cytoplasm; GO:0005768,endosome; GO:0005794,Golgi apparatus; GO:0005797,Golgi medial cisterna; GO:0000139,Golgi membrane; GO:0016021,integral component of membrane; GO:0009536,plastid; GO:0005802,trans-Golgi network; GO:0008168,methyltransferase activity; GO:0032259,methylation; GO:0003674,molecular_function; GO:0003824,catalytic activity; GO:0016740,transferase activity; GO:0016741,tra…	Putative S-adenosyl-L-methionine-dependent methyltransferase	--	--	--
12h1_transcript_10028	3126	K22262 WD repeat and FYVE domain-containing protein 3 | (RefSeq) protein SPIRRIG (A)	--	pentatricopeptide repeat-containing protein At2g13600 [Vigna radiata var. radiata]	PP307_ARATH RecName: Full=Pentatricopeptide repeat-containing protein At4g13650;	A0A4D6L5D3_VIGUN SubName: Full=Structure-specific endonuclease subunit SLX1 {ECO:0000313|EMBL:QCD83727.1};	FOG: PPR repeat	GO:0008270,zinc ion binding; GO:0003674,molecular_function; GO:0005488,binding; GO:0043167,ion binding; GO:0043169,cation binding; GO:0046872,metal ion binding; GO:0046914,transition metal ion binding	PPR repeat family	--	--	--
12h1_transcript_10029	3147	--	--	cell division cycle and apoptosis regulator protein 1 isoform X1 [Vigna radiata var. radiata]	RSA1_ARATH RecName: Full=Protein SHORT ROOT IN SALT MEDIUM 1 {ECO:0000303|PubMed:24009530}; Short=AtRSA1 {ECO:0000303|PubMed:24009530}; AltName: Full=Protein EMBRYO DEFECTIVE 1579 {ECO:0000303|PubMed:15266054};	A0A4D6LPC4_VIGUN RecName: Full=EF-hand domain-containing protein {ECO:0000259|PROSITE:PS50222};	Predicted DNA-binding protein, contains SAP domain	GO:0005829,cytosol; GO:0005634,nucleus; GO:0005509,calcium ion binding; GO:0030374,nuclear receptor coactivator activity; GO:0006355,regulation of transcription, DNA-templated; GO:0009651,response to salt stress; GO:0055078,sodium ion homeostasis; GO:0003674,molecular_function; GO:0005488,binding; GO:0043167,ion binding; GO:0043169,cation binding; GO:0046872,metal ion binding; GO:0003712,transcri…	DBC1	--	--	--
12h1_transcript_10030	3133	K13466 EIX receptor 1/2 | (RefSeq) receptor-like protein 12 (A)	ko04626: Plant-pathogen interaction	hypothetical protein VIGAN_11182600, partial [Vigna angularis var. angularis]	EIX2_SOLLC RecName: Full=Receptor-like protein EIX2 {ECO:0000305}; AltName: Full=EIX receptor 2 {ECO:0000312|EMBL:AAR28378.1}; Flags: Precursor;	A0A4D6M450_VIGUN SubName: Full=LRR receptor-like serine/threonine-protein kinase FLS2 {ECO:0000313|EMBL:QCD94834.1};	FOG: Leucine rich repeat	GO:0016021,integral component of membrane; GO:0005886,plasma membrane; GO:0050832,defense response to fungus; GO:0006950,response to stress; GO:0006952,defense response; GO:0008150,biological_process; GO:0009605,response to external stimulus; GO:0009607,response to biotic stimulus; GO:0009620,response to fungus; GO:0043207,response to external biotic stimulus; GO:0044419,biological process involv…	Leucine rich repeat	--	--	--
12h1_transcript_10031	3132	--	--	PREDICTED: uncharacterized protein LOC108329279 isoform X1 [Vigna angularis]	--	A0A0S3RU89_PHAAN SubName: Full=Uncharacterized protein {ECO:0000313|EMBL:BAT83983.1};	--	GO:0005524,ATP binding; GO:0008716,D-alanine-D-alanine ligase activity; GO:0046872,metal ion binding; GO:0071555,cell wall organization; GO:0008360,regulation of cell shape; GO:0000166,nucleotide binding; GO:0003674,molecular_function; GO:0005488,binding; GO:0017076,purine nucleotide binding; GO:0030554,adenyl nucleotide binding; GO:0032553,ribonucleotide binding; GO:0032555,purine ribonucleotide…	D-ala D-ala ligase N-terminus	--	--	--
12h1_transcript_10032	3141	--	--	hypothetical protein PHAVU_004G063200g [Phaseolus vulgaris]	--	A0A4D6LXN8_VIGUN RecName: Full=DDT domain-containing protein {ECO:0000259|PROSITE:PS50827};	--	GO:0005634,nucleus; GO:0006355,regulation of transcription, DNA-templated; GO:0006139,nucleobase-containing compound metabolic process; GO:0006351,transcription, DNA-templated; GO:0006725,cellular aromatic compound metabolic process; GO:0006807,nitrogen compound metabolic process; GO:0008150,biological_process; GO:0008152,metabolic process; GO:0009058,biosynthetic process; GO:0009059,macromolecul…	WSTF, HB1, Itc1p, MBD9 motif 1	--	--	--
12h1_transcript_10033	3082	K16055 trehalose 6-phosphate synthase/phosphatase [EC:2.4.1.15 3.1.3.12] | (RefSeq) probable alpha,alpha-trehalose-phosphate synthase [UDP-forming] 7 (A)	ko00500: Starch and sucrose metabolism; ko01100: Metabolic pathways; ko01110: Biosynthesis of secondary metabolites	probable alpha,alpha-trehalose-phosphate synthase [UDP-forming]	TPS7_ARATH RecName: Full=Probable alpha,alpha-trehalose-phosphate synthase [UDP-forming] 7; EC=2.4.1.15; AltName: Full=Trehalose-6-phosphate synthase 7; Short=AtTPS7;	A0A4D6LGK0_VIGUN SubName: Full=Trehalose-phosphatase {ECO:0000313|EMBL:QCD87638.1};	Trehalose-6-phosphate synthase component TPS1 and related subunits	GO:0005829,cytosol; GO:0016757,transferase activity, transferring glycosyl groups; GO:0016311,dephosphorylation; GO:0003674,molecular_function; GO:0003824,catalytic activity; GO:0016740,transferase activity; GO:0006793,phosphorus metabolic process; GO:0006796,phosphate-containing compound metabolic process; GO:0008150,biological_process; GO:0008152,metabolic process; GO:0009987,cellular process; …	Glycosyltransferase family 20	--	--	--
12h1_transcript_10034	3136	K00789 S-adenosylmethionine synthetase [EC:2.5.1.6] | (RefSeq) S-adenosylmethionine synthase (A)	ko00270: Cysteine and methionine metabolism; ko00999: Biosynthesis of various plant secondary metabolites; ko01100: Metabolic pathways; ko01110: Biosynthesis of secondary metabolites; ko01230: Biosynthesis of amino acids; ko01240: Biosynthesis of cofactors	PREDICTED: inter alpha-trypsin inhibitor, heavy chain 4-like isoform X4 [Vigna angularis]	--	A0A4D6MNP2_VIGUN RecName: Full=VWFA domain-containing protein {ECO:0000259|PROSITE:PS50234};	--	--	--	--	--	--
12h1_transcript_10036	3131	K03695 ATP-dependent Clp protease ATP-binding subunit ClpB | (RefSeq) chaperone protein ClpB3, chloroplastic (A)	--	chaperone protein ClpB3, chloroplastic isoform X1 [Vigna radiata var. radiata]	CLPB3_ARATH RecName: Full=Chaperone protein ClpB3, chloroplastic; AltName: Full=ATP-dependent Clp protease ATP-binding subunit ClpB homolog 3; AltName: Full=Casein lytic proteinase B3; AltName: Full=Protein ALBINO OR PALE GREEN 6; Flags: Precursor;	A0A1S3TW28_VIGRR SubName: Full=chaperone protein ClpB3, chloroplastic isoform X1 {ECO:0000313|RefSeq:XP_014497974.1};	Chaperone HSP104 and related ATP-dependent Clp proteases	GO:0009507,chloroplast; GO:0009570,chloroplast stroma; GO:0005737,cytoplasm; GO:0009536,plastid; GO:0009532,plastid stroma; GO:0005524,ATP binding; GO:0016887,ATPase activity; GO:0034605,cellular response to heat; GO:0009658,chloroplast organization; GO:0042026,protein refolding; GO:0009408,response to heat; GO:0000166,nucleotide binding; GO:0003674,molecular_function; GO:0005488,binding; GO:0017…	AAA domain (Cdc48 subfamily)	--	--	--
12h1_transcript_10037	3130	K03040 DNA-directed RNA polymerase subunit alpha [EC:2.7.7.6] | (RefSeq) rpoA, A564_p033; RNA polymerase alpha subunit (A)	ko03020: RNA polymerase	RNA polymerase alpha subunit (chloroplast) [Vigna unguiculata]	RPOA_PHAVU RecName: Full=DNA-directed RNA polymerase subunit alpha {ECO:0000255|HAMAP-Rule:MF_00059}; Short=PEP {ECO:0000255|HAMAP-Rule:MF_00059}; EC=2.7.7.6 {ECO:0000255|HAMAP-Rule:MF_00059}; AltName: Full=Plastid-encoded RNA polymerase subunit alpha {ECO:0000255|HAMAP-Rule:MF_00059}; Short=RNA polymerase subunit alpha {ECO:0000255|HAMAP-Rule:MF_00059};	I2E2S2_VIGUN RecName: Full=DNA-directed RNA polymerase subunit alpha {ECO:0000256|HAMAP-Rule:MF_00059}; Short=RNAP subunit alpha {ECO:0000256|HAMAP-Rule:MF_00059}; EC=2.7.7.6 {ECO:0000256|HAMAP-Rule:MF_00059}; AltName: Full=RNA polymerase subunit alpha {ECO:0000256|HAMAP-Rule:MF_00059}; AltName: Full=Transcriptase subunit alpha {ECO:0000256|HAMAP-Rule:MF_00059};	--	GO:0009507,chloroplast; GO:0003677,DNA binding; GO:0003899,DNA-directed 5'-3' RNA polymerase activity; GO:0046983,protein dimerization activity; GO:0006351,transcription, DNA-templated; GO:0003674,molecular_function; GO:0003676,nucleic acid binding; GO:0005488,binding; GO:0097159,organic cyclic compound binding; GO:1901363,heterocyclic compound binding; GO:0003824,catalytic activity; GO:0016740,t…	Ribosomal protein S11	--	--	--
12h1_transcript_10038	3128	K00750 glycogenin [EC:2.4.1.186] | (RefSeq) glycosyl transferase, families GT8 + GT64 (A)	ko00500: Starch and sucrose metabolism; ko01100: Metabolic pathways; ko01110: Biosynthesis of secondary metabolites	glycosyltransferase family protein 64 protein C5 [Vigna radiata var. radiata]	GINT1_ARATH RecName: Full=Glucosamine inositolphosphorylceramide transferase 1 {ECO:0000303|PubMed:29760197}; EC=2.7.1.227 {ECO:0000269|PubMed:29760197}; AltName: Full=Glycosyltransferase family protein 64 protein C5 {ECO:0000303|PubMed:24905498}; Short=GT64 C5 {ECO:0000303|PubMed:24905498};	A0A1S3V703_VIGRR SubName: Full=glycosyltransferase family protein 64 protein C5 {ECO:0000313|RefSeq:XP_014513914.1, ECO:0000313|RefSeq:XP_022641114.1};	Acetylglucosaminyltransferase EXT2/exostosin 2	GO:0016021,integral component of membrane; GO:0045140,inositol phosphoceramide synthase activity; GO:0046872,metal ion binding; GO:0016757,transferase activity, transferring glycosyl groups; GO:0030259,lipid glycosylation; GO:0006486,protein glycosylation; GO:0009737,response to abscisic acid; GO:0009651,response to salt stress; GO:0009845,seed germination; GO:0003674,molecular_function; GO:00038…	Glycosyl transferase family 64 domain	--	--	--
12h1_transcript_10039	3133	--	--	--	--	A0A4D6NCR2_VIGUN SubName: Full=Uncharacterized protein {ECO:0000313|EMBL:QCE10329.1};	--	--	--	--	--	--
12h1_transcript_1004	5006	K20221 importin-4 | (RefSeq) importin-4 (A)	ko03013: Nucleocytoplasmic transport	PREDICTED: importin-4 [Vigna angularis]	--	A0A4D6KJ06_VIGUN SubName: Full=Importin subunit beta-1 {ECO:0000313|EMBL:QCD76460.1};	Karyopherin (importin) beta 3	GO:0005737,cytoplasm; GO:0005634,nucleus; GO:0031267,small GTPase binding; GO:0006606,protein import into nucleus; GO:0003674,molecular_function; GO:0005488,binding; GO:0005515,protein binding; GO:0019899,enzyme binding; GO:0051020,GTPase binding; GO:0006810,transport; GO:0006811,ion transport; GO:0006820,anion transport; GO:0006886,intracellular protein transport; GO:0006913,nucleocytoplasmic tr…	Fcf1	--	--	--
12h1_transcript_10040	3129	K00679 phospholipid:diacylglycerol acyltransferase [EC:2.3.1.158] | (RefSeq) phospholipid:diacylglycerol acyltransferase 1-like (A)	ko00561: Glycerolipid metabolism; ko01100: Metabolic pathways	phospholipid:diacylglycerol acyltransferase 1 isoform X2 [Vigna radiata var. radiata]	PDAT1_ARATH RecName: Full=Phospholipid:diacylglycerol acyltransferase 1; Short=AtPDAT; EC=2.3.1.158 {ECO:0000250|UniProtKB:O94680};	A0A4D6MLR2_VIGUN SubName: Full=Phospholipid:diacylglycerol acyltransferase {ECO:0000313|EMBL:QCE02416.1};	Lecithin:cholesterol acyltransferase (LCAT)/Acyl-ceramide synthase	GO:0005737,cytoplasm; GO:0005783,endoplasmic reticulum; GO:0016021,integral component of membrane; GO:0009536,plastid; GO:0005773,vacuole; GO:0008374,O-acyltransferase activity; GO:0046027,phospholipid:diacylglycerol acyltransferase activity; GO:0006071,glycerol metabolic process; GO:0006629,lipid metabolic process; GO:0019432,triglyceride biosynthetic process; GO:0003674,molecular_function; GO:0…	Lecithin:cholesterol acyltransferase	--	--	--
12h1_transcript_10041	3109	--	--	hypothetical protein LR48_Vigan10g231800 [Vigna angularis]	--	A0A4D6LYL3_VIGUN SubName: Full=Cell morphogenesis central region {ECO:0000313|EMBL:QCD93845.1};	Fry-like conserved proteins	GO:0000902,cell morphogenesis; GO:0008150,biological_process; GO:0009653,anatomical structure morphogenesis; GO:0032502,developmental process; GO:0048856,anatomical structure development	Cell morphogenesis central region	--	--	--
12h1_transcript_10042	3130	--	--	PREDICTED: calmodulin-binding protein 60 D-like [Vigna angularis]	CB60B_ARATH RecName: Full=Calmodulin-binding protein 60 B {ECO:0000303|PubMed:11782485};	A0A4D6L6Z3_VIGUN SubName: Full=Calmodulin {ECO:0000313|EMBL:QCD84289.1};	--	GO:0005634,nucleus; GO:0005516,calmodulin binding; GO:0003700,DNA-binding transcription factor activity; GO:0043565,sequence-specific DNA binding; GO:0080142,regulation of salicylic acid biosynthetic process; GO:0003674,molecular_function; GO:0005488,binding; GO:0005515,protein binding; GO:0140110,transcription regulator activity; GO:0003676,nucleic acid binding; GO:0003677,DNA binding; GO:009715…	Calmodulin binding protein-like	--	--	--
12h1_transcript_10043	3130	K13412 calcium-dependent protein kinase [EC:2.7.11.1] | (RefSeq) calcium-dependent protein kinase 17-like (A)	ko04626: Plant-pathogen interaction	uncharacterized protein LOC106775860 isoform X1 [Vigna radiata var. radiata]	AGDP1_ARATH RecName: Full=Protein AGENET DOMAIN (AGD)-CONTAINING P1 {ECO:0000303|PubMed:30382101}; AltName: Full=Protein ONE AGENET DOMAIN-CONTAINING PROTEIN {ECO:0000303|PubMed:30425322};	A0A1S3VJV8_VIGRR SubName: Full=uncharacterized protein LOC106775860 isoform X1 {ECO:0000313|RefSeq:XP_014518570.1};	--	GO:0000775,chromosome, centromeric region; GO:0000792,heterochromatin; GO:0005634,nucleus; GO:0042393,histone binding; GO:0035064,methylated histone binding; GO:0006346,DNA methylation-dependent heterochromatin assembly; GO:0036123,histone H3-K9 dimethylation; GO:0044030,regulation of DNA methylation; GO:0003674,molecular_function; GO:0005488,binding; GO:0005515,protein binding; GO:0140030,modifi…	Agenet domain	--	--	--
12h1_transcript_10044	3066	K15333 tRNA guanosine-2'-O-methyltransferase [EC:2.1.1.34] | (RefSeq) uncharacterized protein LOC104224633 (A)	--	subtilisin-like protease SBT1.4 [Vigna radiata var. radiata]	SBT14_ARATH RecName: Full=Subtilisin-like protease SBT1.4 {ECO:0000303|PubMed:16193095}; EC=3.4.21.- {ECO:0000255|PROSITE-ProRule:PRU10082}; AltName: Full=Subtilase subfamily 1 member 4 {ECO:0000303|PubMed:16193095}; Short=AtSBT1.4 {ECO:0000303|PubMed:16193095}; Flags: Precursor;	A0A4D6MN02_VIGUN SubName: Full=Peptidase S8 {ECO:0000313|EMBL:QCE02378.1};	--	GO:0048046,apoplast; GO:0005829,cytosol; GO:0099503,secretory vesicle; GO:0005774,vacuolar membrane; GO:0005773,vacuole; GO:0004252,serine-type endopeptidase activity; GO:0010150,leaf senescence; GO:0010223,secondary shoot formation; GO:0003674,molecular_function; GO:0003824,catalytic activity; GO:0004175,endopeptidase activity; GO:0008233,peptidase activity; GO:0008236,serine-type peptidase acti…	Subtilase family	--	--	--
12h1_transcript_10045	3124	K21989 calcium permeable stress-gated cation channel | (RefSeq) calcium permeable stress-gated cation channel 1-like (A)	--	PREDICTED: calcium permeable stress-gated cation channel 1-like [Vigna angularis]	CSC1_ARATH RecName: Full=Calcium permeable stress-gated cation channel 1 {ECO:0000303|PubMed:24503647}; Short=AtCSC1 {ECO:0000303|PubMed:24503647}; AltName: Full=Hyperosmolality-gated Ca2+ permeable channel 1.2 {ECO:0000303|PubMed:25162526}; Short=AtOSCA1.2 {ECO:0000303|PubMed:25162526};	A0A4D6KT70_VIGUN SubName: Full=Glycogen debranching enzyme {ECO:0000313|EMBL:QCD79763.1};	Uncharacterized conserved protein	GO:0016021,integral component of membrane; GO:0005886,plasma membrane; GO:0005227,calcium activated cation channel activity; GO:0008381,mechanosensitive ion channel activity; GO:0006812,cation transport; GO:0003674,molecular_function; GO:0005215,transporter activity; GO:0005216,ion channel activity; GO:0005261,cation channel activity; GO:0008324,cation transmembrane transporter activity; GO:00150…	Calcium-dependent channel, 7TM region, putative phosphate	--	--	--
12h1_transcript_10048	3130	K20478 golgin subfamily B member 1 | (RefSeq) titin-like isoform X1 (A)	--	titin homolog isoform X1 [Vigna radiata var. radiata]	--	A0A4D6NBS1_VIGUN SubName: Full=Uncharacterized protein {ECO:0000313|EMBL:QCE10331.1};	FOG: Low-complexity	--	--	--	--	--
12h1_transcript_10049	3093	--	--	--	--	--	--	--	--	--	--	--
12h1_transcript_1005	4933	K11446 [histone H3]-trimethyl-L-lysine4 demethylase [EC:1.14.11.67] | (RefSeq) probable inactive lysine-specific demethylase JMJ19 (A)	--	PREDICTED: lysine-specific demethylase REF6-like [Vigna angularis]	REF6_ARATH RecName: Full=Lysine-specific demethylase REF6 {ECO:0000303|PubMed:15377760}; EC=1.14.11.- {ECO:0000305}; AltName: Full=Jumonji domain-containing protein 12 {ECO:0000303|PubMed:18713399}; AltName: Full=Lysine-specific histone demethylase REF6 {ECO:0000303|PubMed:15377760}; AltName: Full=Protein RELATIVE OF EARLY FLOWERING 6 {ECO:0000303|PubMed:15377760};	A0A4D6KW38_VIGUN SubName: Full=Histone demethylase JARID1 {ECO:0000313|EMBL:QCD80980.1};	DNA-binding protein jumonji/RBP2/SMCY, contains JmjC domain	GO:0005634,nucleus; GO:0051213,dioxygenase activity; GO:0032452,histone demethylase activity; GO:0034647,histone demethylase activity (H3-trimethyl-K4 specific); GO:0046872,metal ion binding; GO:0006338,chromatin remodeling; GO:0009873,ethylene-activated signaling pathway; GO:0033169,histone H3-K9 demethylation; GO:0048366,leaf development; GO:0035067,negative regulation of histone acetylation; G…	JmjC domain, hydroxylase	C2H2	TF	C2H2
12h1_transcript_10050	3085	K10393 kinesin family member 2/24 | (RefSeq) kinesin-like protein KIN-13A (A)	--	PREDICTED: kinesin-13A-like [Vigna angularis]	KN13A_ARATH RecName: Full=Kinesin-like protein KIN-13A {ECO:0000305}; AltName: Full=AtKINESIN-13A {ECO:0000303|PubMed:15574882, ECO:0000303|PubMed:25232944}; Short=AtKIN13A {ECO:0000303|PubMed:25232944};	A0A4D6KYX4_VIGUN RecName: Full=Kinesin-like protein {ECO:0000256|RuleBase:RU000394};	Kinesin-like protein	GO:0005795,Golgi stack; GO:0005874,microtubule; GO:0005886,plasma membrane; GO:0009531,secondary cell wall; GO:0005524,ATP binding; GO:1990939,ATP-dependent microtubule motor activity; GO:0008017,microtubule binding; GO:0090058,metaxylem development; GO:0007019,microtubule depolymerization; GO:0007018,microtubule-based movement; GO:0009834,plant-type secondary cell wall biogenesis; GO:1903338,reg…	Kinesin motor domain	--	--	--
12h1_transcript_10052	3130	K23025 H+-translocating diphosphatase [EC:7.1.3.1] | (RefSeq) pyrophosphate-energized vacuolar membrane proton pump (A)	--	hypothetical protein LR48_Vigan01g252600 [Vigna angularis]	AVP_VIGRR RecName: Full=Pyrophosphate-energized vacuolar membrane proton pump; EC=7.1.3.1 {ECO:0000269|PubMed:10477275, ECO:0000269|PubMed:22456709}; AltName: Full=Pyrophosphate-energized inorganic pyrophosphatase; Short=H(+)-PPase; AltName: Full=Vacuolar H(+)-pyrophosphatase;	A0A4D6KY82_VIGUN RecName: Full=H(+)-exporting diphosphatase {ECO:0000256|ARBA:ARBA00013242}; EC=7.1.3.1 {ECO:0000256|ARBA:ARBA00013242};	--	GO:0016021,integral component of membrane; GO:0005774,vacuolar membrane; GO:0004427,inorganic diphosphatase activity; GO:0046872,metal ion binding; GO:0009678,pyrophosphate hydrolysis-driven proton transmembrane transporter activity; GO:0003674,molecular_function; GO:0003824,catalytic activity; GO:0016462,pyrophosphatase activity; GO:0016787,hydrolase activity; GO:0016817,hydrolase activity, acti…	Inorganic H+ pyrophosphatase	--	--	--
12h1_transcript_10053	3129	K20870 putative beta-1,4-xylosyltransferase IRX10 [EC:2.4.2.-] | (RefSeq) uncharacterized protein LOC103932316 (A)	--	PREDICTED: uncharacterized protein LOC108326305 isoform X3 [Vigna angularis]	F8H_ARATH RecName: Full=Probable glucuronoxylan glucuronosyltransferase F8H; EC=2.4.1.-; AltName: Full=FRA8 homolog; AltName: Full=Protein FRAGILE FIBER 8 homolog;	A0A4D6MX83_VIGUN SubName: Full=Tenascin {ECO:0000313|EMBL:QCE05242.1};	Acetylglucosaminyltransferase EXT1/exostosin 1	GO:0005794,Golgi apparatus; GO:0000139,Golgi membrane; GO:0016021,integral component of membrane; GO:0016757,transferase activity, transferring glycosyl groups; GO:0071555,cell wall organization; GO:0010417,glucuronoxylan biosynthetic process; GO:0006486,protein glycosylation; GO:0003674,molecular_function; GO:0003824,catalytic activity; GO:0016740,transferase activity; GO:0008150,biological_proc…	Exostosin family	--	--	--
12h1_transcript_10054	3096	K14544 U3 small nucleolar RNA-associated protein 22 | (RefSeq) hypothetical protein (A)	ko03008: Ribosome biogenesis in eukaryotes	phosphatidylinositol 4-kinase gamma 4 [Vigna radiata var. radiata]	P4KG4_ARATH RecName: Full=Phosphatidylinositol 4-kinase gamma 4; Short=AtPI4Kgamma4; Short=PI-4Kgamma4; Short=PI4K gamma 4; EC=2.7.1.67; AltName: Full=Ubiquitin-like domain kinase gamma 4; Short=UbDK gamma 4;	A0A1S3TFK5_VIGRR RecName: Full=1-phosphatidylinositol 4-kinase {ECO:0000256|ARBA:ARBA00012169}; EC=2.7.1.67 {ECO:0000256|ARBA:ARBA00012169};	Phosphatidylinositol 4-kinase	GO:0005829,cytosol; GO:0016020,membrane; GO:0004430,1-phosphatidylinositol 4-kinase activity; GO:0005524,ATP binding; GO:0004674,protein serine/threonine kinase activity; GO:0071456,cellular response to hypoxia; GO:0046854,phosphatidylinositol phosphorylation; GO:0046777,protein autophosphorylation; GO:0009651,response to salt stress; GO:0003674,molecular_function; GO:0003824,catalytic activity; …	Phosphatidylinositol 3- and 4-kinase	--	--	--
12h1_transcript_10055	3118	--	--	uncharacterized protein LOC106768978 [Vigna radiata var. radiata]	--	A0A4D6L2N1_VIGUN SubName: Full=Cellular nucleic acid-binding protein {ECO:0000313|EMBL:QCD82726.1};	--	GO:0003676,nucleic acid binding; GO:0008270,zinc ion binding; GO:0003674,molecular_function; GO:0005488,binding; GO:0097159,organic cyclic compound binding; GO:1901363,heterocyclic compound binding; GO:0043167,ion binding; GO:0043169,cation binding; GO:0046872,metal ion binding; GO:0046914,transition metal ion binding	Zinc knuckle	--	--	--
12h1_transcript_10056	3144	K01595 phosphoenolpyruvate carboxylase [EC:4.1.1.31] | (RefSeq) phosphoenolpyruvate carboxylase 4-like (A)	ko00620: Pyruvate metabolism; ko00710: Carbon fixation in photosynthetic organisms; ko01100: Metabolic pathways; ko01200: Carbon metabolism	hypothetical protein PHAVU_007G101300g [Phaseolus vulgaris]	CAPP4_ARATH RecName: Full=Phosphoenolpyruvate carboxylase 4; Short=AtPPC4; Short=PEPC 4; Short=PEPCase 4; EC=4.1.1.31;	A0A4D6N6X2_VIGUN RecName: Full=Phosphoenolpyruvate carboxylase {ECO:0000256|ARBA:ARBA00012305}; EC=4.1.1.31 {ECO:0000256|ARBA:ARBA00012305};	--	GO:0005829,cytosol; GO:0008964,phosphoenolpyruvate carboxylase activity; GO:0015977,carbon fixation; GO:0015979,photosynthesis; GO:0006099,tricarboxylic acid cycle; GO:0003674,molecular_function; GO:0003824,catalytic activity; GO:0004611,phosphoenolpyruvate carboxykinase activity; GO:0016829,lyase activity; GO:0016830,carbon-carbon lyase activity; GO:0016831,carboxy-lyase activity; GO:0008150,bio…	Phosphoenolpyruvate carboxylase	--	--	--
12h1_transcript_10057	3146	K08711 ATP-binding cassette, subfamily G (WHITE), member 2, PDR | (RefSeq) LOW QUALITY PROTEIN: ZEB2-regulated ABC transporter 1-like (A)	ko02010: ABC transporters	PREDICTED: ABC transporter G family member 36-like [Vigna angularis]	AB36G_ARATH RecName: Full=ABC transporter G family member 36 {ECO:0000303|PubMed:18299247}; Short=ABC transporter ABCG.36 {ECO:0000303|PubMed:18299247}; Short=AtABCG36 {ECO:0000303|PubMed:18299247}; AltName: Full=Pleiotropic drug resistance protein 8 {ECO:0000303|PubMed:12430018, ECO:0000303|PubMed:16415066, ECO:0000303|PubMed:16506311}; Short=AtPDR8 {ECO:0000303|PubMed:23815470}; AltName: Full=P…	A0A1S3VD80_VIGRR SubName: Full=ABC transporter G family member 36 {ECO:0000313|RefSeq:XP_014516313.1};	Pleiotropic drug resistance proteins (PDR1-15), ABC superfamily	GO:0009507,chloroplast; GO:0009941,chloroplast envelope; GO:0005783,endoplasmic reticulum; GO:0005789,endoplasmic reticulum membrane; GO:0016021,integral component of membrane; GO:0005739,mitochondrion; GO:0005886,plasma membrane; GO:0005802,trans-Golgi network; GO:0005774,vacuolar membrane; GO:0005524,ATP binding; GO:0042626,ATPase-coupled transmembrane transporter activity; GO:0010329,auxin eff…	ABC-2 type transporter	--	--	--
12h1_transcript_10058	3129	K01177 beta-amylase [EC:3.2.1.2] | (RefSeq) beta-amylase 7-like isoform X1 (A)	ko00500: Starch and sucrose metabolism; ko01100: Metabolic pathways; ko01110: Biosynthesis of secondary metabolites	hypothetical protein LR48_Vigan470s000800 [Vigna angularis]	BAM7_ARATH RecName: Full=Beta-amylase 7; EC=3.2.1.2; AltName: Full=1,4-alpha-D-glucan maltohydrolase; AltName: Full=Beta-amylase 4;	A0A4D6NF48_VIGUN RecName: Full=Beta-amylase {ECO:0000256|RuleBase:RU000509}; EC=3.2.1.2 {ECO:0000256|RuleBase:RU000509};	--	GO:0005737,cytoplasm; GO:0005634,nucleus; GO:0102229,amylopectin maltohydrolase activity; GO:0003700,DNA-binding transcription factor activity; GO:0000272,polysaccharide catabolic process; GO:0048831,regulation of shoot system development; GO:0003674,molecular_function; GO:0003824,catalytic activity; GO:0004553,hydrolase activity, hydrolyzing O-glycosyl compounds; GO:0016787,hydrolase activity; G…	Glycosyl hydrolase family 14	BES1	TF	BES1
12h1_transcript_10059	3115	K00655 1-acyl-sn-glycerol-3-phosphate acyltransferase [EC:2.3.1.51] | (RefSeq) uncharacterized protein LOC105166581 (A)	ko00561: Glycerolipid metabolism; ko00564: Glycerophospholipid metabolism; ko01100: Metabolic pathways; ko01110: Biosynthesis of secondary metabolites	hypothetical protein VIGAN_08139700 [Vigna angularis var. angularis]	MORF6_ARATH RecName: Full=Multiple organellar RNA editing factor 6, mitochondrial {ECO:0000305}; AltName: Full=RNA editing-interacting protein 6 {ECO:0000303|PubMed:23818871}; Flags: Precursor;	A0A4D6N554_VIGUN SubName: Full=Collagen {ECO:0000313|EMBL:QCE07619.1};	--	GO:0005783,endoplasmic reticulum; GO:0005739,mitochondrion; GO:0003729,mRNA binding; GO:0046983,protein dimerization activity; GO:0042803,protein homodimerization activity; GO:0016554,cytidine to uridine editing; GO:0080156,mitochondrial mRNA modification; GO:0006397,mRNA processing; GO:0003674,molecular_function; GO:0003676,nucleic acid binding; GO:0003723,RNA binding; GO:0005488,binding; GO:009…	Peptidase inhibitor I9	--	--	--
12h1_transcript_1006	5006	K06699 proteasome activator subunit 4 | (RefSeq) proteasome activator subunit 4 (A)	ko03050: Proteasome	PREDICTED: proteasome activator subunit 4 [Vigna angularis]	PSME4_ARATH RecName: Full=Proteasome activator subunit 4; AltName: Full=Proteasome activator PA200;	A0A4D6KUA5_VIGUN SubName: Full=Proteasome activator subunit 4 {ECO:0000313|EMBL:QCD78091.1};	Uncharacterized conserved protein	GO:0005829,cytosol; GO:0005634,nucleus; GO:0000502,proteasome complex; GO:0070577,lysine-acetylated histone binding; GO:0016504,peptidase activator activity; GO:0070628,proteasome binding; GO:0006281,DNA repair; GO:0010499,proteasomal ubiquitin-independent protein catabolic process; GO:0003674,molecular_function; GO:0005488,binding; GO:0005515,protein binding; GO:0042393,histone binding; GO:01400…	Proteasome-substrate-size regulator, mid region	--	--	--
12h1_transcript_10060	3143	--	--	uncharacterized protein LOC106779232 isoform X1 [Vigna radiata var. radiata]	--	A0A4D6L565_VIGUN RecName: Full=C3HC-type domain-containing protein {ECO:0000259|Pfam:PF07967};	Uncharacterized conserved protein	GO:0005634,nucleus; GO:0008270,zinc ion binding; GO:0003674,molecular_function; GO:0005488,binding; GO:0043167,ion binding; GO:0043169,cation binding; GO:0046872,metal ion binding; GO:0046914,transition metal ion binding; GO:0005575,cellular_component; GO:0005622,intracellular anatomical structure; GO:0043226,organelle; GO:0043227,membrane-bounded organelle; GO:0043229,intracellular organelle; GO…	C3HC zinc finger-like	--	--	--
12h1_transcript_10061	3112	K05359 arogenate/prephenate dehydratase [EC:4.2.1.91 4.2.1.51] | (RefSeq) arogenate dehydratase/prephenate dehydratase 1, chloroplastic-like (A)	ko00400: Phenylalanine, tyrosine and tryptophan biosynthesis; ko01100: Metabolic pathways; ko01110: Biosynthesis of secondary metabolites; ko01230: Biosynthesis of amino acids	uncharacterized protein LOC106755078 [Vigna radiata var. radiata]	UNC13_ARATH RecName: Full=Protein unc-13 homolog {ECO:0000305}; AltName: Full=Protein PROTON ATPASE TRANSLOCATION CONTROL 1 {ECO:0000303|PubMed:23896897};	A0A4D6LAT8_VIGUN SubName: Full=Mammalian uncoordinated homology 13 {ECO:0000313|EMBL:QCD85658.1};	--	GO:0005737,cytoplasm; GO:0005886,plasma membrane; GO:0009506,plasmodesma; GO:0072659,protein localization to plasma membrane; GO:0010118,stomatal movement; GO:0008104,protein localization; GO:0008150,biological_process; GO:0009987,cellular process; GO:0033036,macromolecule localization; GO:0034613,cellular protein localization; GO:0051179,localization; GO:0051641,cellular localization; GO:0070727…	BED zinc finger	--	--	--
12h1_transcript_10062	3128	K13148 integrator complex subunit 11 [EC:3.1.27.-] | (RefSeq) cleavage and polyadenylation specificity factor subunit 3-II isoform X1 (A)	--	PREDICTED: cleavage and polyadenylation specificity factor subunit 3-II isoform X1 [Vigna angularis]	CPS3B_ARATH RecName: Full=Cleavage and polyadenylation specificity factor subunit 3-II; EC=3.1.27.-; AltName: Full=Cleavage and polyadenylation specificity factor 73 kDa subunit II; Short=AtCPSF73-II; Short=CPSF 73 kDa subunit II; AltName: Full=Protein EMBRYO SAC DEVELOPMENT ARREST 26;	A0A0S3SV32_PHAAN SubName: Full=Uncharacterized protein {ECO:0000313|EMBL:BAT96697.1};	Predicted cleavage and polyadenylation specificity factor (CPSF subunit)	GO:0005634,nucleus; GO:0004518,nuclease activity; GO:0006397,mRNA processing; GO:0010197,polar nucleus fusion; GO:0016180,snRNA processing; GO:0003674,molecular_function; GO:0003824,catalytic activity; GO:0016787,hydrolase activity; GO:0016788,hydrolase activity, acting on ester bonds; GO:0006139,nucleobase-containing compound metabolic process; GO:0006396,RNA processing; GO:0006725,cellular arom…	Zn-dependent metallo-hydrolase RNA specificity domain	--	--	--
12h1_transcript_10063	3128	K01535 H+-transporting ATPase [EC:7.1.2.1] | (RefSeq) plasma membrane ATPase 4-like (A)	ko00190: Oxidative phosphorylation; ko01100: Metabolic pathways	PREDICTED: plasma membrane ATPase 4-like [Vigna angularis]	PMA4_NICPL RecName: Full=Plasma membrane ATPase 4; EC=7.1.2.1; AltName: Full=Proton pump 4;	A0A4D6MGI5_VIGUN RecName: Full=Plasma membrane ATPase {ECO:0000256|RuleBase:RU362083}; EC=7.1.2.1 {ECO:0000256|RuleBase:RU362083};	Plasma membrane H+-transporting ATPase	GO:0016021,integral component of membrane; GO:0005886,plasma membrane; GO:0005524,ATP binding; GO:0046872,metal ion binding; GO:0008553,proton-exporting ATPase activity, phosphorylative mechanism; GO:0120029,proton export across plasma membrane; GO:0000166,nucleotide binding; GO:0003674,molecular_function; GO:0005488,binding; GO:0017076,purine nucleotide binding; GO:0030554,adenyl nucleotide bind…	E1-E2 ATPase	--	--	--
12h1_transcript_10064	3129	--	--	endoplasmic reticulum metallopeptidase 1 isoform X1 [Vigna radiata var. radiata]	--	A0A1S3V6I6_VIGRR SubName: Full=endoplasmic reticulum metallopeptidase 1 isoform X1 {ECO:0000313|RefSeq:XP_014513804.1, ECO:0000313|RefSeq:XP_014513806.1};	Aminopeptidases of the M20 family	GO:0016021,integral component of membrane; GO:0008235,metalloexopeptidase activity; GO:0003674,molecular_function; GO:0003824,catalytic activity; GO:0008233,peptidase activity; GO:0008237,metallopeptidase activity; GO:0008238,exopeptidase activity; GO:0016787,hydrolase activity; GO:0140096,catalytic activity, acting on a protein; GO:0005575,cellular_component; GO:0016020,membrane; GO:0031224,intr…	Peptidase family M28	--	--	--
12h1_transcript_10065	3127	K08332 vacuolar protein 8 | (RefSeq) U-box domain-containing protein 4 (A)	--	hypothetical protein LR48_Vigan09g134600 [Vigna angularis]	PUB4_ARATH RecName: Full=U-box domain-containing protein 4; EC=2.3.2.27; AltName: Full=Plant U-box protein 4; AltName: Full=RING-type E3 ubiquitin transferase PUB4 {ECO:0000305};	A0A4D6KW37_VIGUN RecName: Full=RING-type E3 ubiquitin transferase {ECO:0000256|ARBA:ARBA00012483}; EC=2.3.2.27 {ECO:0000256|ARBA:ARBA00012483};	FOG: Armadillo/beta-catenin-like repeats	GO:0005737,cytoplasm; GO:0005634,nucleus; GO:0004842,ubiquitin-protein transferase activity; GO:0003674,molecular_function; GO:0003824,catalytic activity; GO:0016740,transferase activity; GO:0019787,ubiquitin-like protein transferase activity; GO:0140096,catalytic activity, acting on a protein; GO:0005575,cellular_component; GO:0005622,intracellular anatomical structure; GO:0110165,cellular anato…	Armadillo/beta-catenin-like repeat	--	--	--
12h1_transcript_10066	3128	K01180 endo-1,3(4)-beta-glucanase [EC:3.2.1.6] | (RefSeq) uncharacterized protein LOC111487562 (A)	--	proline-rich receptor-like protein kinase PERK8 [Vigna radiata var. radiata]	PERK8_ARATH RecName: Full=Proline-rich receptor-like protein kinase PERK8; EC=2.7.11.1; AltName: Full=Proline-rich extensin-like receptor kinase 8; Short=AtPERK8;	A0A1S3TVX7_VIGRR SubName: Full=proline-rich receptor-like protein kinase PERK8 {ECO:0000313|RefSeq:XP_014497928.1};	Serine/threonine protein kinase	GO:0016021,integral component of membrane; GO:0005886,plasma membrane; GO:0005524,ATP binding; GO:0019901,protein kinase binding; GO:0106310,protein serine kinase activity; GO:0106311,protein threonine kinase activity; GO:0006468,protein phosphorylation; GO:0000166,nucleotide binding; GO:0003674,molecular_function; GO:0005488,binding; GO:0017076,purine nucleotide binding; GO:0030554,adenyl nucleo…	Protein tyrosine kinase	--	--	--
12h1_transcript_10069	3128	--	--	PREDICTED: uncharacterized protein At3g27210 [Vigna angularis]	Y3721_ARATH RecName: Full=Uncharacterized protein At3g27210;	A0A4D6M5L5_VIGUN SubName: Full=Uncharacterized protein {ECO:0000313|EMBL:QCD96669.1};	--	GO:0005886,plasma membrane; GO:0005575,cellular_component; GO:0016020,membrane; GO:0071944,cell periphery; GO:0110165,cellular anatomical entity	--	--	--	--
12h1_transcript_10070	3077	K14510 serine/threonine-protein kinase CTR1 [EC:2.7.11.1] | (RefSeq) serine/threonine-protein kinase CTR1 (A)	ko04016: MAPK signaling pathway - plant; ko04075: Plant hormone signal transduction	PREDICTED: uncharacterized protein LOC108333936 isoform X1 [Vigna angularis]	CTR1_ARATH RecName: Full=Serine/threonine-protein kinase CTR1 {ECO:0000303|PubMed:8431946}; EC=2.7.11.1 {ECO:0000305}; AltName: Full=Protein CONSTITUTIVE TRIPLE RESPONSE1 {ECO:0000303|PubMed:8431946};	A0A0L9UJI0_PHAAN RecName: Full=Protein kinase domain-containing protein {ECO:0000259|PROSITE:PS50011};	Tyrosine kinase specific for activated (GTP-bound) p21cdc42Hs	GO:0005789,endoplasmic reticulum membrane; GO:0005524,ATP binding; GO:0004672,protein kinase activity; GO:0106310,protein serine kinase activity; GO:0004674,protein serine/threonine kinase activity; GO:0004712,protein serine/threonine/tyrosine kinase activity; GO:0106311,protein threonine kinase activity; GO:0009873,ethylene-activated signaling pathway; GO:0009686,gibberellin biosynthetic process…	Protein tyrosine kinase	--	--	--
12h1_transcript_10071	3124	K03163 DNA topoisomerase I [EC:5.6.2.1] | (RefSeq) DNA topoisomerase 1 alpha-like (A)	--	hypothetical protein VIGAN_06255300 [Vigna angularis var. angularis]	TOP1B_ARATH RecName: Full=DNA topoisomerase 1 beta {ECO:0000305}; EC=5.6.2.1 {ECO:0000255|PROSITE-ProRule:PRU10130}; AltName: Full=DNA topoisomerase 1 {ECO:0000305};	A0A4D6LJZ3_VIGUN RecName: Full=DNA topoisomerase I {ECO:0000256|RuleBase:RU365101}; EC=5.6.2.1 {ECO:0000256|RuleBase:RU365101}; AltName: Full=DNA topoisomerase 1 {ECO:0000256|RuleBase:RU365101};	DNA topoisomerase I	GO:0005694,chromosome; GO:0005730,nucleolus; GO:0003677,DNA binding; GO:0003917,DNA topoisomerase type I (single strand cut, ATP-independent) activity; GO:0006338,chromatin remodeling; GO:0007059,chromosome segregation; GO:0006260,DNA replication; GO:0006265,DNA topological change; GO:0003674,molecular_function; GO:0003676,nucleic acid binding; GO:0005488,binding; GO:0097159,organic cyclic compou…	Eukaryotic DNA topoisomerase I, DNA binding fragment	--	--	--
12h1_transcript_10072	3117	K10875 DNA repair and recombination protein RAD54 and RAD54-like protein [EC:5.6.2.-] | (RefSeq) protein CHROMATIN REMODELING 35-like (A)	ko03440: Homologous recombination	hypothetical protein VIGAN_06012200 [Vigna angularis var. angularis]	CHR35_ARATH RecName: Full=Protein CHROMATIN REMODELING 35 {ECO:0000303|PubMed:16547115, ECO:0000303|PubMed:23770592}; AltName: Full=Protein DEFECTIVE IN MERISTEM SILENCING 1 {ECO:0000303|PubMed:18425128}; AltName: Full=Protein DEFECTIVE IN RNA-DIRECTED DNA METHYLATION 1 {ECO:0000303|PubMed:15120073};	A0A4D6LAE1_VIGUN SubName: Full=DNA repair and recombination protein RAD54B {ECO:0000313|EMBL:QCD85531.1};	DNA repair protein, SNF2 family	GO:0005634,nucleus; GO:0005721,pericentric heterochromatin; GO:0090577,RNA polymerase IV transcription regulator complex; GO:0000419,RNA polymerase V complex; GO:0005524,ATP binding; GO:0003677,DNA binding; GO:0004386,helicase activity; GO:0016787,hydrolase activity; GO:0070615,nucleosome-dependent ATPase activity; GO:0071360,cellular response to exogenous dsRNA; GO:0050832,defense response to fu…	SNF2 family N-terminal domain	SNF2	TR	SNF2
12h1_transcript_10073	3128	K22312 hydroxyjasmonate sulfotransferase [EC:2.8.2.39] | (RefSeq) cytosolic sulfotransferase 15-like (A)	--	PREDICTED: uncharacterized protein LOC108320398 isoform X1 [Vigna angularis]	--	A0A0L9T987_PHAAN RecName: Full=Transpos_assoc domain-containing protein {ECO:0000259|Pfam:PF13963};	--	--	Plant transposase (Ptta/En/Spm family)	--	--	--
12h1_transcript_10074	3129	K17579 protein phosphatase 1 regulatory subunit 42 | (RefSeq) hypothetical protein (A)	--	protein MEI2-like 4 isoform X2 [Vigna radiata var. radiata]	OML4_ORYSJ RecName: Full=Protein MEI2-like 4; Short=OML4; AltName: Full=MEI2-like protein 4;	A0A4D6NT80_VIGUN SubName: Full=Nucleolysin TIA-1/TIAR {ECO:0000313|EMBL:QCE14967.1};	Protein Mei2, essential for commitment to meiosis, and related proteins	GO:0005634,nucleus; GO:0003676,nucleic acid binding; GO:0003723,RNA binding; GO:0000398,mRNA splicing, via spliceosome; GO:0003674,molecular_function; GO:0005488,binding; GO:0097159,organic cyclic compound binding; GO:1901363,heterocyclic compound binding; GO:0000375,RNA splicing, via transesterification reactions; GO:0000377,RNA splicing, via transesterification reactions with bulged adenosine a…	RNA recognition motif 2	--	--	--
12h1_transcript_10075	3072	K09486 hypoxia up-regulated 1 | (RefSeq) heat shock 70 kDa protein 17 (A)	ko04141: Protein processing in endoplasmic reticulum	PREDICTED: heat shock 70 kDa protein 17 [Vigna angularis]	HSP7R_ARATH RecName: Full=Heat shock 70 kDa protein 17; AltName: Full=Heat shock protein 70-17; Short=AtHsp70-17; Flags: Precursor;	A0A4D6KPM6_VIGUN SubName: Full=Hypoxia up-regulated 1 {ECO:0000313|EMBL:QCD78463.1};	Molecular chaperones GRP170/SIL1, HSP70 superfamily	GO:0005829,cytosol; GO:0005783,endoplasmic reticulum; GO:0034663,endoplasmic reticulum chaperone complex; GO:0005788,endoplasmic reticulum lumen; GO:0005794,Golgi apparatus; GO:0099503,secretory vesicle; GO:0005774,vacuolar membrane; GO:0005524,ATP binding; GO:0016887,ATPase activity; GO:0071456,cellular response to hypoxia; GO:1903298,negative regulation of hypoxia-induced intrinsic apoptotic si…	NAD-specific glutamate dehydrogenase	--	--	--
12h1_transcript_10076	3157	--	--	hypothetical protein LR48_Vigan11g110000 [Vigna angularis]	AUG7_ARATH RecName: Full=AUGMIN subunit 7 {ECO:0000303|PubMed:22505726};	A0A4D6MI37_VIGUN SubName: Full=Plant AUGMIN subunit 7 {ECO:0000313|EMBL:QCE00688.1};	--	GO:0070652,HAUS complex; GO:0009524,phragmoplast; GO:0005876,spindle microtubule; GO:0051011,microtubule minus-end binding; GO:0051301,cell division; GO:0051225,spindle assembly; GO:0003674,molecular_function; GO:0005488,binding; GO:0005515,protein binding; GO:0008017,microtubule binding; GO:0008092,cytoskeletal protein binding; GO:0015631,tubulin binding; GO:0008150,biological_process; GO:000998…	Plant nuclear matrix protein 1 (NMP1)	--	--	--
12h1_transcript_10077	3125	K09287 RAV-like factor | (RefSeq) AP2/ERF and B3 domain-containing transcription factor RAV1-like (A)	--	B3 domain-containing protein Os07g0563300 isoform X1 [Vigna radiata var. radiata]	Y7633_ORYSJ RecName: Full=B3 domain-containing protein Os07g0563300;	A0A1S3VJ83_VIGRR SubName: Full=B3 domain-containing protein Os07g0563300 isoform X1 {ECO:0000313|RefSeq:XP_014518411.2};	--	GO:0005634,nucleus; GO:0003677,DNA binding; GO:0008270,zinc ion binding; GO:0003674,molecular_function; GO:0003676,nucleic acid binding; GO:0005488,binding; GO:0097159,organic cyclic compound binding; GO:1901363,heterocyclic compound binding; GO:0043167,ion binding; GO:0043169,cation binding; GO:0046872,metal ion binding; GO:0046914,transition metal ion binding; GO:0005575,cellular_component; GO:…	B3 DNA binding domain	B3	TF	B3->B3
12h1_transcript_10078	3117	K14948 polypyrimidine tract-binding protein 2 | (RefSeq) polypyrimidine tract-binding protein homolog 1 isoform X1 (A)	--	polypyrimidine tract-binding protein homolog 1 isoform X2 [Vigna radiata var. radiata]	PTBP1_ARATH RecName: Full=Polypyrimidine tract-binding protein homolog 1;	A0A1S3TV83_VIGRR SubName: Full=polypyrimidine tract-binding protein homolog 1 isoform X2 {ECO:0000313|RefSeq:XP_014497683.1};	Polypyrimidine tract-binding protein	GO:0005737,cytoplasm; GO:0005634,nucleus; GO:0000932,P-body; GO:0003729,mRNA binding; GO:0006397,mRNA processing; GO:0000381,regulation of alternative mRNA splicing, via spliceosome; GO:0043484,regulation of RNA splicing; GO:0006417,regulation of translation; GO:0008380,RNA splicing; GO:0009845,seed germination; GO:0003674,molecular_function; GO:0003676,nucleic acid binding; GO:0003723,RNA bindin…	RRM-like domain	--	--	--
12h1_transcript_10079	3096	K12524 bifunctional aspartokinase / homoserine dehydrogenase 1 [EC:2.7.2.4 1.1.1.3] | (RefSeq) bifunctional aspartokinase/homoserine dehydrogenase 2, chloroplastic-like (A)	ko00260: Glycine, serine and threonine metabolism; ko00261: Monobactam biosynthesis; ko00270: Cysteine and methionine metabolism; ko00300: Lysine biosynthesis; ko01100: Metabolic pathways; ko01110: Biosynthesis of secondary metabolites; ko01230: Biosynthesis of amino acids	bifunctional aspartokinase/homoserine dehydrogenase 1, chloroplastic isoform X2 [Vigna radiata var. radiata]	AKH2_ARATH RecName: Full=Bifunctional aspartokinase/homoserine dehydrogenase 2, chloroplastic; Short=AK-HD 2; Short=AK-HSDH 2; AltName: Full=Beta-aspartyl phosphate homoserine 2; Includes: RecName: Full=Aspartokinase; EC=2.7.2.4; Includes: RecName: Full=Homoserine dehydrogenase; EC=1.1.1.3; Flags: Precursor;	A0A4D6L495_VIGUN RecName: Full=Aspartokinase {ECO:0000256|ARBA:ARBA00016273}; EC=1.1.1.3 {ECO:0000256|ARBA:ARBA00013213}; EC=2.7.2.4 {ECO:0000256|ARBA:ARBA00013059}; AltName: Full=Homoserine dehydrogenase {ECO:0000256|ARBA:ARBA00013376};	--	GO:0009507,chloroplast; GO:0009570,chloroplast stroma; GO:0004072,aspartate kinase activity; GO:0005524,ATP binding; GO:0004412,homoserine dehydrogenase activity; GO:0050661,NADP binding; GO:0009067,aspartate family amino acid biosynthetic process; GO:0009090,homoserine biosynthetic process; GO:0009089,lysine biosynthetic process via diaminopimelate; GO:0009086,methionine biosynthetic process; GO…	Homoserine dehydrogenase	--	--	--
12h1_transcript_1008	5039	--	--	protein TIME FOR COFFEE isoform X4 [Vigna radiata var. radiata]	TIC_ARATH RecName: Full=Protein TIME FOR COFFEE;	A0A4D6N674_VIGUN SubName: Full=Uncharacterized protein {ECO:0000313|EMBL:QCE08354.1};	--	GO:0005634,nucleus; GO:0042752,regulation of circadian rhythm; GO:0048511,rhythmic process; GO:0007623,circadian rhythm; GO:0008150,biological_process; GO:0050789,regulation of biological process; GO:0065007,biological regulation; GO:0005575,cellular_component; GO:0005622,intracellular anatomical structure; GO:0043226,organelle; GO:0043227,membrane-bounded organelle; GO:0043229,intracellular orga…	--	--	--	--
12h1_transcript_10080	3126	K00627 pyruvate dehydrogenase E2 component (dihydrolipoamide acetyltransferase) [EC:2.3.1.12] | (RefSeq) dihydrolipoyllysine-residue acetyltransferase component 2 of pyruvate dehydrogenase complex, mitochondrial-like isoform X1 (A)	ko00010: Glycolysis / Gluconeogenesis; ko00020: Citrate cycle (TCA cycle); ko00620: Pyruvate metabolism; ko01100: Metabolic pathways; ko01110: Biosynthesis of secondary metabolites; ko01200: Carbon metabolism	hypothetical protein VIGAN_09133200 [Vigna angularis var. angularis]	C04C1_PINTA RecName: Full=Cytochrome P450 704C1; EC=1.14.-.-; AltName: Full=Cytochrome P450 CYPD;	A0A4D6MRZ8_VIGUN SubName: Full=Cytochrome P450 {ECO:0000313|EMBL:QCE02889.1};	Cytochrome P450 CYP4/CYP19/CYP26 subfamilies	GO:0016021,integral component of membrane; GO:0020037,heme binding; GO:0005506,iron ion binding; GO:0004497,monooxygenase activity; GO:0016705,oxidoreductase activity, acting on paired donors, with incorporation or reduction of molecular oxygen; GO:0003674,molecular_function; GO:0005488,binding; GO:0046906,tetrapyrrole binding; GO:0097159,organic cyclic compound binding; GO:1901363,heterocyclic c…	Cytochrome P450	--	--	--
12h1_transcript_10082	3125	--	--	--	--	A0A1D1XR77_9ARAE SubName: Full=Endocuticle structural glycoprotein SgAbd-2 {ECO:0000313|EMBL:JAT44884.1}; Flags: Fragment;	--	--	Insect cuticle protein	--	--	--
12h1_transcript_10083	3127	K02184 formin 2 | (RefSeq) uncharacterized protein LOC112294431 (A)	--	hypothetical protein VIGAN_01358600 [Vigna angularis var. angularis]	FH6_ARATH RecName: Full=Formin-like protein 6; Short=AtFH6; Short=AtFORMIN-6; Flags: Precursor;	A0A4D6KXB4_VIGUN RecName: Full=Formin-like protein {ECO:0000256|RuleBase:RU361260};	Rho GTPase effector BNI1 and related formins	GO:0005618,cell wall; GO:0005737,cytoplasm; GO:0016021,integral component of membrane; GO:0005730,nucleolus; GO:0005634,nucleus; GO:0009524,phragmoplast; GO:0005886,plasma membrane; GO:0005819,spindle; GO:0003779,actin binding; GO:0003674,molecular_function; GO:0005488,binding; GO:0005515,protein binding; GO:0008092,cytoskeletal protein binding; GO:0005575,cellular_component; GO:0030312,external …	Formin Homology 2 Domain	--	--	--
12h1_transcript_10084	3121	K14963 COMPASS component SWD3 | (RefSeq) transcriptional corepressor LEUNIG-like (A)	--	PREDICTED: transcriptional corepressor LEUNIG_HOMOLOG isoform X1 [Vigna angularis]	LUH_ARATH RecName: Full=Transcriptional corepressor LEUNIG_HOMOLOG; AltName: Full=Protein MUCILAGE-MODIFIED 1 {ECO:0000303|PubMed:11706181};	A0A0S3STW3_PHAAN SubName: Full=Uncharacterized protein {ECO:0000313|EMBL:BAT96279.1};	WD40 repeat-containing protein	GO:0005634,nucleus; GO:0003713,transcription coactivator activity; GO:0003714,transcription corepressor activity; GO:0030154,cell differentiation; GO:0006974,cellular response to DNA damage stimulus; GO:0071217,cellular response to external biotic stimulus; GO:0009793,embryo development ending in seed dormancy; GO:0009908,flower development; GO:0010393,galacturonan metabolic process; GO:0010073,m…	WD domain, G-beta repeat	LUG	TR	LUG
12h1_transcript_10085	3126	K02218 casein kinase 1 [EC:2.7.11.1] | (RefSeq) hypothetical protein (A)	--	hypothetical protein PHAVU_001G110300g [Phaseolus vulgaris]	HD16N_ORYSJ RecName: Full=Casein kinase 1-like protein HD16 {ECO:0000305}; EC=2.7.11.1 {ECO:0000305}; AltName: Full=Os03g0793500 protein {ECO:0000312|EMBL:BAF13445.1}; AltName: Full=Protein EARLY FLOWERING 1 {ECO:0000303|PubMed:20400938}; AltName: Full=Protein HEADING DATE 16 {ECO:0000303|PubMed:23789941};	A0A4D6M7L3_VIGUN SubName: Full=Casein kinase 1 {ECO:0000313|EMBL:QCD97332.1};	Casein kinase (serine/threonine/tyrosine protein kinase)	GO:0005737,cytoplasm; GO:0005634,nucleus; GO:0005524,ATP binding; GO:0106310,protein serine kinase activity; GO:0004674,protein serine/threonine kinase activity; GO:0106311,protein threonine kinase activity; GO:0006897,endocytosis; GO:0009908,flower development; GO:0009740,gibberellic acid mediated signaling pathway; GO:0010476,gibberellin mediated signaling pathway; GO:0018105,peptidyl-serine ph…	Protein kinase domain	--	--	--
12h1_transcript_10086	3126	--	--	PREDICTED: transmembrane protein 87A [Vigna angularis]	--	A0A4D6KLG3_VIGUN SubName: Full=Lung seven transmembrane receptor-like {ECO:0000313|EMBL:QCD76487.1};	Predicted membrane protein	GO:0016021,integral component of membrane; GO:0005575,cellular_component; GO:0016020,membrane; GO:0031224,intrinsic component of membrane; GO:0110165,cellular anatomical entity	Lung seven transmembrane receptor	--	--	--
12h1_transcript_10087	3123	K14486 auxin response factor | (RefSeq) auxin response factor 3-like isoform X1 (A)	ko04075: Plant hormone signal transduction	auxin response factor 3 [Vigna radiata var. radiata]	ARFC_ARATH RecName: Full=Auxin response factor 3; AltName: Full=Protein ETTIN;	A0A4D6KJE1_VIGUN RecName: Full=Auxin response factor {ECO:0000256|RuleBase:RU004561};	--	GO:0005634,nucleus; GO:0003677,DNA binding; GO:0003700,DNA-binding transcription factor activity; GO:0000976,transcription regulatory region sequence-specific DNA binding; GO:0010158,abaxial cell fate specification; GO:0009850,auxin metabolic process; GO:0009734,auxin-activated signaling pathway; GO:0010582,floral meristem determinacy; GO:1902584,positive regulation of response to water deprivati…	Auxin response factor	B3-ARF	TF	B3->B3-ARF
12h1_transcript_10088	3123	--	--	hypothetical protein VIGAN_08235800 [Vigna angularis var. angularis]	FZL_ARATH RecName: Full=Probable transmembrane GTPase FZO-like, chloroplastic {ECO:0000305}; EC=3.6.5.-; Flags: Precursor;	A0A4D6N0L9_VIGUN SubName: Full=Thiamine-phosphate pyrophosphorylase {ECO:0000313|EMBL:QCE06434.1};	Mitofusin 1 GTPase, involved in mitochondrila biogenesis	GO:0009507,chloroplast; GO:0009706,chloroplast inner membrane; GO:0031969,chloroplast membrane; GO:0009707,chloroplast outer membrane; GO:0009535,chloroplast thylakoid membrane; GO:0016021,integral component of membrane; GO:0005525,GTP binding; GO:0016787,hydrolase activity; GO:1900425,negative regulation of defense response to bacterium; GO:0034051,negative regulation of plant-type hypersensitiv…	Baculovirus polyhedron envelope protein, PEP, C terminus	--	--	--
12h1_transcript_10089	3125	K04421 mitogen-activated protein kinase kinase kinase 3 [EC:2.7.11.25] | (RefSeq) mitogen-activated protein kinase kinase kinase 3-like (A)	--	mitogen-activated protein kinase kinase kinase 3 [Vigna radiata var. radiata]	M3K3A_ARATH RecName: Full=Mitogen-activated protein kinase kinase kinase 3 {ECO:0000303|PubMed:27679653}; EC=2.7.11.25 {ECO:0000250|UniProtKB:Q9C5H5}; AltName: Full=MAP3K alpha protein kinase {ECO:0000303|PubMed:10095117}; Short=AtMAP3Kalpha {ECO:0000303|PubMed:10095117};	A0A1S3W1S6_VIGRR SubName: Full=mitogen-activated protein kinase kinase kinase 3 {ECO:0000313|RefSeq:XP_014524511.1};	MEKK and related serine/threonine protein kinases	GO:0005524,ATP binding; GO:0004709,MAP kinase kinase kinase activity; GO:0106310,protein serine kinase activity; GO:0106311,protein threonine kinase activity; GO:0002221,pattern recognition receptor signaling pathway; GO:1900424,regulation of defense response to bacterium; GO:1900150,regulation of defense response to fungus; GO:0000166,nucleotide binding; GO:0003674,molecular_function; GO:0005488…	Protein kinase domain	--	--	--
12h1_transcript_10090	3057	K02705 photosystem II CP43 chlorophyll apoprotein | (RefSeq) psbC, BKH98_gp066; photosystem II CP43 chlorophyll apoprotein (A)	ko00195: Photosynthesis; ko01100: Metabolic pathways	photosystem II CP43 chlorophyll apoprotein, partial (chloroplast) [Viburnum cylindricum]	PSBC_PHAVU RecName: Full=Photosystem II CP43 reaction center protein {ECO:0000255|HAMAP-Rule:MF_01496}; AltName: Full=PSII 43 kDa protein {ECO:0000255|HAMAP-Rule:MF_01496}; AltName: Full=Protein CP-43 {ECO:0000255|HAMAP-Rule:MF_01496}; Flags: Precursor;	A0A3G1J7P7_CYATE RecName: Full=Photosystem II CP43 reaction center protein {ECO:0000256|HAMAP-Rule:MF_01496, ECO:0000256|RuleBase:RU004533}; AltName: Full=PSII 43 kDa protein {ECO:0000256|HAMAP-Rule:MF_01496}; AltName: Full=Protein CP-43 {ECO:0000256|HAMAP-Rule:MF_01496};	--	GO:0009535,chloroplast thylakoid membrane; GO:0016021,integral component of membrane; GO:0009523,photosystem II; GO:0016168,chlorophyll binding; GO:0045156,electron transporter, transferring electrons within the cyclic electron transport pathway of photosynthesis activity; GO:0046872,metal ion binding; GO:0009772,photosynthetic electron transport in photosystem II; GO:0018298,protein-chromophore …	Photosynthetic reaction centre protein	--	--	--
12h1_transcript_10092	3120	K20781 peptidyl serine alpha-galactosyltransferase [EC:2.4.1.-] | (RefSeq) peptidyl serine alpha-galactosyltransferase (A)	ko00514: Other types of O-glycan biosynthesis	peptidyl serine alpha-galactosyltransferase [Vigna radiata var. radiata]	SRGT1_ARATH RecName: Full=Peptidyl serine alpha-galactosyltransferase {ECO:0000303|PubMed:24914209}; Short=AtSGT1 {ECO:0000303|PubMed:24914209}; EC=2.4.1.- {ECO:0000305}; Flags: Precursor;	A0A4D6LXW2_VIGUN SubName: Full=Uncharacterized protein {ECO:0000313|EMBL:QCD93537.1};	--	GO:0005789,endoplasmic reticulum membrane; GO:0016021,integral component of membrane; GO:0016757,transferase activity, transferring glycosyl groups; GO:0003674,molecular_function; GO:0003824,catalytic activity; GO:0016740,transferase activity; GO:0005575,cellular_component; GO:0005622,intracellular anatomical structure; GO:0005737,cytoplasm; GO:0005783,endoplasmic reticulum; GO:0012505,endomembra…	--	--	--	--
12h1_transcript_10094	3051	K05941 glutathione gamma-glutamylcysteinyltransferase [EC:2.3.2.15] K25587 glutathione-S-conjugate glycine hydrolase [EC:3.4.17.25] | (RefSeq) glutathione gamma-glutamylcysteinyltransferase 3-like (A)	--	PREDICTED: glutathione gamma-glutamylcysteinyltransferase 3-like [Vigna angularis]	PCS3_LOTJA RecName: Full=Glutathione gamma-glutamylcysteinyltransferase 3; EC=2.3.2.15; AltName: Full=LjPCS3-7N; AltName: Full=Phytochelatin synthase 3;	A0A0S3RY81_PHAAN RecName: Full=Glutathione gamma-glutamylcysteinyltransferase {ECO:0000256|ARBA:ARBA00012468}; EC=2.3.2.15 {ECO:0000256|ARBA:ARBA00012468};	Phytochelatin synthase	GO:0016756,glutathione gamma-glutamylcysteinyltransferase activity; GO:0046872,metal ion binding; GO:0046938,phytochelatin biosynthetic process; GO:0010038,response to metal ion; GO:0003674,molecular_function; GO:0003824,catalytic activity; GO:0016740,transferase activity; GO:0016746,transferase activity, transferring acyl groups; GO:0016755,transferase activity, transferring amino-acyl groups; G…	Phytochelatin synthase	--	--	--
12h1_transcript_10095	3111	K01874 methionyl-tRNA synthetase [EC:6.1.1.10] | (RefSeq) methionine--tRNA ligase, chloroplastic/mitochondrial (A)	ko00450: Selenocompound metabolism; ko00970: Aminoacyl-tRNA biosynthesis; ko01100: Metabolic pathways	methionine--tRNA ligase, chloroplastic/mitochondrial [Vigna radiata var. radiata]	SYMM_ARATH RecName: Full=Methionine--tRNA ligase, chloroplastic/mitochondrial {ECO:0000305}; EC=6.1.1.10 {ECO:0000305}; AltName: Full=Methionyl-tRNA synthetase {ECO:0000305}; Short=AtcpMetRS {ECO:0000303|PubMed:9724821}; Short=MetRS {ECO:0000305}; AltName: Full=Protein OVULE ABORTION 1 {ECO:0000303|PubMed:16297076}; Flags: Precursor;	A0A4D6N649_VIGUN RecName: Full=Methionine--tRNA ligase {ECO:0000256|ARBA:ARBA00012838}; EC=6.1.1.10 {ECO:0000256|ARBA:ARBA00012838};	Methionyl-tRNA synthetase	GO:0009507,chloroplast; GO:0009570,chloroplast stroma; GO:0005739,mitochondrion; GO:0005524,ATP binding; GO:0004825,methionine-tRNA ligase activity; GO:0006431,methionyl-tRNA aminoacylation; GO:0048481,plant ovule development; GO:0000166,nucleotide binding; GO:0003674,molecular_function; GO:0005488,binding; GO:0017076,purine nucleotide binding; GO:0030554,adenyl nucleotide binding; GO:0032553,rib…	tRNA synthetases class I (M)	--	--	--
12h1_transcript_10096	3097	--	--	uncharacterized protein LOC106756656 [Vigna radiata var. radiata]	--	A0A4D6NM75_VIGUN RecName: Full=FCP1 homology domain-containing protein {ECO:0000259|PROSITE:PS50969};	--	--	NLI interacting factor-like phosphatase	--	--	--
12h1_transcript_10097	3111	--	--	transcription factor EMB1444 isoform X1 [Vigna radiata var. radiata]	LHWL3_ARATH RecName: Full=Transcription factor bHLH155; AltName: Full=BHLH transcription factor gamma; Short=bHLH gamma; AltName: Full=Basic helix-loop-helix protein 155; Short=AtbHLH155; Short=bHLH 155; AltName: Full=LONESOME HIGHWAY-like protein 3; AltName: Full=bHLH transcription factor bHLH155;	A0A4D6ND56_VIGUN SubName: Full=Transcription factor MYC/MYB N-terminal {ECO:0000313|EMBL:QCE11783.1};	--	GO:0005634,nucleus; GO:0003677,DNA binding; GO:0003700,DNA-binding transcription factor activity; GO:0046983,protein dimerization activity; GO:0006355,regulation of transcription, DNA-templated; GO:0048364,root development; GO:0003674,molecular_function; GO:0003676,nucleic acid binding; GO:0005488,binding; GO:0097159,organic cyclic compound binding; GO:1901363,heterocyclic compound binding; GO:01…	bHLH-MYC and R2R3-MYB transcription factors N-terminal	--	--	--
12h1_transcript_10098	3076	K00700 1,4-alpha-glucan branching enzyme [EC:2.4.1.18] | (RefSeq) 1,4-alpha-glucan-branching enzyme 1, chloroplastic/amyloplastic isoform X1 (A)	ko00500: Starch and sucrose metabolism; ko01100: Metabolic pathways; ko01110: Biosynthesis of secondary metabolites	1,4-alpha-glucan-branching enzyme 1, chloroplastic/amyloplastic-like [Vigna radiata]	GLGB1_PEA RecName: Full=1,4-alpha-glucan-branching enzyme 1, chloroplastic/amyloplastic; EC=2.4.1.18; AltName: Full=Starch branching enzyme I; Flags: Precursor;	A0A4D6ME14_VIGUN RecName: Full=1,4-alpha-glucan branching enzyme {ECO:0000256|ARBA:ARBA00012541}; EC=2.4.1.18 {ECO:0000256|ARBA:ARBA00012541};	1,4-alpha-glucan branching enzyme/starch branching enzyme II	GO:0009501,amyloplast; GO:0009507,chloroplast; GO:0003844,1,4-alpha-glucan branching enzyme activity; GO:0102752,1,4-alpha-glucan branching enzyme activity (using a glucosylated glycogenin as primer for glycogen synthesis); GO:0043169,cation binding; GO:0004553,hydrolase activity, hydrolyzing O-glycosyl compounds; GO:0009793,embryo development ending in seed dormancy; GO:0005978,glycogen biosynth…	Alpha amylase, C-terminal all-beta domain	--	--	--
12h1_transcript_10099	3078	K21343 ubiquitin carboxyl-terminal hydrolase 15 [EC:3.4.19.12] | (RefSeq) ubiquitin carboxyl-terminal hydrolase 8-like (A)	--	ubiquitin carboxyl-terminal hydrolase 8 [Vigna radiata var. radiata]	UBP8_ARATH RecName: Full=Ubiquitin carboxyl-terminal hydrolase 8; EC=3.4.19.12; AltName: Full=Deubiquitinating enzyme 8; Short=AtUBP8; AltName: Full=Ubiquitin thioesterase 8; AltName: Full=Ubiquitin-specific-processing protease 8;	A0A4D6MBF1_VIGUN RecName: Full=Ubiquitin carboxyl-terminal hydrolase {ECO:0000256|RuleBase:RU366025}; EC=3.4.19.12 {ECO:0000256|RuleBase:RU366025};	Ubiquitin C-terminal hydrolase	GO:0004843,thiol-dependent ubiquitin-specific protease activity; GO:0016579,protein deubiquitination; GO:0006511,ubiquitin-dependent protein catabolic process; GO:0003674,molecular_function; GO:0003824,catalytic activity; GO:0008233,peptidase activity; GO:0008242,omega peptidase activity; GO:0016787,hydrolase activity; GO:0101005,ubiquitinyl hydrolase activity; GO:0140096,catalytic activity, acti…	Ubiquitin carboxyl-terminal hydrolase	--	--	--
12h1_transcript_101	6690	K24169 thyroid adenoma-associated protein | (RefSeq) thyroid adenoma-associated protein homolog (A)	--	PREDICTED: thyroid adenoma-associated protein homolog [Vigna angularis]	--	A0A4D6LXH6_VIGUN SubName: Full=Phosphatidylinositol glycan {ECO:0000313|EMBL:QCD92584.1};	Cell cycle-associated protein	--	Putative death-receptor fusion protein (DUF2428)	--	--	--
12h1_transcript_1010	5007	K05658 ATP-binding cassette, subfamily B (MDR/TAP), member 1 [EC:7.6.2.2] | (RefSeq) ABC transporter B family member 20 (A)	ko02010: ABC transporters	hypothetical protein VIGAN_08011900 [Vigna angularis var. angularis]	AB20B_ARATH RecName: Full=ABC transporter B family member 20; Short=ABC transporter ABCB.20; Short=AtABCB20; AltName: Full=Multidrug resistance protein 14; AltName: Full=P-glycoprotein 20;	A0A4D6N8A5_VIGUN SubName: Full=ATP-binding cassette {ECO:0000313|EMBL:QCE08779.1};	Multidrug/pheromone exporter, ABC superfamily	GO:0005829,cytosol; GO:0005887,integral component of plasma membrane; GO:0005634,nucleus; GO:0005886,plasma membrane; GO:0005524,ATP binding; GO:0042626,ATPase-coupled transmembrane transporter activity; GO:0000166,nucleotide binding; GO:0003674,molecular_function; GO:0005488,binding; GO:0017076,purine nucleotide binding; GO:0030554,adenyl nucleotide binding; GO:0032553,ribonucleotide binding; GO…	ABC transporter transmembrane region	--	--	--
12h1_transcript_10100	3147	K08955 ATP-dependent metalloprotease [EC:3.4.24.-] | (RefSeq) ATP-dependent zinc metalloprotease FTSH 11, chloroplastic/mitochondrial-like (A)	--	PREDICTED: ATP-dependent zinc metalloprotease FTSH 11, chloroplastic/mitochondrial-like [Vigna angularis]	FTSHB_ARATH RecName: Full=ATP-dependent zinc metalloprotease FTSH 11, chloroplastic/mitochondrial; Short=AtFTSH11; EC=3.4.24.-; Flags: Precursor;	A0A4D6MHM5_VIGUN SubName: Full=ATP-dependent metalloprotease {ECO:0000313|EMBL:QCD99738.1};	AAA+-type ATPase containing the peptidase M41 domain	GO:0009507,chloroplast; GO:0009941,chloroplast envelope; GO:0009534,chloroplast thylakoid; GO:0009535,chloroplast thylakoid membrane; GO:0016021,integral component of membrane; GO:0005743,mitochondrial inner membrane; GO:0005739,mitochondrion; GO:0009536,plastid; GO:0005524,ATP binding; GO:0004176,ATP-dependent peptidase activity; GO:0046872,metal ion binding; GO:0004222,metalloendopeptidase acti…	Peptidase family M41	--	--	--
12h1_transcript_10101	3125	K15501 serine/threonine-protein phosphatase 6 regulatory subunit 3 | (RefSeq) serine/threonine-protein phosphatase 6 regulatory subunit 3-B-like (A)	--	serine/threonine-protein phosphatase 6 regulatory subunit 3 isoform X2 [Vigna radiata var. radiata]	--	A0A4D6N6A4_VIGUN SubName: Full=DNA damage-binding protein 1 {ECO:0000313|EMBL:QCE09343.1};	SAP family cell cycle dependent phosphatase-associated protein	GO:0019903,protein phosphatase binding; GO:0043666,regulation of phosphoprotein phosphatase activity; GO:0003674,molecular_function; GO:0005488,binding; GO:0005515,protein binding; GO:0019899,enzyme binding; GO:0019902,phosphatase binding; GO:0006464,cellular protein modification process; GO:0006470,protein dephosphorylation; GO:0006793,phosphorus metabolic process; GO:0006796,phosphate-containin…	SIT4 phosphatase-associated protein	--	--	--
12h1_transcript_10102	3124	K01177 beta-amylase [EC:3.2.1.2] | (RefSeq) beta-amylase 7-like isoform X1 (A)	ko00500: Starch and sucrose metabolism; ko01100: Metabolic pathways; ko01110: Biosynthesis of secondary metabolites	hypothetical protein LR48_Vigan470s000800 [Vigna angularis]	BAM7_ARATH RecName: Full=Beta-amylase 7; EC=3.2.1.2; AltName: Full=1,4-alpha-D-glucan maltohydrolase; AltName: Full=Beta-amylase 4;	A0A4D6NF48_VIGUN RecName: Full=Beta-amylase {ECO:0000256|RuleBase:RU000509}; EC=3.2.1.2 {ECO:0000256|RuleBase:RU000509};	--	GO:0005737,cytoplasm; GO:0005634,nucleus; GO:0102229,amylopectin maltohydrolase activity; GO:0003700,DNA-binding transcription factor activity; GO:0000272,polysaccharide catabolic process; GO:0048831,regulation of shoot system development; GO:0003674,molecular_function; GO:0003824,catalytic activity; GO:0004553,hydrolase activity, hydrolyzing O-glycosyl compounds; GO:0016787,hydrolase activity; G…	Glycosyl hydrolase family 14	BES1	TF	BES1
12h1_transcript_10103	3078	--	--	PREDICTED: uncharacterized protein LOC108339013 isoform X1 [Vigna angularis]	--	A0A1S3VQS9_VIGRR SubName: Full=uncharacterized protein LOC106777604 {ECO:0000313|RefSeq:XP_014520743.1};	--	--	--	--	--	--
12h1_transcript_10104	3134	K08819 cyclin-dependent kinase 12/13 [EC:2.7.11.22 2.7.11.23] | (RefSeq) hypothetical protein (A)	--	probable serine/threonine-protein kinase At1g54610 [Vigna radiata var. radiata]	Y1960_ARATH RecName: Full=Probable serine/threonine-protein kinase At1g09600; EC=2.7.11.-;	A0A4D6N7Y0_VIGUN SubName: Full=Cdc2-related kinase {ECO:0000313|EMBL:QCE09940.1};	Cdc2-related protein kinase	GO:0000307,cyclin-dependent protein kinase holoenzyme complex; GO:0005634,nucleus; GO:0005524,ATP binding; GO:0004693,cyclin-dependent protein serine/threonine kinase activity; GO:0008353,RNA polymerase II CTD heptapeptide repeat kinase activity; GO:0070816,phosphorylation of RNA polymerase II C-terminal domain; GO:0032968,positive regulation of transcription elongation from RNA polymerase II pro…	Protein kinase domain	--	--	--
12h1_transcript_10105	3221	K01931 protein neuralized [EC:2.3.2.27] | (RefSeq) uncharacterized protein LOC105049032 isoform X1 (A)	--	hypothetical protein VIGAN_07067800 [Vigna angularis var. angularis]	--	A0A4D6N6E9_VIGUN SubName: Full=Protein neuralized {ECO:0000313|EMBL:QCE09393.1};	--	--	Zinc finger, C3HC4 type (RING finger)	--	--	--
12h1_transcript_10106	3113	K10838 xeroderma pigmentosum group C-complementing protein | (RefSeq) DNA repair protein RAD4 (A)	ko03420: Nucleotide excision repair	hypothetical protein VIGAN_03090200 [Vigna angularis var. angularis]	RAD4_ARATH RecName: Full=DNA repair protein RAD4 {ECO:0000312|EMBL:AED92319.1};	A0A4D6MN76_VIGUN SubName: Full=Xeroderma pigmentosum group C-complementing protein {ECO:0000313|EMBL:QCE01225.1};	Nucleotide excision repair complex XPC-HR23B, subunit XPC/DPB11	GO:0009507,chloroplast; GO:0005737,cytoplasm; GO:0000111,nucleotide-excision repair factor 2 complex; GO:0071942,XPC complex; GO:0003684,damaged DNA binding; GO:0003697,single-stranded DNA binding; GO:0006298,mismatch repair; GO:0006289,nucleotide-excision repair; GO:0003674,molecular_function; GO:0003676,nucleic acid binding; GO:0003677,DNA binding; GO:0005488,binding; GO:0097159,organic cyclic …	Rad4 transglutaminase-like domain	--	--	--
12h1_transcript_10107	3116	K10357 myosin V | (RefSeq) myosin-6-like isoform X1 (A)	--	PREDICTED: myosin-6-like isoform X1 [Vigna angularis]	MYO8_ARATH RecName: Full=Myosin-8; AltName: Full=Myosin XI B; Short=AtXIB;	A0A4D6N3Z2_VIGUN SubName: Full=DNA topoisomerase III {ECO:0000313|EMBL:QCE06815.1};	Myosin class V heavy chain	GO:0015629,actin cytoskeleton; GO:0005737,cytoplasm; GO:0016459,myosin complex; GO:0031982,vesicle; GO:0051015,actin filament binding; GO:0030898,actin-dependent ATPase activity; GO:0005524,ATP binding; GO:0005516,calmodulin binding; GO:0000146,microfilament motor activity; GO:0003774,motor activity; GO:0007015,actin filament organization; GO:0030048,actin filament-based movement; GO:0048767,root…	Myosin head (motor domain)	--	--	--
12h1_transcript_10108	3123	K10260 F-box and WD-40 domain protein 7 | (RefSeq) uncharacterized protein (A)	ko04120: Ubiquitin mediated proteolysis	U-box domain-containing protein 5 [Vigna radiata var. radiata]	PUB5_ARATH RecName: Full=U-box domain-containing protein 5; EC=2.3.2.27; AltName: Full=Plant U-box protein 5; AltName: Full=RING-type E3 ubiquitin transferase PUB5 {ECO:0000305};	A0A4D6KXR8_VIGUN RecName: Full=RING-type E3 ubiquitin transferase {ECO:0000256|ARBA:ARBA00012483}; EC=2.3.2.27 {ECO:0000256|ARBA:ARBA00012483};	FOG: Armadillo/beta-catenin-like repeats	GO:0005737,cytoplasm; GO:0005634,nucleus; GO:0004842,ubiquitin-protein transferase activity; GO:0003674,molecular_function; GO:0003824,catalytic activity; GO:0016740,transferase activity; GO:0019787,ubiquitin-like protein transferase activity; GO:0140096,catalytic activity, acting on a protein; GO:0005575,cellular_component; GO:0005622,intracellular anatomical structure; GO:0110165,cellular anato…	U-box domain	--	--	--
12h1_transcript_1011	5001	K01099 inositol polyphosphate 5-phosphatase INPP5B/F [EC:3.1.3.36] | (RefSeq) type II inositol polyphosphate 5-phosphatase 15-like (A)	ko00562: Inositol phosphate metabolism; ko01100: Metabolic pathways; ko04070: Phosphatidylinositol signaling system	type I inositol polyphosphate 5-phosphatase 12 [Vigna radiata var. radiata]	IP5PF_ARATH RecName: Full=Type II inositol polyphosphate 5-phosphatase 15 {ECO:0000305}; Short=At5PTase15 {ECO:0000305}; EC=3.1.3.36 {ECO:0000269|PubMed:15539468}; EC=3.1.3.86 {ECO:0000269|PubMed:15539468}; AltName: Full=Protein FRAGILE FIBER 3 {ECO:0000303|PubMed:15539468};	A0A4D6N185_VIGUN SubName: Full=Phosphatidylinositol-bisphosphatase {ECO:0000313|EMBL:QCE07516.1};	Inositol polyphosphate 5-phosphatase and related proteins	GO:0052658,inositol-1,4,5-trisphosphate 5-phosphatase activity; GO:0046872,metal ion binding; GO:0034485,phosphatidylinositol-3,4,5-trisphosphate 5-phosphatase activity; GO:0004439,phosphatidylinositol-4,5-bisphosphate 5-phosphatase activity; GO:0046855,inositol phosphate dephosphorylation; GO:0046856,phosphatidylinositol dephosphorylation; GO:0003674,molecular_function; GO:0003824,catalytic acti…	Endonuclease/Exonuclease/phosphatase family	--	--	--
12h1_transcript_10111	3108	--	--	--	--	--	Coiled coil protein involved in linking membrane proteins to cytoskeleton	--	Schwannomin-interacting protein 1	--	--	--
12h1_transcript_10112	3122	K02876 large subunit ribosomal protein L15 | (RefSeq) 50S ribosomal protein L15, chloroplastic (A)	ko03010: Ribosome	PREDICTED: 50S ribosomal protein L15, chloroplastic [Vigna angularis]	RK15_PEA RecName: Full=50S ribosomal protein L15, chloroplastic; AltName: Full=CL15; Flags: Precursor; Fragment;	A0A4D6N6W5_VIGUN SubName: Full=Large subunit ribosomal protein L15 {ECO:0000313|EMBL:QCE08621.1};	Mitochondrial/chloroplast ribosomal protein L15/L10	GO:0009507,chloroplast; GO:0015934,large ribosomal subunit; GO:0003735,structural constituent of ribosome; GO:0006412,translation; GO:0003674,molecular_function; GO:0005198,structural molecule activity; GO:0006518,peptide metabolic process; GO:0006807,nitrogen compound metabolic process; GO:0008150,biological_process; GO:0008152,metabolic process; GO:0009058,biosynthetic process; GO:0009059,macro…	Ribosomal proteins 50S-L15, 50S-L18e, 60S-L27A	--	--	--
12h1_transcript_10114	3123	K16865 programmed cell death protein 4 | (RefSeq) hypothetical protein (A)	--	PREDICTED: programmed cell death protein 4-like [Vigna angularis]	MRF1_ARATH RecName: Full=MA3 DOMAIN-CONTAINING TRANSLATION REGULATORY FACTOR 1 {ECO:0000303|PubMed:29084871}; AltName: Full=MA3 domain-containing protein 6 {ECO:0000303|PubMed:24041411};	A0A4D6L047_VIGUN SubName: Full=Translation initiation factor 4G {ECO:0000313|EMBL:QCD80981.1};	Neoplastic transformation suppressor Pdcd4/MA-3, contains MA3 domain	GO:0005829,cytosol; GO:0005634,nucleus; GO:0003729,mRNA binding; GO:0043022,ribosome binding; GO:0045892,negative regulation of transcription, DNA-templated; GO:0006417,regulation of translation; GO:0009646,response to absence of light; GO:0090549,response to carbon starvation; GO:0003674,molecular_function; GO:0003676,nucleic acid binding; GO:0003723,RNA binding; GO:0005488,binding; GO:0097159,o…	MA3 domain	--	--	--
12h1_transcript_10115	3085	K00281 glycine dehydrogenase [EC:1.4.4.2] | (RefSeq) glycine dehydrogenase (decarboxylating), mitochondrial (A)	ko00260: Glycine, serine and threonine metabolism; ko00630: Glyoxylate and dicarboxylate metabolism; ko01100: Metabolic pathways; ko01110: Biosynthesis of secondary metabolites; ko01200: Carbon metabolism	glycine dehydrogenase (decarboxylating), mitochondrial [Vigna radiata var. radiata]	GCSP_PEA RecName: Full=Glycine dehydrogenase (decarboxylating), mitochondrial; EC=1.4.4.2; AltName: Full=Glycine cleavage system P protein; AltName: Full=Glycine decarboxylase; AltName: Full=Glycine dehydrogenase (aminomethyl-transferring); Flags: Precursor;	A0A4D6MDS3_VIGUN RecName: Full=Glycine cleavage system P protein {ECO:0000256|RuleBase:RU364056}; EC=1.4.4.2 {ECO:0000256|RuleBase:RU364056};	Glycine dehydrogenase (decarboxylating)	GO:0005960,glycine cleavage complex; GO:0005739,mitochondrion; GO:0004375,glycine dehydrogenase (decarboxylating) activity; GO:0006546,glycine catabolic process; GO:0003674,molecular_function; GO:0003824,catalytic activity; GO:0016491,oxidoreductase activity; GO:0016638,oxidoreductase activity, acting on the CH-NH2 group of donors; GO:0016642,oxidoreductase activity, acting on the CH-NH2 group of…	Glycine cleavage system P-protein	--	--	--
12h1_transcript_10116	3121	K06611 stachyose synthetase [EC:2.4.1.67] | (RefSeq) stachyose synthase (A)	ko00052: Galactose metabolism; ko01100: Metabolic pathways	stachyose synthase [Vigna radiata var. radiata]	STSYN_PEA RecName: Full=Stachyose synthase; EC=2.4.1.67; AltName: Full=Galactinol--raffinose galactosyltransferase; Flags: Precursor;	A0A4D6MC22_VIGUN SubName: Full=Stachyose synthetase {ECO:0000313|EMBL:QCD98300.1};	--	GO:0005737,cytoplasm; GO:0047268,galactinol-raffinose galactosyltransferase activity; GO:0009312,oligosaccharide biosynthetic process; GO:0033532,stachyose biosynthetic process; GO:0003674,molecular_function; GO:0003824,catalytic activity; GO:0008378,galactosyltransferase activity; GO:0016740,transferase activity; GO:0016757,transferase activity, transferring glycosyl groups; GO:0016758,transfera…	Raffinose synthase or seed imbibition protein Sip1	--	--	--
12h1_transcript_10117	3122	K14963 COMPASS component SWD3 | (RefSeq) transcriptional corepressor LEUNIG isoform X2 (A)	--	transcriptional corepressor LEUNIG isoform X2 [Vigna radiata var. radiata]	LEUNG_ARATH RecName: Full=Transcriptional corepressor LEUNIG {ECO:0000303|PubMed:11058164}; AltName: Full=Protein ROTUNDA2 {ECO:0000303|PubMed:15208345};	A0A4D6MEK2_VIGUN SubName: Full=Ca2+/calmodulin-dependent protein kinase {ECO:0000313|EMBL:QCD99427.1};	WD40 repeat-containing protein	GO:0005634,nucleus; GO:0003714,transcription corepressor activity; GO:0030154,cell differentiation; GO:0006974,cellular response to DNA damage stimulus; GO:0071217,cellular response to external biotic stimulus; GO:0009908,flower development; GO:0010393,galacturonan metabolic process; GO:0010073,meristem maintenance; GO:0080001,mucilage extrusion from seed coat; GO:0048359,mucilage metabolic proce…	WD domain, G-beta repeat	LUG	TR	LUG
12h1_transcript_10118	3116	K04421 mitogen-activated protein kinase kinase kinase 3 [EC:2.7.11.25] | (RefSeq) mitogen-activated protein kinase kinase kinase 3-like (A)	--	mitogen-activated protein kinase kinase kinase 3 [Vigna radiata var. radiata]	M3K3A_ARATH RecName: Full=Mitogen-activated protein kinase kinase kinase 3 {ECO:0000303|PubMed:27679653}; EC=2.7.11.25 {ECO:0000250|UniProtKB:Q9C5H5}; AltName: Full=MAP3K alpha protein kinase {ECO:0000303|PubMed:10095117}; Short=AtMAP3Kalpha {ECO:0000303|PubMed:10095117};	A0A1S3W1S6_VIGRR SubName: Full=mitogen-activated protein kinase kinase kinase 3 {ECO:0000313|RefSeq:XP_014524511.1};	MEKK and related serine/threonine protein kinases	GO:0005524,ATP binding; GO:0004709,MAP kinase kinase kinase activity; GO:0106310,protein serine kinase activity; GO:0106311,protein threonine kinase activity; GO:0002221,pattern recognition receptor signaling pathway; GO:1900424,regulation of defense response to bacterium; GO:1900150,regulation of defense response to fungus; GO:0000166,nucleotide binding; GO:0003674,molecular_function; GO:0005488…	Protein kinase domain	--	--	--
12h1_transcript_10120	3096	K16224 senescence-induced receptor-like serine/threonine-protein kinase | (RefSeq) senescence-induced receptor-like serine/threonine-protein kinase (A)	ko04016: MAPK signaling pathway - plant; ko04626: Plant-pathogen interaction	probable LRR receptor-like serine/threonine-protein kinase At1g67720 isoform X1 [Vigna radiata var. radiata]	Y1677_ARATH RecName: Full=Probable LRR receptor-like serine/threonine-protein kinase At1g67720; EC=2.7.11.1; Flags: Precursor;	A0A4D6MCU4_VIGUN SubName: Full=Interleukin-1 receptor-associated kinase 4 {ECO:0000313|EMBL:QCD97886.1};	--	GO:0016021,integral component of membrane; GO:0005524,ATP binding; GO:0106310,protein serine kinase activity; GO:0106311,protein threonine kinase activity; GO:0000166,nucleotide binding; GO:0003674,molecular_function; GO:0005488,binding; GO:0017076,purine nucleotide binding; GO:0030554,adenyl nucleotide binding; GO:0032553,ribonucleotide binding; GO:0032555,purine ribonucleotide binding; GO:00325…	Malectin-like domain	--	--	--
12h1_transcript_10121	3097	K21596 calmodulin-binding transcription activator | (RefSeq) calmodulin-binding transcription activator 5-like (A)	--	calmodulin-binding transcription activator 5 [Vigna radiata var. radiata]	CMTA5_ARATH RecName: Full=Calmodulin-binding transcription activator 5 {ECO:0000303|PubMed:11925432}; Short=AtCAMTA5 {ECO:0000303|PubMed:11925432}; AltName: Full=Ethylene-induced calmodulin-binding protein f {ECO:0000303|PubMed:11782485}; Short=EICBP.f {ECO:0000303|PubMed:11782485}; AltName: Full=Signal-responsive protein 6 {ECO:0000303|PubMed:12218065}; Short=AtSR6 {ECO:0000303|PubMed:12218065};	A0A4D6NJW3_VIGUN SubName: Full=P-loop containing nucleoside triphosphate hydrolase {ECO:0000313|EMBL:QCE13332.1};	Uncharacterized conserved protein, contains IPT/TIG domain	GO:0005634,nucleus; GO:0005516,calmodulin binding; GO:0003700,DNA-binding transcription factor activity; GO:0003690,double-stranded DNA binding; GO:0043565,sequence-specific DNA binding; GO:0003712,transcription coregulator activity; GO:0070417,cellular response to cold; GO:0006357,regulation of transcription by RNA polymerase II; GO:0006355,regulation of transcription, DNA-templated; GO:0009409,…	CG-1 domain	CAMTA	TF	CAMTA
12h1_transcript_10122	3116	K11294 nucleolin | (RefSeq) nucleolin 1-like isoform X1 (A)	--	PREDICTED: nucleolin 2-like [Vigna angularis]	NUCL1_ORYSJ RecName: Full=Nucleolin 1; AltName: Full=Protein NUCLEOLIN LIKE 1;	A0A4D6LJJ8_VIGUN SubName: Full=Nucleolin {ECO:0000313|EMBL:QCD88747.1};	Nuclear localization sequence binding protein	GO:0005730,nucleolus; GO:1990904,ribonucleoprotein complex; GO:0003723,RNA binding; GO:0006364,rRNA processing; GO:0003674,molecular_function; GO:0003676,nucleic acid binding; GO:0005488,binding; GO:0097159,organic cyclic compound binding; GO:1901363,heterocyclic compound binding; GO:0006139,nucleobase-containing compound metabolic process; GO:0006396,RNA processing; GO:0006725,cellular aromatic …	--	--	--	--
12h1_transcript_10123	3123	K17491 protein phosphatase 4 regulatory subunit 3 | (RefSeq) serine/threonine-protein phosphatase 4 regulatory subunit 3-like isoform X1 (A)	--	serine/threonine-protein phosphatase 4 regulatory subunit 3 [Vigna radiata var. radiata]	--	A0A4D6NNA8_VIGUN SubName: Full=Armadillo-type fold {ECO:0000313|EMBL:QCE13337.1};	Protein predicted to be involved in carbohydrate metabolism	--	Component of IIS longevity pathway SMK-1	--	--	--
12h1_transcript_10125	3122	--	--	uncharacterized protein LOC106777778 [Vigna radiata var. radiata]	--	A0A4D6LP29_VIGUN RecName: Full=PB1 domain-containing protein {ECO:0000259|SMART:SM00666};	--	--	--	--	--	--
12h1_transcript_10126	3064	K01409 N6-L-threonylcarbamoyladenine synthase [EC:2.3.1.234] | (RefSeq) uncharacterized protein LOC114319926 (A)	--	protein FAR1-RELATED SEQUENCE 2 isoform X2 [Vigna radiata var. radiata]	FRS5_ARATH RecName: Full=Protein FAR1-RELATED SEQUENCE 5;	A0A445KHP9_GLYSO SubName: Full=Protein FAR1-RELATED SEQUENCE 5 isoform F {ECO:0000313|EMBL:RZC10133.1};	--	GO:0005634,nucleus; GO:0008270,zinc ion binding; GO:0006355,regulation of transcription, DNA-templated; GO:0003674,molecular_function; GO:0005488,binding; GO:0043167,ion binding; GO:0043169,cation binding; GO:0046872,metal ion binding; GO:0046914,transition metal ion binding; GO:0006139,nucleobase-containing compound metabolic process; GO:0006351,transcription, DNA-templated; GO:0006725,cellular …	FAR1 DNA-binding domain	FAR1	TF	FAR1
12h1_transcript_10127	3122	--	--	PREDICTED: uncharacterized protein LOC108331634 isoform X6 [Vigna angularis]	--	A0A4D6NRF7_VIGUN SubName: Full=Uncharacterized protein {ECO:0000313|EMBL:QCE15511.1};	--	--	--	--	--	--
12h1_transcript_10128	3145	K13217 pre-mRNA-processing factor 39 | (RefSeq) uncharacterized protein LOC114183870 isoform X1 (A)	--	PREDICTED: pre-mRNA-processing factor 39 [Vigna angularis]	CTF77_ARATH RecName: Full=Cleavage stimulation factor subunit 77 {ECO:0000303|PubMed:12379796}; Short=AtCstF-77 {ECO:0000303|PubMed:12379796}; Short=AtCstF77 {ECO:0000303|PubMed:16282318}; AltName: Full=CF-1 77 kDa subunit {ECO:0000305}; AltName: Full=Cleavage stimulation factor 77 kDa subunit {ECO:0000305}; Short=CSTF 77 kDa subunit {ECO:0000305}; AltName: Full=Protein SUPPRESSORS OF OVEREXPRESS…	A0A4D6MCI4_VIGUN SubName: Full=Pre-mRNA-processing factor 39 {ECO:0000313|EMBL:QCD97776.1};	mRNA processing protein	GO:0005634,nucleus; GO:0003729,mRNA binding; GO:0042868,antisense RNA metabolic process; GO:0031047,gene silencing by RNA; GO:0006397,mRNA processing; GO:0045892,negative regulation of transcription, DNA-templated; GO:0060968,regulation of gene silencing; GO:0031123,RNA 3'-end processing; GO:0003674,molecular_function; GO:0003676,nucleic acid binding; GO:0003723,RNA binding; GO:0005488,binding; G…	Tetratricopeptide repeat	--	--	--
12h1_transcript_10129	3130	K12349 neutral ceramidase [EC:3.5.1.23] | (RefSeq) neutral ceramidase-like (A)	ko00600: Sphingolipid metabolism; ko01100: Metabolic pathways	PREDICTED: neutral ceramidase-like [Vigna angularis]	NCER1_ARATH RecName: Full=Neutral ceramidase 1 {ECO:0000303|PubMed:26150824}; Short=AtNCER1 {ECO:0000303|PubMed:26150824}; Short=N-CDase 1 {ECO:0000303|PubMed:26150824}; Short=NCDase 1 {ECO:0000303|PubMed:26150824}; EC=3.5.1.23 {ECO:0000250|UniProtKB:O06769}; AltName: Full=Acylsphingosine deacylase 1; AltName: Full=N-acylsphingosine amidohydrolase 1; Flags: Precursor;	A0A4D6MPN3_VIGUN RecName: Full=Neutral ceramidase {ECO:0000256|RuleBase:RU366019}; EC=3.5.1.23 {ECO:0000256|RuleBase:RU366019};	Ceramidases	GO:0005783,endoplasmic reticulum; GO:0005576,extracellular region; GO:0005794,Golgi apparatus; GO:0005774,vacuolar membrane; GO:0102121,ceramidase activity; GO:0017040,N-acylsphingosine amidohydrolase activity; GO:0034599,cellular response to oxidative stress; GO:0090156,cellular sphingolipid homeostasis; GO:0046514,ceramide catabolic process; GO:0042759,long-chain fatty acid biosynthetic process…	Neutral/alkaline non-lysosomal ceramidase, C-terminal	--	--	--
12h1_transcript_1013	5093	K00921 1-phosphatidylinositol-3-phosphate 5-kinase [EC:2.7.1.150] | (RefSeq) putative 1-phosphatidylinositol-3-phosphate 5-kinase FAB1C (A)	ko00562: Inositol phosphate metabolism; ko01100: Metabolic pathways; ko04070: Phosphatidylinositol signaling system; ko04145: Phagosome	putative 1-phosphatidylinositol-3-phosphate 5-kinase FAB1C [Vigna radiata var. radiata]	FAB1C_ARATH RecName: Full=Putative 1-phosphatidylinositol-3-phosphate 5-kinase FAB1C; Short=Phosphatidylinositol 3-phosphate 5-kinase; EC=2.7.1.150; AltName: Full=Phosphatidylinositol 3-phosphate 5-kinase type III; Short=PIPkin-III; Short=Type III PIP kinase; AltName: Full=Protein FORMS APLOID AND BINUCLEATE CELLS 1C;	A0A4D6L3E0_VIGUN RecName: Full=1-phosphatidylinositol-3-phosphate 5-kinase {ECO:0000256|ARBA:ARBA00012009}; EC=2.7.1.150 {ECO:0000256|ARBA:ARBA00012009};	Phosphatidylinositol-4-phosphate 5-kinase and related FYVE finger-containing proteins	GO:0010008,endosome membrane; GO:0000285,1-phosphatidylinositol-3-phosphate 5-kinase activity; GO:0005524,ATP binding; GO:0016887,ATPase activity; GO:0046854,phosphatidylinositol phosphorylation; GO:0090332,stomatal closure; GO:0003674,molecular_function; GO:0003824,catalytic activity; GO:0016301,kinase activity; GO:0016307,phosphatidylinositol phosphate kinase activity; GO:0016740,transferase ac…	Phosphatidylinositol-4-phosphate 5-Kinase	--	--	--
12h1_transcript_10130	3113	K05284 GPI mannosyltransferase 1 subunit M [EC:2.4.1.-] | (RefSeq) GPI mannosyltransferase 1 (A)	ko00563: Glycosylphosphatidylinositol (GPI)-anchor biosynthesis; ko01100: Metabolic pathways	PREDICTED: GPI mannosyltransferase 1 isoform X1 [Vigna angularis]	PIGM_ARATH RecName: Full=GPI mannosyltransferase 1; EC=2.4.1.-; AltName: Full=GPI mannosyltransferase I; Short=GPI-MT-I; AltName: Full=Phosphatidylinositol-glycan biosynthesis class M protein; Short=PIG-M; AltName: Full=Protein PEANUT 1;	A0A4D6M4J9_VIGUN RecName: Full=GPI mannosyltransferase 1 {ECO:0000256|ARBA:ARBA00013797, ECO:0000256|RuleBase:RU365064}; EC=2.4.1.- {ECO:0000256|RuleBase:RU365064}; AltName: Full=GPI mannosyltransferase I {ECO:0000256|ARBA:ARBA00013778, ECO:0000256|RuleBase:RU365064};	Mannosyltransferase	GO:0005789,endoplasmic reticulum membrane; GO:1990529,glycosylphosphatidylinositol-mannosyltransferase I complex; GO:0016021,integral component of membrane; GO:0051751,alpha-1,4-mannosyltransferase activity; GO:0004376,glycolipid mannosyltransferase activity; GO:0000030,mannosyltransferase activity; GO:0006506,GPI anchor biosynthetic process; GO:0003674,molecular_function; GO:0003824,catalytic ac…	Mannosyltransferase (PIG-M)	--	--	--
12h1_transcript_10132	3114	--	--	putative pentatricopeptide repeat-containing protein At3g16710, mitochondrial isoform X1 [Vigna radiata var. radiata]	PPR11_ARATH RecName: Full=Pentatricopeptide repeat-containing protein At1g05600;	A0A4D6N538_VIGUN SubName: Full=Structure-specific endonuclease subunit SLX1 {ECO:0000313|EMBL:QCE07225.1};	FOG: PPR repeat	--	PPR repeat family	--	--	--
12h1_transcript_10133	3106	K12133 MYB-related transcription factor LHY | (RefSeq) protein LHY-like (A)	ko04712: Circadian rhythm - plant	protein LHY [Vigna radiata var. radiata]	LHY_PETHY RecName: Full=Protein LATE ELONGATED HYPOCOTYL {ECO:0000303|PubMed:26124104}; Short=PhLHY {ECO:0000303|PubMed:26124104};	A0A4D6MNX9_VIGUN SubName: Full=Transcription factor {ECO:0000313|EMBL:QCE02474.1};	Zuotin and related molecular chaperones (DnaJ superfamily), contains DNA-binding domains	GO:0005634,nucleus; GO:0000976,transcription regulatory region sequence-specific DNA binding; GO:0007623,circadian rhythm; GO:0010597,green leaf volatile biosynthetic process; GO:0045892,negative regulation of transcription, DNA-templated; GO:0042752,regulation of circadian rhythm; GO:0001067,regulatory region nucleic acid binding; GO:0003674,molecular_function; GO:0003676,nucleic acid binding; G…	Myb-like DNA-binding domain	MYB-related	TF	MYB->MYB-related
12h1_transcript_10134	3110	--	--	hypothetical protein VIGAN_06157300 [Vigna angularis var. angularis]	BLH1_ARATH RecName: Full=BEL1-like homeodomain protein 1; Short=BEL1-like protein 1; AltName: Full=Protein EMBRYO SAC DEVELOPMENT ARREST 29;	A0A4D6LH56_VIGUN SubName: Full=Pre-B-cell leukemia transcription factor {ECO:0000313|EMBL:QCD87989.1};	Transcription factor MEIS1 and related HOX domain proteins	GO:0005737,cytoplasm; GO:0005634,nucleus; GO:0003677,DNA binding; GO:0003700,DNA-binding transcription factor activity; GO:0000981,DNA-binding transcription factor activity, RNA polymerase II-specific; GO:0046982,protein heterodimerization activity; GO:0042803,protein homodimerization activity; GO:0000978,RNA polymerase II cis-regulatory region sequence-specific DNA binding; GO:0010197,polar nucl…	Associated with HOX	HB-BELL	TF	HB->HB-BELL
12h1_transcript_10135	3070	K20184 vacuolar protein sorting-associated protein 41 | (RefSeq) vacuolar protein sorting-associated protein 41 homolog (A)	--	PREDICTED: vacuolar protein sorting-associated protein 41 homolog [Vigna angularis]	VPS41_SOLLC RecName: Full=Vacuolar protein sorting-associated protein 41 homolog;	A0A4D6LHM7_VIGUN RecName: Full=Vacuolar protein sorting-associated protein 41 homolog {ECO:0000256|PIRNR:PIRNR028921};	Vacuolar assembly/sorting protein VPS41	GO:0030897,HOPS complex; GO:0005770,late endosome; GO:0009267,cellular response to starvation; GO:0034058,endosomal vesicle fusion; GO:0009630,gravitropism; GO:0016236,macroautophagy; GO:0006623,protein targeting to vacuole; GO:0006950,response to stress; GO:0007154,cell communication; GO:0008150,biological_process; GO:0009605,response to external stimulus; GO:0009987,cellular process; GO:0009991…	Region in Clathrin and VPS	--	--	--
12h1_transcript_10136	3118	K13415 protein brassinosteroid insensitive 1 [EC:2.7.10.1 2.7.11.1] | (RefSeq) systemin receptor SR160 (A)	ko04075: Plant hormone signal transduction	PREDICTED: probable leucine-rich repeat receptor-like protein kinase At1g35710 [Vigna angularis]	MIK2_ARATH RecName: Full=MDIS1-interacting receptor like kinase 2 {ECO:0000303|PubMed:26863186}; Short=AtMIK2 {ECO:0000303|PubMed:26863186}; AltName: Full=Probable LRR receptor-like serine/threonine-protein kinase At4g08850; EC=2.7.11.1 {ECO:0000305}; Flags: Precursor;	A0A4D6NHS0_VIGUN SubName: Full=Protein brassinosteroid insensitive 1 {ECO:0000313|EMBL:QCE12541.1};	--	GO:0016021,integral component of membrane; GO:0005886,plasma membrane; GO:0009506,plasmodesma; GO:0090406,pollen tube; GO:0005524,ATP binding; GO:0106310,protein serine kinase activity; GO:0106311,protein threonine kinase activity; GO:0009755,hormone-mediated signaling pathway; GO:0010183,pollen tube guidance; GO:0000166,nucleotide binding; GO:0003674,molecular_function; GO:0005488,binding; GO:00…	Protein tyrosine kinase	--	--	--
12h1_transcript_10137	3145	K03549 KUP system potassium uptake protein | (RefSeq) potassium transporter 2 (A)	--	PREDICTED: potassium transporter 2 [Vigna angularis]	POT2_ARATH RecName: Full=Potassium transporter 2; Short=AtKT2; Short=AtKUP2; Short=AtPOT2;	A0A4D6NQV4_VIGUN RecName: Full=Potassium transporter {ECO:0000256|RuleBase:RU321113};	--	GO:0016021,integral component of membrane; GO:0016020,membrane; GO:0005886,plasma membrane; GO:0015079,potassium ion transmembrane transporter activity; GO:0006813,potassium ion transport; GO:0003674,molecular_function; GO:0005215,transporter activity; GO:0008324,cation transmembrane transporter activity; GO:0015075,ion transmembrane transporter activity; GO:0015318,inorganic molecular entity tra…	K+ potassium transporter	--	--	--
12h1_transcript_10139	3121	K05387 glutamate receptor, ionotropic, plant | (RefSeq) glutamate receptor 3.4-like isoform X1 (A)	--	glutamate receptor 3.4 [Vigna radiata var. radiata]	GLR34_ARATH RecName: Full=Glutamate receptor 3.4 {ECO:0000303|PubMed:11379626}; Short=AtGLR3.4 {ECO:0000303|PubMed:11379626}; AltName: Full=Glutamate receptor-like protein 3.4 {ECO:0000303|PubMed:12082126}; AltName: Full=Ligand-gated ion channel 3.4 {ECO:0000305}; Flags: Precursor;	A0A4D6LH48_VIGUN RecName: Full=Glutamate receptor {ECO:0000256|PIRNR:PIRNR037090};	Glutamate-gated kainate-type ion channel receptor subunit GluR5 and related subunits	GO:0009507,chloroplast; GO:0031969,chloroplast membrane; GO:0016021,integral component of membrane; GO:0005886,plasma membrane; GO:0009536,plastid; GO:0005262,calcium channel activity; GO:0008066,glutamate receptor activity; GO:0015276,ligand-gated ion channel activity; GO:0038023,signaling receptor activity; GO:0006816,calcium ion transport; GO:0019722,calcium-mediated signaling; GO:0071311,cell…	Receptor family ligand binding region	--	--	--
12h1_transcript_10140	3122	K06180 23S rRNA pseudouridine1911/1915/1917 synthase [EC:5.4.99.23] | (RefSeq) pentatricopeptide repeat-containing protein At1g20230 isoform X1 (A)	--	hypothetical protein LR48_Vigan66s001200 [Vigna angularis]	PP297_ARATH RecName: Full=Pentatricopeptide repeat-containing protein At4g01030, mitochondrial; Flags: Precursor;	A0A4D6MNK5_VIGUN SubName: Full=Structure-specific endonuclease subunit SLX1 {ECO:0000313|EMBL:QCE02588.1};	FOG: PPR repeat	GO:0005739,mitochondrion; GO:0008270,zinc ion binding; GO:0003674,molecular_function; GO:0005488,binding; GO:0043167,ion binding; GO:0043169,cation binding; GO:0046872,metal ion binding; GO:0046914,transition metal ion binding; GO:0005575,cellular_component; GO:0005622,intracellular anatomical structure; GO:0005737,cytoplasm; GO:0043226,organelle; GO:0043227,membrane-bounded organelle; GO:0043229…	PPR repeat	--	--	--
12h1_transcript_10141	3116	K10255 acyl-lipid omega-6 desaturase (Delta-12 desaturase) [EC:1.14.19.23 1.14.19.45] | (RefSeq) omega-6 fatty acid desaturase, chloroplastic (A)	--	omega-6 fatty acid desaturase, chloroplastic [Vigna radiata var. radiata]	FAD6C_SOYBN RecName: Full=Omega-6 fatty acid desaturase, chloroplastic {ECO:0000303|PubMed:8066133}; EC=1.14.19.23 {ECO:0000250|UniProtKB:P48627}; Flags: Precursor;	A0A4D6KV54_VIGUN SubName: Full=Omega-6 fatty acid desaturase {ECO:0000313|EMBL:QCD80513.1};	--	GO:0031969,chloroplast membrane; GO:0102873,1-18:1-2-16:0-digalactosyldiacylglycerol desaturase activity; GO:0102834,1-18:1-2-16:0-monogalactosyldiacylglycerol acyl-lipid omega-6 desaturase activity; GO:0102850,1-18:1-2-16:0-phosphatidylglycerol omega-6 desaturase activity; GO:0102836,1-18:1-2-16:1-monogalactosyldiacylglyceroldesaturase activity; GO:0102838,1-18:1-2-16:2-monogalactosyldiacylglyce…	Fatty acid desaturase	--	--	--
12h1_transcript_10142	3121	K13435 serine/threonine-protein kinase Pto | (RefSeq) Pto; serine/threonine protein kinase Pto (A)	ko04626: Plant-pathogen interaction	hypothetical protein VIGAN_04245500 [Vigna angularis var. angularis]	Y3037_ARATH RecName: Full=Probable inactive leucine-rich repeat receptor-like protein kinase At3g03770; Flags: Precursor;	A0A4D6M8U3_VIGUN SubName: Full=Protein brassinosteroid insensitive 1 {ECO:0000313|EMBL:QCD97233.1};	--	GO:0016021,integral component of membrane; GO:0005886,plasma membrane; GO:0009506,plasmodesma; GO:0005524,ATP binding; GO:0004672,protein kinase activity; GO:0046777,protein autophosphorylation; GO:0000166,nucleotide binding; GO:0003674,molecular_function; GO:0005488,binding; GO:0017076,purine nucleotide binding; GO:0030554,adenyl nucleotide binding; GO:0032553,ribonucleotide binding; GO:0032555,…	Protein tyrosine kinase	--	--	--
12h1_transcript_10143	3123	K11430 [histone H3]-lysine27 N-trimethyltransferase EZH2 [EC:2.1.1.356] | (RefSeq) histone-lysine N-methyltransferase EZA1 isoform X3 (A)	ko00310: Lysine degradation; ko01100: Metabolic pathways	histone-lysine N-methyltransferase EZA1 isoform X2 [Vigna radiata var. radiata]	EZA1_ARATH RecName: Full=Histone-lysine N-methyltransferase EZA1; EC=2.1.1.356; AltName: Full=CURLY LEAF-like 1; AltName: Full=Protein SET DOMAIN GROUP 10; AltName: Full=Protein SWINGER;	A0A4D6N2F5_VIGUN SubName: Full=Enhancer of zeste {ECO:0000313|EMBL:QCE06689.1};	Transcriptional repressor EZH1	GO:0005677,chromatin silencing complex; GO:0005634,nucleus; GO:0031519,PcG protein complex; GO:0009506,plasmodesma; GO:0008168,methyltransferase activity; GO:0003727,single-stranded RNA binding; GO:1990110,callus formation; GO:0006325,chromatin organization; GO:0032259,methylation; GO:0006349,regulation of gene expression by genetic imprinting; GO:1900055,regulation of leaf senescence; GO:0009737…	SET domain	SET	TR	SET
12h1_transcript_10144	3109	K20792 N-alpha-acetyltransferase 15/16, NatA auxiliary subunit | (RefSeq) N-terminal acetyltransferase A complex auxiliary subunit NAA15-like (A)	--	N-terminal acetyltransferase A complex auxiliary subunit NAA15 [Vigna radiata var. radiata]	NAA15_ARATH RecName: Full=N-terminal acetyltransferase A complex auxiliary subunit NAA15 {ECO:0000303|PubMed:25966763}; Short=AtNAA15 {ECO:0000303|PubMed:25966763}; AltName: Full=Protein OMISHA {ECO:0000303|PubMed:17915010};	A0A4D6ML28_VIGUN SubName: Full=Peptide alpha-N-acetyltransferase {ECO:0000313|EMBL:QCE02073.1};	N-terminal acetyltransferase	GO:0005737,cytoplasm; GO:0017196,N-terminal peptidyl-methionine acetylation; GO:0006464,cellular protein modification process; GO:0006473,protein acetylation; GO:0006474,N-terminal protein amino acid acetylation; GO:0006807,nitrogen compound metabolic process; GO:0008150,biological_process; GO:0008152,metabolic process; GO:0009987,cellular process; GO:0010467,gene expression; GO:0018193,peptidyl-…	NMDA receptor-regulated protein 1	--	--	--
12h1_transcript_10145	3110	--	--	PREDICTED: translocase of chloroplast 90, chloroplastic isoform X2 [Vigna angularis]	TOC90_ARATH RecName: Full=Translocase of chloroplast 90, chloroplastic; Short=AtToc90; EC=3.6.5.-; AltName: Full=90 kDa chloroplast outer envelope protein; AltName: Full=Plastid protein import 4;	A0A4D6KV30_VIGUN SubName: Full=P-loop containing nucleoside triphosphate hydrolase {ECO:0000313|EMBL:QCD80600.1};	--	GO:0009707,chloroplast outer membrane; GO:0016021,integral component of membrane; GO:0005525,GTP binding; GO:0016787,hydrolase activity; GO:0046872,metal ion binding; GO:0045036,protein targeting to chloroplast; GO:0000166,nucleotide binding; GO:0001882,nucleoside binding; GO:0001883,purine nucleoside binding; GO:0003674,molecular_function; GO:0005488,binding; GO:0017076,purine nucleotide binding…	Translocase of chloroplast 159/132, membrane anchor domain	--	--	--
12h1_transcript_10146	3055	K16055 trehalose 6-phosphate synthase/phosphatase [EC:2.4.1.15 3.1.3.12] | (RefSeq) probable alpha,alpha-trehalose-phosphate synthase [UDP-forming] 11 (A)	ko00500: Starch and sucrose metabolism; ko01100: Metabolic pathways; ko01110: Biosynthesis of secondary metabolites	PREDICTED: probable alpha,alpha-trehalose-phosphate synthase [UDP-forming]	TPS11_ARATH RecName: Full=Probable alpha,alpha-trehalose-phosphate synthase [UDP-forming] 11; EC=2.4.1.15; AltName: Full=Trehalose-6-phosphate synthase 11; Short=AtTPS11;	A0A4D6L098_VIGUN SubName: Full=Trehalose-phosphatase {ECO:0000313|EMBL:QCD80444.1};	Trehalose-6-phosphate synthase component TPS1 and related subunits	GO:0005829,cytosol; GO:0005739,mitochondrion; GO:0016757,transferase activity, transferring glycosyl groups; GO:0016311,dephosphorylation; GO:0003674,molecular_function; GO:0003824,catalytic activity; GO:0016740,transferase activity; GO:0006793,phosphorus metabolic process; GO:0006796,phosphate-containing compound metabolic process; GO:0008150,biological_process; GO:0008152,metabolic process; GO:…	Glycosyltransferase family 20	--	--	--
12h1_transcript_10147	3078	--	--	PREDICTED: ninja-family protein mc410 [Vigna angularis]	NINJA_TOBAC RecName: Full=Ninja-family protein mc410;	A0A4D6LUJ8_VIGUN SubName: Full=Uncharacterized protein {ECO:0000313|EMBL:QCD92048.1};	--	GO:0005634,nucleus; GO:0009867,jasmonic acid mediated signaling pathway; GO:0045892,negative regulation of transcription, DNA-templated; GO:0007154,cell communication; GO:0007165,signal transduction; GO:0008150,biological_process; GO:0009719,response to endogenous stimulus; GO:0009725,response to hormone; GO:0009753,response to jasmonic acid; GO:0009755,hormone-mediated signaling pathway; GO:0009…	TPL-binding domain in jasmonate signalling	--	--	--
12h1_transcript_10148	3119	K10663 E3 ubiquitin-protein ligase ATL4 [EC:2.3.2.27] | (RefSeq) putative RING-H2 finger protein ATL49 (A)	--	hypothetical protein LR48_Vigan10g268600 [Vigna angularis]	ATL46_ARATH RecName: Full=RING-H2 finger protein ATL46; EC=2.3.2.27 {ECO:0000305}; AltName: Full=RING-type E3 ubiquitin transferase ATL46 {ECO:0000305};	A0A4D6M0W7_VIGUN SubName: Full=Nucleolysin TIA-1/TIAR {ECO:0000313|EMBL:QCD94909.1};	FOG: Predicted E3 ubiquitin ligase	GO:0016021,integral component of membrane; GO:0046872,metal ion binding; GO:0016740,transferase activity; GO:0031625,ubiquitin protein ligase binding; GO:0016567,protein ubiquitination; GO:0003674,molecular_function; GO:0005488,binding; GO:0043167,ion binding; GO:0043169,cation binding; GO:0003824,catalytic activity; GO:0005515,protein binding; GO:0019899,enzyme binding; GO:0044389,ubiquitin-like…	Ring finger domain	--	--	--
12h1_transcript_10149	3119	K22733 magnesium transporter | (RefSeq) uncharacterized protein LOC102612526 (A)	--	PREDICTED: pentatricopeptide repeat-containing protein At3g12770 [Vigna angularis]	PP224_ARATH RecName: Full=Pentatricopeptide repeat-containing protein At3g12770;	A0A4D6KN62_VIGUN SubName: Full=Structure-specific endonuclease subunit SLX1 {ECO:0000313|EMBL:QCD77995.1};	FOG: PPR repeat	GO:0005739,mitochondrion; GO:0008270,zinc ion binding; GO:0080156,mitochondrial mRNA modification; GO:0003674,molecular_function; GO:0005488,binding; GO:0043167,ion binding; GO:0043169,cation binding; GO:0046872,metal ion binding; GO:0046914,transition metal ion binding; GO:0000959,mitochondrial RNA metabolic process; GO:0006139,nucleobase-containing compound metabolic process; GO:0006725,cellula…	PPR repeat family	--	--	--
12h1_transcript_1015	4997	K03040 DNA-directed RNA polymerase subunit alpha [EC:2.7.7.6] | (RefSeq) rpoA, A564_p033; RNA polymerase alpha subunit (A)	ko03020: RNA polymerase	RNA polymerase alpha subunit (chloroplast) [Vigna unguiculata]	RPOA_PHAVU RecName: Full=DNA-directed RNA polymerase subunit alpha {ECO:0000255|HAMAP-Rule:MF_00059}; Short=PEP {ECO:0000255|HAMAP-Rule:MF_00059}; EC=2.7.7.6 {ECO:0000255|HAMAP-Rule:MF_00059}; AltName: Full=Plastid-encoded RNA polymerase subunit alpha {ECO:0000255|HAMAP-Rule:MF_00059}; Short=RNA polymerase subunit alpha {ECO:0000255|HAMAP-Rule:MF_00059};	I2E2S2_VIGUN RecName: Full=DNA-directed RNA polymerase subunit alpha {ECO:0000256|HAMAP-Rule:MF_00059}; Short=RNAP subunit alpha {ECO:0000256|HAMAP-Rule:MF_00059}; EC=2.7.7.6 {ECO:0000256|HAMAP-Rule:MF_00059}; AltName: Full=RNA polymerase subunit alpha {ECO:0000256|HAMAP-Rule:MF_00059}; AltName: Full=Transcriptase subunit alpha {ECO:0000256|HAMAP-Rule:MF_00059};	--	GO:0009507,chloroplast; GO:0003677,DNA binding; GO:0003899,DNA-directed 5'-3' RNA polymerase activity; GO:0046983,protein dimerization activity; GO:0006351,transcription, DNA-templated; GO:0003674,molecular_function; GO:0003676,nucleic acid binding; GO:0005488,binding; GO:0097159,organic cyclic compound binding; GO:1901363,heterocyclic compound binding; GO:0003824,catalytic activity; GO:0016740,t…	Ribosomal protein S11	--	--	--
12h1_transcript_10150	3120	K13161 heterogeneous nuclear ribonucleoprotein R | (RefSeq) heterogeneous nuclear ribonucleoprotein Q-like (A)	--	PREDICTED: nucleolin-like [Vigna angularis]	HNRPQ_ARATH RecName: Full=Heterogeneous nuclear ribonucleoprotein Q {ECO:0000305}; Short=hnRNP Q {ECO:0000305}; AltName: Full=Protein LHP1-INTERACTING FACTOR 2 {ECO:0000303|PubMed:21304947};	A0A4D6NHI6_VIGUN SubName: Full=Heterogeneous nuclear ribonucleoprotein Q {ECO:0000313|EMBL:QCE12422.1};	--	GO:0005737,cytoplasm; GO:0005829,cytosol; GO:0005783,endoplasmic reticulum; GO:0005634,nucleus; GO:0003682,chromatin binding; GO:0003729,mRNA binding; GO:0043565,sequence-specific DNA binding; GO:0071395,cellular response to jasmonic acid stimulus; GO:0042742,defense response to bacterium; GO:0050832,defense response to fungus; GO:0045087,innate immune response; GO:0007275,multicellular organism …	RNA recognition motif. (a.k.a. RRM, RBD, or RNP domain)	--	--	--
12h1_transcript_10151	3118	K19984 exocyst complex component 5 | (RefSeq) exocyst complex component SEC10b (A)	--	hypothetical protein VIGAN_09186500 [Vigna angularis var. angularis]	SECAB_ARATH RecName: Full=Exocyst complex component SEC10b {ECO:0000303|PubMed:24728280}; Short=AtSec10b {ECO:0000303|PubMed:24728280};	A0A0S3SZE7_PHAAN SubName: Full=Uncharacterized protein {ECO:0000313|EMBL:BAT98225.1};	Exocyst subunit - Sec10p	GO:0005829,cytosol; GO:0000145,exocyst; GO:0070062,extracellular exosome; GO:0016020,membrane; GO:0005886,plasma membrane; GO:0009506,plasmodesma; GO:0060321,acceptance of pollen; GO:0006887,exocytosis; GO:0006893,Golgi to plasma membrane transport; GO:0000003,reproduction; GO:0007154,cell communication; GO:0008037,cell recognition; GO:0008150,biological_process; GO:0009856,pollination; GO:000987…	Exocyst complex component Sec10	--	--	--
12h1_transcript_10152	3120	K14290 exportin-1 | (RefSeq) protein EXPORTIN 1A (A)	ko03008: Ribosome biogenesis in eukaryotes; ko03013: Nucleocytoplasmic transport; ko03250: Viral life cycle - HIV-1	PREDICTED: protein EXPORTIN 1A [Vigna angularis]	XPO1A_ARATH RecName: Full=Protein EXPORTIN 1A {ECO:0000303|PubMed:18791220}; Short=AtCRM1 {ECO:0000303|PubMed:10652141}; Short=AtXPO1 {ECO:0000303|PubMed:10652141}; AltName: Full=Protein HEAT-INTOLERANT 2 {ECO:0000303|PubMed:20345641};	A0A0S3SEC4_PHAAN RecName: Full=Importin N-terminal domain-containing protein {ECO:0000259|PROSITE:PS50166};	Nuclear transport receptor CRM1/MSN5 (importin beta superfamily)	GO:0005737,cytoplasm; GO:0005829,cytosol; GO:0031965,nuclear membrane; GO:0005643,nuclear pore; GO:0005634,nucleus; GO:0005049,nuclear export signal receptor activity; GO:0031267,small GTPase binding; GO:0009553,embryo sac development; GO:0051028,mRNA transport; GO:0009555,pollen development; GO:0009846,pollen germination; GO:0009860,pollen tube growth; GO:0006611,protein export from nucleus; GO:…	CRM1 C terminal	--	--	--
12h1_transcript_10153	3120	K03046 DNA-directed RNA polymerase subunit beta' [EC:2.7.7.6] | (RefSeq) rpoC2, A564_p061; RNA polymerase beta' subunit (A)	ko03020: RNA polymerase	RNA polymerase beta' subunit (plastid) [Vigna unguiculata]	RPOC2_PHAVU RecName: Full=DNA-directed RNA polymerase subunit beta'' {ECO:0000255|HAMAP-Rule:MF_01324}; EC=2.7.7.6 {ECO:0000255|HAMAP-Rule:MF_01324}; AltName: Full=PEP {ECO:0000255|HAMAP-Rule:MF_01324}; AltName: Full=Plastid-encoded RNA polymerase subunit beta'' {ECO:0000255|HAMAP-Rule:MF_01324}; Short=RNA polymerase subunit beta'' {ECO:0000255|HAMAP-Rule:MF_01324};	I2E2P4_VIGUN RecName: Full=DNA-directed RNA polymerase subunit beta'' {ECO:0000256|HAMAP-Rule:MF_01324}; EC=2.7.7.6 {ECO:0000256|HAMAP-Rule:MF_01324}; AltName: Full=PEP {ECO:0000256|HAMAP-Rule:MF_01324}; AltName: Full=Plastid-encoded RNA polymerase subunit beta'' {ECO:0000256|HAMAP-Rule:MF_01324}; Short=RNA polymerase subunit beta'' {ECO:0000256|HAMAP-Rule:MF_01324};	--	GO:0009507,chloroplast; GO:0003677,DNA binding; GO:0003899,DNA-directed 5'-3' RNA polymerase activity; GO:0008270,zinc ion binding; GO:0006351,transcription, DNA-templated; GO:0003674,molecular_function; GO:0003676,nucleic acid binding; GO:0005488,binding; GO:0097159,organic cyclic compound binding; GO:1901363,heterocyclic compound binding; GO:0003824,catalytic activity; GO:0016740,transferase ac…	RNA polymerase Rpb1, domain 2	--	--	--
12h1_transcript_10154	3138	K04718 sphingosine kinase [EC:2.7.1.91] | (RefSeq) sphingosine kinase 2-like (A)	ko00600: Sphingolipid metabolism; ko01100: Metabolic pathways	sphingoid long-chain bases kinase 1 [Vigna radiata var. radiata]	LCBK1_ARATH RecName: Full=Sphingoid long-chain bases kinase 1; Short=AtLCBK1; Short=LCB kinase 1; EC=2.7.-.-; AltName: Full=Sphingosine kinase 1;	A0A4D6M1Y5_VIGUN SubName: Full=Ceramide kinase {ECO:0000313|EMBL:QCD95182.1};	Sphingosine kinase, involved in sphingolipid metabolism	GO:0005737,cytoplasm; GO:0043231,intracellular membrane-bounded organelle; GO:0016020,membrane; GO:0005524,ATP binding; GO:0017050,D-erythro-sphingosine kinase activity; GO:0001727,lipid kinase activity; GO:0003951,NAD+ kinase activity; GO:0016310,phosphorylation; GO:0030148,sphingolipid biosynthetic process; GO:0006665,sphingolipid metabolic process; GO:0046512,sphingosine biosynthetic process; …	Diacylglycerol kinase catalytic domain	--	--	--
12h1_transcript_10156	3065	K23048 RING finger protein unkempt | (RefSeq) zinc finger CCCH domain-containing protein 23 (A)	--	zinc finger CCCH domain-containing protein 30-like [Vigna radiata var. radiata]	C3H24_ORYSJ RecName: Full=Zinc finger CCCH domain-containing protein 24; Short=OsC3H24;	A0A4D6LAH6_VIGUN SubName: Full=Transcription elongation factor SPT5 {ECO:0000313|EMBL:QCD85519.1};	CCCH-type Zn-finger protein	GO:0003677,DNA binding; GO:0046872,metal ion binding; GO:0003674,molecular_function; GO:0003676,nucleic acid binding; GO:0005488,binding; GO:0097159,organic cyclic compound binding; GO:1901363,heterocyclic compound binding; GO:0043167,ion binding; GO:0043169,cation binding	Ankyrin repeats (3 copies)	C3H	TF	C3H
12h1_transcript_10157	3118	--	--	PREDICTED: membrane protein of ER body-like protein isoform X2 [Vigna angularis]	MEBL_ARATH RecName: Full=Membrane protein of ER body-like protein;	A0A4D6NR17_VIGUN SubName: Full=Uncharacterized protein {ECO:0000313|EMBL:QCE15422.1};	--	GO:0005783,endoplasmic reticulum; GO:0005789,endoplasmic reticulum membrane; GO:0010168,ER body; GO:0016021,integral component of membrane; GO:0016020,membrane; GO:0005886,plasma membrane; GO:0005381,iron ion transmembrane transporter activity; GO:0005384,manganese ion transmembrane transporter activity; GO:0030026,cellular manganese ion homeostasis; GO:0006880,intracellular sequestering of iron …	VIT family	--	--	--
12h1_transcript_10158	3119	--	--	PREDICTED: protein CHUP1, chloroplastic [Vigna angularis]	CHUP1_ARATH RecName: Full=Protein CHUP1, chloroplastic; AltName: Full=Protein CHLOROPLAST UNUSUAL POSITIONING 1;	A0A4D6LMK6_VIGUN SubName: Full=Uncharacterized protein {ECO:0000313|EMBL:QCD89770.1};	--	GO:0009507,chloroplast; GO:0009707,chloroplast outer membrane; GO:0005829,cytosol; GO:0009658,chloroplast organization; GO:0009902,chloroplast relocation; GO:0006996,organelle organization; GO:0008150,biological_process; GO:0009657,plastid organization; GO:0009987,cellular process; GO:0016043,cellular component organization; GO:0071840,cellular component organization or biogenesis; GO:0019750,chl…	--	--	--	--
12h1_transcript_10159	3119	K11835 ubiquitin carboxyl-terminal hydrolase 4/11 [EC:3.4.19.12] | (RefSeq) ubiquitin carboxyl-terminal hydrolase 5-like isoform X1 (A)	--	PREDICTED: ubiquitin carboxyl-terminal hydrolase 5 [Vigna angularis]	UBP5_ARATH RecName: Full=Ubiquitin carboxyl-terminal hydrolase 5; EC=3.4.19.12; AltName: Full=Deubiquitinating enzyme 5; Short=AtUBP5; AltName: Full=Ubiquitin thioesterase 5; AltName: Full=Ubiquitin-specific-processing protease 5;	A0A4D6MBA8_VIGUN RecName: Full=Ubiquitin carboxyl-terminal hydrolase {ECO:0000256|RuleBase:RU366025}; EC=3.4.19.12 {ECO:0000256|RuleBase:RU366025};	Ubiquitin C-terminal hydrolase	GO:0005634,nucleus; GO:0004843,thiol-dependent ubiquitin-specific protease activity; GO:0016579,protein deubiquitination; GO:0006511,ubiquitin-dependent protein catabolic process; GO:0003674,molecular_function; GO:0003824,catalytic activity; GO:0008233,peptidase activity; GO:0008242,omega peptidase activity; GO:0016787,hydrolase activity; GO:0101005,ubiquitinyl hydrolase activity; GO:0140096,cata…	Ubiquitin carboxyl-terminal hydrolase	--	--	--
12h1_transcript_1016	5001	K03255 protein TIF31 | (RefSeq) protein TSS isoform X1 (A)	--	PREDICTED: protein TSS isoform X1 [Vigna angularis]	TSS_ARATH RecName: Full=Protein TSS {ECO:0000303|PubMed:21185286}; AltName: Full=TPR-domain suppressor of STIMPY {ECO:0000303|PubMed:21185286};	A0A4D6MPS4_VIGUN SubName: Full=Protein TIF31 {ECO:0000313|EMBL:QCE02129.1};	Uncharacterized protein CLU1/cluA/TIF31 involved in mitochondrial morphology/distribution, also found associated with eIF-3	GO:0005737,cytoplasm; GO:0005886,plasma membrane; GO:0003729,mRNA binding; GO:0007049,cell cycle; GO:0007275,multicellular organism development; GO:0009737,response to abscisic acid; GO:0003674,molecular_function; GO:0003676,nucleic acid binding; GO:0003723,RNA binding; GO:0005488,binding; GO:0097159,organic cyclic compound binding; GO:1901363,heterocyclic compound binding; GO:0008150,biological_…	Tetratricopeptide repeat	--	--	--
12h1_transcript_10160	3119	K11593 eukaryotic translation initiation factor 2C | (RefSeq) protein argonaute 1 (A)	--	hypothetical protein LR48_Vigan10g045800 [Vigna angularis]	AGO1_ARATH RecName: Full=Protein argonaute 1 {ECO:0000303|PubMed:9427751};	A0A4D6LVN6_VIGUN SubName: Full=Argonaute {ECO:0000313|EMBL:QCD92408.1};	Translation initiation factor 2C (eIF-2C) and related proteins	GO:0005737,cytoplasm; GO:0005829,cytosol; GO:0005634,nucleus; GO:0004521,endoribonuclease activity; GO:0046872,metal ion binding; GO:0035198,miRNA binding; GO:0003729,mRNA binding; GO:0009955,adaxial/abaxial pattern specification; GO:0048830,adventitious root development; GO:0009850,auxin metabolic process; GO:0030154,cell differentiation; GO:0051607,defense response to virus; GO:0035195,gene sil…	Piwi domain	--	--	--
12h1_transcript_10161	3071	K12126 phytochrome-interacting factor 3 | (RefSeq) transcription factor PIF3-like (A)	ko04075: Plant hormone signal transduction; ko04712: Circadian rhythm - plant	PREDICTED: transcription factor PIF3-like isoform X2 [Vigna angularis]	PIF3_ARATH RecName: Full=Transcription factor PIF3; AltName: Full=Basic helix-loop-helix protein 8; Short=AtbHLH8; Short=bHLH 8; AltName: Full=Phytochrome-associated protein 3; AltName: Full=Phytochrome-interacting factor 3; AltName: Full=Transcription factor EN 100; AltName: Full=bHLH transcription factor bHLH008;	A0A4D6N099_VIGUN SubName: Full=Phytochrome-interacting factor 3 {ECO:0000313|EMBL:QCE07210.1};	--	GO:0005634,nucleus; GO:0003677,DNA binding; GO:0003700,DNA-binding transcription factor activity; GO:0042802,identical protein binding; GO:0046983,protein dimerization activity; GO:0000976,transcription regulatory region sequence-specific DNA binding; GO:0009704,de-etiolation; GO:0009740,gibberellic acid mediated signaling pathway; GO:0031539,positive regulation of anthocyanin metabolic process; …	Helix-loop-helix DNA-binding domain	bHLH	TF	bHLH
12h1_transcript_10163	3116	K22913 phosphatidylinositol 3,5-bisphosphate 5-phosphatase [EC:3.1.3.-] | (RefSeq) phosphoinositide phosphatase SAC2-like isoform X1 (A)	ko00562: Inositol phosphate metabolism; ko01100: Metabolic pathways	phosphoinositide phosphatase SAC2 isoform X2 [Vigna radiata var. radiata]	SAC2_ARATH RecName: Full=Phosphoinositide phosphatase SAC2; Short=AtSAC2; EC=3.1.3.-; AltName: Full=Phosphatidylinositol 3,5-bisphosphate 5-phosphatase SAC2; AltName: Full=Protein SUPPRESSOR OF ACTIN 2; AltName: Full=SAC domain protein 2;	A0A4D6MLJ6_VIGUN SubName: Full=Mannosyl-oligosaccharide alpha-1 {ECO:0000313|EMBL:QCE02346.1};	Putative phosphoinositide phosphatase	GO:0005774,vacuolar membrane; GO:0043813,phosphatidylinositol-3,5-bisphosphate 5-phosphatase activity; GO:0046856,phosphatidylinositol dephosphorylation; GO:0007033,vacuole organization; GO:0003674,molecular_function; GO:0003824,catalytic activity; GO:0016787,hydrolase activity; GO:0016788,hydrolase activity, acting on ester bonds; GO:0016791,phosphatase activity; GO:0034593,phosphatidylinositol …	SacI homology domain	--	--	--
12h1_transcript_10164	3118	K08272 calcium binding protein 39 | (RefSeq) calcium-binding protein 39 (A)	--	calcium-binding protein 39 [Vigna radiata var. radiata]	MO25N_ARATH RecName: Full=Putative MO25-like protein At5g47540;	A0A4D6KKA0_VIGUN SubName: Full=Calcium binding protein 39 {ECO:0000313|EMBL:QCD77055.1};	Conserved protein Mo25	GO:0009536,plastid; GO:0043539,protein serine/threonine kinase activator activity; GO:0035556,intracellular signal transduction; GO:0003674,molecular_function; GO:0008047,enzyme activator activity; GO:0019207,kinase regulator activity; GO:0019209,kinase activator activity; GO:0019887,protein kinase regulator activity; GO:0030234,enzyme regulator activity; GO:0030295,protein kinase activator activ…	Mo25-like	--	--	--
12h1_transcript_10165	3115	--	--	lanC-like protein GCL1 [Vigna radiata var. radiata]	GCL1_ARATH RecName: Full=LanC-like protein GCL1; AltName: Full=G protein-coupled receptor 2-like protein 1; Short=Protein GCR2-like 1;	A0A4D6MCY8_VIGUN SubName: Full=LanC-like protein {ECO:0000313|EMBL:QCD98640.1};	Lanthionine synthetase C-like protein 1	GO:0019898,extrinsic component of membrane; GO:0005886,plasma membrane; GO:0005975,carbohydrate metabolic process; GO:0008150,biological_process; GO:0008152,metabolic process; GO:0044238,primary metabolic process; GO:0071704,organic substance metabolic process; GO:0005575,cellular_component; GO:0016020,membrane; GO:0110165,cellular anatomical entity; GO:0071944,cell periphery	Lanthionine synthetase C-like protein	--	--	--
12h1_transcript_10166	3117	K11671 nuclear factor related to kappa-B-binding protein | (RefSeq) uncharacterized protein LOC114185398 (A)	--	hypothetical protein VIGAN_07056100 [Vigna angularis var. angularis]	--	A0A4D6N915_VIGUN SubName: Full=Nuclear factor related to kappa-B-binding protein {ECO:0000313|EMBL:QCE09284.1};	R-kappa-B and related transcription factors	GO:0031011,Ino80 complex; GO:0000228,nuclear chromosome; GO:0000785,chromatin; GO:0005575,cellular_component; GO:0005622,intracellular anatomical structure; GO:0005634,nucleus; GO:0005694,chromosome; GO:0031974,membrane-enclosed lumen; GO:0031981,nuclear lumen; GO:0032991,protein-containing complex; GO:0033202,DNA helicase complex; GO:0043226,organelle; GO:0043227,membrane-bounded organelle; GO:0…	--	--	--	--
12h1_transcript_10167	3117	K10908 DNA-directed RNA polymerase, mitochondrial [EC:2.7.7.6] | (RefSeq) DNA-directed RNA polymerase 2B, chloroplastic/mitochondrial-like (A)	--	DNA-directed RNA polymerase 2, chloroplastic/mitochondrial [Glycine soja]	RPO1B_TOBAC RecName: Full=DNA-directed RNA polymerase 1B, mitochondrial; EC=2.7.7.6; AltName: Full=NictaRpoT1-tom; AltName: Full=T7 bacteriophage-type single subunit RNA polymerase 1B; Flags: Precursor;	A0A371F129_MUCPR RecName: Full=DNA-directed RNA polymerase {ECO:0000256|ARBA:ARBA00012418}; EC=2.7.7.6 {ECO:0000256|ARBA:ARBA00012418}; Flags: Fragment;	Mitochondrial/chloroplast DNA-directed RNA polymerase RPO41, provides primers for DNA replication-initiation	GO:0034245,mitochondrial DNA-directed RNA polymerase complex; GO:0003677,DNA binding; GO:0003899,DNA-directed 5'-3' RNA polymerase activity; GO:0006390,mitochondrial transcription; GO:0003674,molecular_function; GO:0003676,nucleic acid binding; GO:0005488,binding; GO:0097159,organic cyclic compound binding; GO:1901363,heterocyclic compound binding; GO:0003824,catalytic activity; GO:0016740,transf…	DNA-directed RNA polymerase N-terminal	--	--	--
12h1_transcript_1017	4928	K11643 chromodomain-helicase-DNA-binding protein 4 [EC:5.6.2.-] | (RefSeq) CHD3-type chromatin-remodeling factor PICKLE (A)	--	protein CHROMATIN REMODELING 4 [Vigna radiata var. radiata]	CHR4_ARATH RecName: Full=Protein CHROMATIN REMODELING 4 {ECO:0000303|PubMed:16547115}; Short=AtCHR4; EC=3.6.4.-; AltName: Full=Protein PICKLE RELATED 1 {ECO:0000303|PubMed:10570159};	A0A4D6L5U5_VIGUN SubName: Full=ATP-dependent helicase HepA {ECO:0000313|EMBL:QCD83815.1};	Predicted helicase	GO:0005634,nucleus; GO:0009506,plasmodesma; GO:0005524,ATP binding; GO:0003677,DNA binding; GO:0004386,helicase activity; GO:0016787,hydrolase activity; GO:0046872,metal ion binding; GO:0070615,nucleosome-dependent ATPase activity; GO:0006325,chromatin organization; GO:0000166,nucleotide binding; GO:0003674,molecular_function; GO:0005488,binding; GO:0017076,purine nucleotide binding; GO:0030554,a…	SNF2 family N-terminal domain	SNF2	TR	SNF2
12h1_transcript_10170	3118	K12856 pre-mRNA-processing factor 8 | (RefSeq) pre-mRNA-processing-splicing factor 8A-like (A)	ko03040: Spliceosome	hypothetical protein LR48_Vigan05g221300 [Vigna angularis]	PRP8A_ARATH RecName: Full=Pre-mRNA-processing-splicing factor 8A {ECO:0000305}; AltName: Full=PRP8 homolog A {ECO:0000305}; Short=AtPRP8A {ECO:0000303|PubMed:19261069}; AltName: Full=Protein ABNORMAL SUSPENSOR 2 {ECO:0000303|Ref.3}; AltName: Full=Protein EMBRYO DEFECTIVE 14 {ECO:0000303|Ref.3}; AltName: Full=Protein EMBRYO DEFECTIVE 177 {ECO:0000303|Ref.3}; AltName: Full=Protein EMBRYO DEFECTIVE …	A0A1S3U4E4_VIGRR SubName: Full=pre-mRNA-processing-splicing factor 8A {ECO:0000313|RefSeq:XP_014500913.1};	U5 snRNP spliceosome subunit	GO:0071013,catalytic step 2 spliceosome; GO:0005739,mitochondrion; GO:0005682,U5 snRNP; GO:0070122,isopeptidase activity; GO:0008237,metallopeptidase activity; GO:0097157,pre-mRNA intronic binding; GO:0030619,U1 snRNA binding; GO:0030620,U2 snRNA binding; GO:0030623,U5 snRNA binding; GO:0017070,U6 snRNA binding; GO:0000380,alternative mRNA splicing, via spliceosome; GO:0000398,mRNA splicing, via …	PRP8 domain IV core	--	--	--
12h1_transcript_10171	3124	K06269 serine/threonine-protein phosphatase PP1 catalytic subunit [EC:3.1.3.16] | (RefSeq) serine/threonine-protein phosphatase PP1-like (A)	ko03015: mRNA surveillance pathway	Serine/threonine-protein phosphatase PP1 [Glycine soja]	PP1_ORYSJ RecName: Full=Serine/threonine-protein phosphatase PP1; EC=3.1.3.16;	A0A4D6KM87_VIGUN RecName: Full=Serine/threonine-protein phosphatase {ECO:0000256|RuleBase:RU004273}; EC=3.1.3.16 {ECO:0000256|RuleBase:RU004273};	Serine/threonine specific protein phosphatase PP1, catalytic subunit	GO:0005737,cytoplasm; GO:0005634,nucleus; GO:0046872,metal ion binding; GO:0106306,protein serine phosphatase activity; GO:0004722,protein serine/threonine phosphatase activity; GO:0106307,protein threonine phosphatase activity; GO:0003674,molecular_function; GO:0005488,binding; GO:0043167,ion binding; GO:0043169,cation binding; GO:0003824,catalytic activity; GO:0004721,phosphoprotein phosphatase…	Calcineurin-like phosphoesterase	--	--	--
12h1_transcript_10172	3027	K12119 cryptochrome 2 | (RefSeq) cryptochrome-1-like (A)	ko04712: Circadian rhythm - plant	cryptochrome-1-like [Vigna radiata var. radiata]	CRY2_ARATH RecName: Full=Cryptochrome-2 {ECO:0000303|Ref.2}; Short=Atcry2 {ECO:0000303|Ref.2}; AltName: Full=Blue light photoreceptor {ECO:0000303|PubMed:9003312}; AltName: Full=Protein PHR homolog 1 {ECO:0000303|PubMed:9003312}; Short=AtPHH1 {ECO:0000303|PubMed:9003312}; AltName: Full=Protein SUPPRESSOR OF elf3 20 {ECO:0000303|PubMed:21296763};	A0A4D6N3Z8_VIGUN SubName: Full=Cryptochrome 2 {ECO:0000313|EMBL:QCE07584.1};	Deoxyribodipyrimidine photolyase/cryptochrome	GO:0005737,cytoplasm; GO:0016604,nuclear body; GO:0005634,nucleus; GO:0016605,PML body; GO:0005773,vacuole; GO:0005524,ATP binding; GO:0009882,blue light photoreceptor activity; GO:0003677,DNA binding; GO:0071949,FAD binding; GO:0042802,identical protein binding; GO:0046872,metal ion binding; GO:0009785,blue light signaling pathway; GO:0006325,chromatin organization; GO:0006338,chromatin remodeli…	FAD binding domain of DNA photolyase	--	--	--
12h1_transcript_10173	3100	K14489 arabidopsis histidine kinase 2/3/4 (cytokinin receptor) [EC:2.7.13.3] | (RefSeq) histidine kinase 3 (A)	ko04075: Plant hormone signal transduction	histidine kinase 3 [Vigna radiata var. radiata]	AHK3_ARATH RecName: Full=Histidine kinase 3; EC=2.7.13.3; AltName: Full=Arabidopsis histidine kinase 3; Short=AtHK3; AltName: Full=Protein AUTHENTIC HIS-KINASE 3; AltName: Full=Protein ORESARA 12;	A0A4D6L4W2_VIGUN RecName: Full=Histidine kinase {ECO:0000256|ARBA:ARBA00012438}; EC=2.7.13.3 {ECO:0000256|ARBA:ARBA00012438};	Sensory transduction histidine kinase	GO:0005789,endoplasmic reticulum membrane; GO:0016021,integral component of membrane; GO:0005634,nucleus; GO:0005886,plasma membrane; GO:0009884,cytokinin receptor activity; GO:0000155,phosphorelay sensor kinase activity; GO:0004673,protein histidine kinase activity; GO:0043424,protein histidine kinase binding; GO:0071215,cellular response to abscisic acid stimulus; GO:0070417,cellular response t…	Histidine kinase-, DNA gyrase B-, and HSP90-like ATPase	Others	TR	Others
12h1_transcript_10174	3117	--	--	PREDICTED: plastid division protein CDP1, chloroplastic isoform X1 [Vigna angularis]	CDP1_ARATH RecName: Full=Plastid division protein CDP1, chloroplastic; AltName: Full=ARC6-homolog protein; AltName: Full=Protein CHLOROPLAST DIVISION SITE POSITIONING 1; Short=AtCDP1; AltName: Full=Protein PARALOG OF ARC6; Flags: Precursor;	A0A4D6LV37_VIGUN RecName: Full=DUF4101 domain-containing protein {ECO:0000259|Pfam:PF13355};	--	GO:0009507,chloroplast; GO:0009706,chloroplast inner membrane; GO:0016021,integral component of membrane; GO:0009528,plastid inner membrane; GO:0043621,protein self-association; GO:0010020,chloroplast fission; GO:0043572,plastid fission; GO:0003674,molecular_function; GO:0005488,binding; GO:0005515,protein binding; GO:0006996,organelle organization; GO:0008150,biological_process; GO:0009657,plast…	Protein of unknown function (DUF4101)	--	--	--
12h1_transcript_10175	3102	K19613 leucine-rich repeat protein SHOC2 | (RefSeq) receptor-like protein 12 (A)	--	hypothetical protein PHAVU_008G210400g [Phaseolus vulgaris]	RLP6_ARATH RecName: Full=Receptor-like protein 6 {ECO:0000303|PubMed:18434605}; Short=AtRLP6 {ECO:0000303|PubMed:18434605}; Flags: Precursor;	V7B9Q6_PHAVU RecName: Full=LRRNT_2 domain-containing protein {ECO:0000259|Pfam:PF08263};	FOG: Leucine rich repeat	GO:0016021,integral component of membrane; GO:0005886,plasma membrane; GO:0005575,cellular_component; GO:0016020,membrane; GO:0031224,intrinsic component of membrane; GO:0110165,cellular anatomical entity; GO:0071944,cell periphery	Leucine rich repeat	--	--	--
12h1_transcript_10176	3095	K11593 eukaryotic translation initiation factor 2C | (RefSeq) protein argonaute 4-like (A)	--	PREDICTED: protein argonaute 4-like [Vigna angularis]	AGO4_ARATH RecName: Full=Protein argonaute 4 {ECO:0000303|PubMed:12522258, ECO:0000303|PubMed:28229965}; Short=AtAGO4 {ECO:0000303|PubMed:12522258, ECO:0000303|PubMed:28229965}; AltName: Full=Protein OVEREXPRESSOR OF CATIONIC PEROXIDASE 11;	A0A4D6MJ72_VIGUN SubName: Full=Argonaute {ECO:0000313|EMBL:QCE01526.1};	Translation initiation factor 2C (eIF-2C) and related proteins	GO:0015030,Cajal body; GO:0000791,euchromatin; GO:0005730,nucleolus; GO:0005654,nucleoplasm; GO:0003682,chromatin binding; GO:0004521,endoribonuclease activity; GO:0035198,miRNA binding; GO:0035197,siRNA binding; GO:0006342,chromatin silencing; GO:0042742,defense response to bacterium; GO:0051607,defense response to virus; GO:0006306,DNA methylation; GO:0016458,gene silencing; GO:0080188,gene sil…	Piwi domain	--	--	--
12h1_transcript_10177	3117	--	--	--	--	A0A6A2ZT67_HIBSY SubName: Full=Leucine-rich repeat containing protein {ECO:0000313|EMBL:KAE8695251.1};	--	--	--	--	--	--
12h1_transcript_10178	3099	K01537 P-type Ca2+ transporter type 2C [EC:7.2.2.10] | (RefSeq) calcium-transporting ATPase 2, plasma membrane-type-like (A)	--	calcium-transporting ATPase 2, plasma membrane-type [Vigna radiata var. radiata]	ACA2_ARATH RecName: Full=Calcium-transporting ATPase 2, plasma membrane-type; EC=7.2.2.10; AltName: Full=Ca(2+)-ATPase isoform 2;	A0A4D6LTP2_VIGUN RecName: Full=Calcium-transporting ATPase {ECO:0000256|RuleBase:RU361146}; EC=7.2.2.10 {ECO:0000256|RuleBase:RU361146};	Calcium transporting ATPase	GO:0005783,endoplasmic reticulum; GO:0005789,endoplasmic reticulum membrane; GO:0005887,integral component of plasma membrane; GO:0043231,intracellular membrane-bounded organelle; GO:0016020,membrane; GO:0005886,plasma membrane; GO:0005524,ATP binding; GO:0019829,ATPase-coupled cation transmembrane transporter activity; GO:0015085,calcium ion transmembrane transporter activity; GO:0005516,calmodu…	Cation transporting ATPase, C-terminus	--	--	--
12h1_transcript_10179	3118	--	--	uncharacterized protein At3g49140 [Vigna radiata var. radiata]	Y3913_ARATH RecName: Full=Uncharacterized protein At3g49140;	A0A4D6M1U2_VIGUN SubName: Full=Uncharacterized protein {ECO:0000313|EMBL:QCD94743.1};	FOG: PPR repeat	--	--	--	--	--
12h1_transcript_10180	3088	K15111 solute carrier family 25 (mitochondrial S-adenosylmethionine transporter), member 26 | (RefSeq) probable mitochondrial carrier proteins; Pet8p (A)	--	mitochondrial substrate carrier family protein C [Vigna radiata var. radiata]	SAMC2_ARATH RecName: Full=Probable S-adenosylmethionine carrier 2, chloroplastic; Flags: Precursor;	A0A4D6N506_VIGUN SubName: Full=Solute carrier family 25 {ECO:0000313|EMBL:QCE07971.1};	Mitochondrial carrier protein PET8	GO:0009941,chloroplast envelope; GO:0031969,chloroplast membrane; GO:0016021,integral component of membrane; GO:0005743,mitochondrial inner membrane; GO:0000095,S-adenosyl-L-methionine transmembrane transporter activity; GO:0003674,molecular_function; GO:0005215,transporter activity; GO:0008324,cation transmembrane transporter activity; GO:0008509,anion transmembrane transporter activity; GO:0015…	Mitochondrial carrier protein	--	--	--
12h1_transcript_10181	3125	--	--	PREDICTED: uncharacterized protein LOC108331938 isoform X1 [Vigna angularis]	--	A0A4D6NQK3_VIGUN RecName: Full=SWIM-type domain-containing protein {ECO:0000259|PROSITE:PS50966};	--	GO:0008270,zinc ion binding; GO:0003674,molecular_function; GO:0005488,binding; GO:0043167,ion binding; GO:0043169,cation binding; GO:0046872,metal ion binding; GO:0046914,transition metal ion binding	MULE transposase domain	--	--	--
12h1_transcript_10183	3116	K03070 preprotein translocase subunit SecA [EC:7.4.2.8] | (RefSeq) protein translocase subunit SecA, chloroplastic (A)	ko03060: Protein export	PREDICTED: protein translocase subunit SecA, chloroplastic [Vigna angularis]	SECA_PEA RecName: Full=Protein translocase subunit SecA, chloroplastic {ECO:0000305}; EC=7.4.2.4 {ECO:0000269|PubMed:9342223}; Flags: Precursor;	A0A4D6N2V2_VIGUN RecName: Full=Protein translocase subunit SecA {ECO:0000256|RuleBase:RU003874};	--	GO:0009570,chloroplast stroma; GO:0009535,chloroplast thylakoid membrane; GO:0005524,ATP binding; GO:0016464,chloroplast protein-transporting ATPase activity; GO:0015450,P-P-bond-hydrolysis-driven protein transmembrane transporter activity; GO:0008320,protein transmembrane transporter activity; GO:0017038,protein import; GO:0006605,protein targeting; GO:0071806,protein transmembrane transport; GO…	SecA DEAD-like domain	--	--	--
12h1_transcript_10184	3114	K14494 DELLA protein | (RefSeq) DELLA protein GAIP-like (A)	ko04075: Plant hormone signal transduction	scarecrow-like protein 22 [Vigna radiata var. radiata]	SCL6_ARATH RecName: Full=Scarecrow-like protein 6; Short=AtSCL6; AltName: Full=GRAS family protein 22; Short=AtGRAS-22; AltName: Full=SCL6-IV;	A0A4D6NBW9_VIGUN SubName: Full=DELLA protein {ECO:0000313|EMBL:QCE10402.1};	--	GO:0005634,nucleus; GO:0003700,DNA-binding transcription factor activity; GO:0043565,sequence-specific DNA binding; GO:0030154,cell differentiation; GO:0051301,cell division; GO:0007623,circadian rhythm; GO:0006355,regulation of transcription, DNA-templated; GO:0048768,root hair cell tip growth; GO:0003674,molecular_function; GO:0140110,transcription regulator activity; GO:0003676,nucleic acid bi…	GRAS domain family	GRAS	TF	GRAS
12h1_transcript_10186	3107	K16055 trehalose 6-phosphate synthase/phosphatase [EC:2.4.1.15 3.1.3.12] | (RefSeq) probable alpha,alpha-trehalose-phosphate synthase [UDP-forming] 9 (A)	ko00500: Starch and sucrose metabolism; ko01100: Metabolic pathways; ko01110: Biosynthesis of secondary metabolites	hypothetical protein VIGAN_10100100 [Vigna angularis var. angularis]	TPS9_ARATH RecName: Full=Probable alpha,alpha-trehalose-phosphate synthase [UDP-forming] 9; EC=2.4.1.15; AltName: Full=Trehalose-6-phosphate synthase 9; Short=AtTPS9;	A0A4D6LPV3_VIGUN SubName: Full=Trehalose-phosphatase {ECO:0000313|EMBL:QCD90617.1};	Trehalose-6-phosphate synthase component TPS1 and related subunits	GO:0005829,cytosol; GO:0016757,transferase activity, transferring glycosyl groups; GO:0016311,dephosphorylation; GO:0003674,molecular_function; GO:0003824,catalytic activity; GO:0016740,transferase activity; GO:0006793,phosphorus metabolic process; GO:0006796,phosphate-containing compound metabolic process; GO:0008150,biological_process; GO:0008152,metabolic process; GO:0009987,cellular process; …	Glycosyltransferase family 20	--	--	--
12h1_transcript_10187	3109	K20241 WD repeat-containing protein 44 | (RefSeq) WD repeat-containing protein 44 (A)	--	PREDICTED: WD repeat-containing protein 44 [Vigna angularis]	--	A0A4D6NBH1_VIGUN SubName: Full=COMPASS component SWD3 {ECO:0000313|EMBL:QCE09909.1};	WD40 repeat-containing protein	--	WD domain, G-beta repeat	--	--	--
12h1_transcript_10188	3120	K02705 photosystem II CP43 chlorophyll apoprotein | (RefSeq) psbC, BKH98_gp066; photosystem II CP43 chlorophyll apoprotein (A)	ko00195: Photosynthesis; ko01100: Metabolic pathways	photosystem II CP43 chlorophyll apoprotein, partial (chloroplast) [Viburnum cylindricum]	PSBC_PHAVU RecName: Full=Photosystem II CP43 reaction center protein {ECO:0000255|HAMAP-Rule:MF_01496}; AltName: Full=PSII 43 kDa protein {ECO:0000255|HAMAP-Rule:MF_01496}; AltName: Full=Protein CP-43 {ECO:0000255|HAMAP-Rule:MF_01496}; Flags: Precursor;	A0A3G1J7P7_CYATE RecName: Full=Photosystem II CP43 reaction center protein {ECO:0000256|HAMAP-Rule:MF_01496, ECO:0000256|RuleBase:RU004533}; AltName: Full=PSII 43 kDa protein {ECO:0000256|HAMAP-Rule:MF_01496}; AltName: Full=Protein CP-43 {ECO:0000256|HAMAP-Rule:MF_01496};	--	GO:0009535,chloroplast thylakoid membrane; GO:0016021,integral component of membrane; GO:0009523,photosystem II; GO:0016168,chlorophyll binding; GO:0045156,electron transporter, transferring electrons within the cyclic electron transport pathway of photosynthesis activity; GO:0046872,metal ion binding; GO:0009772,photosynthetic electron transport in photosystem II; GO:0018298,protein-chromophore …	Photosynthetic reaction centre protein	--	--	--
12h1_transcript_10189	3103	K13217 pre-mRNA-processing factor 39 | (RefSeq) uncharacterized protein LOC114183870 isoform X1 (A)	--	hypothetical protein PHAVU_003G125800g [Phaseolus vulgaris]	FAB1B_ARATH RecName: Full=1-phosphatidylinositol-3-phosphate 5-kinase FAB1B; Short=Phosphatidylinositol 3-phosphate 5-kinase; EC=2.7.1.150; AltName: Full=FYVE finger-containing phosphoinositide kinase; AltName: Full=PIKfyve; AltName: Full=Phosphatidylinositol 3-phosphate 5-kinase type III; Short=PIPkin-III; Short=Type III PIP kinase; AltName: Full=Protein FORMS APLOID AND BINUCLEATE CELLS 1B;	A0A4D6KRL2_VIGUN SubName: Full=Hepatocyte growth factor-regulated tyrosine kinase substrate {ECO:0000313|EMBL:QCD80172.1};	Membrane trafficking and cell signaling protein HRS, contains VHS and FYVE domains	GO:0005768,endosome; GO:0010008,endosome membrane; GO:0005739,mitochondrion; GO:0000285,1-phosphatidylinositol-3-phosphate 5-kinase activity; GO:0005524,ATP binding; GO:0016887,ATPase activity; GO:0046872,metal ion binding; GO:0010256,endomembrane system organization; GO:0046854,phosphatidylinositol phosphorylation; GO:0009555,pollen development; GO:0090332,stomatal closure; GO:0007033,vacuole or…	FYVE zinc finger	--	--	--
12h1_transcript_10190	3048	K11093 U1 small nuclear ribonucleoprotein 70kDa | (RefSeq) LOW QUALITY PROTEIN: U1 small nuclear ribonucleoprotein 70 kDa (A)	ko03040: Spliceosome	hypothetical protein VIGAN_10166000 [Vigna angularis var. angularis]	RU17_ARATH RecName: Full=U1 small nuclear ribonucleoprotein 70 kDa; Short=U1 snRNP 70 kDa; Short=U1-70K; Short=snRNP70;	A0A0S3T4H1_PHAAN RecName: Full=RRM domain-containing protein {ECO:0000259|PROSITE:PS50102};	U1 small nuclear ribonucleoprotein (RRM superfamily)	GO:0016607,nuclear speck; GO:0005634,nucleus; GO:0005685,U1 snRNP; GO:0071004,U2-type prespliceosome; GO:0003729,mRNA binding; GO:0017069,snRNA binding; GO:0030619,U1 snRNA binding; GO:0000398,mRNA splicing, via spliceosome; GO:0003674,molecular_function; GO:0003676,nucleic acid binding; GO:0003723,RNA binding; GO:0005488,binding; GO:0097159,organic cyclic compound binding; GO:1901363,heterocycli…	U1 small nuclear ribonucleoprotein of 70kDa MW N terminal	--	--	--
12h1_transcript_10191	3117	--	--	PREDICTED: uncharacterized protein LOC108345983 isoform X1 [Vigna angularis]	--	A0A4D6LVQ6_VIGUN SubName: Full=Uncharacterized protein {ECO:0000313|EMBL:QCD92086.1};	--	--	Domain of unknown function (DUF4378)	--	--	--
12h1_transcript_10193	3115	K13513 lysocardiolipin and lysophospholipid acyltransferase [EC:2.3.1.- 2.3.1.51] | (RefSeq) probable 1-acyl-sn-glycerol-3-phosphate acyltransferase 4 isoform X1 (A)	ko00561: Glycerolipid metabolism; ko00564: Glycerophospholipid metabolism; ko01100: Metabolic pathways; ko01110: Biosynthesis of secondary metabolites	probable 1-acyl-sn-glycerol-3-phosphate acyltransferase 4 [Vigna radiata var. radiata]	LPAT4_ARATH RecName: Full=Probable 1-acyl-sn-glycerol-3-phosphate acyltransferase 4; EC=2.3.1.51; AltName: Full=Lysophosphatidyl acyltransferase 4;	A0A4D6MD39_VIGUN RecName: Full=1-acylglycerol-3-phosphate O-acyltransferase {ECO:0000256|ARBA:ARBA00013211}; EC=2.3.1.51 {ECO:0000256|ARBA:ARBA00013211};	Lysophosphatidic acid acyltransferase LPAAT and related acyltransferases	GO:0012505,endomembrane system; GO:0016021,integral component of membrane; GO:0003841,1-acylglycerol-3-phosphate O-acyltransferase activity; GO:0016746,transferase activity, transferring acyl groups; GO:0016024,CDP-diacylglycerol biosynthetic process; GO:0003674,molecular_function; GO:0003824,catalytic activity; GO:0008374,O-acyltransferase activity; GO:0016411,acylglycerol O-acyltransferase acti…	Acyltransferase C-terminus	--	--	--
12h1_transcript_10194	3115	K01881 prolyl-tRNA synthetase [EC:6.1.1.15] | (RefSeq) proline--tRNA ligase, cytoplasmic-like isoform X1 (A)	ko00970: Aminoacyl-tRNA biosynthesis	hypothetical protein PHAVU_001G218200g [Phaseolus vulgaris]	--	A0A4D6MAB0_VIGUN RecName: Full=Protein transport protein SEC23 {ECO:0000256|RuleBase:RU365030};	Vesicle coat complex COPII, subunit SEC23	GO:0030127,COPII vesicle coat; GO:0005789,endoplasmic reticulum membrane; GO:0008270,zinc ion binding; GO:0006888,endoplasmic reticulum to Golgi vesicle-mediated transport; GO:0006886,intracellular protein transport; GO:0003674,molecular_function; GO:0005488,binding; GO:0043167,ion binding; GO:0043169,cation binding; GO:0046872,metal ion binding; GO:0046914,transition metal ion binding; GO:000681…	Sec23/Sec24 trunk domain	--	--	--
12h1_transcript_10195	3116	K03695 ATP-dependent Clp protease ATP-binding subunit ClpB | (RefSeq) chaperone protein ClpB4, mitochondrial (A)	--	hypothetical protein VIGAN_02074800 [Vigna angularis var. angularis]	CLPB4_ARATH RecName: Full=Chaperone protein ClpB4, mitochondrial; AltName: Full=ATP-dependent Clp protease ATP-binding subunit ClpB homolog 4; AltName: Full=Casein lytic proteinase B4; Flags: Precursor;	A0A4D6NRN7_VIGUN SubName: Full=ATP-dependent Clp protease ATP-binding subunit ClpB {ECO:0000313|EMBL:QCE16296.1};	Chaperone HSP104 and related ATP-dependent Clp proteases	GO:0009507,chloroplast; GO:0009941,chloroplast envelope; GO:0009570,chloroplast stroma; GO:0005737,cytoplasm; GO:0005739,mitochondrion; GO:0005524,ATP binding; GO:0016887,ATPase activity; GO:0034605,cellular response to heat; GO:0042026,protein refolding; GO:0000166,nucleotide binding; GO:0003674,molecular_function; GO:0005488,binding; GO:0017076,purine nucleotide binding; GO:0030554,adenyl nucle…	AAA domain (Cdc48 subfamily)	--	--	--
12h1_transcript_10198	3070	K00688 glycogen phosphorylase [EC:2.4.1.1] | (RefSeq) alpha-glucan phosphorylase, H isozyme (A)	ko00500: Starch and sucrose metabolism; ko01100: Metabolic pathways; ko01110: Biosynthesis of secondary metabolites	alpha-glucan phosphorylase, H isozyme [Vigna radiata var. radiata]	PHSH_VICFA RecName: Full=Alpha-glucan phosphorylase, H isozyme; EC=2.4.1.1; AltName: Full=Starch phosphorylase H;	A0A4D6KMY5_VIGUN RecName: Full=Alpha-1,4 glucan phosphorylase {ECO:0000256|RuleBase:RU000587}; EC=2.4.1.1 {ECO:0000256|RuleBase:RU000587};	Glycogen phosphorylase	GO:0005737,cytoplasm; GO:0008184,glycogen phosphorylase activity; GO:0102250,linear malto-oligosaccharide phosphorylase activity; GO:0030170,pyridoxal phosphate binding; GO:0102499,SHG alpha-glucan phosphorylase activity; GO:0005975,carbohydrate metabolic process; GO:0003674,molecular_function; GO:0003824,catalytic activity; GO:0004645,1,4-alpha-oligoglucan phosphorylase activity; GO:0016740,tran…	Carbohydrate phosphorylase	--	--	--
12h1_transcript_10199	3115	K20843 hydroxyproline O-galactosyltransferase 2/3/4/5/6 [EC:2.4.1.-] | (RefSeq) hydroxyproline O-galactosyltransferase GALT2-like (A)	--	hydroxyproline O-galactosyltransferase GALT2 [Vigna radiata var. radiata]	B3GTK_ARATH RecName: Full=Hydroxyproline O-galactosyltransferase GALT2 {ECO:0000303|PubMed:23430255}; Short=AtGALT2 {ECO:0000303|PubMed:23430255}; EC=2.4.1.- {ECO:0000269|PubMed:23430255}; AltName: Full=Beta-1,3-galactosyltransferase 20 {ECO:0000305};	A0A4D6L4P3_VIGUN SubName: Full=Beta-1 {ECO:0000313|EMBL:QCD83448.1};	Galactosyltransferases	GO:0005783,endoplasmic reticulum; GO:0005794,Golgi apparatus; GO:0000139,Golgi membrane; GO:0016021,integral component of membrane; GO:0030246,carbohydrate binding; GO:1990714,hydroxyproline O-galactosyltransferase activity; GO:0010405,arabinogalactan protein metabolic process; GO:0018258,protein O-linked glycosylation via hydroxyproline; GO:0080147,root hair cell development; GO:0003674,molecula…	Galactoside-binding lectin	--	--	--
12h1_transcript_102	6648	K18663 activating signal cointegrator complex subunit 3 [EC:5.6.2.4] | (RefSeq) DExH-box ATP-dependent RNA helicase DExH14 (A)	--	PREDICTED: DExH-box ATP-dependent RNA helicase DExH14 isoform X1 [Vigna angularis]	DEXHE_ARATH RecName: Full=DExH-box ATP-dependent RNA helicase DExH14 {ECO:0000305}; EC=3.6.4.13 {ECO:0000305}; AltName: Full=BRR2 homolog C {ECO:0000305}; Short=AtBRR2C {ECO:0000305}; AltName: Full=Pre-mRNA-splicing helicase BRR2C {ECO:0000305};	A0A0S3RGR5_PHAAN SubName: Full=Uncharacterized protein {ECO:0000313|EMBL:BAT79693.1};	DNA/RNA helicase MER3/SLH1, DEAD-box superfamily	GO:0005634,nucleus; GO:0005681,spliceosomal complex; GO:0043138,3'-5' DNA helicase activity; GO:0005524,ATP binding; GO:0003729,mRNA binding; GO:0003723,RNA binding; GO:0003724,RNA helicase activity; GO:0006397,mRNA processing; GO:0008380,RNA splicing; GO:0003674,molecular_function; GO:0003678,DNA helicase activity; GO:0003824,catalytic activity; GO:0004386,helicase activity; GO:0016462,pyrophosp…	Sec63 Brl domain	--	--	--
12h1_transcript_1020	4997	K03263 translation initiation factor 5A | (RefSeq) eIF-5A3; eukaryotic translation initiation factor 5A-2 (A)	--	PREDICTED: LOW QUALITY PROTEIN: pentatricopeptide repeat-containing protein At1g71210 [Vigna angularis]	PP113_ARATH RecName: Full=Pentatricopeptide repeat-containing protein At1g71210, mitochondrial; Flags: Precursor;	A0A4D6MJH4_VIGUN SubName: Full=Pentatricopeptide repeat {ECO:0000313|EMBL:QCE01543.1};	FOG: PPR repeat	GO:0005739,mitochondrion; GO:0003729,mRNA binding; GO:0003674,molecular_function; GO:0003676,nucleic acid binding; GO:0003723,RNA binding; GO:0005488,binding; GO:0097159,organic cyclic compound binding; GO:1901363,heterocyclic compound binding; GO:0005575,cellular_component; GO:0005622,intracellular anatomical structure; GO:0005737,cytoplasm; GO:0043226,organelle; GO:0043227,membrane-bounded orga…	PPR repeat family	--	--	--
12h1_transcript_10200	3079	K12879 THO complex subunit 2 | (RefSeq) THO complex subunit 2 (A)	ko03013: Nucleocytoplasmic transport; ko03040: Spliceosome	THO complex subunit 2 [Vigna radiata var. radiata]	THOC2_ARATH RecName: Full=THO complex subunit 2; Short=AtTHO2; AltName: Full=Protein EMBRYO DEFECTIVE 2793;	A0A4D6LAH7_VIGUN RecName: Full=THO complex subunit 2 {ECO:0000256|ARBA:ARBA00019596};	KEKE-like motif-containing transcription regulator (Rlr1)/suppressor of sin4	GO:0016607,nuclear speck; GO:0005634,nucleus; GO:0000347,THO complex; GO:0000445,THO complex part of transcription export complex; GO:0003729,mRNA binding; GO:0003723,RNA binding; GO:1990428,miRNA transport; GO:0006406,mRNA export from nucleus; GO:0006397,mRNA processing; GO:0035196,production of miRNAs involved in gene silencing by miRNA; GO:0008380,RNA splicing; GO:0003674,molecular_function; G…	THO complex subunit 2 N-terminus	--	--	--
12h1_transcript_10201	3114	K03283 heat shock 70kDa protein 1/2/6/8 | (RefSeq) heat shock cognate 70 kDa protein 2-like (A)	ko03040: Spliceosome; ko04141: Protein processing in endoplasmic reticulum; ko04144: Endocytosis	PREDICTED: heat shock cognate 70 kDa protein 2-like [Vigna angularis]	HS704_ARATH RecName: Full=Heat shock 70 kDa protein 4 {ECO:0000303|PubMed:11599561}; AltName: Full=Heat shock cognate 70 kDa protein 4 {ECO:0000303|PubMed:11402207}; AltName: Full=Heat shock cognate protein 70-4 {ECO:0000303|PubMed:11402207}; Short=AtHsc70-4 {ECO:0000303|PubMed:11402207}; AltName: Full=Heat shock protein 70-4 {ECO:0000303|PubMed:11599561}; Short=AtHsp70-4 {ECO:0000303|PubMed:1159…	A0A0S3SRD9_PHAAN SubName: Full=Uncharacterized protein {ECO:0000313|EMBL:BAT95374.1};	Molecular chaperones HSP70/HSC70, HSP70 superfamily	GO:0005618,cell wall; GO:0005737,cytoplasm; GO:0005829,cytosol; GO:0005794,Golgi apparatus; GO:0005739,mitochondrion; GO:0005634,nucleus; GO:0005886,plasma membrane; GO:0005774,vacuolar membrane; GO:0005524,ATP binding; GO:0016887,ATPase activity; GO:0031072,heat shock protein binding; GO:0051787,misfolded protein binding; GO:0044183,protein folding chaperone; GO:0031625,ubiquitin protein ligase …	Hsp70 protein	--	--	--
12h1_transcript_10202	3113	K14510 serine/threonine-protein kinase CTR1 [EC:2.7.11.1] | (RefSeq) serine/threonine-protein kinase CTR1 (A)	ko04016: MAPK signaling pathway - plant; ko04075: Plant hormone signal transduction	serine/threonine-protein kinase CTR1 [Vigna radiata var. radiata]	CTR1_ARATH RecName: Full=Serine/threonine-protein kinase CTR1 {ECO:0000303|PubMed:8431946}; EC=2.7.11.1 {ECO:0000305}; AltName: Full=Protein CONSTITUTIVE TRIPLE RESPONSE1 {ECO:0000303|PubMed:8431946};	A0A4D6MWU3_VIGUN SubName: Full=Serine/threonine-protein kinase CTR1 {ECO:0000313|EMBL:QCE05913.1};	Tyrosine kinase specific for activated (GTP-bound) p21cdc42Hs	GO:0005789,endoplasmic reticulum membrane; GO:0005524,ATP binding; GO:0004672,protein kinase activity; GO:0106310,protein serine kinase activity; GO:0004674,protein serine/threonine kinase activity; GO:0004712,protein serine/threonine/tyrosine kinase activity; GO:0106311,protein threonine kinase activity; GO:0009873,ethylene-activated signaling pathway; GO:0009686,gibberellin biosynthetic process…	Protein tyrosine kinase	--	--	--
12h1_transcript_10206	3113	K14513 ethylene-insensitive protein 2 | (RefSeq) ethylene-insensitive protein 2 (A)	ko04016: MAPK signaling pathway - plant; ko04075: Plant hormone signal transduction	ethylene-insensitive protein 2 isoform X1 [Vigna radiata var. radiata]	EIN2_ARATH RecName: Full=Ethylene-insensitive protein 2 {ECO:0000303|PubMed:10381874}; Short=AtEIN2 {ECO:0000303|PubMed:10381874}; Short=EIN-2 {ECO:0000303|PubMed:10381874}; AltName: Full=Cytokinin-resistant protein AtCKR1; AltName: Full=Protein ORESARA 3 {ECO:0000303|PubMed:9351240}; Contains: RecName: Full=EIN2-CEND {ECO:0000303|PubMed:23132950}; AltName: Full=EIN2C {ECO:0000303|PubMed:26496608…	A0A4D6MX89_VIGUN SubName: Full=Ethylene-insensitive protein 2 {ECO:0000313|EMBL:QCE06063.1};	Mn2+ and Fe2+ transporters of the NRAMP family	GO:0005789,endoplasmic reticulum membrane; GO:0016021,integral component of membrane; GO:0005634,nucleus; GO:0015086,cadmium ion transmembrane transporter activity; GO:0005384,manganese ion transmembrane transporter activity; GO:0003729,mRNA binding; GO:0009926,auxin polar transport; GO:0009734,auxin-activated signaling pathway; GO:0051301,cell division; GO:0009736,cytokinin-activated signaling p…	Natural resistance-associated macrophage protein	--	--	--
12h1_transcript_10207	3102	K15333 tRNA guanosine-2'-O-methyltransferase [EC:2.1.1.34] | (RefSeq) uncharacterized protein LOC104224633 (A)	--	subtilisin-like protease SBT2.5 isoform X1 [Vigna radiata var. radiata]	SBT25_ARATH RecName: Full=Subtilisin-like protease SBT2.5 {ECO:0000303|PubMed:16193095}; EC=3.4.21.- {ECO:0000305}; AltName: Full=Subtilase subfamily 2 member 5 {ECO:0000303|PubMed:16193095}; Short=AtSBT2.5 {ECO:0000303|PubMed:16193095}; AltName: Full=Subtilisin-like serine protease 3 {ECO:0000303|PubMed:12702015}; Short=At-SLP3 {ECO:0000303|PubMed:12702015}; Flags: Precursor;	A0A3Q0F6I4_VIGRR SubName: Full=subtilisin-like protease SBT2.5 isoform X1 {ECO:0000313|RefSeq:XP_022639635.1};	--	GO:0004252,serine-type endopeptidase activity; GO:0008236,serine-type peptidase activity; GO:0003674,molecular_function; GO:0003824,catalytic activity; GO:0004175,endopeptidase activity; GO:0008233,peptidase activity; GO:0016787,hydrolase activity; GO:0017171,serine hydrolase activity; GO:0140096,catalytic activity, acting on a protein	Subtilase family	--	--	--
12h1_transcript_10208	3113	--	--	pentatricopeptide repeat-containing protein At5g18950 [Vigna radiata var. radiata]	PP393_ARATH RecName: Full=Pentatricopeptide repeat-containing protein At5g18950;	A0A4D6LVP3_VIGUN SubName: Full=Nucleobase:cation symporter-1 {ECO:0000313|EMBL:QCD91974.1};	FOG: PPR repeat	--	PPR repeat family	--	--	--
12h1_transcript_10209	3062	K12951 cobalt/nickel-transporting P-type ATPase D [EC:7.2.2.-] | (RefSeq) protein RRP6-like 3 isoform X1 (A)	--	protein RRP6-like 3 isoform X1 [Vigna radiata var. radiata]	RP6L3_ARATH RecName: Full=Protein RRP6-like 3 {ECO:0000303|PubMed:18285452}; Short=AtRRP6L3 {ECO:0000303|PubMed:18285452};	A0A4D6LHB7_VIGUN SubName: Full=Exosome complex exonuclease RRP6 {ECO:0000313|EMBL:QCD87933.1};	Exosome 3'-5' exoribonuclease complex, subunit PM/SCL-100 (Rrp6)	GO:0005737,cytoplasm; GO:0005829,cytosol; GO:0000176,nuclear exosome (RNase complex); GO:0005730,nucleolus; GO:0000175,3'-5'-exoribonuclease activity; GO:0000166,nucleotide binding; GO:0003727,single-stranded RNA binding; GO:0000467,exonucleolytic trimming to generate mature 3'-end of 5.8S rRNA from tricistronic rRNA transcript (SSU-rRNA, 5.8S rRNA, LSU-rRNA); GO:0071044,histone mRNA catabolic pr…	3'-5' exonuclease	--	--	--
12h1_transcript_1021	4994	K08333 phosphoinositide-3-kinase, regulatory subunit 4 [EC:2.7.11.1] | (RefSeq) serine/threonine-protein kinase VPS15 (A)	ko04136: Autophagy - other	phosphoinositide 3-kinase regulatory subunit 4 [Vigna radiata var. radiata]	VPS15_ARATH RecName: Full=Serine/threonine-protein kinase VPS15 {ECO:0000303|PubMed:21833541}; EC=2.7.11.1 {ECO:0000255|PROSITE-ProRule:PRU00159}; AltName: Full=Vacuolar protein sorting-associated protein 15 {ECO:0000303|PubMed:21833541}; Short=AtVPS15 {ECO:0000303|PubMed:21833541};	A0A4D6LU91_VIGUN RecName: Full=Non-specific serine/threonine protein kinase {ECO:0000256|ARBA:ARBA00012513}; EC=2.7.11.1 {ECO:0000256|ARBA:ARBA00012513};	Protein kinase containing WD40 repeats	GO:0080008,Cul4-RING E3 ubiquitin ligase complex; GO:0005737,cytoplasm; GO:0010008,endosome membrane; GO:0005794,Golgi apparatus; GO:0005770,late endosome; GO:0071561,nucleus-vacuole junction; GO:0034271,phosphatidylinositol 3-kinase complex, class III, type I; GO:0034272,phosphatidylinositol 3-kinase complex, class III, type II; GO:0005524,ATP binding; GO:0106310,protein serine kinase activity; …	Protein kinase domain	--	--	--
12h1_transcript_10210	3114	K15501 serine/threonine-protein phosphatase 6 regulatory subunit 3 | (RefSeq) serine/threonine-protein phosphatase 6 regulatory subunit 3-B-like (A)	--	serine/threonine-protein phosphatase 6 regulatory subunit 3 isoform X2 [Vigna radiata var. radiata]	--	A0A4D6N6A4_VIGUN SubName: Full=DNA damage-binding protein 1 {ECO:0000313|EMBL:QCE09343.1};	SAP family cell cycle dependent phosphatase-associated protein	GO:0019903,protein phosphatase binding; GO:0043666,regulation of phosphoprotein phosphatase activity; GO:0003674,molecular_function; GO:0005488,binding; GO:0005515,protein binding; GO:0019899,enzyme binding; GO:0019902,phosphatase binding; GO:0006464,cellular protein modification process; GO:0006470,protein dephosphorylation; GO:0006793,phosphorus metabolic process; GO:0006796,phosphate-containin…	SIT4 phosphatase-associated protein	--	--	--
12h1_transcript_10211	3087	--	--	hypothetical protein VIGAN_11022100 [Vigna angularis var. angularis]	--	A0A4D6M1E2_VIGUN SubName: Full=Transcription factor IIS {ECO:0000313|EMBL:QCD94915.1};	BAH domain proteins	GO:0005634,nucleus; GO:0003682,chromatin binding; GO:0006325,chromatin organization; GO:0003674,molecular_function; GO:0005488,binding; GO:0006996,organelle organization; GO:0008150,biological_process; GO:0009987,cellular process; GO:0016043,cellular component organization; GO:0051276,chromosome organization; GO:0071840,cellular component organization or biogenesis; GO:0005575,cellular_component;…	--	--	--	--
12h1_transcript_10212	3113	K10523 speckle-type POZ protein | (RefSeq) BTB/POZ and MATH domain-containing protein 2-like (A)	--	hypothetical protein VIGAN_03296900 [Vigna angularis var. angularis]	Y2060_ARATH RecName: Full=BTB/POZ domain-containing protein At2g30600;	A0A4D6MCP7_VIGUN SubName: Full=E3 ubiquitin-protein ligase HECTD1 {ECO:0000313|EMBL:QCD98767.1};	Proteins containing BTB/POZ and Kelch domains, involved in regulatory/signal transduction processes	GO:0016567,protein ubiquitination; GO:0006464,cellular protein modification process; GO:0006807,nitrogen compound metabolic process; GO:0008150,biological_process; GO:0008152,metabolic process; GO:0009987,cellular process; GO:0019538,protein metabolic process; GO:0032446,protein modification by small protein conjugation; GO:0036211,protein modification process; GO:0043170,macromolecule metabolic …	F5/8 type C domain	--	--	--
12h1_transcript_10213	3112	K06185 ATP-binding cassette, subfamily F, member 2 | (RefSeq) ABC transporter F family member 1 isoform X1 (A)	--	ABC transporter F family member 1 isoform X2 [Vigna radiata var. radiata]	AB1F_ARATH RecName: Full=ABC transporter F family member 1; Short=ABC transporter ABCF.1; Short=AtABCF1; AltName: Full=GCN20-type ATP-binding cassette protein GCN1;	A0A1S3TK36_VIGRR SubName: Full=ABC transporter F family member 1 isoform X2 {ECO:0000313|RefSeq:XP_014494120.1};	Predicted transporter (ABC superfamily)	GO:0005886,plasma membrane; GO:0009536,plastid; GO:0005524,ATP binding; GO:0042626,ATPase-coupled transmembrane transporter activity; GO:0000166,nucleotide binding; GO:0003674,molecular_function; GO:0005488,binding; GO:0017076,purine nucleotide binding; GO:0030554,adenyl nucleotide binding; GO:0032553,ribonucleotide binding; GO:0032555,purine ribonucleotide binding; GO:0032559,adenyl ribonucleoti…	ABC transporter	--	--	--
12h1_transcript_10214	3085	--	--	PREDICTED: zinc finger CCCH domain-containing protein 53-like isoform X2 [Vigna angularis]	C3H53_ORYSJ RecName: Full=Zinc finger CCCH domain-containing protein 53; Short=OsC3H53;	A0A4D6LLK3_VIGUN SubName: Full=Uncharacterized protein {ECO:0000313|EMBL:QCD88944.1};	--	GO:0003677,DNA binding; GO:0046872,metal ion binding; GO:0003723,RNA binding; GO:0003674,molecular_function; GO:0003676,nucleic acid binding; GO:0005488,binding; GO:0097159,organic cyclic compound binding; GO:1901363,heterocyclic compound binding; GO:0043167,ion binding; GO:0043169,cation binding	RNA recognition motif. (a.k.a. RRM, RBD, or RNP domain)	--	--	--
12h1_transcript_10215	3113	K11420 [histone H3]-lysine9 N-trimethyltransferase EHMT [EC:2.1.1.355] | (RefSeq) histone-lysine N-methyltransferase, H3 lysine-9 specific SUVH7 (A)	ko00310: Lysine degradation; ko01100: Metabolic pathways	PREDICTED: probable inactive histone-lysine N-methyltransferase SUVR2 isoform X1 [Vigna angularis]	SUVR2_ARATH RecName: Full=Probable inactive histone-lysine N-methyltransferase SUVR2; AltName: Full=Protein SET DOMAIN GROUP 18; AltName: Full=Suppressor of variegation 3-9-related protein 2; Short=Su(var)3-9-related protein 2;	A0A4D6MZ85_VIGUN SubName: Full=Euchromatic histone-lysine N-methyltransferase {ECO:0000313|EMBL:QCE06776.1};	Histone H3 (Lys9) methyltransferase SUV39H1/Clr4, required for transcriptional silencing	GO:0005694,chromosome; GO:0005634,nucleus; GO:0018024,histone-lysine N-methyltransferase activity; GO:0008270,zinc ion binding; GO:0080188,gene silencing by RNA-directed DNA methylation; GO:0003674,molecular_function; GO:0003824,catalytic activity; GO:0008168,methyltransferase activity; GO:0008170,N-methyltransferase activity; GO:0008276,protein methyltransferase activity; GO:0008757,S-adenosylme…	Ubiquitin-binding WIYLD domain	SET	TR	SET
12h1_transcript_10217	3105	K08835 serine/threonine-protein kinase OSR1/STK39 [EC:2.7.11.1] | (RefSeq) serine/threonine-protein kinase BLUS1 isoform X1 (A)	--	serine/threonine-protein kinase BLUS1 [Vigna radiata var. radiata]	BLUS1_ARATH RecName: Full=Serine/threonine-protein kinase BLUS1; EC=2.7.11.1; AltName: Full=Protein BLUE LIGHT SIGNALING 1;	A0A4D6M3B4_VIGUN SubName: Full=Oxidative-stress responsive protein 1 {ECO:0000313|EMBL:QCD95240.1};	Ste20-like serine/threonine protein kinase	GO:0005829,cytosol; GO:0005524,ATP binding; GO:0046872,metal ion binding; GO:0106310,protein serine kinase activity; GO:0106311,protein threonine kinase activity; GO:1902456,regulation of stomatal opening; GO:0000166,nucleotide binding; GO:0003674,molecular_function; GO:0005488,binding; GO:0017076,purine nucleotide binding; GO:0030554,adenyl nucleotide binding; GO:0032553,ribonucleotide binding; …	Protein kinase domain	--	--	--
12h1_transcript_10218	3111	K05759 profilin | (RefSeq) uncharacterized protein LOC103842625 isoform X1 (A)	--	PREDICTED: leucine-rich repeat extensin-like protein 4 isoform X2 [Vigna angularis]	LRX4_ARATH RecName: Full=Leucine-rich repeat extensin-like protein 4; Short=AtLRX4; Short=LRR/EXTENSIN4; AltName: Full=Cell wall hydroxyproline-rich glycoprotein; Flags: Precursor;	A0A4D6LUK5_VIGUN SubName: Full=DNA-directed RNA polymerase II subunit RPB1 {ECO:0000313|EMBL:QCD92130.1};	--	GO:0005618,cell wall; GO:0005576,extracellular region; GO:0009505,plant-type cell wall; GO:0009506,plasmodesma; GO:0005199,structural constituent of cell wall; GO:0071555,cell wall organization; GO:0003674,molecular_function; GO:0005198,structural molecule activity; GO:0008150,biological_process; GO:0009987,cellular process; GO:0016043,cellular component organization; GO:0045229,external encapsul…	Leucine rich repeat	--	--	--
12h1_transcript_10219	3111	K03040 DNA-directed RNA polymerase subunit alpha [EC:2.7.7.6] | (RefSeq) rpoA, A564_p033; RNA polymerase alpha subunit (A)	ko03020: RNA polymerase	RNA polymerase alpha subunit (chloroplast) [Vigna unguiculata]	RPOA_PHAVU RecName: Full=DNA-directed RNA polymerase subunit alpha {ECO:0000255|HAMAP-Rule:MF_00059}; Short=PEP {ECO:0000255|HAMAP-Rule:MF_00059}; EC=2.7.7.6 {ECO:0000255|HAMAP-Rule:MF_00059}; AltName: Full=Plastid-encoded RNA polymerase subunit alpha {ECO:0000255|HAMAP-Rule:MF_00059}; Short=RNA polymerase subunit alpha {ECO:0000255|HAMAP-Rule:MF_00059};	I2E2S2_VIGUN RecName: Full=DNA-directed RNA polymerase subunit alpha {ECO:0000256|HAMAP-Rule:MF_00059}; Short=RNAP subunit alpha {ECO:0000256|HAMAP-Rule:MF_00059}; EC=2.7.7.6 {ECO:0000256|HAMAP-Rule:MF_00059}; AltName: Full=RNA polymerase subunit alpha {ECO:0000256|HAMAP-Rule:MF_00059}; AltName: Full=Transcriptase subunit alpha {ECO:0000256|HAMAP-Rule:MF_00059};	--	GO:0009507,chloroplast; GO:0003677,DNA binding; GO:0003899,DNA-directed 5'-3' RNA polymerase activity; GO:0046983,protein dimerization activity; GO:0006351,transcription, DNA-templated; GO:0003674,molecular_function; GO:0003676,nucleic acid binding; GO:0005488,binding; GO:0097159,organic cyclic compound binding; GO:1901363,heterocyclic compound binding; GO:0003824,catalytic activity; GO:0016740,t…	Ribosomal protein S11	--	--	--
12h1_transcript_1022	4990	K22748 [histone H3]-lysine4 N-trimethyltransferase ATXR3 [EC:2.1.1.354] | (RefSeq) histone-lysine N-methyltransferase ATXR3 isoform X1 (A)	ko00310: Lysine degradation; ko01100: Metabolic pathways	histone-lysine N-methyltransferase ATXR3 isoform X1 [Vigna radiata var. radiata]	ATXR3_ARATH RecName: Full=Histone-lysine N-methyltransferase ATXR3 {ECO:0000305}; EC=2.1.1.354 {ECO:0000269|PubMed:20937886}; AltName: Full=Protein SET DOMAIN GROUP 2; AltName: Full=Trithorax-related protein 3; Short=TRX-related protein 3;	A0A4D6N6Y5_VIGUN SubName: Full=Histone-lysine N-methyltransferase SETD1 {ECO:0000313|EMBL:QCE09583.1};	Histone H3 (Lys4) methyltransferase complex, subunit SET1 and related methyltransferases	GO:0005634,nucleus; GO:0042800,histone methyltransferase activity (H3-K4 specific); GO:0048440,carpel development; GO:0009791,post-embryonic development; GO:0048443,stamen development; GO:0010228,vegetative to reproductive phase transition of meristem; GO:0003674,molecular_function; GO:0003824,catalytic activity; GO:0008168,methyltransferase activity; GO:0008170,N-methyltransferase activity; GO:0…	SET domain	SET	TR	SET
12h1_transcript_10220	3112	K12135 zinc finger protein CONSTANS | (RefSeq) hypothetical protein (A)	ko04712: Circadian rhythm - plant	PREDICTED: putative zinc finger protein At1g68190 [Vigna angularis]	COLX_ARATH RecName: Full=Putative zinc finger protein At1g68190;	A0A4D6N6R8_VIGUN SubName: Full=Zinc finger protein CONSTANS {ECO:0000313|EMBL:QCE08571.1};	--	GO:0005634,nucleus; GO:0003700,DNA-binding transcription factor activity; GO:0008270,zinc ion binding; GO:0006355,regulation of transcription, DNA-templated; GO:0003674,molecular_function; GO:0140110,transcription regulator activity; GO:0005488,binding; GO:0043167,ion binding; GO:0043169,cation binding; GO:0046872,metal ion binding; GO:0046914,transition metal ion binding; GO:0006139,nucleobase-c…	B-box zinc finger	--	--	--
12h1_transcript_10221	3108	K02639 ferredoxin | (RefSeq) uncharacterized protein LOC114170747 (A)	ko00195: Photosynthesis; ko01100: Metabolic pathways	hypothetical protein PHAVU_011G094400g [Phaseolus vulgaris]	FER3_MAIZE RecName: Full=Ferredoxin-3, chloroplastic; AltName: Full=Ferredoxin III; Short=Fd III; Flags: Precursor;	A0A4D6LHM6_VIGUN RecName: Full=Ferredoxin {ECO:0000256|RuleBase:RU364001};	--	GO:0009507,chloroplast; GO:0009570,chloroplast stroma; GO:0009578,etioplast stroma; GO:0051537,2 iron, 2 sulfur cluster binding; GO:0009055,electron transfer activity; GO:0046872,metal ion binding; GO:0022900,electron transport chain; GO:0003674,molecular_function; GO:0005488,binding; GO:0051536,iron-sulfur cluster binding; GO:0051540,metal cluster binding; GO:0003824,catalytic activity; GO:00164…	2Fe-2S iron-sulfur cluster binding domain	--	--	--
12h1_transcript_10224	3120	K21437 ankyrin repeat domain-containing protein 13 | (RefSeq) ankyrin repeat domain-containing protein 13C (A)	--	hypothetical protein LR48_Vigan02g057500 [Vigna angularis]	--	A0A4D6MWZ3_VIGUN RecName: Full=ANK_REP_REGION domain-containing protein {ECO:0000259|PROSITE:PS50297};	Ankyrin repeat protein	GO:0016020,membrane; GO:0005575,cellular_component; GO:0110165,cellular anatomical entity	GPCR-chaperone	--	--	--
12h1_transcript_10225	3093	K14832 ribosome biogenesis protein MAK21 | (RefSeq) CCAAT/enhancer-binding protein zeta (A)	--	CCAAT/enhancer-binding protein zeta [Vigna radiata var. radiata]	--	A0A4D6MQF4_VIGUN SubName: Full=Ribosome biogenesis protein MA {ECO:0000313|EMBL:QCE02349.1};	CAATT-binding transcription factor/60S ribosomal subunit biogenesis protein	--	CBF/Mak21 family	--	--	--
12h1_transcript_10226	3110	K23541 Ca2+/H+ antiporter, TMEM165/GDT1 family | (RefSeq) pentatricopeptide repeat-containing protein At5g04780, mitochondrial-like (A)	--	PREDICTED: pentatricopeptide repeat-containing protein At5g13270, chloroplastic isoform X1 [Vigna angularis]	PP378_ARATH RecName: Full=Pentatricopeptide repeat-containing protein At5g13270, chloroplastic; Flags: Precursor;	A0A4D6NQ68_VIGUN SubName: Full=Structure-specific endonuclease subunit SLX1 {ECO:0000313|EMBL:QCE13957.1};	FOG: PPR repeat	GO:0009507,chloroplast; GO:0003729,mRNA binding; GO:0008270,zinc ion binding; GO:0009451,RNA modification; GO:0003674,molecular_function; GO:0003676,nucleic acid binding; GO:0003723,RNA binding; GO:0005488,binding; GO:0097159,organic cyclic compound binding; GO:1901363,heterocyclic compound binding; GO:0043167,ion binding; GO:0043169,cation binding; GO:0046872,metal ion binding; GO:0046914,transi…	PPR repeat family	--	--	--
12h1_transcript_10227	3110	K13217 pre-mRNA-processing factor 39 | (RefSeq) uncharacterized protein LOC114183870 isoform X1 (A)	--	retrovirus-related Pol polyprotein from transposon TNT 1-94, partial [Trifolium pratense]	POLX_TOBAC RecName: Full=Retrovirus-related Pol polyprotein from transposon TNT 1-94; Includes: RecName: Full=Protease; EC=3.4.23.-; Includes: RecName: Full=Reverse transcriptase; EC=2.7.7.49; Includes: RecName: Full=Endonuclease;	A0A2K3MWM3_TRIPR SubName: Full=Retrovirus-related Pol polyprotein from transposon TNT 1-94 {ECO:0000313|EMBL:PNX95208.1}; Flags: Fragment;	FOG: Transposon-encoded proteins with TYA, reverse transcriptase, integrase domains in various combinations	GO:0004190,aspartic-type endopeptidase activity; GO:0004519,endonuclease activity; GO:0003676,nucleic acid binding; GO:0003964,RNA-directed DNA polymerase activity; GO:0008270,zinc ion binding; GO:0015074,DNA integration; GO:0003674,molecular_function; GO:0003824,catalytic activity; GO:0004175,endopeptidase activity; GO:0008233,peptidase activity; GO:0016787,hydrolase activity; GO:0070001,asparti…	Integrase core domain	--	--	--
12h1_transcript_10228	3110	K13459 disease resistance protein RPS2 | (RefSeq) LOW QUALITY PROTEIN: probable disease resistance protein At1g61180 (A)	ko04626: Plant-pathogen interaction	PREDICTED: uncharacterized protein LOC108334989, partial [Vigna angularis]	DRL27_ARATH RecName: Full=Disease resistance protein At4g27190;	A0A0L9UUB6_PHAAN RecName: Full=NB-ARC domain-containing protein {ECO:0000259|Pfam:PF00931};	Apoptotic ATPase	GO:0043531,ADP binding; GO:0005524,ATP binding; GO:0006952,defense response; GO:0000166,nucleotide binding; GO:0003674,molecular_function; GO:0005488,binding; GO:0017076,purine nucleotide binding; GO:0030554,adenyl nucleotide binding; GO:0032553,ribonucleotide binding; GO:0032555,purine ribonucleotide binding; GO:0032559,adenyl ribonucleotide binding; GO:0036094,small molecule binding; GO:0043167…	Leucine Rich repeats (2 copies)	--	--	--
12h1_transcript_10229	3085	K13339 peroxin-6 | (RefSeq) peroxisome biogenesis protein 6 (A)	ko04146: Peroxisome	hypothetical protein VIGAN_04397700 [Vigna angularis var. angularis]	PEX6_ARATH RecName: Full=Peroxisome biogenesis protein 6 {ECO:0000303|PubMed:14745029}; AltName: Full=Peroxin-6 {ECO:0000303|PubMed:14745029}; Short=AtPEX6 {ECO:0000303|PubMed:14745029};	A0A4D6MCW7_VIGUN SubName: Full=Peroxin-6 {ECO:0000313|EMBL:QCD98198.1};	Peroxisome assembly factor 2 containing the AAA+-type ATPase domain	GO:0005829,cytosol; GO:0005778,peroxisomal membrane; GO:0005524,ATP binding; GO:0016887,ATPase activity; GO:0006635,fatty acid beta-oxidation; GO:0016558,protein import into peroxisome matrix; GO:0000166,nucleotide binding; GO:0003674,molecular_function; GO:0005488,binding; GO:0017076,purine nucleotide binding; GO:0030554,adenyl nucleotide binding; GO:0032553,ribonucleotide binding; GO:0032555,pu…	ATPase family associated with various cellular activities (AAA)	--	--	--
12h1_transcript_1023	5000	--	--	unknown [Glycine max]	--	C6TK55_SOYBN SubName: Full=Uncharacterized protein {ECO:0000313|EMBL:ACU23295.1};	--	--	--	--	--	--
12h1_transcript_10230	3112	K01209 alpha-L-arabinofuranosidase [EC:3.2.1.55] | (RefSeq) alpha-L-arabinofuranosidase 1 isoform X1 (A)	ko00520: Amino sugar and nucleotide sugar metabolism; ko01100: Metabolic pathways	protein ROOT PRIMORDIUM DEFECTIVE 1 [Vigna radiata var. radiata]	RPD1_ARATH RecName: Full=Protein ROOT PRIMORDIUM DEFECTIVE 1;	A0A4D6M6U8_VIGUN SubName: Full=Uncharacterized protein {ECO:0000313|EMBL:QCD97109.1};	--	GO:0010102,lateral root morphogenesis; GO:0008285,negative regulation of cell population proliferation; GO:0007275,multicellular organism development; GO:0008150,biological_process; GO:0009653,anatomical structure morphogenesis; GO:0009791,post-embryonic development; GO:0010015,root morphogenesis; GO:0010101,post-embryonic root morphogenesis; GO:0022622,root system development; GO:0032501,multice…	Plant organelle RNA recognition domain	--	--	--
12h1_transcript_10231	3110	K21989 calcium permeable stress-gated cation channel | (RefSeq) calcium permeable stress-gated cation channel 1-like (A)	--	PREDICTED: calcium permeable stress-gated cation channel 1-like [Vigna angularis]	CSC1_ARATH RecName: Full=Calcium permeable stress-gated cation channel 1 {ECO:0000303|PubMed:24503647}; Short=AtCSC1 {ECO:0000303|PubMed:24503647}; AltName: Full=Hyperosmolality-gated Ca2+ permeable channel 1.2 {ECO:0000303|PubMed:25162526}; Short=AtOSCA1.2 {ECO:0000303|PubMed:25162526};	A0A4D6KT70_VIGUN SubName: Full=Glycogen debranching enzyme {ECO:0000313|EMBL:QCD79763.1};	Uncharacterized conserved protein	GO:0016021,integral component of membrane; GO:0005886,plasma membrane; GO:0005227,calcium activated cation channel activity; GO:0008381,mechanosensitive ion channel activity; GO:0006812,cation transport; GO:0003674,molecular_function; GO:0005215,transporter activity; GO:0005216,ion channel activity; GO:0005261,cation channel activity; GO:0008324,cation transmembrane transporter activity; GO:00150…	Calcium-dependent channel, 7TM region, putative phosphate	--	--	--
12h1_transcript_10232	3110	K14486 auxin response factor | (RefSeq) auxin response factor 3-like isoform X1 (A)	ko04075: Plant hormone signal transduction	auxin response factor 4 [Vigna radiata var. radiata]	ARFD_ARATH RecName: Full=Auxin response factor 4;	A0A4D6LHX5_VIGUN RecName: Full=Auxin response factor {ECO:0000256|RuleBase:RU004561};	--	GO:0005634,nucleus; GO:0003700,DNA-binding transcription factor activity; GO:0000976,transcription regulatory region sequence-specific DNA binding; GO:0010158,abaxial cell fate specification; GO:0009734,auxin-activated signaling pathway; GO:0010050,vegetative phase change; GO:0003674,molecular_function; GO:0140110,transcription regulator activity; GO:0001067,regulatory region nucleic acid binding…	Auxin response factor	B3-ARF	TF	B3->B3-ARF
12h1_transcript_10233	3101	--	--	hypothetical protein GLYMA_07G207000 [Glycine max]	--	K7L2W5_SOYBN SubName: Full=Uncharacterized protein {ECO:0000313|EMBL:KRH50193.1, ECO:0000313|EnsemblPlants:KRH50193};	--	GO:0016021,integral component of membrane; GO:0005575,cellular_component; GO:0016020,membrane; GO:0031224,intrinsic component of membrane; GO:0110165,cellular anatomical entity	--	--	--	--
12h1_transcript_10234	3118	K17686 P-type Cu+ transporter [EC:7.2.2.8] | (RefSeq) copper-transporting ATPase PAA1, chloroplastic-like (A)	ko04016: MAPK signaling pathway - plant	copper-transporting ATPase PAA1, chloroplastic isoform X1 [Vigna radiata var. radiata]	HMA6_ARATH RecName: Full=Copper-transporting ATPase PAA1, chloroplastic; EC=7.2.2.8; AltName: Full=Protein HEAVY METAL ATPASE 6; AltName: Full=Protein glucose insensitive root 1; Flags: Precursor;	A0A4D6L6K3_VIGUN SubName: Full=Cu2+-exporting ATPase {ECO:0000313|EMBL:QCD84100.1};	Cation transport ATPase	GO:0009507,chloroplast; GO:0009941,chloroplast envelope; GO:0031969,chloroplast membrane; GO:0009570,chloroplast stroma; GO:0016021,integral component of membrane; GO:0005886,plasma membrane; GO:0009536,plastid; GO:0005524,ATP binding; GO:0016531,copper chaperone activity; GO:0005375,copper ion transmembrane transporter activity; GO:0046872,metal ion binding; GO:0043682,P-type divalent copper tra…	E1-E2 ATPase	--	--	--
12h1_transcript_10235	3109	K22262 WD repeat and FYVE domain-containing protein 3 | (RefSeq) protein SPIRRIG (A)	--	pentatricopeptide repeat-containing protein At4g18520, chloroplastic [Vigna radiata var. radiata]	PP319_ARATH RecName: Full=Pentatricopeptide repeat-containing protein At4g18520, chloroplastic; AltName: Full=Protein PIGMENT-DEFICIENT MUTANT 1 {ECO:0000303|Ref.6}; AltName: Full=Protein SEEDLING LETHAL 1 {ECO:0000303|PubMed:24144791}; Flags: Precursor;	A0A4D6L2X4_VIGUN SubName: Full=Cell division protease FtsH {ECO:0000313|EMBL:QCD82828.1};	FOG: PPR repeat	GO:0009507,chloroplast; GO:0043231,intracellular membrane-bounded organelle; GO:0003729,mRNA binding; GO:0003723,RNA binding; GO:1900865,chloroplast RNA modification; GO:0006397,mRNA processing; GO:0009451,RNA modification; GO:0008380,RNA splicing; GO:0003674,molecular_function; GO:0003676,nucleic acid binding; GO:0005488,binding; GO:0097159,organic cyclic compound binding; GO:1901363,heterocycli…	PPR repeat family	--	--	--
12h1_transcript_10236	3098	K04371 mitogen-activated protein kinase 1/3 [EC:2.7.11.24] | (RefSeq) mitogen-activated protein kinase 19-like (A)	--	mitogen-activated protein kinase 19 [Vigna radiata var. radiata]	MPK19_ARATH RecName: Full=Mitogen-activated protein kinase 19; Short=AtMPK19; Short=MAP kinase 19; EC=2.7.11.24;	A0A4D6NAE4_VIGUN RecName: Full=Mitogen-activated protein kinase {ECO:0000256|ARBA:ARBA00012411}; EC=2.7.11.24 {ECO:0000256|ARBA:ARBA00012411};	Mitogen-activated protein kinase	GO:0005737,cytoplasm; GO:0005634,nucleus; GO:0005524,ATP binding; GO:0004707,MAP kinase activity; GO:0106310,protein serine kinase activity; GO:0004674,protein serine/threonine kinase activity; GO:0106311,protein threonine kinase activity; GO:0035556,intracellular signal transduction; GO:0000166,nucleotide binding; GO:0003674,molecular_function; GO:0005488,binding; GO:0017076,purine nucleotide bi…	Protein kinase domain	--	--	--
12h1_transcript_10237	3107	K21596 calmodulin-binding transcription activator | (RefSeq) calmodulin-binding transcription activator 2-like (A)	--	calmodulin-binding transcription activator 2 [Vigna radiata var. radiata]	CMTA2_ARATH RecName: Full=Calmodulin-binding transcription activator 2 {ECO:0000303|PubMed:11925432}; Short=AtCAMTA2 {ECO:0000303|PubMed:11925432}; AltName: Full=AtER66 {ECO:0000303|PubMed:11162426}; AltName: Full=Ethylene-induced calmodulin-binding protein c {ECO:0000303|PubMed:11782485}; Short=EICBP.c {ECO:0000303|PubMed:11782485}; AltName: Full=Signal-responsive protein 4 {ECO:0000303|PubMed:1…	A0A4D6L6H9_VIGUN SubName: Full=Protein phosphatase 1 regulatory subunit 12A {ECO:0000313|EMBL:QCD84103.1};	Uncharacterized conserved protein, contains IPT/TIG domain	GO:0005634,nucleus; GO:0005516,calmodulin binding; GO:0003700,DNA-binding transcription factor activity; GO:0003690,double-stranded DNA binding; GO:0003712,transcription coregulator activity; GO:0000976,transcription regulatory region sequence-specific DNA binding; GO:0071275,cellular response to aluminum ion; GO:0045893,positive regulation of transcription, DNA-templated; GO:0006357,regulation o…	Ankyrin repeats (3 copies)	--	--	--
12h1_transcript_10238	3116	K21989 calcium permeable stress-gated cation channel | (RefSeq) CSC1-like protein At1g69450 isoform X1 (A)	--	CSC1-like protein At1g69450 isoform X2 [Vigna radiata var. radiata]	CSCLB_ARATH RecName: Full=CSC1-like protein At1g69450;	A0A4D6LND9_VIGUN SubName: Full=Glycogen debranching enzyme {ECO:0000313|EMBL:QCD90382.1};	Uncharacterized conserved protein	GO:0016021,integral component of membrane; GO:0005886,plasma membrane; GO:0005227,calcium activated cation channel activity; GO:0003674,molecular_function; GO:0005215,transporter activity; GO:0005216,ion channel activity; GO:0005261,cation channel activity; GO:0008324,cation transmembrane transporter activity; GO:0015075,ion transmembrane transporter activity; GO:0015267,channel activity; GO:0015…	Calcium-dependent channel, 7TM region, putative phosphate	--	--	--
12h1_transcript_10239	3015	K19033 30S ribosomal protein S31 | (RefSeq) glycosyltransferase family 64 protein C4-like isoform X1 (A)	--	glycosyltransferase family 64 protein C4 [Vigna radiata var. radiata]	GMT1_ARATH RecName: Full=Glycosylinositol phosphorylceramide mannosyl transferase 1 {ECO:0000303|PubMed:27895225}; Short=GIPC mannosyl-transferase 1 {ECO:0000303|PubMed:27895225}; EC=2.4.1.- {ECO:0000269|PubMed:27895225}; AltName: Full=Glycosyltransferase family 64 protein C4 {ECO:0000303|PubMed:24905498}; Short=GT64 C4 {ECO:0000303|PubMed:24905498}; AltName: Full=Protein ECTOPICALLY PARTING CELL…	A0A4D6M546_VIGUN SubName: Full=Glucuronyl/N-acetylglucosaminyl transferase EXT2 {ECO:0000313|EMBL:QCD95114.1};	Acetylglucosaminyltransferase EXT2/exostosin 2	GO:0005768,endosome; GO:0005794,Golgi apparatus; GO:0000139,Golgi membrane; GO:0016021,integral component of membrane; GO:0005802,trans-Golgi network; GO:0046872,metal ion binding; GO:0016757,transferase activity, transferring glycosyl groups; GO:0035251,UDP-glucosyltransferase activity; GO:0009738,abscisic acid-activated signaling pathway; GO:0008219,cell death; GO:0098609,cell-cell adhesion; GO…	Glycosyl transferase family 64 domain	--	--	--
12h1_transcript_1024	4911	K08333 phosphoinositide-3-kinase, regulatory subunit 4 [EC:2.7.11.1] | (RefSeq) serine/threonine-protein kinase VPS15 (A)	ko04136: Autophagy - other	phosphoinositide 3-kinase regulatory subunit 4 [Vigna radiata var. radiata]	VPS15_ARATH RecName: Full=Serine/threonine-protein kinase VPS15 {ECO:0000303|PubMed:21833541}; EC=2.7.11.1 {ECO:0000255|PROSITE-ProRule:PRU00159}; AltName: Full=Vacuolar protein sorting-associated protein 15 {ECO:0000303|PubMed:21833541}; Short=AtVPS15 {ECO:0000303|PubMed:21833541};	A0A3Q0F3E8_VIGRR RecName: Full=Non-specific serine/threonine protein kinase {ECO:0000256|ARBA:ARBA00012513}; EC=2.7.11.1 {ECO:0000256|ARBA:ARBA00012513};	Protein kinase containing WD40 repeats	GO:0080008,Cul4-RING E3 ubiquitin ligase complex; GO:0005737,cytoplasm; GO:0010008,endosome membrane; GO:0005794,Golgi apparatus; GO:0005770,late endosome; GO:0071561,nucleus-vacuole junction; GO:0034271,phosphatidylinositol 3-kinase complex, class III, type I; GO:0034272,phosphatidylinositol 3-kinase complex, class III, type II; GO:0005524,ATP binding; GO:0106310,protein serine kinase activity; …	Protein kinase domain	--	--	--
12h1_transcript_10240	3108	K03145 transcription elongation factor S-II | (RefSeq) transcription elongation factor TFIIS-like (A)	--	death-inducer obliterator 1 isoform X1 [Vigna radiata var. radiata]	RDO2_ARATH RecName: Full=Transcription elongation factor TFIIS {ECO:0000305}; AltName: Full=Protein REDUCED DORMANCY 2 {ECO:0000303|PubMed:21799800};	A0A4D6NTF0_VIGUN SubName: Full=Transcription elongation factor S-II {ECO:0000313|EMBL:QCE16191.1};	Predicted transcription factor DATF1, contains PHD and TFS2M domains	GO:0005634,nucleus; GO:0003746,translation elongation factor activity; GO:0008270,zinc ion binding; GO:0009910,negative regulation of flower development; GO:0034243,regulation of transcription elongation from RNA polymerase II promoter; GO:0009739,response to gibberellin; GO:0010162,seed dormancy process; GO:0009845,seed germination; GO:0006351,transcription, DNA-templated; GO:0003674,molecular_f…	Transcription factor S-II (TFIIS), central domain	--	--	--
12h1_transcript_10241	3107	K13466 EIX receptor 1/2 | (RefSeq) receptor-like protein EIX2 (A)	ko04626: Plant-pathogen interaction	PREDICTED: leucine-rich repeat receptor-like protein CLAVATA2 [Vigna angularis]	CLV2_ARATH RecName: Full=Receptor-like protein CLAVATA2 {ECO:0000312|EMBL:AAF02654.1, ECO:0000312|EMBL:AAF02655.1, ECO:0000312|EMBL:AAF02656.1}; AltName: Full=Receptor-like protein 10 {ECO:0000303|PubMed:18434605}; Short=AtRLP10 {ECO:0000303|PubMed:18434605}; Flags: Precursor;	A0A4D6NF36_VIGUN SubName: Full=LRR receptor-like serine/threonine-protein kinase FLS2 {ECO:0000313|EMBL:QCE12493.1};	FOG: Leucine rich repeat	GO:0005789,endoplasmic reticulum membrane; GO:0016021,integral component of membrane; GO:0016020,membrane; GO:0005886,plasma membrane; GO:0001653,peptide receptor activity; GO:0010078,maintenance of root meristem identity; GO:0048507,meristem development; GO:0010088,phloem development; GO:0045595,regulation of cell differentiation; GO:0010075,regulation of meristem growth; GO:0003674,molecular_fu…	Leucine rich repeat	--	--	--
12h1_transcript_10244	3110	--	--	PREDICTED: ETO1-like protein 1 isoform X1 [Vigna angularis]	ETOL1_ARATH RecName: Full=ETO1-like protein 1; AltName: Full=Ethylene overproducer 1-like protein 1;	A0A4D6MA97_VIGUN SubName: Full=Tetratricopeptide repeat {ECO:0000313|EMBL:QCD97670.1};	--	GO:0005829,cytosol; GO:0009873,ethylene-activated signaling pathway; GO:0010105,negative regulation of ethylene-activated signaling pathway; GO:0016567,protein ubiquitination; GO:0010364,regulation of ethylene biosynthetic process; GO:0000160,phosphorelay signal transduction system; GO:0007154,cell communication; GO:0007165,signal transduction; GO:0008150,biological_process; GO:0009719,response t…	Tetratricopeptide repeat	--	--	--
12h1_transcript_10245	3108	K05359 arogenate/prephenate dehydratase [EC:4.2.1.91 4.2.1.51] | (RefSeq) arogenate dehydratase/prephenate dehydratase 2, chloroplastic-like isoform X1 (A)	ko00400: Phenylalanine, tyrosine and tryptophan biosynthesis; ko01100: Metabolic pathways; ko01110: Biosynthesis of secondary metabolites; ko01230: Biosynthesis of amino acids	PREDICTED: transcriptional regulator ATRX-like [Vigna angularis]	MSH6_ARATH RecName: Full=DNA mismatch repair protein MSH6; Short=AtMSH6; AltName: Full=MutS protein homolog 6;	A0A4D6NTP2_VIGUN SubName: Full=Sister chromatid cohesion protein PDS5 {ECO:0000313|EMBL:QCE16301.1};	Sister chromatid cohesion complex Cohesin, subunit PDS5	GO:0032300,mismatch repair complex; GO:0032301,MutSalpha complex; GO:0005524,ATP binding; GO:0008094,DNA-dependent ATPase activity; GO:0003684,damaged DNA binding; GO:0000400,four-way junction DNA binding; GO:0030983,mismatched DNA binding; GO:0036297,interstrand cross-link repair; GO:0043570,maintenance of DNA repeat elements; GO:0000710,meiotic mismatch repair; GO:0006298,mismatch repair; GO:00…	Fungal specific transcription factor domain	--	--	--
12h1_transcript_10246	3115	K00276 primary-amine oxidase [EC:1.4.3.21] | (RefSeq) uncharacterized protein LOC114177557 isoform X1 (A)	ko00260: Glycine, serine and threonine metabolism; ko00350: Tyrosine metabolism; ko00360: Phenylalanine metabolism; ko00410: beta-Alanine metabolism; ko00950: Isoquinoline alkaloid biosynthesis; ko00960: Tropane, piperidine and pyridine alkaloid biosynthesis; ko01100: Metabolic pathways; ko01110: Biosynthesis of secondary metabolites	PREDICTED: primary amine oxidase-like isoform X2 [Vigna angularis]	AMO_PEA RecName: Full=Primary amine oxidase; EC=1.4.3.21 {ECO:0000250|UniProtKB:P12807}; AltName: Full=Amine oxidase [copper-containing]; Flags: Precursor;	A0A4D6KZI0_VIGUN RecName: Full=Amine oxidase {ECO:0000256|RuleBase:RU000672}; EC=1.4.3.- {ECO:0000256|RuleBase:RU000672};	Copper amine oxidase	GO:0052595,aliphatic-amine oxidase activity; GO:0052594,aminoacetone:oxygen oxidoreductase(deaminating) activity; GO:0005507,copper ion binding; GO:0052597,diamine oxidase activity; GO:0052596,phenethylamine:oxygen oxidoreductase (deaminating) activity; GO:0008131,primary amine oxidase activity; GO:0048038,quinone binding; GO:0052593,tryptamine:oxygen oxidoreductase (deaminating) activity; GO:000…	Copper amine oxidase, enzyme domain	--	--	--
12h1_transcript_10247	3076	K01968 3-methylcrotonyl-CoA carboxylase alpha subunit [EC:6.4.1.4] | (RefSeq) LOW QUALITY PROTEIN: methylcrotonoyl-CoA carboxylase subunit alpha, mitochondrial-like (A)	ko00280: Valine, leucine and isoleucine degradation; ko01100: Metabolic pathways	hypothetical protein VIGAN_11019700 [Vigna angularis var. angularis]	HT1_ARATH RecName: Full=Serine/threonine/tyrosine-protein kinase HT1 {ECO:0000305}; EC=2.7.10.1 {ECO:0000305|PubMed:30361234}; EC=2.7.11.1 {ECO:0000255|PROSITE-ProRule:PRU00159, ECO:0000269|PubMed:16518390, ECO:0000269|PubMed:27694184, ECO:0000269|PubMed:27923039}; AltName: Full=High leaf temperature protein 1 {ECO:0000303|PubMed:16518390};	A0A0S3T7X1_PHAAN RecName: Full=Protein kinase domain-containing protein {ECO:0000259|PROSITE:PS50011};	Tyrosine kinase specific for activated (GTP-bound) p21cdc42Hs	GO:0005737,cytoplasm; GO:0005886,plasma membrane; GO:0005524,ATP binding; GO:0004672,protein kinase activity; GO:0106310,protein serine kinase activity; GO:0004674,protein serine/threonine kinase activity; GO:0106311,protein threonine kinase activity; GO:0004714,transmembrane receptor protein tyrosine kinase activity; GO:0071244,cellular response to carbon dioxide; GO:0046777,protein autophosphor…	Protein tyrosine kinase	--	--	--
12h1_transcript_10248	3134	K14326 regulator of nonsense transcripts 1 [EC:3.6.4.13 5.6.2.3] | (RefSeq) regulator of nonsense transcripts 1 homolog (A)	ko03013: Nucleocytoplasmic transport; ko03015: mRNA surveillance pathway	hypothetical protein PHAVU_002G003300g [Phaseolus vulgaris]	RENT1_ARATH RecName: Full=Regulator of nonsense transcripts 1 homolog; EC=3.6.4.-; AltName: Full=ATP-dependent helicase UPF1;	A0A7J9KZ48_GOSSC RecName: Full=Helicase ATP-binding domain-containing protein {ECO:0000259|PROSITE:PS51192}; Flags: Fragment;	RNA helicase nonsense mRNA reducing factor (pNORF1)	GO:0005737,cytoplasm; GO:0005829,cytosol; GO:0000932,P-body; GO:0005886,plasma membrane; GO:0009506,plasmodesma; GO:0005524,ATP binding; GO:0003677,DNA binding; GO:0003729,mRNA binding; GO:0003723,RNA binding; GO:0003724,RNA helicase activity; GO:0008270,zinc ion binding; GO:0042742,defense response to bacterium; GO:0009867,jasmonic acid mediated signaling pathway; GO:0048571,long-day photoperiod…	AAA domain	--	--	--
12h1_transcript_1025	4996	K01765 inositol-1,3,4-trisphosphate 5/6-kinase [EC:2.7.1.159] | (RefSeq) inositol-tetrakisphosphate 1-kinase 6 (A)	ko00562: Inositol phosphate metabolism; ko01100: Metabolic pathways	PREDICTED: microtubule-associated protein futsch-like [Vigna angularis]	--	A0A4D6NKB9_VIGUN SubName: Full=Uncharacterized protein {ECO:0000313|EMBL:QCE13114.1};	--	--	--	--	--	--
12h1_transcript_10250	3108	K00696 sucrose-phosphate synthase [EC:2.4.1.14] | (RefSeq) probable sucrose-phosphate synthase (A)	ko00500: Starch and sucrose metabolism; ko01100: Metabolic pathways; ko01110: Biosynthesis of secondary metabolites	probable sucrose-phosphate synthase [Vigna radiata var. radiata]	SPSA_VICFA RecName: Full=Probable sucrose-phosphate synthase; EC=2.4.1.14; AltName: Full=UDP-glucose-fructose-phosphate glucosyltransferase;	A0A4D6KV39_VIGUN RecName: Full=Sucrose-phosphate synthase {ECO:0000256|ARBA:ARBA00012536, ECO:0000256|RuleBase:RU368006}; EC=2.4.1.14 {ECO:0000256|ARBA:ARBA00012536, ECO:0000256|RuleBase:RU368006};	Glycosyltransferase	GO:0016157,sucrose synthase activity; GO:0046524,sucrose-phosphate synthase activity; GO:0005986,sucrose biosynthetic process; GO:0003674,molecular_function; GO:0003824,catalytic activity; GO:0008194,UDP-glycosyltransferase activity; GO:0016740,transferase activity; GO:0016757,transferase activity, transferring glycosyl groups; GO:0016758,transferase activity, transferring hexosyl groups; GO:0035…	Glycosyl transferases group 1	--	--	--
12h1_transcript_10251	3106	--	--	hypothetical protein VIGAN_04397900 [Vigna angularis var. angularis]	--	A0A0S3S0H3_PHAAN RecName: Full=Thioredox_DsbH domain-containing protein {ECO:0000259|Pfam:PF03190};	Highly conserved protein containing a thioredoxin domain	GO:0005975,carbohydrate metabolic process; GO:0008150,biological_process; GO:0008152,metabolic process; GO:0044238,primary metabolic process; GO:0071704,organic substance metabolic process	Protein of unknown function, DUF255	--	--	--
12h1_transcript_10253	3110	K19937 Rab3 GTPase-activating protein non-catalytic subunit | (RefSeq) rab3 GTPase-activating protein non-catalytic subunit (A)	--	rab3 GTPase-activating protein non-catalytic subunit [Vigna radiata var. radiata]	--	A0A4D6LCB2_VIGUN SubName: Full=Rab3-GAP regulatory subunit {ECO:0000313|EMBL:QCD86120.1};	Rab3 GTPase-activating protein, non-catalytic subunit	GO:0043087,regulation of GTPase activity; GO:0008150,biological_process; GO:0050790,regulation of catalytic activity; GO:0051336,regulation of hydrolase activity; GO:0065007,biological regulation; GO:0065009,regulation of molecular function	Rab3 GTPase-activating protein regulatory subunit N-terminus	--	--	--
12h1_transcript_10254	3107	K14486 auxin response factor | (RefSeq) auxin response factor 7-like isoform X1 (A)	ko04075: Plant hormone signal transduction	auxin response factor 22 [Vigna radiata var. radiata]	ARFR_ORYSJ RecName: Full=Auxin response factor 18; AltName: Full=OsARF10;	A0A4D6MZ78_VIGUN RecName: Full=Auxin response factor {ECO:0000256|RuleBase:RU004561};	--	GO:0005634,nucleus; GO:0003677,DNA binding; GO:0009734,auxin-activated signaling pathway; GO:0006355,regulation of transcription, DNA-templated; GO:0003674,molecular_function; GO:0003676,nucleic acid binding; GO:0005488,binding; GO:0097159,organic cyclic compound binding; GO:1901363,heterocyclic compound binding; GO:0007154,cell communication; GO:0007165,signal transduction; GO:0008150,biological…	Auxin response factor	B3-ARF	TF	B3->B3-ARF
12h1_transcript_10256	3062	K05665 ATP-binding cassette, subfamily C (CFTR/MRP), member 1 [EC:7.6.2.3] | (RefSeq) ABC transporter C family member 2 (A)	ko02010: ABC transporters	PREDICTED: ABC transporter C family member 2-like [Vigna angularis]	AB2C_ARATH RecName: Full=ABC transporter C family member 2; Short=ABC transporter ABCC.2; Short=AtABCC2; EC=7.6.2.2; AltName: Full=ATP-energized glutathione S-conjugate pump 2; AltName: Full=Glutathione S-conjugate-transporting ATPase 2; AltName: Full=Multidrug resistance-associated protein 2;	A0A4D6KI79_VIGUN SubName: Full=ATP-binding cassette {ECO:0000313|EMBL:QCD76962.1};	Multidrug resistance-associated protein/mitoxantrone resistance protein, ABC superfamily	GO:0005783,endoplasmic reticulum; GO:0016021,integral component of membrane; GO:0016020,membrane; GO:0000325,plant-type vacuole; GO:0005774,vacuolar membrane; GO:0005773,vacuole; GO:1902417,(+)-abscisic acid D-glucopyranosyl ester transmembrane transporter activity; GO:0008559,ABC-type xenobiotic transporter activity; GO:0005524,ATP binding; GO:0042626,ATPase-coupled transmembrane transporter act…	ABC transporter	--	--	--
12h1_transcript_10257	3096	K07297 adiponectin receptor | (RefSeq) heptahelical transmembrane protein 4-like isoform X1 (A)	--	PREDICTED: heptahelical transmembrane protein 4-like isoform X1 [Vigna angularis]	HHP4_ARATH RecName: Full=Heptahelical transmembrane protein 4; AltName: Full=PAQR family protein HHP4;	A0A4D6LSH0_VIGUN SubName: Full=Adiponectin receptor {ECO:0000313|EMBL:QCD91420.1};	Predicted membrane proteins, contain hemolysin III domain	GO:0016021,integral component of membrane; GO:0038023,signaling receptor activity; GO:0009725,response to hormone; GO:0009744,response to sucrose; GO:0003674,molecular_function; GO:0060089,molecular transducer activity; GO:0008150,biological_process; GO:0009719,response to endogenous stimulus; GO:0010033,response to organic substance; GO:0042221,response to chemical; GO:0050896,response to stimul…	Haemolysin-III related	--	--	--
12h1_transcript_10258	3088	K16251 DNA-directed RNA polymerase V subunit 1 [EC:2.7.7.6] | (RefSeq) DNA-directed RNA polymerase V subunit 1-like (A)	ko03020: RNA polymerase	PREDICTED: protein DCL, chloroplastic [Vigna angularis]	DCL_SOLLC RecName: Full=Protein DCL, chloroplastic; AltName: Full=Defective chloroplasts and leaves protein; Flags: Precursor;	A0A4D6NRK2_VIGUN SubName: Full=Uncharacterized protein {ECO:0000313|EMBL:QCE16530.1};	--	GO:0009507,chloroplast; GO:0003729,mRNA binding; GO:0009658,chloroplast organization; GO:1901259,chloroplast rRNA processing; GO:0003674,molecular_function; GO:0003676,nucleic acid binding; GO:0003723,RNA binding; GO:0005488,binding; GO:0097159,organic cyclic compound binding; GO:1901363,heterocyclic compound binding; GO:0006996,organelle organization; GO:0008150,biological_process; GO:0009657,pl…	Protein of unknown function (DUF3223)	--	--	--
12h1_transcript_10259	3026	K20222 importin-5 | (RefSeq) importin-5 (A)	ko03013: Nucleocytoplasmic transport	importin-5 [Vigna radiata var. radiata]	TNPO1_ARATH RecName: Full=Transportin-1; Short=AtTRN1; AltName: Full=Importin beta-2; AltName: Full=Karyopherin beta-2;	A0A4D6L7F1_VIGUN SubName: Full=Importin subunit beta-1 {ECO:0000313|EMBL:QCD84451.1};	Karyopherin (importin) beta 3	GO:0005737,cytoplasm; GO:0005829,cytosol; GO:0005654,nucleoplasm; GO:0005634,nucleus; GO:0061608,nuclear import signal receptor activity; GO:0008139,nuclear localization sequence binding; GO:0031267,small GTPase binding; GO:0051170,import into nucleus; GO:0035280,miRNA loading onto RISC involved in gene silencing by miRNA; GO:0006606,protein import into nucleus; GO:0003674,molecular_function; GO:…	Importin repeat	--	--	--
12h1_transcript_1026	4991	--	--	PREDICTED: uncharacterized protein LOC108337981 [Vigna angularis]	TI236_ARATH RecName: Full=Protein TIC236, chloroplastic {ECO:0000305}; AltName: Full=236 kDa translocon at the inner-envelope-membrane of chloroplasts {ECO:0000305}; AltName: Full=Protein EMBRYO DEFECTIVE 2410 {ECO:0000303|PubMed:15266054}; Flags: Precursor;	A0A0L9V1E8_PHAAN SubName: Full=Uncharacterized protein {ECO:0000313|EMBL:KOM48682.1};	--	GO:0009501,amyloplast; GO:0009706,chloroplast inner membrane; GO:0031972,chloroplast intermembrane space; GO:0005887,integral component of plasma membrane; GO:0009660,amyloplast organization; GO:0009306,protein secretion; GO:0006996,organelle organization; GO:0008150,biological_process; GO:0009657,plastid organization; GO:0009987,cellular process; GO:0016043,cellular component organization; GO:00…	--	--	--	--
12h1_transcript_10260	3032	K10838 xeroderma pigmentosum group C-complementing protein | (RefSeq) DNA repair protein RAD4 (A)	ko03420: Nucleotide excision repair	hypothetical protein VIGAN_03090200 [Vigna angularis var. angularis]	RAD4_ARATH RecName: Full=DNA repair protein RAD4 {ECO:0000312|EMBL:AED92319.1};	A0A4D6MN76_VIGUN SubName: Full=Xeroderma pigmentosum group C-complementing protein {ECO:0000313|EMBL:QCE01225.1};	Nucleotide excision repair complex XPC-HR23B, subunit XPC/DPB11	GO:0009507,chloroplast; GO:0005737,cytoplasm; GO:0000111,nucleotide-excision repair factor 2 complex; GO:0071942,XPC complex; GO:0003684,damaged DNA binding; GO:0003697,single-stranded DNA binding; GO:0006298,mismatch repair; GO:0006289,nucleotide-excision repair; GO:0003674,molecular_function; GO:0003676,nucleic acid binding; GO:0003677,DNA binding; GO:0005488,binding; GO:0097159,organic cyclic …	Rad4 transglutaminase-like domain	--	--	--
12h1_transcript_10261	3071	K15333 tRNA guanosine-2'-O-methyltransferase [EC:2.1.1.34] | (RefSeq) uncharacterized protein LOC104224633 (A)	--	subtilisin-like protease SBT2.6 [Vigna radiata var. radiata]	SBT26_ARATH RecName: Full=Subtilisin-like protease SBT2.6 {ECO:0000303|PubMed:16193095}; EC=3.4.21.- {ECO:0000255|PROSITE-ProRule:PRU10082}; AltName: Full=Subtilase subfamily 2 member 6 {ECO:0000303|PubMed:16193095}; Short=AtSBT2.6 {ECO:0000303|PubMed:16193095}; Flags: Precursor;	A0A4D6NIH9_VIGUN SubName: Full=Peptidase S8 {ECO:0000313|EMBL:QCE13466.1};	--	GO:0005576,extracellular region; GO:0004252,serine-type endopeptidase activity; GO:0003674,molecular_function; GO:0003824,catalytic activity; GO:0004175,endopeptidase activity; GO:0008233,peptidase activity; GO:0008236,serine-type peptidase activity; GO:0016787,hydrolase activity; GO:0017171,serine hydrolase activity; GO:0140096,catalytic activity, acting on a protein; GO:0005575,cellular_compone…	Peptidase inhibitor I9	--	--	--
12h1_transcript_10262	3106	K14486 auxin response factor | (RefSeq) auxin response factor 7-like (A)	ko04075: Plant hormone signal transduction	PREDICTED: auxin response factor 6 isoform X1 [Vigna angularis]	ARFF_ARATH RecName: Full=Auxin response factor 6;	A0A4D6KK69_VIGUN RecName: Full=Auxin response factor {ECO:0000256|RuleBase:RU004561};	--	GO:0005634,nucleus; GO:0003677,DNA binding; GO:0003700,DNA-binding transcription factor activity; GO:0009734,auxin-activated signaling pathway; GO:0009908,flower development; GO:0009733,response to auxin; GO:0003674,molecular_function; GO:0003676,nucleic acid binding; GO:0005488,binding; GO:0097159,organic cyclic compound binding; GO:1901363,heterocyclic compound binding; GO:0140110,transcription…	Auxin response factor	B3-ARF	TF	B3->B3-ARF
12h1_transcript_10263	3088	--	--	PREDICTED: F-box/LRR-repeat protein 14-like isoform X2 [Vigna angularis]	--	A0A445JRJ6_GLYSO SubName: Full=F-box/LRR-repeat protein 14 isoform J {ECO:0000313|EMBL:RZC01088.1};	Leucine rich repeat proteins, some proteins contain F-box	--	Leucine Rich repeat	--	--	--
12h1_transcript_10264	3110	K12129 pseudo-response regulator 7 | (RefSeq) LOW QUALITY PROTEIN: two-component response regulator-like APRR3 (A)	ko04712: Circadian rhythm - plant	hypothetical protein VIGAN_06193000 [Vigna angularis var. angularis]	APRR7_ARATH RecName: Full=Two-component response regulator-like APRR7; AltName: Full=Pseudo-response regulator 7;	A0A4D6LIE9_VIGUN SubName: Full=Pseudo-response regulator 7 {ECO:0000313|EMBL:QCD88288.1};	GATA-4/5/6 transcription factors	GO:0005739,mitochondrion; GO:0005634,nucleus; GO:0003677,DNA binding; GO:0007623,circadian rhythm; GO:0045892,negative regulation of transcription, DNA-templated; GO:0000160,phosphorelay signal transduction system; GO:0010017,red or far-red light signaling pathway; GO:0006355,regulation of transcription, DNA-templated; GO:0003674,molecular_function; GO:0003676,nucleic acid binding; GO:0005488,bin…	CCT motif	Others	TR	Others
12h1_transcript_10265	3106	K12129 pseudo-response regulator 7 | (RefSeq) LOW QUALITY PROTEIN: two-component response regulator-like APRR3 (A)	ko04712: Circadian rhythm - plant	hypothetical protein VIGAN_06193000 [Vigna angularis var. angularis]	APRR7_ARATH RecName: Full=Two-component response regulator-like APRR7; AltName: Full=Pseudo-response regulator 7;	A0A4D6LIE9_VIGUN SubName: Full=Pseudo-response regulator 7 {ECO:0000313|EMBL:QCD88288.1};	GATA-4/5/6 transcription factors	GO:0005739,mitochondrion; GO:0005634,nucleus; GO:0003677,DNA binding; GO:0007623,circadian rhythm; GO:0045892,negative regulation of transcription, DNA-templated; GO:0000160,phosphorelay signal transduction system; GO:0010017,red or far-red light signaling pathway; GO:0006355,regulation of transcription, DNA-templated; GO:0003674,molecular_function; GO:0003676,nucleic acid binding; GO:0005488,bin…	Response regulator receiver domain	Others	TR	Others
12h1_transcript_10266	3018	K16224 senescence-induced receptor-like serine/threonine-protein kinase | (RefSeq) senescence-induced receptor-like serine/threonine-protein kinase (A)	ko04016: MAPK signaling pathway - plant; ko04626: Plant-pathogen interaction	PREDICTED: putative leucine-rich repeat receptor-like protein kinase At2g19210 [Vigna angularis]	Y2921_ARATH RecName: Full=Putative leucine-rich repeat receptor-like protein kinase At2g19210; EC=2.7.11.1; Flags: Precursor;	A0A4D6N5E7_VIGUN SubName: Full=Leucine-rich repeat family protein {ECO:0000313|EMBL:QCE09020.1};	--	GO:0016021,integral component of membrane; GO:0005886,plasma membrane; GO:0005524,ATP binding; GO:0106310,protein serine kinase activity; GO:0106311,protein threonine kinase activity; GO:0000166,nucleotide binding; GO:0003674,molecular_function; GO:0005488,binding; GO:0017076,purine nucleotide binding; GO:0030554,adenyl nucleotide binding; GO:0032553,ribonucleotide binding; GO:0032555,purine ribo…	Malectin-like domain	--	--	--
12h1_transcript_10267	3106	K13157 U11/U12 small nuclear ribonucleoprotein 65 kDa protein | (RefSeq) U11/U12 small nuclear ribonucleoprotein 65 kDa protein (A)	--	PREDICTED: U11/U12 small nuclear ribonucleoprotein 65 kDa protein-like [Glycine max]	U1165_ARATH RecName: Full=U11/U12 small nuclear ribonucleoprotein 65 kDa protein; Short=U11/U12 snRNP 65 kDa protein; Short=U11/U12-65K;	I1ML41_SOYBN SubName: Full=Uncharacterized protein {ECO:0000313|EMBL:KRH06736.1, ECO:0000313|EnsemblPlants:KRH06736};	Spliceosomal protein snRNP-U1A/U2B	GO:0005634,nucleus; GO:0005689,U12-type spliceosomal complex; GO:0097157,pre-mRNA intronic binding; GO:0030626,U12 snRNA binding; GO:0010229,inflorescence development; GO:0000398,mRNA splicing, via spliceosome; GO:0003674,molecular_function; GO:0003676,nucleic acid binding; GO:0003723,RNA binding; GO:0005488,binding; GO:0036002,pre-mRNA binding; GO:0097159,organic cyclic compound binding; GO:1901…	--	--	--	--
12h1_transcript_10268	3074	K15378 solute carrier family 45, member 1/2/4 | (RefSeq) sucrose transport protein SUC8-like (A)	--	sucrose transport protein SUC8 [Vigna radiata var. radiata]	SUC1_ARATH RecName: Full=Sucrose transport protein SUC1; AltName: Full=Sucrose permease 1; AltName: Full=Sucrose-proton symporter 1;	A0A4D6LZQ8_VIGUN SubName: Full=Uncharacterized protein {ECO:0000313|EMBL:QCD94362.1};	Sucrose transporter and related proteins	GO:0005887,integral component of plasma membrane; GO:0016020,membrane; GO:0005739,mitochondrion; GO:0005886,plasma membrane; GO:0009506,plasmodesma; GO:0005773,vacuole; GO:0008506,sucrose:proton symporter activity; GO:0009846,pollen germination; GO:0009624,response to nematode; GO:0005985,sucrose metabolic process; GO:0003674,molecular_function; GO:0005215,transporter activity; GO:0005351,carbohy…	MFS/sugar transport protein	--	--	--
12h1_transcript_10269	3105	K15201 general transcription factor 3C polypeptide 3 (transcription factor C subunit 4) | (RefSeq) general transcription factor 3C polypeptide 3 (A)	--	hypothetical protein PHAVU_011G031000g [Phaseolus vulgaris]	--	A0A4D6LKY9_VIGUN SubName: Full=General transcription factor 3C polypeptide 3 {ECO:0000313|EMBL:QCD88744.1};	RNA polymerase III transcription factor TFIIIC	GO:0006383,transcription by RNA polymerase III; GO:0006139,nucleobase-containing compound metabolic process; GO:0006351,transcription, DNA-templated; GO:0006725,cellular aromatic compound metabolic process; GO:0006807,nitrogen compound metabolic process; GO:0008150,biological_process; GO:0008152,metabolic process; GO:0009058,biosynthetic process; GO:0009059,macromolecule biosynthetic process; GO:…	Tetratricopeptide repeat	--	--	--
12h1_transcript_1027	5005	--	--	uncharacterized protein LOC106772207 [Vigna radiata var. radiata]	SGS3_SOLLC RecName: Full=Protein SUPPRESSOR OF GENE SILENCING 3; AltName: Full=SlSGS3;	A0A4D6N5V1_VIGUN RecName: Full=XS domain-containing protein {ECO:0000259|Pfam:PF03468};	--	GO:0048471,perinuclear region of cytoplasm; GO:0051607,defense response to virus; GO:0031047,gene silencing by RNA; GO:0050688,regulation of defense response to virus; GO:0002252,immune effector process; GO:0002376,immune system process; GO:0006950,response to stress; GO:0006952,defense response; GO:0008150,biological_process; GO:0009605,response to external stimulus; GO:0009607,response to bioti…	XS domain	--	--	--
12h1_transcript_10270	3105	K13195 cold-inducible RNA-binding protein | (RefSeq) glycine-rich RNA-binding protein-like (A)	--	glycine-rich RNA-binding protein RZ1C [Cajanus cajan]	RZ1C_ARATH RecName: Full=Glycine-rich RNA-binding protein RZ1C {ECO:0000305}; Short=AtRZ-1C {ECO:0000303|PubMed:20850334};	A0A4D6N9L4_VIGUN SubName: Full=Cold-inducible RNA-binding protein {ECO:0000313|EMBL:QCE08647.1};	FOG: RRM domain	GO:0005730,nucleolus; GO:0005634,nucleus; GO:0005886,plasma membrane; GO:0003682,chromatin binding; GO:0031490,chromatin DNA binding; GO:0003729,mRNA binding; GO:0003676,nucleic acid binding; GO:0003723,RNA binding; GO:0008270,zinc ion binding; GO:0045892,negative regulation of transcription, DNA-templated; GO:0048026,positive regulation of mRNA splicing, via spliceosome; GO:0009409,response to c…	RNA recognition motif. (a.k.a. RRM, RBD, or RNP domain)	--	--	--
12h1_transcript_10271	3039	K14552 NET1-associated nuclear protein 1 (U3 small nucleolar RNA-associated protein 17) | (RefSeq) WD repeat-containing protein 75 (A)	ko03008: Ribosome biogenesis in eukaryotes	PREDICTED: WD repeat-containing protein 75 [Vigna angularis]	--	A0A4D6KS66_VIGUN SubName: Full=NET1-associated nuclear protein 1 {ECO:0000313|EMBL:QCD80372.1};	WD40 repeat protein	--	WD domain, G-beta repeat	--	--	--
12h1_transcript_10274	3104	K13447 respiratory burst oxidase [EC:1.6.3.- 1.11.1.-] | (RefSeq) respiratory burst oxidase homolog protein C-like isoform X1 (A)	ko04016: MAPK signaling pathway - plant; ko04626: Plant-pathogen interaction	respiratory burst oxidase homolog protein C [Vigna radiata var. radiata]	RBOHC_SOLTU RecName: Full=Respiratory burst oxidase homolog protein C; EC=1.11.1.-; EC=1.6.3.-; AltName: Full=NADPH oxidase RBOHC; AltName: Full=StRBOHC;	A0A4D6NQS0_VIGUN SubName: Full=Respiratory burst oxidase {ECO:0000313|EMBL:QCE15014.1};	Ferric reductase, NADH/NADPH oxidase and related proteins	GO:0016021,integral component of membrane; GO:0005886,plasma membrane; GO:0005509,calcium ion binding; GO:0016174,NAD(P)H oxidase H2O2-forming activity; GO:0004601,peroxidase activity; GO:0003674,molecular_function; GO:0005488,binding; GO:0043167,ion binding; GO:0043169,cation binding; GO:0046872,metal ion binding; GO:0003824,catalytic activity; GO:0016491,oxidoreductase activity; GO:0016651,oxid…	Ferric reductase NAD binding domain	--	--	--
12h1_transcript_10275	3098	K14567 U3 small nucleolar RNA-associated protein 14 | (RefSeq) uncharacterized protein C57A7.06 isoform X1 (A)	ko03008: Ribosome biogenesis in eukaryotes	PREDICTED: uncharacterized protein C57A7.06 [Vigna angularis]	--	A0A4D6MA98_VIGUN SubName: Full=U3 small nucleolar RNA-associated protein 14 {ECO:0000313|EMBL:QCD98235.1};	Uncharacterized conserved protein	GO:0005730,nucleolus; GO:0032040,small-subunit processome; GO:0006364,rRNA processing; GO:0006139,nucleobase-containing compound metabolic process; GO:0006396,RNA processing; GO:0006725,cellular aromatic compound metabolic process; GO:0006807,nitrogen compound metabolic process; GO:0008150,biological_process; GO:0008152,metabolic process; GO:0009987,cellular process; GO:0010467,gene expression; G…	Utp14 protein	--	--	--
12h1_transcript_10276	3004	--	--	PREDICTED: glycine-rich domain-containing protein 1 [Vigna angularis]	GRDP1_ARATH RecName: Full=Glycine-rich domain-containing protein 1 {ECO:0000303|Ref.4}; Short=AtGRDP1 {ECO:0000303|Ref.4};	A0A4D6LP91_VIGUN SubName: Full=Uncharacterized protein {ECO:0000313|EMBL:QCD90752.1};	--	GO:0005886,plasma membrane; GO:0009738,abscisic acid-activated signaling pathway; GO:0071470,cellular response to osmotic stress; GO:0009787,regulation of abscisic acid-activated signaling pathway; GO:0007154,cell communication; GO:0007165,signal transduction; GO:0008150,biological_process; GO:0009719,response to endogenous stimulus; GO:0009725,response to hormone; GO:0009737,response to abscisic…	Glycine-rich domain-containing protein-like	--	--	--
12h1_transcript_10277	3028	K03696 ATP-dependent Clp protease ATP-binding subunit ClpC | (RefSeq) chaperone protein ClpC, chloroplastic (A)	--	hypothetical protein LR48_Vigan01g003200 [Vigna angularis]	CLPC_PEA RecName: Full=Chaperone protein ClpC, chloroplastic; AltName: Full=ATP-dependent Clp protease ATP-binding subunit ClpC homolog; AltName: Full=Casein lytic proteinase C; Flags: Precursor;	A0A4D6L988_VIGUN SubName: Full=ATP-dependent Clp protease ATP-binding subunit ClpC {ECO:0000313|EMBL:QCD84964.1};	Chaperone HSP104 and related ATP-dependent Clp proteases	GO:0009507,chloroplast; GO:0005524,ATP binding; GO:0016887,ATPase activity; GO:0000166,nucleotide binding; GO:0003674,molecular_function; GO:0005488,binding; GO:0017076,purine nucleotide binding; GO:0030554,adenyl nucleotide binding; GO:0032553,ribonucleotide binding; GO:0032555,purine ribonucleotide binding; GO:0032559,adenyl ribonucleotide binding; GO:0035639,purine ribonucleoside triphosphate …	AAA domain (Cdc48 subfamily)	--	--	--
12h1_transcript_10278	3103	K09955 uncharacterized protein | (RefSeq) uncharacterized protein LOC114185929 isoform X1 (A)	--	uncharacterized protein LOC106758049 isoform X3 [Vigna radiata var. radiata]	--	A0A4D6N7C4_VIGUN RecName: Full=AbfB domain-containing protein {ECO:0000259|Pfam:PF05270};	--	GO:0046556,alpha-L-arabinofuranosidase activity; GO:0046373,L-arabinose metabolic process; GO:0003674,molecular_function; GO:0003824,catalytic activity; GO:0004553,hydrolase activity, hydrolyzing O-glycosyl compounds; GO:0016787,hydrolase activity; GO:0016798,hydrolase activity, acting on glycosyl bonds; GO:0005975,carbohydrate metabolic process; GO:0005996,monosaccharide metabolic process; GO:00…	Beta-L-arabinofuranosidase, GH127	--	--	--
12h1_transcript_10279	3105	K09338 homeobox-leucine zipper protein | (RefSeq) homeobox-leucine zipper protein ATHB-15-like (A)	--	PREDICTED: homeobox-leucine zipper protein ATHB-15 [Vigna angularis]	ATB15_ARATH RecName: Full=Homeobox-leucine zipper protein ATHB-15; AltName: Full=HD-ZIP protein ATHB-15; AltName: Full=Homeodomain transcription factor ATHB-15; AltName: Full=Protein CORONA; AltName: Full=Protein INCURVATA 4;	A0A0S3T081_PHAAN SubName: Full=Uncharacterized protein {ECO:0000313|EMBL:BAT98480.1};	--	GO:0005634,nucleus; GO:0003677,DNA binding; GO:0008289,lipid binding; GO:0030154,cell differentiation; GO:0003674,molecular_function; GO:0003676,nucleic acid binding; GO:0005488,binding; GO:0097159,organic cyclic compound binding; GO:1901363,heterocyclic compound binding; GO:0008150,biological_process; GO:0009987,cellular process; GO:0032502,developmental process; GO:0048869,cellular developmenta…	START domain	HB-HD-ZIP	TF	HB->HB-HD-ZIP
12h1_transcript_1028	4984	K08711 ATP-binding cassette, subfamily G (WHITE), member 2, PDR | (RefSeq) LOW QUALITY PROTEIN: ZEB2-regulated ABC transporter 1-like (A)	ko02010: ABC transporters	PREDICTED: pleiotropic drug resistance protein 3-like isoform X2 [Vigna angularis]	PDR3_TOBAC RecName: Full=Pleiotropic drug resistance protein 3; AltName: Full=NtPDR3;	A0A4D6KVZ8_VIGUN SubName: Full=ATP-binding cassette {ECO:0000313|EMBL:QCD80127.1};	Pleiotropic drug resistance proteins (PDR1-15), ABC superfamily	GO:0016021,integral component of membrane; GO:0005524,ATP binding; GO:0042626,ATPase-coupled transmembrane transporter activity; GO:0000166,nucleotide binding; GO:0003674,molecular_function; GO:0005488,binding; GO:0017076,purine nucleotide binding; GO:0030554,adenyl nucleotide binding; GO:0032553,ribonucleotide binding; GO:0032555,purine ribonucleotide binding; GO:0032559,adenyl ribonucleotide bi…	ABC transporter	--	--	--
12h1_transcript_10280	3104	K01209 alpha-L-arabinofuranosidase [EC:3.2.1.55] | (RefSeq) alpha-L-arabinofuranosidase 1-like isoform X1 (A)	ko00520: Amino sugar and nucleotide sugar metabolism; ko01100: Metabolic pathways	protein ROOT PRIMORDIUM DEFECTIVE 1 [Vigna radiata var. radiata]	RPD1_ARATH RecName: Full=Protein ROOT PRIMORDIUM DEFECTIVE 1;	A0A4D6M6U8_VIGUN SubName: Full=Uncharacterized protein {ECO:0000313|EMBL:QCD97109.1};	--	GO:0010102,lateral root morphogenesis; GO:0008285,negative regulation of cell population proliferation; GO:0007275,multicellular organism development; GO:0008150,biological_process; GO:0009653,anatomical structure morphogenesis; GO:0009791,post-embryonic development; GO:0010015,root morphogenesis; GO:0010101,post-embryonic root morphogenesis; GO:0022622,root system development; GO:0032501,multice…	Plant organelle RNA recognition domain	--	--	--
12h1_transcript_10282	3082	K24763 regulator of MON1-CCZ1 complex | (RefSeq) regulator of MON1-CCZ1 complex isoform X1 (A)	--	PREDICTED: uncharacterized protein C18orf8 [Vigna angularis]	--	A0A4D6M997_VIGUN SubName: Full=Colon cancer-associated Mic1-like {ECO:0000313|EMBL:QCD97547.1};	Uncharacterized conserved protein	GO:0035658,Mon1-Ccz1 complex; GO:0010506,regulation of autophagy; GO:0006914,autophagy; GO:0008150,biological_process; GO:0008152,metabolic process; GO:0009056,catabolic process; GO:0009894,regulation of catabolic process; GO:0009987,cellular process; GO:0019222,regulation of metabolic process; GO:0031323,regulation of cellular metabolic process; GO:0031329,regulation of cellular catabolic proces…	Colon cancer-associated protein Mic1-like	--	--	--
12h1_transcript_10284	3101	K10767 mRNA N6-methyladenine demethylase [EC:1.14.11.53] | (RefSeq) RNA demethylase ALKBH10B-like (A)	--	hypothetical protein GLYMA_19G152900 [Glycine max]	AK10B_ARATH RecName: Full=RNA demethylase ALKBH10B {ECO:0000305}; EC=1.14.11.- {ECO:0000269|PubMed:29180595}; AltName: Full=Alkylated DNA repair protein alkB homolog 10B {ECO:0000305}; AltName: Full=Alpha-ketoglutarate-dependent dioxygenase alkB homolog 10B {ECO:0000305};	A0A4D6M0G2_VIGUN SubName: Full=Uncharacterized protein {ECO:0000313|EMBL:QCD93574.1};	Uncharacterized conserved protein	GO:0032451,demethylase activity; GO:0051213,dioxygenase activity; GO:0046872,metal ion binding; GO:0003729,mRNA binding; GO:1990931,RNA N6-methyladenosine dioxygenase activity; GO:0006402,mRNA catabolic process; GO:0080167,response to karrikin; GO:0010228,vegetative to reproductive phase transition of meristem; GO:0003674,molecular_function; GO:0003824,catalytic activity; GO:0016491,oxidoreductas…	--	--	--	--
12h1_transcript_10285	3104	K03018 DNA-directed RNA polymerase III subunit RPC1 [EC:2.7.7.6] | (RefSeq) DNA-directed RNA polymerase III subunit 1 isoform X1 (A)	ko03020: RNA polymerase	PREDICTED: DNA-directed RNA polymerase III subunit 1 [Vigna angularis]	NRPC1_ARATH RecName: Full=DNA-directed RNA polymerase III subunit 1 {ECO:0000305}; AltName: Full=DNA-directed RNA polymerase III subunit RPC1 {ECO:0000305}; Short=DNA polymerase I subunit C1 {ECO:0000305}; EC=2.7.7.6 {ECO:0000305}; AltName: Full=Nuclear RNA polymerase C1 {ECO:0000312|EMBL:AED97269.1};	A0A4D6LIB8_VIGUN RecName: Full=DNA-directed RNA polymerase subunit {ECO:0000256|RuleBase:RU004279}; EC=2.7.7.6 {ECO:0000256|RuleBase:RU004279};	RNA polymerase III, large subunit	GO:0005666,RNA polymerase III complex; GO:0003677,DNA binding; GO:0003899,DNA-directed 5'-3' RNA polymerase activity; GO:0046872,metal ion binding; GO:0006351,transcription, DNA-templated; GO:0003674,molecular_function; GO:0003676,nucleic acid binding; GO:0005488,binding; GO:0097159,organic cyclic compound binding; GO:1901363,heterocyclic compound binding; GO:0003824,catalytic activity; GO:001674…	RNA polymerase Rpb1, domain 2	--	--	--
12h1_transcript_10286	3104	K14827 pre-rRNA-processing protein IPI1 | (RefSeq) uncharacterized protein LOC114185458 isoform X1 (A)	--	PREDICTED: uncharacterized protein LOC108338446 isoform X1 [Vigna angularis]	--	A0A4D6NDI4_VIGUN SubName: Full=Pre-rRNA-processing protein IPI1 {ECO:0000313|EMBL:QCE11913.1};	Uncharacterized conserved protein	--	Rix1 complex component involved in 60S ribosome maturation	--	--	--
12h1_transcript_10287	3101	K00924 kinase [EC:2.7.1.-] | (RefSeq) receptor protein kinase TMK1-like (A)	--	receptor protein kinase TMK1 [Vigna radiata var. radiata]	TMK1_ARATH RecName: Full=Receptor protein kinase TMK1 {ECO:0000303|PubMed:1332795}; EC=2.7.11.1 {ECO:0000269|PubMed:1332795}; AltName: Full=BARK1-like kinase 1 {ECO:0000303|PubMed:23921992}; AltName: Full=Transmembrane kinase 1 {ECO:0000303|PubMed:1332795}; Flags: Precursor;	A0A4D6MI83_VIGUN SubName: Full=Transmembrane receptor protein {ECO:0000313|EMBL:QCE01146.1};	--	GO:0005576,extracellular region; GO:0016021,integral component of membrane; GO:0005634,nucleus; GO:0005886,plasma membrane; GO:0005524,ATP binding; GO:0106310,protein serine kinase activity; GO:0106311,protein threonine kinase activity; GO:0004675,transmembrane receptor protein serine/threonine kinase activity; GO:0007165,signal transduction; GO:0000166,nucleotide binding; GO:0003674,molecular_fu…	Protein kinase domain	--	--	--
12h1_transcript_10289	3096	K13217 pre-mRNA-processing factor 39 | (RefSeq) hypothetical protein (A)	--	hypothetical protein PHAVU_001G164500g [Phaseolus vulgaris]	CTF77_ARATH RecName: Full=Cleavage stimulation factor subunit 77 {ECO:0000303|PubMed:12379796}; Short=AtCstF-77 {ECO:0000303|PubMed:12379796}; Short=AtCstF77 {ECO:0000303|PubMed:16282318}; AltName: Full=CF-1 77 kDa subunit {ECO:0000305}; AltName: Full=Cleavage stimulation factor 77 kDa subunit {ECO:0000305}; Short=CSTF 77 kDa subunit {ECO:0000305}; AltName: Full=Protein SUPPRESSORS OF OVEREXPRESS…	A0A4D6MCI4_VIGUN SubName: Full=Pre-mRNA-processing factor 39 {ECO:0000313|EMBL:QCD97776.1};	mRNA processing protein	GO:0005634,nucleus; GO:0003729,mRNA binding; GO:0042868,antisense RNA metabolic process; GO:0031047,gene silencing by RNA; GO:0006397,mRNA processing; GO:0045892,negative regulation of transcription, DNA-templated; GO:0060968,regulation of gene silencing; GO:0031123,RNA 3'-end processing; GO:0003674,molecular_function; GO:0003676,nucleic acid binding; GO:0003723,RNA binding; GO:0005488,binding; G…	Tetratricopeptide repeat	--	--	--
12h1_transcript_1029	4963	K01188 beta-glucosidase [EC:3.2.1.21] | (RefSeq) cyanogenic beta-glucosidase-like (A)	ko00460: Cyanoamino acid metabolism; ko00500: Starch and sucrose metabolism; ko00999: Biosynthesis of various plant secondary metabolites; ko01100: Metabolic pathways; ko01110: Biosynthesis of secondary metabolites	cyanogenic beta-glucosidase [Vigna radiata var. radiata]	BGLT_TRIRP RecName: Full=Cyanogenic beta-glucosidase; EC=3.2.1.21; AltName: Full=Linamarase; Flags: Precursor; Fragment;	A0A4D6NP87_VIGUN SubName: Full=Beta-glucosidase {ECO:0000313|EMBL:QCE14349.1};	Beta-glucosidase, lactase phlorizinhydrolase, and related proteins	GO:0008422,beta-glucosidase activity; GO:0102483,scopolin beta-glucosidase activity; GO:0005975,carbohydrate metabolic process; GO:0003674,molecular_function; GO:0003824,catalytic activity; GO:0004553,hydrolase activity, hydrolyzing O-glycosyl compounds; GO:0015926,glucosidase activity; GO:0016787,hydrolase activity; GO:0016798,hydrolase activity, acting on glycosyl bonds; GO:0008150,biological_p…	--	--	--	--
12h1_transcript_10290	3097	--	--	--	--	A0A4D6MU42_VIGUN SubName: Full=Sieve element occlusion {ECO:0000313|EMBL:QCE05010.1};	--	GO:0010088,phloem development; GO:0008150,biological_process; GO:0009888,tissue development; GO:0010087,phloem or xylem histogenesis; GO:0032502,developmental process; GO:0048856,anatomical structure development	--	--	--	--
12h1_transcript_10291	3082	K14963 COMPASS component SWD3 | (RefSeq) transcriptional corepressor LEUNIG isoform X2 (A)	--	hypothetical protein PHAVU_009G096600g [Phaseolus vulgaris]	LEUNG_ARATH RecName: Full=Transcriptional corepressor LEUNIG {ECO:0000303|PubMed:11058164}; AltName: Full=Protein ROTUNDA2 {ECO:0000303|PubMed:15208345};	V7AXU5_PHAVU SubName: Full=Uncharacterized protein {ECO:0000313|EMBL:ESW09056.1};	WD40 repeat-containing protein	GO:0005634,nucleus; GO:0003714,transcription corepressor activity; GO:0030154,cell differentiation; GO:0006974,cellular response to DNA damage stimulus; GO:0071217,cellular response to external biotic stimulus; GO:0009908,flower development; GO:0010393,galacturonan metabolic process; GO:0010073,meristem maintenance; GO:0080001,mucilage extrusion from seed coat; GO:0048359,mucilage metabolic proce…	WD domain, G-beta repeat	LUG	TR	LUG
12h1_transcript_10292	3102	--	--	hypothetical protein VIGAN_10236700 [Vigna angularis var. angularis]	--	A0A4D6LTI8_VIGUN SubName: Full=Histone demethylase JARID1 {ECO:0000313|EMBL:QCD91811.1};	--	GO:0016021,integral component of membrane; GO:0046872,metal ion binding; GO:0008168,methyltransferase activity; GO:0032259,methylation; GO:0003674,molecular_function; GO:0005488,binding; GO:0043167,ion binding; GO:0043169,cation binding; GO:0003824,catalytic activity; GO:0016740,transferase activity; GO:0016741,transferase activity, transferring one-carbon groups; GO:0008150,biological_process; G…	--	--	--	--
12h1_transcript_10293	3104	K13430 serine/threonine-protein kinase PBS1 [EC:2.7.11.1] | (GenBank) receptor Serine/Threonine kinase (A)	ko04626: Plant-pathogen interaction	protein MALE DISCOVERER 1 [Vigna radiata var. radiata]	MDIS1_ARATH RecName: Full=Protein MALE DISCOVERER 1 {ECO:0000303|PubMed:26863186}; Short=AtMDIS1 {ECO:0000303|PubMed:26863186}; AltName: Full=Probable LRR receptor-like serine/threonine-protein kinase At5g45840 {ECO:0000305}; EC=2.7.11.1 {ECO:0000305}; Flags: Precursor;	A0A4D6KJL8_VIGUN SubName: Full=Serine/threonine kinase {ECO:0000313|EMBL:QCD76865.1};	--	GO:0012505,endomembrane system; GO:0016021,integral component of membrane; GO:0005886,plasma membrane; GO:0005524,ATP binding; GO:0106310,protein serine kinase activity; GO:0106311,protein threonine kinase activity; GO:0000166,nucleotide binding; GO:0003674,molecular_function; GO:0005488,binding; GO:0017076,purine nucleotide binding; GO:0030554,adenyl nucleotide binding; GO:0032553,ribonucleotide…	Protein tyrosine kinase	--	--	--
12h1_transcript_10294	3048	--	--	PREDICTED: two-component response regulator ARR14-like isoform X3 [Vigna angularis]	--	A0A4D6MQ82_VIGUN SubName: Full=Uncharacterized protein {ECO:0000313|EMBL:QCE02831.1};	--	--	--	--	--	--
12h1_transcript_10295	3108	K20292 conserved oligomeric Golgi complex subunit 5 | (RefSeq) conserved oligomeric Golgi complex subunit 5 (A)	--	conserved oligomeric Golgi complex subunit 5 [Vigna radiata var. radiata]	COG5_ARATH RecName: Full=Conserved oligomeric Golgi complex subunit 5 {ECO:0000303|PubMed:27448097}; Short=COG complex subunit 5 {ECO:0000303|PubMed:27448097}; AltName: Full=Component of oligomeric Golgi complex 5 {ECO:0000303|PubMed:27448097};	A0A4D6MM20_VIGUN RecName: Full=Conserved oligomeric Golgi complex subunit 5 {ECO:0000256|ARBA:ARBA00020974};	Predicted Golgi transport complex 1 protein	GO:0005829,cytosol; GO:0000139,Golgi membrane; GO:0017119,Golgi transport complex; GO:0005739,mitochondrion; GO:0042803,protein homodimerization activity; GO:0006891,intra-Golgi vesicle-mediated transport; GO:0003674,molecular_function; GO:0005488,binding; GO:0005515,protein binding; GO:0042802,identical protein binding; GO:0046983,protein dimerization activity; GO:0006810,transport; GO:0008150,b…	Golgi transport complex subunit 5	--	--	--
12h1_transcript_10297	3090	K18998 RNA polymerase II C-terminal domain phosphatase-like 1/2 [EC:3.1.3.16] | (RefSeq) RNA polymerase II C-terminal domain phosphatase-like 2 isoform X1 (A)	--	RNA polymerase II C-terminal domain phosphatase-like 2 isoform X1 [Vigna radiata var. radiata]	CPL2_ARATH RecName: Full=RNA polymerase II C-terminal domain phosphatase-like 2; Short=FCP-like 2; EC=3.1.3.16; AltName: Full=Carboxyl-terminal phosphatase-like 2; Short=AtCPL2; Short=CTD phosphatase-like 2;	A0A4D6NGU2_VIGUN RecName: Full=Protein-serine/threonine phosphatase {ECO:0000256|ARBA:ARBA00013081}; EC=3.1.3.16 {ECO:0000256|ARBA:ARBA00013081};	TFIIF-interacting CTD phosphatases, including NLI-interacting factor	GO:0005737,cytoplasm; GO:0005634,nucleus; GO:0046872,metal ion binding; GO:0004647,phosphoserine phosphatase activity; GO:0106306,protein serine phosphatase activity; GO:0106307,protein threonine phosphatase activity; GO:0003723,RNA binding; GO:0008420,RNA polymerase II CTD heptapeptide repeat phosphatase activity; GO:0009734,auxin-activated signaling pathway; GO:0070940,dephosphorylation of RNA …	NLI interacting factor-like phosphatase	--	--	--
12h1_transcript_10298	3105	K16224 senescence-induced receptor-like serine/threonine-protein kinase | (RefSeq) senescence-induced receptor-like serine/threonine-protein kinase (A)	ko04016: MAPK signaling pathway - plant; ko04626: Plant-pathogen interaction	LRR receptor-like serine/threonine-protein kinase IOS1 isoform X2 [Vigna radiata var. radiata]	Y5573_ARATH RecName: Full=Putative leucine-rich repeat receptor-like serine/threonine-protein kinase At2g04300; EC=2.7.11.1; Flags: Precursor;	A0A1S3TXI5_VIGRR SubName: Full=LRR receptor-like serine/threonine-protein kinase IOS1 isoform X2 {ECO:0000313|RefSeq:XP_014498482.1};	--	GO:0016021,integral component of membrane; GO:0005886,plasma membrane; GO:0005524,ATP binding; GO:0106310,protein serine kinase activity; GO:0106311,protein threonine kinase activity; GO:0000166,nucleotide binding; GO:0003674,molecular_function; GO:0005488,binding; GO:0017076,purine nucleotide binding; GO:0030554,adenyl nucleotide binding; GO:0032553,ribonucleotide binding; GO:0032555,purine ribo…	Malectin-like domain	--	--	--
12h1_transcript_10299	3102	K04728 serine-protein kinase ATM [EC:2.7.11.1] | (RefSeq) serine/threonine-protein kinase ATM (A)	ko03440: Homologous recombination	PREDICTED: uncharacterized protein LOC108329234 [Vigna angularis]	ATM_ARATH RecName: Full=Serine/threonine-protein kinase ATM {ECO:0000303|PubMed:10734187}; EC=2.7.11.1; AltName: Full=Ataxia telangiectasia mutated homolog {ECO:0000303|PubMed:10734187}; Short=AtATM {ECO:0000303|PubMed:10734187};	A0A4D6NAE7_VIGUN SubName: Full=Ataxia telangectasia mutated family protein {ECO:0000313|EMBL:QCE10823.1};	--	GO:0005634,nucleus; GO:0005524,ATP binding; GO:0003677,DNA binding; GO:0106310,protein serine kinase activity; GO:0106311,protein threonine kinase activity; GO:0006281,DNA repair; GO:0051321,meiotic cell cycle; GO:2001020,regulation of response to DNA damage stimulus; GO:0008380,RNA splicing; GO:0000166,nucleotide binding; GO:0003674,molecular_function; GO:0005488,binding; GO:0017076,purine nucle…	PWWP domain	--	--	--
12h1_transcript_103	6745	--	--	chromatin modification-related protein EAF1 B isoform X3 [Vigna radiata var. radiata]	EAF1A_ARATH RecName: Full=Chromatin modification-related protein EAF1 A; AltName: Full=ESA1-associated factor 1 A;	A0A4D6NCG5_VIGUN SubName: Full=E1A-binding protein {ECO:0000313|EMBL:QCE11560.1};	--	GO:0035267,NuA4 histone acetyltransferase complex; GO:0005634,nucleus; GO:0003677,DNA binding; GO:0043981,histone H4-K5 acetylation; GO:0009909,regulation of flower development; GO:0048510,regulation of timing of transition from vegetative to reproductive phase; GO:0003674,molecular_function; GO:0003676,nucleic acid binding; GO:0005488,binding; GO:0097159,organic cyclic compound binding; GO:19013…	Honey bee toxin	--	--	--
12h1_transcript_10300	3102	K13148 integrator complex subunit 11 [EC:3.1.27.-] | (RefSeq) cleavage and polyadenylation specificity factor subunit 3-II isoform X1 (A)	--	PREDICTED: cleavage and polyadenylation specificity factor subunit 3-II isoform X1 [Vigna angularis]	CPS3B_ARATH RecName: Full=Cleavage and polyadenylation specificity factor subunit 3-II; EC=3.1.27.-; AltName: Full=Cleavage and polyadenylation specificity factor 73 kDa subunit II; Short=AtCPSF73-II; Short=CPSF 73 kDa subunit II; AltName: Full=Protein EMBRYO SAC DEVELOPMENT ARREST 26;	A0A0S3SV32_PHAAN SubName: Full=Uncharacterized protein {ECO:0000313|EMBL:BAT96697.1};	Predicted cleavage and polyadenylation specificity factor (CPSF subunit)	GO:0005634,nucleus; GO:0004518,nuclease activity; GO:0006397,mRNA processing; GO:0010197,polar nucleus fusion; GO:0016180,snRNA processing; GO:0003674,molecular_function; GO:0003824,catalytic activity; GO:0016787,hydrolase activity; GO:0016788,hydrolase activity, acting on ester bonds; GO:0006139,nucleobase-containing compound metabolic process; GO:0006396,RNA processing; GO:0006725,cellular arom…	Zn-dependent metallo-hydrolase RNA specificity domain	--	--	--
12h1_transcript_10301	3104	K01535 H+-transporting ATPase [EC:7.1.2.1] | (RefSeq) ATPase 11, plasma membrane-type (A)	ko00190: Oxidative phosphorylation; ko01100: Metabolic pathways	ATPase 11, plasma membrane-type [Vigna radiata var. radiata]	PMA11_ARATH RecName: Full=ATPase 11, plasma membrane-type; EC=7.1.2.1; AltName: Full=Proton pump 11;	A0A4D6LV80_VIGUN RecName: Full=Plasma membrane ATPase {ECO:0000256|RuleBase:RU362083}; EC=7.1.2.1 {ECO:0000256|RuleBase:RU362083};	Plasma membrane H+-transporting ATPase	GO:0016021,integral component of membrane; GO:0005886,plasma membrane; GO:0005524,ATP binding; GO:0016887,ATPase activity; GO:0046872,metal ion binding; GO:0003729,mRNA binding; GO:0008553,proton-exporting ATPase activity, phosphorylative mechanism; GO:0120029,proton export across plasma membrane; GO:1902600,proton transmembrane transport; GO:0051453,regulation of intracellular pH; GO:0000166,nuc…	E1-E2 ATPase	--	--	--
12h1_transcript_10303	3102	--	--	--	--	--	--	--	--	--	--	--
12h1_transcript_10305	3108	K20855 beta-1,3-galactosyltransferase 1/2/3/4/5/7/8 [EC:2.4.1.-] | (RefSeq) beta-1,3-galactosyltransferase 7-like isoform X1 (A)	--	probable beta-1,3-galactosyltransferase 14 [Vigna radiata var. radiata]	B3GTD_ARATH RecName: Full=Probable beta-1,3-galactosyltransferase 13; EC=2.4.1.-;	A0A4D6LCZ8_VIGUN RecName: Full=Hexosyltransferase {ECO:0000256|RuleBase:RU363063}; EC=2.4.1.- {ECO:0000256|RuleBase:RU363063};	Galactosyltransferases	GO:0005794,Golgi apparatus; GO:0000139,Golgi membrane; GO:0016021,integral component of membrane; GO:0016758,transferase activity, transferring hexosyl groups; GO:0006486,protein glycosylation; GO:0003674,molecular_function; GO:0003824,catalytic activity; GO:0016740,transferase activity; GO:0016757,transferase activity, transferring glycosyl groups; GO:0006464,cellular protein modification proces…	--	--	--	--
12h1_transcript_10306	3075	K12820 pre-mRNA-splicing factor ATP-dependent RNA helicase DHX15/PRP43 [EC:3.6.4.13] | (RefSeq) probable pre-mRNA-splicing factor ATP-dependent RNA helicase DEAH2 (A)	ko03040: Spliceosome	probable pre-mRNA-splicing factor ATP-dependent RNA helicase DEAH2 [Vigna radiata var. radiata]	DEAH2_ARATH RecName: Full=Probable pre-mRNA-splicing factor ATP-dependent RNA helicase DEAH2 {ECO:0000305}; EC=3.6.4.13; AltName: Full=DEAH RNA helicase homolog PRP43 {ECO:0000303|PubMed:17008405};	A0A4D6MET3_VIGUN SubName: Full=Pre-mRNA-splicing factor ATP-dependent RNA helicase DHX15/PRP43 {ECO:0000313|EMBL:QCD98304.1};	mRNA splicing factor ATP-dependent RNA helicase	GO:0005829,cytosol; GO:0005730,nucleolus; GO:0005681,spliceosomal complex; GO:0005524,ATP binding; GO:0016787,hydrolase activity; GO:0003729,mRNA binding; GO:0003723,RNA binding; GO:0003724,RNA helicase activity; GO:0006397,mRNA processing; GO:0008380,RNA splicing; GO:0000166,nucleotide binding; GO:0003674,molecular_function; GO:0005488,binding; GO:0017076,purine nucleotide binding; GO:0030554,ad…	Oligonucleotide/oligosaccharide-binding (OB)-fold	--	--	--
12h1_transcript_10308	3101	K16732 Ase1/PRC1/MAP65 family protein | (RefSeq) uncharacterized protein LOC105962053 (A)	--	PREDICTED: uncharacterized protein LOC108347477 [Vigna angularis]	FRS6_ARATH RecName: Full=Protein FAR1-RELATED SEQUENCE 6;	A0A0L9VUW1_PHAAN RecName: Full=Protein FAR1-RELATED SEQUENCE {ECO:0000256|RuleBase:RU367018};	--	GO:0005634,nucleus; GO:0008270,zinc ion binding; GO:0006355,regulation of transcription, DNA-templated; GO:0003674,molecular_function; GO:0005488,binding; GO:0043167,ion binding; GO:0043169,cation binding; GO:0046872,metal ion binding; GO:0046914,transition metal ion binding; GO:0006139,nucleobase-containing compound metabolic process; GO:0006351,transcription, DNA-templated; GO:0006725,cellular …	MULE transposase domain	FAR1	TF	FAR1
12h1_transcript_10311	3095	K00695 sucrose synthase [EC:2.4.1.13] | (GenBank) sucrose synthase (A)	ko00500: Starch and sucrose metabolism; ko01100: Metabolic pathways; ko01110: Biosynthesis of secondary metabolites	hypothetical protein PHAVU_004G140700g [Phaseolus vulgaris]	ROQ1_NICBE RecName: Full=Disease resistance protein Roq1 {ECO:0000305}; AltName: Full=NAD(+) hydrolase RPV1; EC=3.2.2.6 {ECO:0000305|PubMed:31439792}; AltName: Full=Recognition of XopQ 1 protein {ECO:0000303|PubMed:28891100};	V7C305_PHAVU RecName: Full=TIR domain-containing protein {ECO:0000259|PROSITE:PS50104};	--	GO:0043531,ADP binding; GO:0050135,NAD(P)+ nucleosidase activity; GO:0061809,NAD+ nucleotidase, cyclic ADP-ribose generating; GO:0006952,defense response; GO:0007165,signal transduction; GO:0000166,nucleotide binding; GO:0003674,molecular_function; GO:0005488,binding; GO:0017076,purine nucleotide binding; GO:0030554,adenyl nucleotide binding; GO:0032553,ribonucleotide binding; GO:0032555,purine r…	NB-ARC domain	--	--	--
12h1_transcript_10313	3101	K23541 Ca2+/H+ antiporter, TMEM165/GDT1 family | (RefSeq) pentatricopeptide repeat-containing protein At3g24000, mitochondrial-like (A)	--	pentatricopeptide repeat-containing protein At2g03880, mitochondrial isoform X1 [Vigna radiata var. radiata]	PP147_ARATH RecName: Full=Pentatricopeptide repeat-containing protein At2g03880, mitochondrial; Flags: Precursor;	A0A4D6N1W2_VIGUN SubName: Full=Structure-specific endonuclease subunit SLX1 {ECO:0000313|EMBL:QCE07268.1};	FOG: PPR repeat	GO:0005739,mitochondrion; GO:0008270,zinc ion binding; GO:0009451,RNA modification; GO:0003674,molecular_function; GO:0005488,binding; GO:0043167,ion binding; GO:0043169,cation binding; GO:0046872,metal ion binding; GO:0046914,transition metal ion binding; GO:0006139,nucleobase-containing compound metabolic process; GO:0006725,cellular aromatic compound metabolic process; GO:0006807,nitrogen comp…	PPR repeat family	--	--	--
12h1_transcript_10315	3040	K00249 acyl-CoA dehydrogenase [EC:1.3.8.7] | (RefSeq) probable acyl-CoA dehydrogenase IBR3 (A)	ko00071: Fatty acid degradation; ko00280: Valine, leucine and isoleucine degradation; ko01100: Metabolic pathways; ko01110: Biosynthesis of secondary metabolites; ko01212: Fatty acid metabolism	hypothetical protein VIGAN_02328800 [Vigna angularis var. angularis]	IBR3_ARATH RecName: Full=Probable acyl-CoA dehydrogenase IBR3 {ECO:0000305}; EC=1.3.99.- {ECO:0000305}; AltName: Full=Protein INDOLE-3-BUTYRIC ACID RESPONSE 3 {ECO:0000303|PubMed:17277896};	A0A4D6NL19_VIGUN RecName: Full=Pectinesterase {ECO:0000256|ARBA:ARBA00013229}; EC=3.1.1.11 {ECO:0000256|ARBA:ARBA00013229};	Predicted acyl-CoA dehydrogenase	GO:0005777,peroxisome; GO:0050660,flavin adenine dinucleotide binding; GO:0016627,oxidoreductase activity, acting on the CH-CH group of donors; GO:0006631,fatty acid metabolic process; GO:0048767,root hair elongation; GO:0000166,nucleotide binding; GO:0003674,molecular_function; GO:0005488,binding; GO:0036094,small molecule binding; GO:0043167,ion binding; GO:0043168,anion binding; GO:0097159,org…	Phosphotransferase enzyme family	--	--	--
12h1_transcript_10316	3102	K19613 leucine-rich repeat protein SHOC2 | (RefSeq) receptor-like protein 12 (A)	--	receptor-like protein 12 isoform X2 [Vigna radiata var. radiata]	RLP6_ARATH RecName: Full=Receptor-like protein 6 {ECO:0000303|PubMed:18434605}; Short=AtRLP6 {ECO:0000303|PubMed:18434605}; Flags: Precursor;	A0A3Q0F0E7_VIGRR SubName: Full=receptor-like protein 12 isoform X2 {ECO:0000313|RefSeq:XP_022637520.1};	FOG: Leucine rich repeat	GO:0016021,integral component of membrane; GO:0005886,plasma membrane; GO:0005575,cellular_component; GO:0016020,membrane; GO:0031224,intrinsic component of membrane; GO:0110165,cellular anatomical entity; GO:0071944,cell periphery	Leucine rich repeat	--	--	--
12h1_transcript_10317	3114	K05359 arogenate/prephenate dehydratase [EC:4.2.1.91 4.2.1.51] | (RefSeq) arogenate dehydratase/prephenate dehydratase 2, chloroplastic-like isoform X1 (A)	ko00400: Phenylalanine, tyrosine and tryptophan biosynthesis; ko01100: Metabolic pathways; ko01110: Biosynthesis of secondary metabolites; ko01230: Biosynthesis of amino acids	PREDICTED: transcriptional regulator ATRX-like [Vigna angularis]	MSH6_ARATH RecName: Full=DNA mismatch repair protein MSH6; Short=AtMSH6; AltName: Full=MutS protein homolog 6;	A0A4D6NTP2_VIGUN SubName: Full=Sister chromatid cohesion protein PDS5 {ECO:0000313|EMBL:QCE16301.1};	Sister chromatid cohesion complex Cohesin, subunit PDS5	GO:0032300,mismatch repair complex; GO:0032301,MutSalpha complex; GO:0005524,ATP binding; GO:0008094,DNA-dependent ATPase activity; GO:0003684,damaged DNA binding; GO:0000400,four-way junction DNA binding; GO:0030983,mismatched DNA binding; GO:0036297,interstrand cross-link repair; GO:0043570,maintenance of DNA repeat elements; GO:0000710,meiotic mismatch repair; GO:0006298,mismatch repair; GO:00…	non-SMC mitotic condensation complex subunit 1	--	--	--
12h1_transcript_10318	3089	K13457 disease resistance protein RPM1 | (RefSeq) disease resistance protein RPM1 (A)	ko04626: Plant-pathogen interaction	putative disease resistance RPP13-like protein 3 isoform X1 [Vigna radiata var. radiata]	RPP13_ARATH RecName: Full=Disease resistance protein RPP13; AltName: Full=Resistance to Peronospora parasitica protein 13;	A0A4D6LJP5_VIGUN SubName: Full=Disease resistance protein RPM1 {ECO:0000313|EMBL:QCD88929.1};	Apoptotic ATPase	GO:0005737,cytoplasm; GO:0005886,plasma membrane; GO:0043531,ADP binding; GO:0005524,ATP binding; GO:0098542,defense response to other organism; GO:0009626,plant-type hypersensitive response; GO:0000166,nucleotide binding; GO:0003674,molecular_function; GO:0005488,binding; GO:0017076,purine nucleotide binding; GO:0030554,adenyl nucleotide binding; GO:0032553,ribonucleotide binding; GO:0032555,pur…	NB-ARC domain	--	--	--
12h1_transcript_10319	3101	K20456 oxysterol-binding protein 1 | (RefSeq) oxysterol-binding protein-related protein 2A-like (A)	--	hypothetical protein VIGAN_10206000 [Vigna angularis var. angularis]	ORP2A_ARATH RecName: Full=Oxysterol-binding protein-related protein 2A; AltName: Full=OSBP-related protein 2A;	A0A4D6LSR0_VIGUN SubName: Full=Sterol binding ankyrin repeat protein {ECO:0000313|EMBL:QCD91575.1};	Oxysterol-binding protein	GO:0005829,cytosol; GO:0043231,intracellular membrane-bounded organelle; GO:0016020,membrane; GO:0032934,sterol binding; GO:0015248,sterol transporter activity; GO:0003674,molecular_function; GO:0005488,binding; GO:0005496,steroid binding; GO:0008289,lipid binding; GO:0097159,organic cyclic compound binding; GO:0005215,transporter activity; GO:0005319,lipid transporter activity; GO:0005575,cellul…	Oxysterol-binding protein	--	--	--
12h1_transcript_1032	4986	--	--	--	--	A0A4D6LYP4_VIGUN SubName: Full=Uncharacterized protein {ECO:0000313|EMBL:QCD93458.1};	--	--	--	--	--	--
12h1_transcript_10322	3100	K14297 nuclear pore complex protein Nup98-Nup96 | (RefSeq) nuclear pore complex protein NUP98A isoform X1 (A)	ko03013: Nucleocytoplasmic transport	nuclear pore complex protein NUP98A [Vigna radiata var. radiata]	NU98A_ARATH RecName: Full=Nuclear pore complex protein NUP98A {ECO:0000303|PubMed:21189294}; AltName: Full=Nucleoporin 98A {ECO:0000303|PubMed:21189294}; AltName: Full=Nucleoporin autopeptidase {ECO:0000312|EMBL:AEE28574.1};	A0A4D6N8S5_VIGUN SubName: Full=Nuclear pore complex protein {ECO:0000313|EMBL:QCE10230.1};	Nuclear pore complex, Nup98 component (sc Nup145/Nup100/Nup116)	GO:0005737,cytoplasm; GO:0005635,nuclear envelope; GO:0031965,nuclear membrane; GO:0044614,nuclear pore cytoplasmic filaments; GO:0005634,nucleus; GO:0017056,structural constituent of nuclear pore; GO:0006406,mRNA export from nucleus; GO:0048573,photoperiodism, flowering; GO:0000973,posttranscriptional tethering of RNA polymerase II gene DNA at nuclear periphery; GO:0006606,protein import into nu…	Nucleoporin autopeptidase	--	--	--
12h1_transcript_10323	3096	K10843 DNA excision repair protein ERCC-3 [EC:5.6.2.4] | (RefSeq) general transcription and DNA repair factor IIH helicase subunit XPB1 isoform X1 (A)	ko03022: Basal transcription factors; ko03420: Nucleotide excision repair	PREDICTED: DNA repair helicase XPB1 isoform X1 [Vigna angularis]	XPB1_ARATH RecName: Full=General transcription and DNA repair factor IIH helicase subunit XPB1; Short=TFIIH subunit XPB; EC=3.6.4.12; AltName: Full=ERCC3 homolog 1; AltName: Full=Protein araXPB; AltName: Full=RAD25 homolog 1; Short=AtXPB1; AltName: Full=XPB homolog 1;	A0A0L9VQA7_PHAAN RecName: Full=DNA helicase {ECO:0000256|ARBA:ARBA00012551}; EC=3.6.4.12 {ECO:0000256|ARBA:ARBA00012551};	RNA polymerase II transcription initiation/nucleotide excision repair factor TFIIH, 3'-5' helicase subunit SSL2	GO:0005737,cytoplasm; GO:0000112,nucleotide-excision repair factor 3 complex; GO:0005634,nucleus; GO:0005675,transcription factor TFIIH holo complex; GO:0097550,transcription preinitiation complex; GO:0043138,3'-5' DNA helicase activity; GO:0005524,ATP binding; GO:0003677,DNA binding; GO:0008134,transcription factor binding; GO:0033683,nucleotide-excision repair, DNA incision; GO:0009411,response…	ERCC3/RAD25/XPB C-terminal helicase	--	--	--
12h1_transcript_10324	3099	K23802 SAC3 family protein LENG8/THP3 | (RefSeq) TBC-domain-containing protein (A)	--	TBC1 domain family member 8B [Vigna radiata var. radiata]	GAP22_ARATH RecName: Full=Rab GTPase-activating protein 22 {ECO:0000303|PubMed:16332933};	A0A4D6MW31_VIGUN SubName: Full=Ubiquitin carboxyl-terminal hydrolase 6/32 {ECO:0000313|EMBL:QCE05710.1};	Ypt/Rab GTPase activating protein	GO:0005634,nucleus; GO:0005777,peroxisome; GO:0005096,GTPase activator activity; GO:0006952,defense response; GO:0043547,positive regulation of GTPase activity; GO:0003674,molecular_function; GO:0008047,enzyme activator activity; GO:0030234,enzyme regulator activity; GO:0030695,GTPase regulator activity; GO:0060589,nucleoside-triphosphatase regulator activity; GO:0098772,molecular function regula…	Rab-GTPase-TBC domain	--	--	--
12h1_transcript_10325	3022	K17710 pentatricopeptide repeat domain-containing protein 1 | (RefSeq) pentatricopeptide repeat-containing protein At1g12300, mitochondrial-like (A)	--	PREDICTED: pentatricopeptide repeat-containing protein At1g12620-like [Vigna angularis]	IREH1_ARATH RecName: Full=Probable serine/threonine protein kinase IREH1 {ECO:0000305}; EC=2.7.11.1 {ECO:0000305}; AltName: Full=Protein IRE homolog 1 {ECO:0000303|PubMed:12000677}; Short=AtIREH1 {ECO:0000303|PubMed:17237187};	A0A4D6LV53_VIGUN SubName: Full=Structure-specific endonuclease subunit SLX1 {ECO:0000313|EMBL:QCD92320.1};	Microtubule-associated serine/threonine kinase and related proteins	GO:0005829,cytosol; GO:0005886,plasma membrane; GO:0035618,root hair; GO:0005524,ATP binding; GO:0016301,kinase activity; GO:0046872,metal ion binding; GO:0106310,protein serine kinase activity; GO:0004674,protein serine/threonine kinase activity; GO:0106311,protein threonine kinase activity; GO:0035556,intracellular signal transduction; GO:0018105,peptidyl-serine phosphorylation; GO:0046777,prot…	PPR repeat family	--	--	--
12h1_transcript_10326	3100	K00784 ribonuclease Z [EC:3.1.26.11] | (RefSeq) tRNase Z TRZ3, mitochondrial-like (A)	--	PREDICTED: zinc phosphodiesterase ELAC protein 2 [Vigna angularis]	RNZ4_ARATH RecName: Full=tRNAse Z TRZ4, mitochondrial {ECO:0000303|PubMed:16336119}; EC=3.1.26.11 {ECO:0000269|PubMed:19411372}; AltName: Full=Long tRNase Z 2 {ECO:0000303|PubMed:16336119}; AltName: Full=tRNase ZL2 {ECO:0000303|PubMed:16336119}; Short=AthTRZL2 {ECO:0000303|PubMed:16336119}; Flags: Precursor;	A0A4D6N8Y3_VIGUN RecName: Full=Ribonuclease Z {ECO:0000256|ARBA:ARBA00012477}; EC=3.1.26.11 {ECO:0000256|ARBA:ARBA00012477};	Predicted metal-dependent hydrolase (beta-lactamase superfamily)	GO:0005739,mitochondrion; GO:0042781,3'-tRNA processing endoribonuclease activity; GO:0046872,metal ion binding; GO:0072684,mitochondrial tRNA 3'-trailer cleavage, endonucleolytic; GO:0042780,tRNA 3'-end processing; GO:0003674,molecular_function; GO:0003824,catalytic activity; GO:0004518,nuclease activity; GO:0004519,endonuclease activity; GO:0004521,endoribonuclease activity; GO:0004540,ribonucl…	tRNase Z endonuclease	--	--	--
12h1_transcript_10327	3098	--	--	PREDICTED: uncharacterized protein LOC108333917 [Vigna angularis]	--	A0A4D6M3P3_VIGUN RecName: Full=C3HC-type domain-containing protein {ECO:0000259|Pfam:PF07967};	Uncharacterized conserved protein	GO:0005634,nucleus; GO:0008270,zinc ion binding; GO:0003674,molecular_function; GO:0005488,binding; GO:0043167,ion binding; GO:0043169,cation binding; GO:0046872,metal ion binding; GO:0046914,transition metal ion binding; GO:0005575,cellular_component; GO:0005622,intracellular anatomical structure; GO:0043226,organelle; GO:0043227,membrane-bounded organelle; GO:0043229,intracellular organelle; GO…	C3HC zinc finger-like	--	--	--
12h1_transcript_10328	3100	--	--	hypothetical protein [Phaseolus vulgaris]	--	A0A4D6L883_VIGUN SubName: Full=Uncharacterized protein {ECO:0000313|EMBL:QCD84739.1};	--	--	--	--	--	--
12h1_transcript_10329	3100	K01637 isocitrate lyase [EC:4.1.3.1] | (RefSeq) isocitrate lyase (A)	ko00630: Glyoxylate and dicarboxylate metabolism; ko01100: Metabolic pathways; ko01110: Biosynthesis of secondary metabolites; ko01200: Carbon metabolism	uncharacterized protein LOC106759143 isoform X1 [Vigna radiata var. radiata]	CPPM_ARATH RecName: Full=Carboxyvinyl-carboxyphosphonate phosphorylmutase, chloroplastic; EC=2.7.8.23; AltName: Full=Carboxyphosphonoenolpyruvate phosphonomutase; Short=CPEP phosphonomutase; Flags: Precursor;	A0A4D6NM69_VIGUN RecName: Full=Isocitrate lyase {ECO:0000256|ARBA:ARBA00012909}; EC=4.1.3.1 {ECO:0000256|ARBA:ARBA00012909};	Isocitrate lyase	GO:0009507,chloroplast; GO:0009570,chloroplast stroma; GO:0008807,carboxyvinyl-carboxyphosphonate phosphorylmutase activity; GO:0003674,molecular_function; GO:0003824,catalytic activity; GO:0016740,transferase activity; GO:0016772,transferase activity, transferring phosphorus-containing groups; GO:0016780,phosphotransferase activity, for other substituted phosphate groups; GO:0005575,cellular_com…	Phosphoenolpyruvate phosphomutase	--	--	--
12h1_transcript_1033	4963	K14802 phospholipid-transporting ATPase [EC:7.6.2.1] | (RefSeq) phospholipid-transporting ATPase 1-like (A)	--	PREDICTED: phospholipid-transporting ATPase 1-like [Vigna angularis]	ALA1_ARATH RecName: Full=Phospholipid-transporting ATPase 1 {ECO:0000303|PubMed:11148289}; Short=AtALA1 {ECO:0000303|PubMed:11148289}; EC=7.6.2.1 {ECO:0000305|PubMed:11402198}; AltName: Full=Aminophospholipid flippase 1 {ECO:0000303|PubMed:11402198};	A0A0L9TC16_PHAAN RecName: Full=Phospholipid-transporting ATPase {ECO:0000256|RuleBase:RU362033}; EC=7.6.2.1 {ECO:0000256|RuleBase:RU362033};	P-type ATPase	GO:0005789,endoplasmic reticulum membrane; GO:0016021,integral component of membrane; GO:0016020,membrane; GO:0005886,plasma membrane; GO:0005524,ATP binding; GO:0140326,ATPase-coupled intramembrane lipid transporter activity; GO:0000287,magnesium ion binding; GO:0045332,phospholipid translocation; GO:0000166,nucleotide binding; GO:0003674,molecular_function; GO:0005488,binding; GO:0017076,purine…	Phospholipid-translocating P-type ATPase C-terminal	--	--	--
12h1_transcript_10330	3099	K17302 coatomer subunit beta' | (RefSeq) receptor-like cytoplasmic kinase 185 isoform X1 (A)	--	PREDICTED: uncharacterized protein LOC108326127 isoform X4 [Vigna angularis]	--	A0A4D6N3L5_VIGUN SubName: Full=Uncharacterized protein {ECO:0000313|EMBL:QCE07532.1};	--	--	Ig domain of plant-specific actin-binding protein	--	--	--
12h1_transcript_10331	3099	K16055 trehalose 6-phosphate synthase/phosphatase [EC:2.4.1.15 3.1.3.12] | (RefSeq) alpha,alpha-trehalose-phosphate synthase [UDP-forming] 1-like (A)	ko00500: Starch and sucrose metabolism; ko01100: Metabolic pathways; ko01110: Biosynthesis of secondary metabolites	PREDICTED: alpha,alpha-trehalose-phosphate synthase [UDP-forming]	TPS1_ARATH RecName: Full=Alpha,alpha-trehalose-phosphate synthase [UDP-forming] 1; EC=2.4.1.15; AltName: Full=Trehalose-6-phosphate synthase 1; Short=AtTPS1;	A0A4D6LC91_VIGUN RecName: Full=Alpha,alpha-trehalose-phosphate synthase (UDP-forming) {ECO:0000256|ARBA:ARBA00012538}; EC=2.4.1.15 {ECO:0000256|ARBA:ARBA00012538};	Trehalose-6-phosphate synthase component TPS1 and related subunits	GO:0005618,cell wall; GO:0005829,cytosol; GO:0005576,extracellular region; GO:0005773,vacuole; GO:0003825,alpha,alpha-trehalose-phosphate synthase (UDP-forming) activity; GO:0051301,cell division; GO:0009793,embryo development ending in seed dormancy; GO:0009832,plant-type cell wall biogenesis; GO:0010182,sugar mediated signaling pathway; GO:0005991,trehalose metabolic process; GO:0003674,molecul…	Glycosyltransferase family 20	--	--	--
12h1_transcript_10332	3094	K10767 mRNA N6-methyladenine demethylase [EC:1.14.11.53] | (RefSeq) RNA demethylase ALKBH10B-like (A)	--	hypothetical protein GLYMA_19G152900 [Glycine max]	AK10B_ARATH RecName: Full=RNA demethylase ALKBH10B {ECO:0000305}; EC=1.14.11.- {ECO:0000269|PubMed:29180595}; AltName: Full=Alkylated DNA repair protein alkB homolog 10B {ECO:0000305}; AltName: Full=Alpha-ketoglutarate-dependent dioxygenase alkB homolog 10B {ECO:0000305};	A0A4D6M0G2_VIGUN SubName: Full=Uncharacterized protein {ECO:0000313|EMBL:QCD93574.1};	Uncharacterized conserved protein	GO:0032451,demethylase activity; GO:0051213,dioxygenase activity; GO:0046872,metal ion binding; GO:0003729,mRNA binding; GO:1990931,RNA N6-methyladenosine dioxygenase activity; GO:0006402,mRNA catabolic process; GO:0080167,response to karrikin; GO:0010228,vegetative to reproductive phase transition of meristem; GO:0003674,molecular_function; GO:0003824,catalytic activity; GO:0016491,oxidoreductas…	--	--	--	--
12h1_transcript_10333	3110	K02552 menaquinone-specific isochorismate synthase [EC:5.4.4.2] | (RefSeq) isochorismate synthase 2, chloroplastic isoform X1 (A)	ko00130: Ubiquinone and other terpenoid-quinone biosynthesis; ko01100: Metabolic pathways; ko01110: Biosynthesis of secondary metabolites; ko01240: Biosynthesis of cofactors	PREDICTED: isochorismate synthase 2, chloroplastic isoform X5 [Vigna angularis]	ICS_CATRO RecName: Full=Isochorismate synthase, chloroplastic; EC=5.4.4.2; Flags: Precursor;	A0A4D6MWX9_VIGUN RecName: Full=Isochorismate synthase {ECO:0000256|ARBA:ARBA00012824}; EC=5.4.4.2 {ECO:0000256|ARBA:ARBA00012824};	Isochorismate synthase	GO:0009507,chloroplast; GO:0008909,isochorismate synthase activity; GO:0009058,biosynthetic process; GO:0006952,defense response; GO:0003674,molecular_function; GO:0003824,catalytic activity; GO:0016853,isomerase activity; GO:0016866,intramolecular transferase activity; GO:0050486,intramolecular transferase activity, transferring hydroxy groups; GO:0008150,biological_process; GO:0008152,metabolic…	--	--	--	--
12h1_transcript_10334	3099	K13457 disease resistance protein RPM1 | (RefSeq) disease resistance protein RPM1-like (A)	ko04626: Plant-pathogen interaction	PREDICTED: disease resistance protein RPP13-like isoform X1 [Vigna angularis]	RPP13_ARATH RecName: Full=Disease resistance protein RPP13; AltName: Full=Resistance to Peronospora parasitica protein 13;	A0A4D6NHM0_VIGUN SubName: Full=Disease resistance protein RPM1 {ECO:0000313|EMBL:QCE12858.1};	Apoptotic ATPase	GO:0005737,cytoplasm; GO:0005886,plasma membrane; GO:0043531,ADP binding; GO:0005524,ATP binding; GO:0098542,defense response to other organism; GO:0009626,plant-type hypersensitive response; GO:0000166,nucleotide binding; GO:0003674,molecular_function; GO:0005488,binding; GO:0017076,purine nucleotide binding; GO:0030554,adenyl nucleotide binding; GO:0032553,ribonucleotide binding; GO:0032555,pur…	NB-ARC domain	--	--	--
12h1_transcript_10335	3040	K12822 RNA-binding protein 25 | (RefSeq) RNA-binding protein 25 isoform X1 (A)	ko03040: Spliceosome	PREDICTED: RNA-binding protein 25 isoform X1 [Vigna angularis]	--	A0A4D6LPW4_VIGUN SubName: Full=RNA-binding protein 25 {ECO:0000313|EMBL:QCD90627.1};	U1 snRNP complex, subunit SNU71 and related PWI-motif proteins	GO:0003723,RNA binding; GO:0006397,mRNA processing; GO:0003674,molecular_function; GO:0003676,nucleic acid binding; GO:0005488,binding; GO:0097159,organic cyclic compound binding; GO:1901363,heterocyclic compound binding; GO:0006139,nucleobase-containing compound metabolic process; GO:0006396,RNA processing; GO:0006725,cellular aromatic compound metabolic process; GO:0006807,nitrogen compound met…	PWI domain	--	--	--
12h1_transcript_10336	3099	K04646 clathrin heavy chain | (RefSeq) clathrin heavy chain 1 (A)	ko04144: Endocytosis	clathrin heavy chain 1 [Vigna radiata var. radiata]	CLH1_ORYSJ RecName: Full=Clathrin heavy chain 1;	A0A4D6MC89_VIGUN RecName: Full=Clathrin heavy chain {ECO:0000256|PIRNR:PIRNR002290};	Vesicle coat protein clathrin, heavy chain	GO:0009507,chloroplast; GO:0030132,clathrin coat of coated pit; GO:0030130,clathrin coat of trans-Golgi network vesicle; GO:0071439,clathrin complex; GO:0005829,cytosol; GO:0005794,Golgi apparatus; GO:0005886,plasma membrane; GO:0009506,plasmodesma; GO:0032051,clathrin light chain binding; GO:0005198,structural molecule activity; GO:0006886,intracellular protein transport; GO:0006898,receptor-med…	Region in Clathrin and VPS	--	--	--
12h1_transcript_10338	3066	--	--	PREDICTED: uncharacterized protein LOC108329189 isoform X1 [Vigna angularis]	--	A0A4D6M7B0_VIGUN RecName: Full=DUF4210 domain-containing protein {ECO:0000259|SMART:SM01177};	Uncharacterized conserved protein	--	Chromosome segregation during meiosis	--	--	--
12h1_transcript_10339	3052	--	--	uncharacterized protein LOC106777778 [Vigna radiata var. radiata]	--	A0A4D6LP29_VIGUN RecName: Full=PB1 domain-containing protein {ECO:0000259|SMART:SM00666};	--	--	PB1 domain	--	--	--
12h1_transcript_10341	3094	K03260 translation initiation factor 4G | (RefSeq) eukaryotic translation initiation factor (A)	--	PREDICTED: eukaryotic translation initiation factor [Vigna angularis]	IF4G1_ARATH RecName: Full=Eukaryotic translation initiation factor isoform 4G-1; Short=eIF(iso)4G-1;	A0A4D6KSJ2_VIGUN SubName: Full=Translation initiation factor 4G {ECO:0000313|EMBL:QCD80492.1};	Translation initiation factor 4F, ribosome/mRNA-bridging subunit (eIF-4G)	GO:0005737,cytoplasm; GO:0005829,cytosol; GO:0016281,eukaryotic translation initiation factor 4F complex; GO:0005634,nucleus; GO:0009536,plastid; GO:0003729,mRNA binding; GO:0003743,translation initiation factor activity; GO:0003674,molecular_function; GO:0003676,nucleic acid binding; GO:0003723,RNA binding; GO:0005488,binding; GO:0097159,organic cyclic compound binding; GO:1901363,heterocyclic c…	MIF4G domain	--	--	--
12h1_transcript_10342	3108	K10260 F-box and WD-40 domain protein 7 | (RefSeq) uncharacterized protein (A)	ko04120: Ubiquitin mediated proteolysis	PREDICTED: U-box domain-containing protein 11 [Vigna angularis]	PUB11_ARATH RecName: Full=U-box domain-containing protein 11; EC=2.3.2.27; AltName: Full=Plant U-box protein 11; AltName: Full=RING-type E3 ubiquitin transferase PUB11 {ECO:0000305};	A0A4D6L3H9_VIGUN RecName: Full=RING-type E3 ubiquitin transferase {ECO:0000256|ARBA:ARBA00012483}; EC=2.3.2.27 {ECO:0000256|ARBA:ARBA00012483};	FOG: Armadillo/beta-catenin-like repeats	GO:0005737,cytoplasm; GO:0005634,nucleus; GO:0004842,ubiquitin-protein transferase activity; GO:0051865,protein autoubiquitination; GO:0016567,protein ubiquitination; GO:0010200,response to chitin; GO:0003674,molecular_function; GO:0003824,catalytic activity; GO:0016740,transferase activity; GO:0019787,ubiquitin-like protein transferase activity; GO:0140096,catalytic activity, acting on a protein…	Armadillo/beta-catenin-like repeat	--	--	--
12h1_transcript_10343	3100	K02886 large subunit ribosomal protein L2 | (RefSeq) uncharacterized protein LOC113852671 (A)	ko03010: Ribosome	ribosomal protein L2 (plastid) [Plukenetia volubilis]	RK2_PHAVU RecName: Full=50S ribosomal protein L2, chloroplastic;	A0A291LRE7_9ROSI SubName: Full=Ribosomal protein L2 {ECO:0000313|EMBL:ATI24793.1};	Mitochondrial/chloroplast ribosomal protein L2	GO:0009507,chloroplast; GO:0015934,large ribosomal subunit; GO:0019843,rRNA binding; GO:0003735,structural constituent of ribosome; GO:0016740,transferase activity; GO:0006412,translation; GO:0003674,molecular_function; GO:0003676,nucleic acid binding; GO:0003723,RNA binding; GO:0005488,binding; GO:0097159,organic cyclic compound binding; GO:1901363,heterocyclic compound binding; GO:0005198,struc…	Ribosomal Proteins L2, RNA binding domain	--	--	--
12h1_transcript_10344	3097	--	--	XIAP-associated factor 1-like [Cajanus cajan]	--	A0A4D6NSP8_VIGUN SubName: Full=U2-associated protein {ECO:0000313|EMBL:QCE15982.1};	--	--	Ubiquitin-Binding Zinc Finger	--	--	--
12h1_transcript_10345	3052	K01595 phosphoenolpyruvate carboxylase [EC:4.1.1.31] | (RefSeq) phosphoenolpyruvate carboxylase (A)	ko00620: Pyruvate metabolism; ko00710: Carbon fixation in photosynthetic organisms; ko01100: Metabolic pathways; ko01200: Carbon metabolism	PREDICTED: phosphoenolpyruvate carboxylase-like [Vigna angularis]	CAPP_SOLTU RecName: Full=Phosphoenolpyruvate carboxylase; Short=PEPC; Short=PEPCase; EC=4.1.1.31;	A0A4D6LG74_VIGUN RecName: Full=Phosphoenolpyruvate carboxylase {ECO:0000256|ARBA:ARBA00012305}; EC=4.1.1.31 {ECO:0000256|ARBA:ARBA00012305};	--	GO:0048046,apoplast; GO:0009507,chloroplast; GO:0005829,cytosol; GO:0008964,phosphoenolpyruvate carboxylase activity; GO:0015977,carbon fixation; GO:0048366,leaf development; GO:0015979,photosynthesis; GO:0006099,tricarboxylic acid cycle; GO:0003674,molecular_function; GO:0003824,catalytic activity; GO:0004611,phosphoenolpyruvate carboxykinase activity; GO:0016829,lyase activity; GO:0016830,carbo…	Phosphoenolpyruvate carboxylase	--	--	--
12h1_transcript_10346	3098	K18423 exportin-2 (importin alpha re-exporter) | (RefSeq) exportin-2-like (A)	ko03013: Nucleocytoplasmic transport	PREDICTED: exportin-2-like [Vigna angularis]	XPO2_ARATH RecName: Full=Exportin-2; Short=Exp2; AltName: Full=Cellular apoptosis susceptibility protein homolog; AltName: Full=Importin-alpha re-exporter;	A0A4D6KJ97_VIGUN SubName: Full=Armadillo-type fold {ECO:0000313|EMBL:QCD77518.1};	Nuclear export receptor CSE1/CAS (importin beta superfamily)	GO:0005829,cytosol; GO:0005635,nuclear envelope; GO:0009506,plasmodesma; GO:0005049,nuclear export signal receptor activity; GO:0031267,small GTPase binding; GO:0006611,protein export from nucleus; GO:0006606,protein import into nucleus; GO:0003674,molecular_function; GO:0140104,molecular carrier activity; GO:0140142,nucleocytoplasmic carrier activity; GO:0005488,binding; GO:0005515,protein bindi…	CAS/CSE protein, C-terminus	--	--	--
12h1_transcript_10348	3105	K13415 protein brassinosteroid insensitive 1 [EC:2.7.10.1 2.7.11.1] | (RefSeq) uncharacterized protein LOC103413440 isoform X1 (A)	ko04075: Plant hormone signal transduction	probable disease resistance protein At5g66900 [Vigna radiata var. radiata]	DRL42_ARATH RecName: Full=Probable disease resistance protein At5g66900;	A0A1S3US50_VIGRR SubName: Full=probable disease resistance protein At5g66900 {ECO:0000313|RefSeq:XP_014508886.1, ECO:0000313|RefSeq:XP_014508887.1};	--	GO:0005829,cytosol; GO:0012505,endomembrane system; GO:0043531,ADP binding; GO:0005524,ATP binding; GO:0043130,ubiquitin binding; GO:0006952,defense response; GO:0000166,nucleotide binding; GO:0003674,molecular_function; GO:0005488,binding; GO:0017076,purine nucleotide binding; GO:0030554,adenyl nucleotide binding; GO:0032553,ribonucleotide binding; GO:0032555,purine ribonucleotide binding; GO:00…	NB-ARC domain	--	--	--
12h1_transcript_10349	3099	K15449 tRNA wybutosine-synthesizing protein 1 [EC:4.1.3.44] | (RefSeq) probable methyltransferase PMT28 (A)	--	probable methyltransferase PMT26 [Vigna radiata var. radiata]	PMTQ_ARATH RecName: Full=Probable methyltransferase PMT26; EC=2.1.1.-;	A0A4D6NMN7_VIGUN SubName: Full=S-adenosyl-L-methionine-dependent methyltransferase {ECO:0000313|EMBL:QCE15100.1};	--	GO:0005737,cytoplasm; GO:0005768,endosome; GO:0005794,Golgi apparatus; GO:0005797,Golgi medial cisterna; GO:0000139,Golgi membrane; GO:0016021,integral component of membrane; GO:0009536,plastid; GO:0005802,trans-Golgi network; GO:0008168,methyltransferase activity; GO:0032259,methylation; GO:0003674,molecular_function; GO:0003824,catalytic activity; GO:0016740,transferase activity; GO:0016741,tra…	Putative S-adenosyl-L-methionine-dependent methyltransferase	--	--	--
12h1_transcript_1035	4954	K08711 ATP-binding cassette, subfamily G (WHITE), member 2, PDR | (RefSeq) LOW QUALITY PROTEIN: ZEB2-regulated ABC transporter 1-like (A)	ko02010: ABC transporters	hypothetical protein LR48_Vigan05g216800 [Vigna angularis]	PDR1_TOBAC RecName: Full=Pleiotropic drug resistance protein 1; AltName: Full=NtPDR1;	A0A4D6N542_VIGUN SubName: Full=ATP-binding cassette {ECO:0000313|EMBL:QCE08923.1};	Pleiotropic drug resistance proteins (PDR1-15), ABC superfamily	GO:0016021,integral component of membrane; GO:0005524,ATP binding; GO:0042626,ATPase-coupled transmembrane transporter activity; GO:0000166,nucleotide binding; GO:0003674,molecular_function; GO:0005488,binding; GO:0017076,purine nucleotide binding; GO:0030554,adenyl nucleotide binding; GO:0032553,ribonucleotide binding; GO:0032555,purine ribonucleotide binding; GO:0032559,adenyl ribonucleotide bi…	ABC-2 type transporter	--	--	--
12h1_transcript_10350	3081	K25378 calpain-type cysteine protease DEK1 [EC:3.4.22.-] | (RefSeq) calpain-type cysteine protease DEK1 isoform X1 (A)	--	hypothetical protein VIGAN_01101700 [Vigna angularis var. angularis]	DEK1_ARATH RecName: Full=Calpain-type cysteine protease DEK1; EC=3.4.22.-; AltName: Full=Phytocalpain DEK1; AltName: Full=Protein DEFECTIVE KERNEL 1; Short=AtDEK1; AltName: Full=Protein EMBRYO DEFECTIVE 1275; AltName: Full=Protein EMBRYO DEFECTIVE 80; Flags: Precursor;	A0A0S3QYW6_PHAAN RecName: Full=Calpain catalytic domain-containing protein {ECO:0000259|PROSITE:PS50203};	Cytosolic Ca2+-dependent cysteine protease (calpain), large subunit (EF-Hand protein superfamily)	GO:0005737,cytoplasm; GO:0005789,endoplasmic reticulum membrane; GO:0010008,endosome membrane; GO:0005887,integral component of plasma membrane; GO:0004198,calcium-dependent cysteine-type endopeptidase activity; GO:0008234,cysteine-type peptidase activity; GO:0009793,embryo development ending in seed dormancy; GO:0090628,plant epidermal cell fate specification; GO:0032877,positive regulation of D…	--	--	--	--
12h1_transcript_10351	3097	K02899 large subunit ribosomal protein L27 | (RefSeq) uncharacterized protein LOC114179031 isoform X1 (A)	ko03010: Ribosome	hypothetical protein PHAVU_005G024900g [Phaseolus vulgaris]	RK27_TOBAC RecName: Full=50S ribosomal protein L27, chloroplastic; AltName: Full=CL27; Flags: Precursor;	A0A4D6MFC4_VIGUN SubName: Full=Large subunit ribosomal protein L27 {ECO:0000313|EMBL:QCD99440.1};	Mitochondrial ribosomal protein MRP7 (L2)	GO:0009507,chloroplast; GO:0005840,ribosome; GO:0003735,structural constituent of ribosome; GO:0006412,translation; GO:0003674,molecular_function; GO:0005198,structural molecule activity; GO:0006518,peptide metabolic process; GO:0006807,nitrogen compound metabolic process; GO:0008150,biological_process; GO:0008152,metabolic process; GO:0009058,biosynthetic process; GO:0009059,macromolecule biosyn…	Ribosomal L27 protein	--	--	--
12h1_transcript_10352	3097	K17609 nucleoredoxin [EC:1.8.1.8] | (RefSeq) hypothetical protein (A)	--	U-box domain-containing protein 35 isoform X1 [Vigna radiata var. radiata]	PUB52_ARATH RecName: Full=U-box domain-containing protein 52; AltName: Full=Plant U-box protein 52; Includes: RecName: Full=E3 ubiquitin ligase; EC=2.3.2.27; AltName: Full=RING-type E3 ubiquitin transferase {ECO:0000305}; Includes: RecName: Full=Serine/threonine-protein kinase; EC=2.7.11.-;	A0A4D6M5J7_VIGUN RecName: Full=E3 ubiquitin ligase {ECO:0000256|ARBA:ARBA00013319}; AltName: Full=RING-type E3 ubiquitin transferase {ECO:0000256|ARBA:ARBA00022285}; AltName: Full=Serine/threonine-protein kinase {ECO:0000256|ARBA:ARBA00014607};	--	GO:0005524,ATP binding; GO:0106310,protein serine kinase activity; GO:0106311,protein threonine kinase activity; GO:0004842,ubiquitin-protein transferase activity; GO:0000166,nucleotide binding; GO:0003674,molecular_function; GO:0005488,binding; GO:0017076,purine nucleotide binding; GO:0030554,adenyl nucleotide binding; GO:0032553,ribonucleotide binding; GO:0032555,purine ribonucleotide binding; …	Protein kinase domain	--	--	--
12h1_transcript_10353	3084	K00695 sucrose synthase [EC:2.4.1.13] | (GenBank) sucrose synthase (A)	ko00500: Starch and sucrose metabolism; ko01100: Metabolic pathways; ko01110: Biosynthesis of secondary metabolites	PREDICTED: TMV resistance protein N-like [Vigna angularis]	RUN1_VITRO RecName: Full=Disease resistance protein RUN1 {ECO:0000305}; AltName: Full=NAD(+) hydrolase RUN1; EC=3.2.2.6 {ECO:0000269|PubMed:31439792}; AltName: Full=NADP(+) hydrolase RUN1 {ECO:0000305}; EC=3.2.2.- {ECO:0000269|PubMed:31439792}; AltName: Full=Resistance to Uncinula necator protein {ECO:0000303|PubMed:24033846}; Short=MrRUN1 {ECO:0000303|PubMed:24033846};	A0A0L9VTU1_PHAAN RecName: Full=TIR domain-containing protein {ECO:0000259|PROSITE:PS50104};	--	GO:0005737,cytoplasm; GO:0005634,nucleus; GO:0043531,ADP binding; GO:0050135,NAD(P)+ nucleosidase activity; GO:0003953,NAD+ nucleosidase activity; GO:0061809,NAD+ nucleotidase, cyclic ADP-ribose generating; GO:0050832,defense response to fungus; GO:0019677,NAD catabolic process; GO:0043068,positive regulation of programmed cell death; GO:0007165,signal transduction; GO:0000166,nucleotide binding;…	NB-ARC domain	--	--	--
12h1_transcript_10354	3113	K03070 preprotein translocase subunit SecA [EC:7.4.2.8] | (RefSeq) protein translocase subunit SecA, chloroplastic (A)	ko03060: Protein export	PREDICTED: protein translocase subunit SecA, chloroplastic [Vigna angularis]	SECA_PEA RecName: Full=Protein translocase subunit SecA, chloroplastic {ECO:0000305}; EC=7.4.2.4 {ECO:0000269|PubMed:9342223}; Flags: Precursor;	A0A4D6N2V2_VIGUN RecName: Full=Protein translocase subunit SecA {ECO:0000256|RuleBase:RU003874};	--	GO:0009570,chloroplast stroma; GO:0009535,chloroplast thylakoid membrane; GO:0005524,ATP binding; GO:0016464,chloroplast protein-transporting ATPase activity; GO:0015450,P-P-bond-hydrolysis-driven protein transmembrane transporter activity; GO:0008320,protein transmembrane transporter activity; GO:0017038,protein import; GO:0006605,protein targeting; GO:0071806,protein transmembrane transport; GO…	SecA DEAD-like domain	--	--	--
12h1_transcript_10355	3096	--	--	vesicle transport protein SFT2B [Cajanus cajan]	--	A0A4D6MJP9_VIGUN RecName: Full=Vesicle transport protein {ECO:0000256|RuleBase:RU363111};	--	GO:0000139,Golgi membrane; GO:0016021,integral component of membrane; GO:0015031,protein transport; GO:0016192,vesicle-mediated transport; GO:0006810,transport; GO:0006811,ion transport; GO:0006820,anion transport; GO:0008104,protein localization; GO:0008150,biological_process; GO:0015833,peptide transport; GO:0033036,macromolecule localization; GO:0042886,amide transport; GO:0045184,establishmen…	--	--	--	--
12h1_transcript_10358	3041	K23025 H+-translocating diphosphatase [EC:7.1.3.1] | (RefSeq) pyrophosphate-energized membrane proton pump 2 isoform X1 (A)	--	hypothetical protein GLYMA_08G225500 [Glycine max]	AVP2_ARATH RecName: Full=Pyrophosphate-energized membrane proton pump 2; EC=7.1.3.1; AltName: Full=AVP1-like protein 1; AltName: Full=Pyrophosphate-energized inorganic pyrophosphatase 2; Short=H(+)-PPase 2; AltName: Full=Vacuolar proton pyrophosphatase 2;	I1KVV2_SOYBN RecName: Full=H(+)-exporting diphosphatase {ECO:0000256|ARBA:ARBA00013242}; EC=7.1.3.1 {ECO:0000256|ARBA:ARBA00013242};	--	GO:0005768,endosome; GO:0005794,Golgi apparatus; GO:0000137,Golgi cis cisterna; GO:0000139,Golgi membrane; GO:0016021,integral component of membrane; GO:0005802,trans-Golgi network; GO:0005773,vacuole; GO:0004427,inorganic diphosphatase activity; GO:0046872,metal ion binding; GO:0009678,pyrophosphate hydrolysis-driven proton transmembrane transporter activity; GO:0003674,molecular_function; GO:00…	Inorganic H+ pyrophosphatase	--	--	--
12h1_transcript_1036	4979	K23047 E3 ubiquitin-protein ligase UNKL [EC:2.3.2.27] | (RefSeq) zinc finger CCCH domain-containing protein 2-like (A)	--	zinc finger CCCH domain-containing protein 30-like isoform X1 [Vigna radiata var. radiata]	C3H30_ARATH RecName: Full=Zinc finger CCCH domain-containing protein 30; Short=AtC3H30;	A0A4D6M4Z1_VIGUN SubName: Full=Transcription elongation factor SPT5 {ECO:0000313|EMBL:QCD95581.1};	CCCH-type Zn-finger protein	GO:0005737,cytoplasm; GO:0005634,nucleus; GO:0003677,DNA binding; GO:0003700,DNA-binding transcription factor activity; GO:0046872,metal ion binding; GO:0006355,regulation of transcription, DNA-templated; GO:1902074,response to salt; GO:0003674,molecular_function; GO:0003676,nucleic acid binding; GO:0005488,binding; GO:0097159,organic cyclic compound binding; GO:1901363,heterocyclic compound bind…	Ankyrin repeat	C3H	TF	C3H
12h1_transcript_10360	3080	--	--	PREDICTED: protein TRM32-like [Vigna angularis]	TRM32_ARATH RecName: Full=Protein TRM32; AltName: Full=TON1-RECRUITING MOTIF protein 32;	A0A4D6N7I3_VIGUN RecName: Full=DUF4378 domain-containing protein {ECO:0000259|Pfam:PF14309};	--	--	Domain of unknown function (DUF4378)	--	--	--
12h1_transcript_10361	3076	--	--	transcription factor EMB1444 isoform X1 [Vigna radiata var. radiata]	LHWL1_ARATH RecName: Full=Transcription factor EMB1444 {ECO:0000303|PubMed:12586866}; AltName: Full=Basic helix-loop-helix protein 169 {ECO:0000305}; Short=AtbHLH169 {ECO:0000305}; Short=bHLH 169 {ECO:0000305}; AltName: Full=LONESOME HIGHWAY-like protein 1 {ECO:0000303|PubMed:17626058}; AltName: Full=Protein EMBRYO DEFECTIVE 1444 {ECO:0000303|PubMed:12586866}; AltName: Full=bHLH transcription fac…	A0A4D6M8L3_VIGUN SubName: Full=Transcription factor MYC/MYB N-terminal {ECO:0000313|EMBL:QCD97729.1};	--	GO:0005634,nucleus; GO:0003677,DNA binding; GO:0003700,DNA-binding transcription factor activity; GO:0046983,protein dimerization activity; GO:0048364,root development; GO:0003674,molecular_function; GO:0003676,nucleic acid binding; GO:0005488,binding; GO:0097159,organic cyclic compound binding; GO:1901363,heterocyclic compound binding; GO:0140110,transcription regulator activity; GO:0005515,prot…	bHLH-MYC and R2R3-MYB transcription factors N-terminal	--	--	--
12h1_transcript_10362	3098	K16732 Ase1/PRC1/MAP65 family protein | (RefSeq) 65-kDa microtubule-associated protein 5-like (A)	--	homeobox protein HAT3.1 [Vigna radiata var. radiata]	HOX1A_MAIZE RecName: Full=Homeobox protein HOX1A;	A0A4D6N5A7_VIGUN SubName: Full=Remodeling and spacing factor 1 {ECO:0000313|EMBL:QCE08478.1};	PHD Zn-finger protein	GO:0005634,nucleus; GO:0003682,chromatin binding; GO:0003677,DNA binding; GO:0000981,DNA-binding transcription factor activity, RNA polymerase II-specific; GO:0046872,metal ion binding; GO:0006325,chromatin organization; GO:0006355,regulation of transcription, DNA-templated; GO:0003674,molecular_function; GO:0005488,binding; GO:0003676,nucleic acid binding; GO:0097159,organic cyclic compound bind…	PHD-finger	HB-PHD	TF	HB->HB-PHD
12h1_transcript_10365	3107	K17985 activating molecule in BECN1-regulated autophagy protein 1 | (RefSeq) uncharacterized protein LOC114196205 (A)	--	PREDICTED: uncharacterized protein LOC108323001 [Vigna angularis]	FIE1_MAIZE RecName: Full=Polycomb group protein FIE1; AltName: Full=Protein FERTILIZATION-INDEPENDENT ENDOSPERM 1;	A0A4D6M8S9_VIGUN SubName: Full=COMPASS component SWD3 {ECO:0000313|EMBL:QCD97802.1};	WD40 repeat-containing protein	GO:0035098,ESC/E(Z) complex; GO:0006342,chromatin silencing; GO:0070734,histone H3-K27 methylation; GO:0007275,multicellular organism development; GO:0000122,negative regulation of transcription by RNA polymerase II; GO:0006139,nucleobase-containing compound metabolic process; GO:0006325,chromatin organization; GO:0006351,transcription, DNA-templated; GO:0006355,regulation of transcription, DNA-t…	WD domain, G-beta repeat	--	--	--
12h1_transcript_10367	3026	K23541 Ca2+/H+ antiporter, TMEM165/GDT1 family | (RefSeq) pentatricopeptide repeat-containing protein At5g04780, mitochondrial-like (A)	--	PREDICTED: pentatricopeptide repeat-containing protein At5g03800 [Vigna angularis]	PP363_ARATH RecName: Full=Pentatricopeptide repeat-containing protein At5g03800; AltName: Full=Protein EMBRYO DEFECTIVE 175;	A0A4D6M9L9_VIGUN SubName: Full=Structure-specific endonuclease subunit SLX1 {ECO:0000313|EMBL:QCD97995.1};	FOG: PPR repeat	GO:0008270,zinc ion binding; GO:0009793,embryo development ending in seed dormancy; GO:0003674,molecular_function; GO:0005488,binding; GO:0043167,ion binding; GO:0043169,cation binding; GO:0046872,metal ion binding; GO:0046914,transition metal ion binding; GO:0000003,reproduction; GO:0003006,developmental process involved in reproduction; GO:0007275,multicellular organism development; GO:0008150,…	PPR repeat family	--	--	--
12h1_transcript_10368	3092	K23047 E3 ubiquitin-protein ligase UNKL [EC:2.3.2.27] | (RefSeq) zinc finger CCCH domain-containing protein 2-like (A)	--	zinc finger CCCH domain-containing protein 30-like isoform X1 [Vigna radiata var. radiata]	C3H30_ARATH RecName: Full=Zinc finger CCCH domain-containing protein 30; Short=AtC3H30;	A0A4D6M4Z1_VIGUN SubName: Full=Transcription elongation factor SPT5 {ECO:0000313|EMBL:QCD95581.1};	CCCH-type Zn-finger protein	GO:0005737,cytoplasm; GO:0005634,nucleus; GO:0003677,DNA binding; GO:0003700,DNA-binding transcription factor activity; GO:0046872,metal ion binding; GO:0006355,regulation of transcription, DNA-templated; GO:1902074,response to salt; GO:0003674,molecular_function; GO:0003676,nucleic acid binding; GO:0005488,binding; GO:0097159,organic cyclic compound binding; GO:1901363,heterocyclic compound bind…	Ankyrin repeat	C3H	TF	C3H
12h1_transcript_10369	3083	K12823 ATP-dependent RNA helicase DDX5/DBP2 [EC:3.6.4.13] | (RefSeq) DEAD-box ATP-dependent RNA helicase 20-like isoform X1 (A)	ko03040: Spliceosome	PREDICTED: DEAD-box ATP-dependent RNA helicase 20 isoform X1 [Vigna angularis]	RH30_ARATH RecName: Full=DEAD-box ATP-dependent RNA helicase 30; EC=3.6.4.13;	A0A4D6KZ01_VIGUN SubName: Full=ATP-dependent RNA helicase DDX5/DBP2 {ECO:0000313|EMBL:QCD81029.1};	ATP-dependent RNA helicase	GO:0005634,nucleus; GO:0005524,ATP binding; GO:0003729,mRNA binding; GO:0003723,RNA binding; GO:0003724,RNA helicase activity; GO:0000184,nuclear-transcribed mRNA catabolic process, nonsense-mediated decay; GO:0006364,rRNA processing; GO:0000166,nucleotide binding; GO:0003674,molecular_function; GO:0005488,binding; GO:0017076,purine nucleotide binding; GO:0030554,adenyl nucleotide binding; GO:003…	Helicase conserved C-terminal domain	--	--	--
12h1_transcript_1037	4981	K16578 CLIP-associating protein 1/2 | (RefSeq) CLIP-associated protein (A)	--	CLIP-associated protein isoform X1 [Vigna radiata var. radiata]	CLASP_ARATH RecName: Full=CLIP-associated protein; Short=AtCLASP;	A0A4D6MDE0_VIGUN SubName: Full=Uncharacterized protein {ECO:0000313|EMBL:QCD97814.1};	CLIP-associating protein	GO:0005938,cell cortex; GO:0005881,cytoplasmic microtubule; GO:0005739,mitochondrion; GO:0009524,phragmoplast; GO:0005886,plasma membrane; GO:0009506,plasmodesma; GO:0005876,spindle microtubule; GO:0008017,microtubule binding; GO:0051010,microtubule plus-end binding; GO:0051301,cell division; GO:0043622,cortical microtubule organization; GO:0000226,microtubule cytoskeleton organization; GO:000027…	CLASP N terminal	--	--	--
12h1_transcript_10370	3082	K11093 U1 small nuclear ribonucleoprotein 70kDa | (RefSeq) LOW QUALITY PROTEIN: U1 small nuclear ribonucleoprotein 70 kDa (A)	ko03040: Spliceosome	hypothetical protein VIGAN_10166000 [Vigna angularis var. angularis]	RU17_ARATH RecName: Full=U1 small nuclear ribonucleoprotein 70 kDa; Short=U1 snRNP 70 kDa; Short=U1-70K; Short=snRNP70;	A0A0S3T4H1_PHAAN RecName: Full=RRM domain-containing protein {ECO:0000259|PROSITE:PS50102};	U1 small nuclear ribonucleoprotein (RRM superfamily)	GO:0016607,nuclear speck; GO:0005634,nucleus; GO:0005685,U1 snRNP; GO:0071004,U2-type prespliceosome; GO:0003729,mRNA binding; GO:0017069,snRNA binding; GO:0030619,U1 snRNA binding; GO:0000398,mRNA splicing, via spliceosome; GO:0003674,molecular_function; GO:0003676,nucleic acid binding; GO:0003723,RNA binding; GO:0005488,binding; GO:0097159,organic cyclic compound binding; GO:1901363,heterocycli…	U1 small nuclear ribonucleoprotein of 70kDa MW N terminal	--	--	--
12h1_transcript_10371	3080	K23541 Ca2+/H+ antiporter, TMEM165/GDT1 family | (RefSeq) pentatricopeptide repeat-containing protein At3g24000, mitochondrial-like (A)	--	PREDICTED: pentatricopeptide repeat-containing protein At2g22070 [Vigna angularis]	PP168_ARATH RecName: Full=Pentatricopeptide repeat-containing protein At2g22070;	A0A0L9U0C0_PHAAN RecName: Full=DYW_deaminase domain-containing protein {ECO:0000259|Pfam:PF14432};	FOG: PPR repeat	GO:0043231,intracellular membrane-bounded organelle; GO:0003723,RNA binding; GO:0008270,zinc ion binding; GO:0009451,RNA modification; GO:0003674,molecular_function; GO:0003676,nucleic acid binding; GO:0005488,binding; GO:0097159,organic cyclic compound binding; GO:1901363,heterocyclic compound binding; GO:0043167,ion binding; GO:0043169,cation binding; GO:0046872,metal ion binding; GO:0046914,tr…	PPR repeat family	--	--	--
12h1_transcript_10372	3095	K01338 ATP-dependent Lon protease [EC:3.4.21.53] | (RefSeq) lon protease homolog 2, peroxisomal-like (A)	--	lon protease homolog 2, peroxisomal [Vigna radiata var. radiata]	LONP2_ARATH RecName: Full=Lon protease homolog 2, peroxisomal {ECO:0000255|HAMAP-Rule:MF_03121}; EC=3.4.21.53 {ECO:0000255|HAMAP-Rule:MF_03121};	A0A4D6KUD9_VIGUN RecName: Full=Lon protease homolog 2, peroxisomal {ECO:0000256|HAMAP-Rule:MF_03121}; EC=3.4.21.- {ECO:0000256|HAMAP-Rule:MF_03121};	Mitochondrial ATP-dependent protease PIM1/LON	GO:0070013,intracellular organelle lumen; GO:0005782,peroxisomal matrix; GO:0005777,peroxisome; GO:0005524,ATP binding; GO:0004176,ATP-dependent peptidase activity; GO:0004252,serine-type endopeptidase activity; GO:0048527,lateral root development; GO:0016560,protein import into peroxisome matrix, docking; GO:0016485,protein processing; GO:0006515,protein quality control for misfolded or incomple…	Lon protease (S16) C-terminal proteolytic domain	--	--	--
12h1_transcript_10373	3095	K14510 serine/threonine-protein kinase CTR1 [EC:2.7.11.1] | (RefSeq) serine/threonine-protein kinase CTR1 (A)	ko04016: MAPK signaling pathway - plant; ko04075: Plant hormone signal transduction	serine/threonine-protein kinase CTR1 [Vigna radiata var. radiata]	CTR1_ARATH RecName: Full=Serine/threonine-protein kinase CTR1 {ECO:0000303|PubMed:8431946}; EC=2.7.11.1 {ECO:0000305}; AltName: Full=Protein CONSTITUTIVE TRIPLE RESPONSE1 {ECO:0000303|PubMed:8431946};	A0A4D6MWU3_VIGUN SubName: Full=Serine/threonine-protein kinase CTR1 {ECO:0000313|EMBL:QCE05913.1};	Tyrosine kinase specific for activated (GTP-bound) p21cdc42Hs	GO:0005789,endoplasmic reticulum membrane; GO:0005524,ATP binding; GO:0004672,protein kinase activity; GO:0106310,protein serine kinase activity; GO:0004674,protein serine/threonine kinase activity; GO:0004712,protein serine/threonine/tyrosine kinase activity; GO:0106311,protein threonine kinase activity; GO:0009873,ethylene-activated signaling pathway; GO:0009686,gibberellin biosynthetic process…	Ethylene-responsive protein kinase Le-CTR1	--	--	--
12h1_transcript_10375	3095	K14007 protein transport protein SEC24 | (RefSeq) protein transport protein Sec24-like At3g07100 (A)	ko04141: Protein processing in endoplasmic reticulum	protein transport protein Sec24-like At3g07100 [Vigna radiata var. radiata]	SC24A_ARATH RecName: Full=Protein transport protein Sec24-like At3g07100;	A0A4D6LIT6_VIGUN SubName: Full=Protein transport protein SEC24 {ECO:0000313|EMBL:QCD88034.1};	Vesicle coat complex COPII, subunit SEC24/subunit SFB2	GO:0030127,COPII vesicle coat; GO:0070971,endoplasmic reticulum exit site; GO:0005789,endoplasmic reticulum membrane; GO:0000139,Golgi membrane; GO:0000149,SNARE binding; GO:0008270,zinc ion binding; GO:0090110,COPII-coated vesicle cargo loading; GO:0007029,endoplasmic reticulum organization; GO:0080119,ER body organization; GO:0007030,Golgi organization; GO:0006886,intracellular protein transpor…	Sec23/Sec24 trunk domain	--	--	--
12h1_transcript_10376	3092	K01725 cyanate lyase [EC:4.2.1.104] | (RefSeq) cyanate hydratase (A)	ko00910: Nitrogen metabolism; ko01100: Metabolic pathways	cyanate hydratase [Vigna radiata var. radiata]	CYNS_SOYBN RecName: Full=Cyanate hydratase {ECO:0000255|HAMAP-Rule:MF_03139}; Short=Cyanase {ECO:0000255|HAMAP-Rule:MF_03139}; EC=4.2.1.104 {ECO:0000255|HAMAP-Rule:MF_03139}; AltName: Full=Cyanate hydrolase {ECO:0000255|HAMAP-Rule:MF_03139}; AltName: Full=Cyanate lyase {ECO:0000255|HAMAP-Rule:MF_03139};	A0A1S3V1W3_VIGRR RecName: Full=Cyanate hydratase {ECO:0000256|HAMAP-Rule:MF_03139}; Short=Cyanase {ECO:0000256|HAMAP-Rule:MF_03139}; EC=4.2.1.104 {ECO:0000256|HAMAP-Rule:MF_03139}; AltName: Full=Cyanate hydrolase {ECO:0000256|HAMAP-Rule:MF_03139}; AltName: Full=Cyanate lyase {ECO:0000256|HAMAP-Rule:MF_03139};	--	GO:0008824,cyanate hydratase activity; GO:0003677,DNA binding; GO:0009439,cyanate metabolic process; GO:0003674,molecular_function; GO:0003824,catalytic activity; GO:0016829,lyase activity; GO:0016840,carbon-nitrogen lyase activity; GO:0003676,nucleic acid binding; GO:0005488,binding; GO:0097159,organic cyclic compound binding; GO:1901363,heterocyclic compound binding; GO:0006082,organic acid met…	Helix-turn-helix	--	--	--
12h1_transcript_10377	3052	K12200 programmed cell death 6-interacting protein | (RefSeq) vacuolar-sorting protein BRO1 (A)	ko03250: Viral life cycle - HIV-1; ko04144: Endocytosis	hypothetical protein VIGAN_08039500 [Vigna angularis var. angularis]	BRO1_ARATH RecName: Full=Vacuolar-sorting protein BRO1 {ECO:0000305}; AltName: Full=BRO domain-containing protein 1 {ECO:0000305}; Short=AtBRO1 {ECO:0000303|PubMed:26902184};	A0A4D6N6L5_VIGUN SubName: Full=Programmed cell death 6-interacting protein {ECO:0000313|EMBL:QCE08552.1};	Predicted signal transduction protein	GO:0005737,cytoplasm; GO:0005829,cytosol; GO:0005770,late endosome; GO:0005771,multivesicular body; GO:0009506,plasmodesma; GO:0043621,protein self-association; GO:0043130,ubiquitin binding; GO:0099638,endosome to plasma membrane protein transport; GO:0036257,multivesicular body organization; GO:0043328,protein transport to vacuole involved in ubiquitin-dependent protein catabolic process via the…	BRO1-like domain	--	--	--
12h1_transcript_10378	3095	K01681 aconitate hydratase [EC:4.2.1.3] | (RefSeq) aconitate hydratase, cytoplasmic (A)	ko00020: Citrate cycle (TCA cycle); ko00630: Glyoxylate and dicarboxylate metabolism; ko01100: Metabolic pathways; ko01110: Biosynthesis of secondary metabolites; ko01200: Carbon metabolism; ko01210: 2-Oxocarboxylic acid metabolism; ko01230: Biosynthesis of amino acids	aconitate hydratase, cytoplasmic [Vigna radiata var. radiata]	ACO3M_ARATH RecName: Full=Aconitate hydratase 3, mitochondrial {ECO:0000303|PubMed:25061985}; Short=Aconitase 3 {ECO:0000303|PubMed:25061985}; Short=mACO1 {ECO:0000303|PubMed:24296071}; EC=4.2.1.3 {ECO:0000250|UniProtKB:P19414}; AltName: Full=Citrate hydro-lyase 3 {ECO:0000303|PubMed:25061985}; Flags: Precursor;	A0A4D6N9G2_VIGUN RecName: Full=Aconitate hydratase {ECO:0000256|RuleBase:RU361275}; Short=Aconitase {ECO:0000256|RuleBase:RU361275}; EC=4.2.1.3 {ECO:0000256|RuleBase:RU361275};	RNA-binding translational regulator IRP (aconitase superfamily)	GO:0005618,cell wall; GO:0009507,chloroplast; GO:0009570,chloroplast stroma; GO:0005737,cytoplasm; GO:0005829,cytosol; GO:0005739,mitochondrion; GO:0005774,vacuolar membrane; GO:0051539,4 iron, 4 sulfur cluster binding; GO:0003994,aconitate hydratase activity; GO:0005524,ATP binding; GO:0047780,citrate dehydratase activity; GO:0005507,copper ion binding; GO:0006101,citrate metabolic process; GO:0…	Aconitase family (aconitate hydratase)	--	--	--
12h1_transcript_10379	3094	--	--	uncharacterized protein LOC106773152 [Vigna radiata var. radiata]	XLG1_ARATH RecName: Full=Extra-large guanine nucleotide-binding protein 1; AltName: Full=Extra-large GTP-binding protein 1; Short=Extra-large G-protein 1;	A0A4D6MRL6_VIGUN RecName: Full=zinc_ribbon_12 domain-containing protein {ECO:0000259|Pfam:PF11331};	--	GO:0005834,heterotrimeric G-protein complex; GO:0005634,nucleus; GO:0001664,G protein-coupled receptor binding; GO:0031683,G-protein beta/gamma-subunit complex binding; GO:0005525,GTP binding; GO:0003924,GTPase activity; GO:0046872,metal ion binding; GO:0007188,adenylate cyclase-modulating G protein-coupled receptor signaling pathway; GO:0003674,molecular_function; GO:0005102,signaling receptor b…	Probable zinc-ribbon domain	--	--	--
12h1_transcript_1038	4974	K08711 ATP-binding cassette, subfamily G (WHITE), member 2, PDR | (RefSeq) LOW QUALITY PROTEIN: ZEB2-regulated ABC transporter 1-like (A)	ko02010: ABC transporters	PREDICTED: pleiotropic drug resistance protein 3-like isoform X2 [Vigna angularis]	PDR3_TOBAC RecName: Full=Pleiotropic drug resistance protein 3; AltName: Full=NtPDR3;	A0A4D6KVZ8_VIGUN SubName: Full=ATP-binding cassette {ECO:0000313|EMBL:QCD80127.1};	Pleiotropic drug resistance proteins (PDR1-15), ABC superfamily	GO:0016021,integral component of membrane; GO:0005524,ATP binding; GO:0042626,ATPase-coupled transmembrane transporter activity; GO:0000166,nucleotide binding; GO:0003674,molecular_function; GO:0005488,binding; GO:0017076,purine nucleotide binding; GO:0030554,adenyl nucleotide binding; GO:0032553,ribonucleotide binding; GO:0032555,purine ribonucleotide binding; GO:0032559,adenyl ribonucleotide bi…	ABC-2 type transporter	--	--	--
12h1_transcript_10380	3006	K17680 twinkle protein [EC:5.6.2.3] | (RefSeq) twinkle homolog protein, chloroplastic/mitochondrial (A)	--	PREDICTED: twinkle homolog protein, chloroplastic/mitochondrial [Vigna angularis]	TWIH_ARATH RecName: Full=Twinkle homolog protein, chloroplastic/mitochondrial; AltName: Full=DNA helicase; EC=3.6.4.12; AltName: Full=DNA primase; EC=2.7.7.-; Flags: Precursor;	A0A4D6KS07_VIGUN SubName: Full=P-loop containing nucleoside triphosphate hydrolase {ECO:0000313|EMBL:QCD77411.1};	--	GO:0009507,chloroplast; GO:0005739,mitochondrion; GO:0005524,ATP binding; GO:0003678,DNA helicase activity; GO:0003896,DNA primase activity; GO:0046872,metal ion binding; GO:0003697,single-stranded DNA binding; GO:0009260,ribonucleotide biosynthetic process; GO:0000166,nucleotide binding; GO:0003674,molecular_function; GO:0005488,binding; GO:0017076,purine nucleotide binding; GO:0030554,adenyl nu…	DnaB-like helicase C terminal domain	--	--	--
12h1_transcript_10381	3094	K15920 xylan 1,4-beta-xylosidase [EC:3.2.1.37] | (RefSeq) beta-D-xylosidase 4-like (A)	ko00520: Amino sugar and nucleotide sugar metabolism; ko01100: Metabolic pathways	PREDICTED: beta-D-xylosidase 1-like [Vigna angularis]	BXL1_ARATH RecName: Full=Beta-D-xylosidase 1; Short=AtBXL1; EC=3.2.1.-; AltName: Full=Alpha-L-arabinofuranosidase; EC=3.2.1.55; Flags: Precursor;	A0A4D6NL55_VIGUN SubName: Full=Beta-glucosidase {ECO:0000313|EMBL:QCE13329.1};	--	GO:0048046,apoplast; GO:0009505,plant-type cell wall; GO:0009536,plastid; GO:0046556,alpha-L-arabinofuranosidase activity; GO:0009044,xylan 1,4-beta-xylosidase activity; GO:0031222,arabinan catabolic process; GO:0010214,seed coat development; GO:0045493,xylan catabolic process; GO:0003674,molecular_function; GO:0003824,catalytic activity; GO:0004553,hydrolase activity, hydrolyzing O-glycosyl comp…	Glycosyl hydrolase family 3 N terminal domain	--	--	--
12h1_transcript_10382	3086	K01214 isoamylase [EC:3.2.1.68] | (RefSeq) isoamylase 3, chloroplastic (A)	ko00500: Starch and sucrose metabolism; ko01100: Metabolic pathways; ko01110: Biosynthesis of secondary metabolites	PREDICTED: pullulanase 1, chloroplastic isoform X3 [Vigna angularis]	PULA1_ARATH RecName: Full=Pullulanase 1, chloroplastic; Short=AtPU1; EC=3.2.1.142; AltName: Full=Protein LIMIT DEXTRINASE; Short=AtLDA; Flags: Precursor;	A0A4D6N4I2_VIGUN SubName: Full=Pullulanase {ECO:0000313|EMBL:QCE07791.1};	1,4-alpha-glucan branching enzyme/starch branching enzyme II	GO:0009507,chloroplast; GO:0009570,chloroplast stroma; GO:0010303,limit dextrinase activity; GO:0051060,pullulanase activity; GO:0019252,starch biosynthetic process; GO:0005983,starch catabolic process; GO:0003674,molecular_function; GO:0003824,catalytic activity; GO:0004553,hydrolase activity, hydrolyzing O-glycosyl compounds; GO:0016787,hydrolase activity; GO:0016798,hydrolase activity, acting …	Domain of unknown function (DUF3372)	--	--	--
12h1_transcript_10384	3100	K05662 ATP-binding cassette, subfamily B (MDR/TAP), member 7 | (RefSeq) ABC transporter B family member 25, mitochondrial isoform X1 (A)	ko02010: ABC transporters	ABC transporter B family member 25, mitochondrial [Vigna radiata var. radiata]	AB25B_ARATH RecName: Full=ABC transporter B family member 25, mitochondrial; Short=ABC transporter ABCB.25; Short=AtABCB25; AltName: Full=ABC transporter of the mitochondrion 3; Short=AtATM3; Short=Iron-sulfur clusters transporter ATM3; AltName: Full=Protein STARIK 1; Flags: Precursor;	A0A4D6MM72_VIGUN SubName: Full=Mitochondrial ABC transporter ATM {ECO:0000313|EMBL:QCE01097.1};	Mitochondrial Fe/S cluster exporter, ABC superfamily	GO:0009507,chloroplast; GO:0009941,chloroplast envelope; GO:0016021,integral component of membrane; GO:0005743,mitochondrial inner membrane; GO:0005739,mitochondrion; GO:0009536,plastid; GO:0005524,ATP binding; GO:0042626,ATPase-coupled transmembrane transporter activity; GO:0006879,cellular iron ion homeostasis; GO:0009658,chloroplast organization; GO:0051276,chromosome organization; GO:0006811,…	ABC transporter transmembrane region	--	--	--
12h1_transcript_10385	3088	K12129 pseudo-response regulator 7 | (RefSeq) LOW QUALITY PROTEIN: two-component response regulator-like APRR3 (A)	ko04712: Circadian rhythm - plant	hypothetical protein VIGAN_06193000 [Vigna angularis var. angularis]	APRR7_ARATH RecName: Full=Two-component response regulator-like APRR7; AltName: Full=Pseudo-response regulator 7;	A0A4D6LIE9_VIGUN SubName: Full=Pseudo-response regulator 7 {ECO:0000313|EMBL:QCD88288.1};	GATA-4/5/6 transcription factors	GO:0005739,mitochondrion; GO:0005634,nucleus; GO:0003677,DNA binding; GO:0007623,circadian rhythm; GO:0045892,negative regulation of transcription, DNA-templated; GO:0000160,phosphorelay signal transduction system; GO:0010017,red or far-red light signaling pathway; GO:0006355,regulation of transcription, DNA-templated; GO:0003674,molecular_function; GO:0003676,nucleic acid binding; GO:0005488,bin…	CCT motif	Others	TR	Others
12h1_transcript_10386	3094	--	--	splicing factor, suppressor of white-apricot homolog isoform X1 [Vigna radiata var. radiata]	--	A0A4D6MP43_VIGUN SubName: Full=Uncharacterized protein {ECO:0000313|EMBL:QCE01747.1};	mRNA splicing factor	GO:0003723,RNA binding; GO:0006396,RNA processing; GO:0003674,molecular_function; GO:0003676,nucleic acid binding; GO:0005488,binding; GO:0097159,organic cyclic compound binding; GO:1901363,heterocyclic compound binding; GO:0006139,nucleobase-containing compound metabolic process; GO:0006725,cellular aromatic compound metabolic process; GO:0006807,nitrogen compound metabolic process; GO:0008150,b…	Surp module	--	--	--
12h1_transcript_10387	3084	K00695 sucrose synthase [EC:2.4.1.13] | (GenBank) sucrose synthase (A)	ko00500: Starch and sucrose metabolism; ko01100: Metabolic pathways; ko01110: Biosynthesis of secondary metabolites	uncharacterized protein LOC106773334 [Vigna radiata var. radiata]	TMVRN_NICGU RecName: Full=TMV resistance protein N; EC=3.2.2.6 {ECO:0000255|PROSITE-ProRule:PRU00204};	A0A1S3VB82_VIGRR SubName: Full=uncharacterized protein LOC106773334 {ECO:0000313|RefSeq:XP_014515520.2};	--	GO:0005737,cytoplasm; GO:0043531,ADP binding; GO:0005524,ATP binding; GO:0050135,NAD(P)+ nucleosidase activity; GO:0061809,NAD+ nucleotidase, cyclic ADP-ribose generating; GO:0009626,plant-type hypersensitive response; GO:0007165,signal transduction; GO:0000166,nucleotide binding; GO:0003674,molecular_function; GO:0005488,binding; GO:0017076,purine nucleotide binding; GO:0030554,adenyl nucleotide…	Leucine rich repeat	--	--	--
12h1_transcript_10388	3056	K20160 DENN domain-containing protein 1 | (RefSeq) predicted protein (A)	--	uncharacterized protein LOC106768334 isoform X1 [Vigna radiata var. radiata]	SCD1_ARATH RecName: Full=DENN domain and WD repeat-containing protein SCD1 {ECO:0000305}; AltName: Full=Protein STOMATAL CYTOKINESIS DEFECTIVE 1 {ECO:0000303|PubMed:12874123};	A0A4D6KXK6_VIGUN SubName: Full=Carboxypeptidase {ECO:0000313|EMBL:QCD80239.1};	--	GO:0030136,clathrin-coated vesicle; GO:0080008,Cul4-RING E3 ubiquitin ligase complex; GO:0031410,cytoplasmic vesicle; GO:0005886,plasma membrane; GO:0000911,cytokinesis by cell plate formation; GO:0010235,guard mother cell cytokinesis; GO:0009825,multidimensional cell growth; GO:0045824,negative regulation of innate immune response; GO:0040008,regulation of growth; GO:0032483,regulation of Rab pr…	DENN (AEX-3) domain	--	--	--
12h1_transcript_10389	3094	--	--	cytochrome b561, DM13 and DOMON domain-containing protein At5g54830-like [Vigna radiata var. radiata]	B561A_ARATH RecName: Full=Cytochrome b561, DM13 and DOMON domain-containing protein At5g54830; AltName: Full=Protein b561A.tha1; Flags: Precursor;	A0A4D6MC92_VIGUN SubName: Full=Uncharacterized protein {ECO:0000313|EMBL:QCD98021.1};	Protein predicted to be involved in spindle matrix formation, contains DM13, DoH, and DOMON domains	GO:0005768,endosome; GO:0005794,Golgi apparatus; GO:0016021,integral component of membrane; GO:0005802,trans-Golgi network; GO:0046872,metal ion binding; GO:0003674,molecular_function; GO:0005488,binding; GO:0043167,ion binding; GO:0043169,cation binding; GO:0005575,cellular_component; GO:0005622,intracellular anatomical structure; GO:0005737,cytoplasm; GO:0012505,endomembrane system; GO:0031410,…	DOMON domain	--	--	--
12h1_transcript_10390	3100	K13161 heterogeneous nuclear ribonucleoprotein R | (RefSeq) heterogeneous nuclear ribonucleoprotein Q-like (A)	--	nucleolin [Vigna radiata var. radiata]	HNRPQ_ARATH RecName: Full=Heterogeneous nuclear ribonucleoprotein Q {ECO:0000305}; Short=hnRNP Q {ECO:0000305}; AltName: Full=Protein LHP1-INTERACTING FACTOR 2 {ECO:0000303|PubMed:21304947};	A0A4D6MVZ6_VIGUN SubName: Full=Heterogeneous nuclear ribonucleoprotein Q {ECO:0000313|EMBL:QCE04821.1};	--	GO:0005737,cytoplasm; GO:0005829,cytosol; GO:0005783,endoplasmic reticulum; GO:0005634,nucleus; GO:0003682,chromatin binding; GO:0003729,mRNA binding; GO:0043565,sequence-specific DNA binding; GO:0071395,cellular response to jasmonic acid stimulus; GO:0042742,defense response to bacterium; GO:0050832,defense response to fungus; GO:0045087,innate immune response; GO:0007275,multicellular organism …	RNA recognition motif. (a.k.a. RRM, RBD, or RNP domain)	--	--	--
12h1_transcript_10391	3094	K08360 transmembrane ascorbate-dependent reductase [EC:7.2.1.3] | (RefSeq) transmembrane ascorbate ferrireductase 1 (A)	--	PREDICTED: transmembrane ascorbate ferrireductase 1 [Vigna angularis]	ACFR1_ARATH RecName: Full=Transmembrane ascorbate ferrireductase 1; EC=7.2.1.3 {ECO:0000269|PubMed:14730083, ECO:0000269|PubMed:17376442}; AltName: Full=Cytochrome b561; Short=Artb561-1; Short=AtCytb561; AltName: Full=Protein b561A.tha5; AltName: Full=Tonoplast Cyt-b561; Short=TCytb;	A0A4D6N347_VIGUN SubName: Full=Cytochrome b-561 {ECO:0000313|EMBL:QCE08210.1};	Cytochrome b	GO:0009507,chloroplast; GO:0016021,integral component of membrane; GO:0005774,vacuolar membrane; GO:0005773,vacuole; GO:0046872,metal ion binding; GO:0016491,oxidoreductase activity; GO:0019904,protein domain specific binding; GO:0140571,transmembrane ascorbate ferrireductase activity; GO:0003674,molecular_function; GO:0005488,binding; GO:0043167,ion binding; GO:0043169,cation binding; GO:0003824…	--	--	--	--
12h1_transcript_10392	3094	K14514 ethylene-insensitive protein 3 | (RefSeq) ETHYLENE INSENSITIVE 3-like 3 protein isoform X1 (A)	ko04016: MAPK signaling pathway - plant; ko04075: Plant hormone signal transduction	ETHYLENE INSENSITIVE 3-like 3 protein isoform X1 [Vigna radiata var. radiata]	EIL3_ARATH RecName: Full=ETHYLENE INSENSITIVE 3-like 3 protein;	A0A1S3TWG7_VIGRR SubName: Full=ETHYLENE INSENSITIVE 3-like 3 protein isoform X1 {ECO:0000313|RefSeq:XP_014498118.1};	--	GO:0005634,nucleus; GO:0003677,DNA binding; GO:0003700,DNA-binding transcription factor activity; GO:0000976,transcription regulatory region sequence-specific DNA binding; GO:0009873,ethylene-activated signaling pathway; GO:0042762,regulation of sulfur metabolic process; GO:0006355,regulation of transcription, DNA-templated; GO:0003674,molecular_function; GO:0003676,nucleic acid binding; GO:00054…	Ethylene insensitive 3	EIL	TF	EIL
12h1_transcript_10394	3093	K14496 abscisic acid receptor PYR/PYL family | (RefSeq) hypothetical protein (A)	ko04016: MAPK signaling pathway - plant; ko04075: Plant hormone signal transduction	hypothetical protein GLYMA_16G025900 [Glycine max]	PYL9_ARATH RecName: Full=Abscisic acid receptor PYL9; AltName: Full=ABI1-binding protein 4; AltName: Full=PYR1-like protein 9; AltName: Full=Regulatory components of ABA receptor 1;	I1MKK6_SOYBN SubName: Full=Uncharacterized protein {ECO:0000313|EMBL:KRH06494.1, ECO:0000313|EnsemblPlants:KRH06494};	--	GO:0005737,cytoplasm; GO:0005634,nucleus; GO:0005886,plasma membrane; GO:0010427,abscisic acid binding; GO:0042803,protein homodimerization activity; GO:0004864,protein phosphatase inhibitor activity; GO:0038023,signaling receptor activity; GO:0009738,abscisic acid-activated signaling pathway; GO:0080163,regulation of protein serine/threonine phosphatase activity; GO:0003674,molecular_function; G…	Polyketide cyclase / dehydrase and lipid transport	--	--	--
12h1_transcript_10397	3093	K18577 mannosylglycoprotein endo-beta-mannosidase [EC:3.2.1.152] | (RefSeq) mannosylglycoprotein endo-beta-mannosidase-like (A)	--	mannosylglycoprotein endo-beta-mannosidase-like [Vigna radiata var. radiata]	EBM_LILLO RecName: Full=Mannosylglycoprotein endo-beta-mannosidase; Short=Endo-beta-mannosidase; EC=3.2.1.152; Contains: RecName: Full=Mannosylglycoprotein endo-beta-mannosidase 31 kDa subunit; Contains: RecName: Full=Mannosylglycoprotein endo-beta-mannosidase 28 kDa subunit; Contains: RecName: Full=Mannosylglycoprotein endo-beta-mannosidase 42 kDa subunit;	A0A4D6KVN2_VIGUN SubName: Full=Beta-mannosidase {ECO:0000313|EMBL:QCD77744.1};	Predicted beta-mannosidase	GO:0033947,mannosylglycoprotein endo-beta-mannosidase activity; GO:0005975,carbohydrate metabolic process; GO:0003674,molecular_function; GO:0003824,catalytic activity; GO:0004553,hydrolase activity, hydrolyzing O-glycosyl compounds; GO:0004567,beta-mannosidase activity; GO:0015923,mannosidase activity; GO:0016787,hydrolase activity; GO:0016798,hydrolase activity, acting on glycosyl bonds; GO:000…	Glycosyl hydrolases family 2	--	--	--
12h1_transcript_10398	3184	K20102 YTH domain-containing family protein | (RefSeq) YTH domain-containing protein ECT4-like isoform X1 (A)	--	hypothetical protein LR48_Vigan01g035100 [Vigna angularis]	ECT2_ARATH RecName: Full=YTH domain-containing protein ECT2 {ECO:0000305}; AltName: Full=Protein EVOLUTIONARILY CONSERVED C-TERMINAL REGION 2 {ECO:0000303|PubMed:16113215};	A0A4D6L821_VIGUN RecName: Full=YTH domain-containing protein {ECO:0000259|PROSITE:PS50882};	Uncharacterized high-glucose-regulated protein	GO:0005737,cytoplasm; GO:0005829,cytosol; GO:0005634,nucleus; GO:0003729,mRNA binding; GO:0061157,mRNA destabilization; GO:0003674,molecular_function; GO:0003676,nucleic acid binding; GO:0003723,RNA binding; GO:0005488,binding; GO:0097159,organic cyclic compound binding; GO:1901363,heterocyclic compound binding; GO:0006139,nucleobase-containing compound metabolic process; GO:0006401,RNA catabolic…	YT521-B-like domain	--	--	--
12h1_transcript_10399	3094	K04733 interleukin-1 receptor-associated kinase 4 [EC:2.7.11.1] | (RefSeq) G-type lectin S-receptor-like serine/threonine-protein kinase RKS1 (A)	--	hypothetical protein PHAVU_008G077500g [Phaseolus vulgaris]	CRK25_ARATH RecName: Full=Cysteine-rich receptor-like protein kinase 25; Short=Cysteine-rich RLK25; EC=2.7.11.-; Flags: Precursor;	V7B370_PHAVU SubName: Full=Uncharacterized protein {ECO:0000313|EMBL:ESW12015.1};	--	GO:0016021,integral component of membrane; GO:0005886,plasma membrane; GO:0005524,ATP binding; GO:0106310,protein serine kinase activity; GO:0004674,protein serine/threonine kinase activity; GO:0106311,protein threonine kinase activity; GO:0042742,defense response to bacterium; GO:0006468,protein phosphorylation; GO:0000166,nucleotide binding; GO:0003674,molecular_function; GO:0005488,binding; GO…	Salt stress response/antifungal	--	--	--
12h1_transcript_104	6673	--	--	PREDICTED: chromatin modification-related protein EAF1 B-like isoform X6 [Vigna angularis]	EAF1B_ARATH RecName: Full=Chromatin modification-related protein EAF1 B; AltName: Full=ESA1-associated factor 1 B;	A0A3Q0FIZ8_VIGRR SubName: Full=chromatin modification-related protein EAF1 B isoform X6 {ECO:0000313|RefSeq:XP_022642212.1};	--	GO:0048046,apoplast; GO:0035267,NuA4 histone acetyltransferase complex; GO:0005634,nucleus; GO:0003677,DNA binding; GO:0043981,histone H4-K5 acetylation; GO:0009909,regulation of flower development; GO:2000028,regulation of photoperiodism, flowering; GO:0048510,regulation of timing of transition from vegetative to reproductive phase; GO:0003674,molecular_function; GO:0003676,nucleic acid binding;…	Myb-like DNA-binding domain	--	--	--
12h1_transcript_10401	3093	K04733 interleukin-1 receptor-associated kinase 4 [EC:2.7.11.1] | (RefSeq) G-type lectin S-receptor-like serine/threonine-protein kinase RKS1 (A)	--	PREDICTED: probable leucine-rich repeat receptor-like serine/threonine-protein kinase At3g14840 isoform X5 [Vigna angularis]	Y3148_ARATH RecName: Full=Probable leucine-rich repeat receptor-like serine/threonine-protein kinase At3g14840; EC=2.7.11.1; Flags: Precursor;	A0A4D6NA57_VIGUN RecName: Full=Non-specific serine/threonine protein kinase {ECO:0000256|ARBA:ARBA00012513}; EC=2.7.11.1 {ECO:0000256|ARBA:ARBA00012513};	--	GO:0005829,cytosol; GO:0016021,integral component of membrane; GO:0005886,plasma membrane; GO:0009506,plasmodesma; GO:0005524,ATP binding; GO:0106310,protein serine kinase activity; GO:0004674,protein serine/threonine kinase activity; GO:0106311,protein threonine kinase activity; GO:0009861,jasmonic acid and ethylene-dependent systemic resistance; GO:0046777,protein autophosphorylation; GO:004508…	Protein kinase domain	--	--	--
12h1_transcript_10405	3079	K11584 serine/threonine-protein phosphatase 2A regulatory subunit B' | (RefSeq) LOW QUALITY PROTEIN: serine/threonine protein phosphatase 2A 57 kDa regulatory subunit B' theta isoform-like (A)	ko03015: mRNA surveillance pathway	PREDICTED: serine/threonine protein phosphatase 2A 57 kDa regulatory subunit B' theta isoform-like [Vigna angularis]	2A5G_ARATH RecName: Full=Serine/threonine protein phosphatase 2A 59 kDa regulatory subunit B' gamma isoform; Short=AtB' gamma; Short=PP2A, B' subunit, gamma isoform;	A0A4D6LXU4_VIGUN RecName: Full=Serine/threonine protein phosphatase 2A regulatory subunit {ECO:0000256|PIRNR:PIRNR028043};	Serine/threonine protein phosphatase 2A, regulatory subunit	GO:0005737,cytoplasm; GO:0005829,cytosol; GO:0005634,nucleus; GO:0000159,protein phosphatase type 2A complex; GO:0008266,poly(U) RNA binding; GO:0019888,protein phosphatase regulator activity; GO:0009742,brassinosteroid mediated signaling pathway; GO:0006952,defense response; GO:0009908,flower development; GO:0009759,indole glucosinolate biosynthetic process; GO:0006555,methionine metabolic proce…	Protein phosphatase 2A regulatory B subunit (B56 family)	--	--	--
12h1_transcript_10406	3087	K16280 E3 ubiquitin-protein ligase RGLG [EC:2.3.2.27] | (RefSeq) E3 ubiquitin-protein ligase RGLG3-like (A)	--	E3 ubiquitin-protein ligase RGLG3 isoform X2 [Vigna radiata var. radiata]	RGLG1_ARATH RecName: Full=E3 ubiquitin-protein ligase RGLG1 {ECO:0000305}; EC=2.3.2.27 {ECO:0000305}; AltName: Full=RING domain ligase 1 {ECO:0000303|PubMed:17586653};	A0A4D6L8X2_VIGUN SubName: Full=E3 ubiquitin-protein ligase mind-bomb {ECO:0000313|EMBL:QCD84854.1};	Copine	GO:0005634,nucleus; GO:0005886,plasma membrane; GO:0046872,metal ion binding; GO:0061630,ubiquitin protein ligase activity; GO:0004842,ubiquitin-protein transferase activity; GO:0009738,abscisic acid-activated signaling pathway; GO:0080148,negative regulation of response to water deprivation; GO:0009789,positive regulation of abscisic acid-activated signaling pathway; GO:0070534,protein K63-linke…	Copine	--	--	--
12h1_transcript_10407	3103	K13435 serine/threonine-protein kinase Pto | (RefSeq) Pto; serine/threonine protein kinase Pto (A)	ko04626: Plant-pathogen interaction	PREDICTED: receptor-like protein kinase THESEUS 1 [Vigna angularis]	THE1_ARATH RecName: Full=Receptor-like protein kinase THESEUS 1; EC=2.7.11.-; Flags: Precursor;	A0A4D6LE86_VIGUN SubName: Full=Interleukin-1 receptor-associated kinase 4 {ECO:0000313|EMBL:QCD86790.1};	Serine/threonine protein kinase	GO:0016021,integral component of membrane; GO:0005886,plasma membrane; GO:0009506,plasmodesma; GO:0005524,ATP binding; GO:0004672,protein kinase activity; GO:0004674,protein serine/threonine kinase activity; GO:0050832,defense response to fungus; GO:0046777,protein autophosphorylation; GO:0009741,response to brassinosteroid; GO:0009826,unidimensional cell growth; GO:0000166,nucleotide binding; GO…	Protein tyrosine kinase	--	--	--
12h1_transcript_10408	3098	K23877 xyloglucan O-acetyltransferase | (RefSeq) protein ALTERED XYLOGLUCAN 4 (A)	--	PREDICTED: protein trichome birefringence-like 14 [Vigna angularis]	TBL14_ARATH RecName: Full=Protein trichome birefringence-like 14;	A0A0S3QY17_PHAAN RecName: Full=PMR5N domain-containing protein {ECO:0000259|Pfam:PF14416};	--	GO:0005794,Golgi apparatus; GO:0016021,integral component of membrane; GO:0016407,acetyltransferase activity; GO:0005975,carbohydrate metabolic process; GO:0009834,plant-type secondary cell wall biogenesis; GO:1990937,xylan acetylation; GO:0045492,xylan biosynthetic process; GO:0010411,xyloglucan metabolic process; GO:0003674,molecular_function; GO:0003824,catalytic activity; GO:0016740,transfera…	GDSL/SGNH-like Acyl-Esterase family found in Pmr5 and Cas1p	--	--	--
12h1_transcript_10409	3097	K09060 plant G-box-binding factor | (RefSeq) bZIP transcription factor 16-like (A)	--	hypothetical protein VIGAN_01308500 [Vigna angularis var. angularis]	BZP68_ARATH RecName: Full=bZIP transcription factor 68 {ECO:0000305}; Short=AtbZIP68 {ECO:0000303|PubMed:11906833};	A0A4D6L0U3_VIGUN SubName: Full=Plant G-box-binding factor {ECO:0000313|EMBL:QCD81424.1};	--	GO:0005634,nucleus; GO:0003700,DNA-binding transcription factor activity; GO:0042802,identical protein binding; GO:0043565,sequence-specific DNA binding; GO:0000976,transcription regulatory region sequence-specific DNA binding; GO:0006355,regulation of transcription, DNA-templated; GO:0003674,molecular_function; GO:0140110,transcription regulator activity; GO:0005488,binding; GO:0005515,protein b…	G-box binding protein MFMR	bZIP	TF	bZIP
12h1_transcript_10410	3073	K01280 tripeptidyl-peptidase II [EC:3.4.14.10] | (RefSeq) tripeptidyl-peptidase 2-like isoform X1 (A)	--	PREDICTED: tripeptidyl-peptidase 2-like isoform X2 [Vigna angularis]	TPPII_ARATH RecName: Full=Tripeptidyl-peptidase 2; EC=3.4.14.10; AltName: Full=Tripeptidyl-peptidase II; Short=TPPII;	A0A4D6M0N8_VIGUN RecName: Full=Tripeptidyl-peptidase II {ECO:0000256|ARBA:ARBA00012462}; EC=3.4.14.10 {ECO:0000256|ARBA:ARBA00012462};	Tripeptidyl peptidase II	GO:0009507,chloroplast; GO:0005737,cytoplasm; GO:0005829,cytosol; GO:0022626,cytosolic ribosome; GO:0005774,vacuolar membrane; GO:0005773,vacuole; GO:0004177,aminopeptidase activity; GO:0003729,mRNA binding; GO:0004252,serine-type endopeptidase activity; GO:0008240,tripeptidyl-peptidase activity; GO:0006508,proteolysis; GO:0003674,molecular_function; GO:0003824,catalytic activity; GO:0008233,pept…	Tripeptidyl peptidase II	--	--	--
12h1_transcript_10411	3092	K17609 nucleoredoxin [EC:1.8.1.8] | (RefSeq) hypothetical protein (A)	--	PREDICTED: U-box domain-containing protein 33-like isoform X1 [Vigna angularis]	PUB33_ARATH RecName: Full=U-box domain-containing protein 33; AltName: Full=Plant U-box protein 33; Includes: RecName: Full=E3 ubiquitin ligase; EC=2.3.2.27; AltName: Full=RING-type E3 ubiquitin transferase {ECO:0000305}; Includes: RecName: Full=Serine/threonine-protein kinase; EC=2.7.11.-;	A0A4D6LJV1_VIGUN SubName: Full=Rossmann-like alpha/beta/alpha sandwich fold {ECO:0000313|EMBL:QCD88354.1};	--	GO:0005829,cytosol; GO:0005524,ATP binding; GO:0106310,protein serine kinase activity; GO:0106311,protein threonine kinase activity; GO:0004842,ubiquitin-protein transferase activity; GO:0000166,nucleotide binding; GO:0003674,molecular_function; GO:0005488,binding; GO:0017076,purine nucleotide binding; GO:0030554,adenyl nucleotide binding; GO:0032553,ribonucleotide binding; GO:0032555,purine ribo…	Conserved oligomeric complex COG6	--	--	--
12h1_transcript_10412	3023	K16224 senescence-induced receptor-like serine/threonine-protein kinase | (RefSeq) senescence-induced receptor-like serine/threonine-protein kinase (A)	ko04016: MAPK signaling pathway - plant; ko04626: Plant-pathogen interaction	PREDICTED: putative leucine-rich repeat receptor-like protein kinase At2g19210 [Vigna angularis]	Y2921_ARATH RecName: Full=Putative leucine-rich repeat receptor-like protein kinase At2g19210; EC=2.7.11.1; Flags: Precursor;	A0A4D6N5E7_VIGUN SubName: Full=Leucine-rich repeat family protein {ECO:0000313|EMBL:QCE09020.1};	--	GO:0016021,integral component of membrane; GO:0005886,plasma membrane; GO:0005524,ATP binding; GO:0106310,protein serine kinase activity; GO:0106311,protein threonine kinase activity; GO:0000166,nucleotide binding; GO:0003674,molecular_function; GO:0005488,binding; GO:0017076,purine nucleotide binding; GO:0030554,adenyl nucleotide binding; GO:0032553,ribonucleotide binding; GO:0032555,purine ribo…	Malectin-like domain	--	--	--
12h1_transcript_10414	3097	K01613 phosphatidylserine decarboxylase [EC:4.1.1.65] | (RefSeq) phosphatidylserine decarboxylase proenzyme 3-like (A)	ko00564: Glycerophospholipid metabolism; ko01100: Metabolic pathways; ko01110: Biosynthesis of secondary metabolites	hypothetical protein VIGAN_04285100 [Vigna angularis var. angularis]	FTIP3_ARATH RecName: Full=FT-interacting protein 3 {ECO:0000303|PubMed:29742441}; AltName: Full=Multiple C2 domain and transmembrane region protein 3 {ECO:0000303|PubMed:29259105};	A0A4D6M7Z7_VIGUN SubName: Full=Phosphatidylserine decarboxylase {ECO:0000313|EMBL:QCD97492.1};	--	GO:0005618,cell wall; GO:0005737,cytoplasm; GO:0005829,cytosol; GO:0005783,endoplasmic reticulum; GO:0005789,endoplasmic reticulum membrane; GO:0005768,endosome; GO:0010008,endosome membrane; GO:0000139,Golgi membrane; GO:0016021,integral component of membrane; GO:0005886,plasma membrane; GO:0009506,plasmodesma; GO:0046872,metal ion binding; GO:0016757,transferase activity, transferring glycosyl …	Plant phosphoribosyltransferase C-terminal	--	--	--
12h1_transcript_10415	3092	K13435 serine/threonine-protein kinase Pto | (RefSeq) receptor-like protein kinase HERK 1 isoform X2 (A)	ko04626: Plant-pathogen interaction	receptor-like protein kinase FERONIA [Vigna radiata var. radiata]	FERON_ARATH RecName: Full=Receptor-like protein kinase FERONIA; EC=2.7.11.1; AltName: Full=Protein SIRENE; Flags: Precursor;	A0A4D6LVJ3_VIGUN SubName: Full=Interleukin-1 receptor-associated kinase 4 {ECO:0000313|EMBL:QCD92451.1};	Serine/threonine protein kinase	GO:0043680,filiform apparatus; GO:0016021,integral component of membrane; GO:0005886,plasma membrane; GO:0009506,plasmodesma; GO:0005524,ATP binding; GO:0004672,protein kinase activity; GO:0106310,protein serine kinase activity; GO:0106311,protein threonine kinase activity; GO:0009738,abscisic acid-activated signaling pathway; GO:0009742,brassinosteroid mediated signaling pathway; GO:0032922,circ…	Protein tyrosine kinase	--	--	--
12h1_transcript_10416	3071	K12591 exosome complex exonuclease RRP6 [EC:3.1.13.-] | (RefSeq) protein RRP6-like 2 isoform X1 (A)	ko03018: RNA degradation	protein RRP6-like 2 isoform X1 [Vigna radiata var. radiata]	RP6L2_ARATH RecName: Full=Protein RRP6-like 2 {ECO:0000303|PubMed:18285452}; Short=AtRRP6L2 {ECO:0000303|PubMed:18285452};	A0A4D6LYT9_VIGUN SubName: Full=Exosome complex exonuclease RRP6 {ECO:0000313|EMBL:QCD93663.1};	Exosome 3'-5' exoribonuclease complex, subunit PM/SCL-100 (Rrp6)	GO:0005737,cytoplasm; GO:0005829,cytosol; GO:0000176,nuclear exosome (RNase complex); GO:0005730,nucleolus; GO:0005634,nucleus; GO:0000175,3'-5'-exoribonuclease activity; GO:0000166,nucleotide binding; GO:0003727,single-stranded RNA binding; GO:0000467,exonucleolytic trimming to generate mature 3'-end of 5.8S rRNA from tricistronic rRNA transcript (SSU-rRNA, 5.8S rRNA, LSU-rRNA); GO:0080188,gene …	3'-5' exonuclease	--	--	--
12h1_transcript_10417	3094	K16055 trehalose 6-phosphate synthase/phosphatase [EC:2.4.1.15 3.1.3.12] | (RefSeq) probable alpha,alpha-trehalose-phosphate synthase [UDP-forming] 11 (A)	ko00500: Starch and sucrose metabolism; ko01100: Metabolic pathways; ko01110: Biosynthesis of secondary metabolites	PREDICTED: probable alpha,alpha-trehalose-phosphate synthase [UDP-forming]	TPS11_ARATH RecName: Full=Probable alpha,alpha-trehalose-phosphate synthase [UDP-forming] 11; EC=2.4.1.15; AltName: Full=Trehalose-6-phosphate synthase 11; Short=AtTPS11;	A0A4D6L098_VIGUN SubName: Full=Trehalose-phosphatase {ECO:0000313|EMBL:QCD80444.1};	Trehalose-6-phosphate synthase component TPS1 and related subunits	GO:0005829,cytosol; GO:0005739,mitochondrion; GO:0016757,transferase activity, transferring glycosyl groups; GO:0016311,dephosphorylation; GO:0003674,molecular_function; GO:0003824,catalytic activity; GO:0016740,transferase activity; GO:0006793,phosphorus metabolic process; GO:0006796,phosphate-containing compound metabolic process; GO:0008150,biological_process; GO:0008152,metabolic process; GO:…	Trehalose-phosphatase	--	--	--
12h1_transcript_10418	3101	K00695 sucrose synthase [EC:2.4.1.13] | (GenBank) sucrose synthase (A)	ko00500: Starch and sucrose metabolism; ko01100: Metabolic pathways; ko01110: Biosynthesis of secondary metabolites	PREDICTED: TMV resistance protein N-like isoform X3 [Vigna angularis]	RPV1_VITRO RecName: Full=Disease resistance protein RPV1 {ECO:0000305}; AltName: Full=NAD(+) hydrolase RPV1; EC=3.2.2.6 {ECO:0000305|PubMed:31439792}; AltName: Full=Resistance to Plasmopara viticola protein {ECO:0000303|PubMed:24033846}; Short=MrRVP1 {ECO:0000303|PubMed:24033846};	A0A0S3SJN5_PHAAN RecName: Full=TIR domain-containing protein {ECO:0000259|PROSITE:PS50104};	--	GO:0005737,cytoplasm; GO:0005634,nucleus; GO:0043531,ADP binding; GO:0050135,NAD(P)+ nucleosidase activity; GO:0061809,NAD+ nucleotidase, cyclic ADP-ribose generating; GO:0042803,protein homodimerization activity; GO:0050832,defense response to fungus; GO:0043068,positive regulation of programmed cell death; GO:0007165,signal transduction; GO:0000166,nucleotide binding; GO:0003674,molecular_funct…	Leucine rich repeat	--	--	--
12h1_transcript_10420	3074	K13457 disease resistance protein RPM1 | (RefSeq) disease resistance protein RPM1 (A)	ko04626: Plant-pathogen interaction	disease resistance protein RPP13-like [Vigna radiata var. radiata]	RPP13_ARATH RecName: Full=Disease resistance protein RPP13; AltName: Full=Resistance to Peronospora parasitica protein 13;	A0A4D6LK16_VIGUN SubName: Full=Disease resistance protein RPM1 {ECO:0000313|EMBL:QCD88921.1};	Apoptotic ATPase	GO:0005737,cytoplasm; GO:0005886,plasma membrane; GO:0043531,ADP binding; GO:0005524,ATP binding; GO:0098542,defense response to other organism; GO:0009626,plant-type hypersensitive response; GO:0000166,nucleotide binding; GO:0003674,molecular_function; GO:0005488,binding; GO:0017076,purine nucleotide binding; GO:0030554,adenyl nucleotide binding; GO:0032553,ribonucleotide binding; GO:0032555,pur…	NB-ARC domain	--	--	--
12h1_transcript_10421	3087	--	--	uncharacterized protein LOC106756259 [Vigna radiata var. radiata]	--	A0A4D6LH87_VIGUN SubName: Full=Internalin A {ECO:0000313|EMBL:QCD87870.1};	Protein phosphatase 1, regulatory subunit, and related proteins	--	Leucine rich repeat	--	--	--
12h1_transcript_10423	3089	--	--	hypothetical protein PHAVU_009G109500g [Phaseolus vulgaris]	--	V7AX82_PHAVU SubName: Full=Uncharacterized protein {ECO:0000313|EMBL:ESW09213.1};	--	--	--	--	--	--
12h1_transcript_10424	3086	K07198 5'-AMP-activated protein kinase, catalytic alpha subunit [EC:2.7.11.11] | (RefSeq) CBL-interacting protein kinase 5-like (A)	--	CBL-interacting protein kinase [Vigna unguiculata]	CIPK3_ARATH RecName: Full=CBL-interacting serine/threonine-protein kinase 3; EC=2.7.11.1; AltName: Full=SNF1-related kinase 3.17; AltName: Full=SOS2-like protein kinase PKS12;	A7BJ79_VIGUN RecName: Full=Non-specific serine/threonine protein kinase {ECO:0000256|ARBA:ARBA00012513}; EC=2.7.11.1 {ECO:0000256|ARBA:ARBA00012513};	Serine/threonine protein kinase	GO:0005524,ATP binding; GO:0106310,protein serine kinase activity; GO:0106311,protein threonine kinase activity; GO:0007165,signal transduction; GO:0000166,nucleotide binding; GO:0003674,molecular_function; GO:0005488,binding; GO:0017076,purine nucleotide binding; GO:0030554,adenyl nucleotide binding; GO:0032553,ribonucleotide binding; GO:0032555,purine ribonucleotide binding; GO:0032559,adenyl r…	Protein kinase domain	--	--	--
12h1_transcript_10426	3059	K22312 hydroxyjasmonate sulfotransferase [EC:2.8.2.39] | (RefSeq) cytosolic sulfotransferase 15-like (A)	--	PREDICTED: uncharacterized protein LOC108320398 isoform X1 [Vigna angularis]	--	A0A0L9T987_PHAAN RecName: Full=Transpos_assoc domain-containing protein {ECO:0000259|Pfam:PF13963};	--	--	Plant transposase (Ptta/En/Spm family)	--	--	--
12h1_transcript_10427	3090	K13447 respiratory burst oxidase [EC:1.6.3.- 1.11.1.-] | (RefSeq) respiratory burst oxidase homolog protein B (A)	ko04016: MAPK signaling pathway - plant; ko04626: Plant-pathogen interaction	PREDICTED: respiratory burst oxidase homolog protein B-like [Vigna angularis]	RBOHB_SOLTU RecName: Full=Respiratory burst oxidase homolog protein B; EC=1.11.1.-; EC=1.6.3.-; AltName: Full=NADPH oxidase RBOHB; AltName: Full=StRBOHB;	A0A4D6N376_VIGUN SubName: Full=Respiratory burst oxidase {ECO:0000313|EMBL:QCE07324.1};	Ferric reductase, NADH/NADPH oxidase and related proteins	GO:0016021,integral component of membrane; GO:0005886,plasma membrane; GO:0005509,calcium ion binding; GO:0016174,NAD(P)H oxidase H2O2-forming activity; GO:0004601,peroxidase activity; GO:0003674,molecular_function; GO:0005488,binding; GO:0043167,ion binding; GO:0043169,cation binding; GO:0046872,metal ion binding; GO:0003824,catalytic activity; GO:0016491,oxidoreductase activity; GO:0016651,oxid…	Ferric reductase NAD binding domain	--	--	--
12h1_transcript_10429	3096	K08711 ATP-binding cassette, subfamily G (WHITE), member 2, PDR | (RefSeq) ZEB2-regulated ABC transporter 1-like (A)	ko02010: ABC transporters	pleiotropic drug resistance protein 1 [Vigna radiata var. radiata]	PDR1_TOBAC RecName: Full=Pleiotropic drug resistance protein 1; AltName: Full=NtPDR1;	A0A4D6N7X2_VIGUN SubName: Full=ATP-binding cassette {ECO:0000313|EMBL:QCE08924.1};	Pleiotropic drug resistance proteins (PDR1-15), ABC superfamily	GO:0016021,integral component of membrane; GO:0005524,ATP binding; GO:0042626,ATPase-coupled transmembrane transporter activity; GO:0000166,nucleotide binding; GO:0003674,molecular_function; GO:0005488,binding; GO:0017076,purine nucleotide binding; GO:0030554,adenyl nucleotide binding; GO:0032553,ribonucleotide binding; GO:0032555,purine ribonucleotide binding; GO:0032559,adenyl ribonucleotide bi…	ABC-2 type transporter	--	--	--
12h1_transcript_10430	3102	--	--	PREDICTED: calmodulin-binding protein 60 D-like [Vigna angularis]	CB60D_ARATH RecName: Full=Calmodulin-binding protein 60 D {ECO:0000303|PubMed:11782485};	A0A4D6L6Z3_VIGUN SubName: Full=Calmodulin {ECO:0000313|EMBL:QCD84289.1};	--	GO:0005634,nucleus; GO:0005516,calmodulin binding; GO:0003700,DNA-binding transcription factor activity; GO:0043565,sequence-specific DNA binding; GO:0080142,regulation of salicylic acid biosynthetic process; GO:0003674,molecular_function; GO:0005488,binding; GO:0005515,protein binding; GO:0140110,transcription regulator activity; GO:0003676,nucleic acid binding; GO:0003677,DNA binding; GO:009715…	Calmodulin binding protein-like	--	--	--
12h1_transcript_10431	3084	K21398 natural resistance-associated macrophage protein 2 | (RefSeq) metal transporter Nramp3 (A)	--	metal transporter Nramp3 [Vigna radiata var. radiata]	NRAM3_ARATH RecName: Full=Metal transporter Nramp3; Short=AtNramp3;	A0A4D6LS72_VIGUN SubName: Full=Natural resistance-associated macrophage protein {ECO:0000313|EMBL:QCD91375.1};	Mn2+ and Fe2+ transporters of the NRAMP family	GO:0005794,Golgi apparatus; GO:0016021,integral component of membrane; GO:0009506,plasmodesma; GO:0005774,vacuolar membrane; GO:0005773,vacuole; GO:0015086,cadmium ion transmembrane transporter activity; GO:0005384,manganese ion transmembrane transporter activity; GO:0042742,defense response to bacterium; GO:0055072,iron ion homeostasis; GO:0006828,manganese ion transport; GO:2000379,positive reg…	Natural resistance-associated macrophage protein	--	--	--
12h1_transcript_10433	3087	K02704 photosystem II CP47 chlorophyll apoprotein | (RefSeq) uncharacterized protein LOC109846754 (A)	ko00195: Photosynthesis; ko01100: Metabolic pathways	putative cytochrome b6/f complex, subunit IV [Helianthus annuus]	CYB6_EUCGG RecName: Full=Cytochrome b6 {ECO:0000255|HAMAP-Rule:MF_00633};	A0A251V3R3_HELAN RecName: Full=Cytochrome b {ECO:0000256|ARBA:ARBA00013531};	Cytochrome b	GO:0009535,chloroplast thylakoid membrane; GO:0016021,integral component of membrane; GO:0045158,electron transporter, transferring electrons within cytochrome b6/f complex of photosystem II activity; GO:0046872,metal ion binding; GO:0015979,photosynthesis; GO:0022904,respiratory electron transport chain; GO:0003674,molecular_function; GO:0003824,catalytic activity; GO:0009055,electron transfer a…	Cytochrome b(C-terminal)/b6/petD	--	--	--
12h1_transcript_10435	3092	K00695 sucrose synthase [EC:2.4.1.13] | (GenBank) sucrose synthase (A)	ko00500: Starch and sucrose metabolism; ko01100: Metabolic pathways; ko01110: Biosynthesis of secondary metabolites	PREDICTED: TMV resistance protein N-like [Vigna angularis]	RUN1_VITRO RecName: Full=Disease resistance protein RUN1 {ECO:0000305}; AltName: Full=NAD(+) hydrolase RUN1; EC=3.2.2.6 {ECO:0000269|PubMed:31439792}; AltName: Full=NADP(+) hydrolase RUN1 {ECO:0000305}; EC=3.2.2.- {ECO:0000269|PubMed:31439792}; AltName: Full=Resistance to Uncinula necator protein {ECO:0000303|PubMed:24033846}; Short=MrRUN1 {ECO:0000303|PubMed:24033846};	A0A0L9VTU1_PHAAN RecName: Full=TIR domain-containing protein {ECO:0000259|PROSITE:PS50104};	--	GO:0005737,cytoplasm; GO:0005634,nucleus; GO:0043531,ADP binding; GO:0050135,NAD(P)+ nucleosidase activity; GO:0003953,NAD+ nucleosidase activity; GO:0061809,NAD+ nucleotidase, cyclic ADP-ribose generating; GO:0050832,defense response to fungus; GO:0019677,NAD catabolic process; GO:0043068,positive regulation of programmed cell death; GO:0007165,signal transduction; GO:0000166,nucleotide binding;…	NB-ARC domain	--	--	--
12h1_transcript_10437	3092	K22262 WD repeat and FYVE domain-containing protein 3 | (RefSeq) protein SPIRRIG (A)	--	pentatricopeptide repeat-containing protein DOT4, chloroplastic [Vigna radiata var. radiata]	PP320_ARATH RecName: Full=Pentatricopeptide repeat-containing protein DOT4, chloroplastic {ECO:0000305}; AltName: Full=Protein DEFECTIVELY ORGANIZED TRIBUTARIES 4 {ECO:0000303|PubMed:18643975}; AltName: Full=Protein FLAVODENTATA {ECO:0000303|PubMed:10394910}; Flags: Precursor;	A0A4D6L7T9_VIGUN SubName: Full=Structure-specific endonuclease subunit SLX1 {ECO:0000313|EMBL:QCD84484.1};	FOG: PPR repeat	GO:0009507,chloroplast; GO:0003723,RNA binding; GO:0008270,zinc ion binding; GO:1900865,chloroplast RNA modification; GO:0010588,cotyledon vascular tissue pattern formation; GO:0048366,leaf development; GO:0010305,leaf vascular tissue pattern formation; GO:0006397,mRNA processing; GO:0010087,phloem or xylem histogenesis; GO:0003674,molecular_function; GO:0003676,nucleic acid binding; GO:0005488,b…	PPR repeat	--	--	--
12h1_transcript_1044	4973	K09494 T-complex protein 1 subunit beta | (RefSeq) T-complex protein 1 subunit beta-like (A)	--	pentatricopeptide repeat-containing protein At3g29230 [Vigna radiata var. radiata]	PP261_ARATH RecName: Full=Pentatricopeptide repeat-containing protein At3g29230;	A0A4D6LHE2_VIGUN RecName: Full=CCT-beta {ECO:0000256|ARBA:ARBA00017268};	FOG: PPR repeat	GO:0003729,mRNA binding; GO:0003674,molecular_function; GO:0003676,nucleic acid binding; GO:0003723,RNA binding; GO:0005488,binding; GO:0097159,organic cyclic compound binding; GO:1901363,heterocyclic compound binding	TCP-1/cpn60 chaperonin family	--	--	--
12h1_transcript_10440	3007	K10581 ubiquitin-conjugating enzyme E2 O [EC:2.3.2.24] | (RefSeq) uncharacterized protein LOC105047412 (A)	ko04120: Ubiquitin mediated proteolysis	uncharacterized protein LOC106760695 [Vigna radiata var. radiata]	--	A0A4D6N851_VIGUN SubName: Full=Uncharacterized protein {ECO:0000313|EMBL:QCE09936.1};	--	GO:0016021,integral component of membrane; GO:0005575,cellular_component; GO:0016020,membrane; GO:0031224,intrinsic component of membrane; GO:0110165,cellular anatomical entity	Protein of unknown function (DUF2921)	--	--	--
12h1_transcript_10441	3088	--	--	PREDICTED: uncharacterized protein LOC108324029 [Vigna angularis]	--	A0A4D6N5L5_VIGUN SubName: Full=Uncharacterized protein {ECO:0000313|EMBL:QCE08192.1};	--	GO:0016021,integral component of membrane; GO:0005575,cellular_component; GO:0016020,membrane; GO:0031224,intrinsic component of membrane; GO:0110165,cellular anatomical entity	S-layer homology domain	--	--	--
12h1_transcript_10442	3088	K09250 cellular nucleic acid-binding protein | (RefSeq) zinc finger protein GIS2 (A)	--	PREDICTED: zinc finger protein GIS2 isoform X2 [Ziziphus jujuba]	--	A0A4D6NWR4_VIGUN SubName: Full=Flavonol synthase {ECO:0000313|EMBL:QCE16855.1};	--	GO:0016021,integral component of membrane; GO:0003676,nucleic acid binding; GO:0016491,oxidoreductase activity; GO:0008270,zinc ion binding; GO:0003674,molecular_function; GO:0005488,binding; GO:0097159,organic cyclic compound binding; GO:1901363,heterocyclic compound binding; GO:0003824,catalytic activity; GO:0043167,ion binding; GO:0043169,cation binding; GO:0046872,metal ion binding; GO:004691…	Zinc knuckle	--	--	--
12h1_transcript_10443	3053	K08838 serine/threonine-protein kinase 24/25/MST4 [EC:2.7.11.1] | (RefSeq) serine/threonine-protein kinase svkA-like (A)	--	PREDICTED: serine/threonine-protein kinase dst1 isoform X3 [Vigna angularis]	M3KE1_ARATH RecName: Full=MAP3K epsilon protein kinase 1 {ECO:0000303|PubMed:11489177}; Short=AtM3KE1 {ECO:0000303|PubMed:11489177}; EC=2.7.11.1 {ECO:0000250|UniProtKB:A0A078CGE6}; AltName: Full=Mitogen-activated protein kinase kinase kinase 7 {ECO:0000305};	A0A0S3T2L1_PHAAN RecName: Full=Protein kinase domain-containing protein {ECO:0000259|PROSITE:PS50011};	Mitogen-activated protein kinase kinase kinase kinase (MAP4K), germinal center kinase family	GO:0005856,cytoskeleton; GO:0005829,cytosol; GO:0005730,nucleolus; GO:0005886,plasma membrane; GO:0005524,ATP binding; GO:0106310,protein serine kinase activity; GO:0004674,protein serine/threonine kinase activity; GO:0106311,protein threonine kinase activity; GO:0007049,cell cycle; GO:0051301,cell division; GO:0046777,protein autophosphorylation; GO:0051302,regulation of cell division; GO:004599…	Protein kinase domain	--	--	--
12h1_transcript_10444	3088	K14494 DELLA protein | (RefSeq) DELLA protein DWARF8 (A)	ko04075: Plant hormone signal transduction	PREDICTED: scarecrow-like protein 13 [Vigna angularis]	SCL13_ARATH RecName: Full=Scarecrow-like protein 13; Short=AtSCL13; AltName: Full=GRAS family protein 24; Short=AtGRAS-24;	A0A4D6KSY1_VIGUN SubName: Full=DELLA protein {ECO:0000313|EMBL:QCD79800.1};	--	GO:0005737,cytoplasm; GO:0005634,nucleus; GO:0003700,DNA-binding transcription factor activity; GO:0043565,sequence-specific DNA binding; GO:0006355,regulation of transcription, DNA-templated; GO:0003674,molecular_function; GO:0140110,transcription regulator activity; GO:0003676,nucleic acid binding; GO:0003677,DNA binding; GO:0005488,binding; GO:0097159,organic cyclic compound binding; GO:190136…	GRAS domain family	GRAS	TF	GRAS
12h1_transcript_10446	3068	K14486 auxin response factor | (RefSeq) auxin response factor 19-like (A)	ko04075: Plant hormone signal transduction	auxin response factor 8 isoform X2 [Vigna radiata var. radiata]	ARFH_ARATH RecName: Full=Auxin response factor 8; AltName: Full=Protein FRUIT WITHOUT FERTILIZATION;	A0A4D6KWC9_VIGUN RecName: Full=Auxin response factor {ECO:0000256|RuleBase:RU004561};	--	GO:0005634,nucleus; GO:0003700,DNA-binding transcription factor activity; GO:0000976,transcription regulatory region sequence-specific DNA binding; GO:0009734,auxin-activated signaling pathway; GO:0009908,flower development; GO:0009733,response to auxin; GO:0003674,molecular_function; GO:0140110,transcription regulator activity; GO:0001067,regulatory region nucleic acid binding; GO:0003676,nuclei…	Auxin response factor	B3-ARF	TF	B3->B3-ARF
12h1_transcript_10447	3091	--	--	--	--	A0A4D6NCR2_VIGUN SubName: Full=Uncharacterized protein {ECO:0000313|EMBL:QCE10329.1};	--	--	--	--	--	--
12h1_transcript_10448	3045	K00914 phosphatidylinositol 3-kinase [EC:2.7.1.137] | (RefSeq) phosphatidylinositol 3-kinase, root isoform (A)	ko00562: Inositol phosphate metabolism; ko01100: Metabolic pathways; ko04070: Phosphatidylinositol signaling system; ko04136: Autophagy - other; ko04145: Phagosome	PREDICTED: phosphatidylinositol 3-kinase, root isoform isoform X1 [Vigna angularis]	PI3K1_SOYBN RecName: Full=Phosphatidylinositol 3-kinase, root isoform; Short=PI3-kinase; Short=PI3K; Short=PtdIns-3-kinase; EC=2.7.1.137; AltName: Full=SPI3K-5;	A0A4D6LRC3_VIGUN RecName: Full=Phosphatidylinositol 3-kinase {ECO:0000256|ARBA:ARBA00012073}; EC=2.7.1.137 {ECO:0000256|ARBA:ARBA00012073};	Phosphatidylinositol 3-kinase VPS34, involved in signal transduction	GO:0005737,cytoplasm; GO:0005768,endosome; GO:0016020,membrane; GO:0005777,peroxisome; GO:0000407,phagophore assembly site; GO:0034271,phosphatidylinositol 3-kinase complex, class III, type I; GO:0034272,phosphatidylinositol 3-kinase complex, class III, type II; GO:0016303,1-phosphatidylinositol-3-kinase activity; GO:0005524,ATP binding; GO:0052742,phosphatidylinositol kinase activity; GO:0000045…	Phosphoinositide 3-kinase family, accessory domain (PIK domain)	--	--	--
12h1_transcript_10449	3042	K23870 putative pectin methyltransferase [EC:2.1.1.-] | (RefSeq) probable pectin methyltransferase QUA2 (A)	--	probable pectin methyltransferase QUA2 [Vigna radiata var. radiata]	PMTT_ARATH RecName: Full=Probable pectin methyltransferase QUA2; EC=2.1.1.-; AltName: Full=Protein OVERSENSITIVE TO SUGAR 1; AltName: Full=Protein QUASIMODO 2; AltName: Full=Protein TUMOROUS SHOOT DEVELOPMENT 2;	A0A4D6MZW3_VIGUN RecName: Full=Methyltransferase {ECO:0000256|RuleBase:RU366043}; EC=2.1.1.- {ECO:0000256|RuleBase:RU366043};	--	GO:0005737,cytoplasm; GO:0005768,endosome; GO:0005794,Golgi apparatus; GO:0000139,Golgi membrane; GO:0000138,Golgi trans cisterna; GO:0016021,integral component of membrane; GO:0005802,trans-Golgi network; GO:0008168,methyltransferase activity; GO:0007155,cell adhesion; GO:0010289,homogalacturonan biosynthetic process; GO:0032259,methylation; GO:0009735,response to cytokinin; GO:0048364,root deve…	Putative S-adenosyl-L-methionine-dependent methyltransferase	--	--	--
12h1_transcript_1045	4971	K04646 clathrin heavy chain | (RefSeq) clathrin heavy chain 1 (A)	ko04144: Endocytosis	clathrin heavy chain 1 [Vigna radiata var. radiata]	CLAH1_ARATH RecName: Full=Clathrin heavy chain 1;	A0A4D6MC89_VIGUN RecName: Full=Clathrin heavy chain {ECO:0000256|PIRNR:PIRNR002290};	Vesicle coat protein clathrin, heavy chain	GO:0009507,chloroplast; GO:0030132,clathrin coat of coated pit; GO:0030130,clathrin coat of trans-Golgi network vesicle; GO:0071439,clathrin complex; GO:0005829,cytosol; GO:0005794,Golgi apparatus; GO:0005886,plasma membrane; GO:0009506,plasmodesma; GO:0005774,vacuolar membrane; GO:0005773,vacuole; GO:0032051,clathrin light chain binding; GO:0005198,structural molecule activity; GO:0072583,clathr…	Region in Clathrin and VPS	--	--	--
12h1_transcript_10450	3087	K13435 serine/threonine-protein kinase Pto | (RefSeq) Pto; serine/threonine protein kinase Pto (A)	ko04626: Plant-pathogen interaction	PREDICTED: receptor-like protein kinase HERK 1 [Vigna angularis]	HERK_ARATH RecName: Full=Receptor-like protein kinase HERK 1; EC=2.7.11.-; AltName: Full=Protein HERCULES RECEPTOR KINASE 1; Flags: Precursor;	A0A4D6N8P0_VIGUN SubName: Full=Interleukin-1 receptor-associated kinase 4 {ECO:0000313|EMBL:QCE09272.1};	Serine/threonine protein kinase	GO:0016021,integral component of membrane; GO:0005886,plasma membrane; GO:0009506,plasmodesma; GO:0005524,ATP binding; GO:0004672,protein kinase activity; GO:0004674,protein serine/threonine kinase activity; GO:0046777,protein autophosphorylation; GO:0009741,response to brassinosteroid; GO:0009826,unidimensional cell growth; GO:0000166,nucleotide binding; GO:0003674,molecular_function; GO:0005488…	Protein tyrosine kinase	--	--	--
12h1_transcript_10451	3087	--	--	PREDICTED: uncharacterized protein LOC108335862 [Vigna angularis]	--	A0A4D6LS88_VIGUN SubName: Full=Uncharacterized protein {ECO:0000313|EMBL:QCD91208.1};	--	--	Domain of unknown function (DUF4378)	--	--	--
12h1_transcript_10452	3062	K03260 translation initiation factor 4G | (RefSeq) eukaryotic translation initiation factor (A)	--	PREDICTED: eukaryotic translation initiation factor [Vigna angularis]	IF4G1_ARATH RecName: Full=Eukaryotic translation initiation factor isoform 4G-1; Short=eIF(iso)4G-1;	A0A4D6KSJ2_VIGUN SubName: Full=Translation initiation factor 4G {ECO:0000313|EMBL:QCD80492.1};	Translation initiation factor 4F, ribosome/mRNA-bridging subunit (eIF-4G)	GO:0005737,cytoplasm; GO:0005829,cytosol; GO:0016281,eukaryotic translation initiation factor 4F complex; GO:0005634,nucleus; GO:0009536,plastid; GO:0003729,mRNA binding; GO:0003743,translation initiation factor activity; GO:0003674,molecular_function; GO:0003676,nucleic acid binding; GO:0003723,RNA binding; GO:0005488,binding; GO:0097159,organic cyclic compound binding; GO:1901363,heterocyclic c…	MA3 domain	--	--	--
12h1_transcript_10453	3056	K20160 DENN domain-containing protein 1 | (RefSeq) predicted protein (A)	--	PREDICTED: uncharacterized protein LOC108331642 isoform X1 [Vigna angularis]	SCD1_ARATH RecName: Full=DENN domain and WD repeat-containing protein SCD1 {ECO:0000305}; AltName: Full=Protein STOMATAL CYTOKINESIS DEFECTIVE 1 {ECO:0000303|PubMed:12874123};	A0A0S3RHS0_PHAAN RecName: Full=UDENN domain-containing protein {ECO:0000259|PROSITE:PS50211};	--	GO:0030136,clathrin-coated vesicle; GO:0080008,Cul4-RING E3 ubiquitin ligase complex; GO:0031410,cytoplasmic vesicle; GO:0005886,plasma membrane; GO:0000911,cytokinesis by cell plate formation; GO:0010235,guard mother cell cytokinesis; GO:0009825,multidimensional cell growth; GO:0045824,negative regulation of innate immune response; GO:0040008,regulation of growth; GO:0032483,regulation of Rab pr…	DENN (AEX-3) domain	--	--	--
12h1_transcript_10454	3098	K16055 trehalose 6-phosphate synthase/phosphatase [EC:2.4.1.15 3.1.3.12] | (RefSeq) probable alpha,alpha-trehalose-phosphate synthase [UDP-forming] 11 (A)	ko00500: Starch and sucrose metabolism; ko01100: Metabolic pathways; ko01110: Biosynthesis of secondary metabolites	PREDICTED: probable alpha,alpha-trehalose-phosphate synthase [UDP-forming]	TPS11_ARATH RecName: Full=Probable alpha,alpha-trehalose-phosphate synthase [UDP-forming] 11; EC=2.4.1.15; AltName: Full=Trehalose-6-phosphate synthase 11; Short=AtTPS11;	A0A4D6L098_VIGUN SubName: Full=Trehalose-phosphatase {ECO:0000313|EMBL:QCD80444.1};	Trehalose-6-phosphate synthase component TPS1 and related subunits	GO:0005829,cytosol; GO:0005739,mitochondrion; GO:0016757,transferase activity, transferring glycosyl groups; GO:0016311,dephosphorylation; GO:0003674,molecular_function; GO:0003824,catalytic activity; GO:0016740,transferase activity; GO:0006793,phosphorus metabolic process; GO:0006796,phosphate-containing compound metabolic process; GO:0008150,biological_process; GO:0008152,metabolic process; GO:…	Glycosyltransferase family 20	--	--	--
12h1_transcript_10456	3085	K15198 transcription factor TFIIIB component B'' | (RefSeq) uncharacterized protein LOC114167926 isoform X1 (A)	--	PREDICTED: transcription factor TFIIIB component B'' isoform X1 [Vigna angularis]	--	A0A4D6LT99_VIGUN SubName: Full=Transcription factor TFIIIB component B {ECO:0000313|EMBL:QCD91795.1};	Transcription initiation factor TFIIIB, Bdp1 subunit	GO:0005634,nucleus; GO:0005575,cellular_component; GO:0005622,intracellular anatomical structure; GO:0043226,organelle; GO:0043227,membrane-bounded organelle; GO:0043229,intracellular organelle; GO:0043231,intracellular membrane-bounded organelle; GO:0110165,cellular anatomical entity	Myb DNA-binding like	MYB-related	TF	MYB->MYB-related
12h1_transcript_10457	3020	--	--	PREDICTED: uncharacterized protein LOC108329189 isoform X1 [Vigna angularis]	--	A0A4D6M7B0_VIGUN RecName: Full=DUF4210 domain-containing protein {ECO:0000259|SMART:SM01177};	Uncharacterized conserved protein	--	Chromosome segregation during meiosis	--	--	--
12h1_transcript_10458	3075	K00695 sucrose synthase [EC:2.4.1.13] | (GenBank) sucrose synthase (A)	ko00500: Starch and sucrose metabolism; ko01100: Metabolic pathways; ko01110: Biosynthesis of secondary metabolites	hypothetical protein PHAVU_004G140700g [Phaseolus vulgaris]	TMVRN_NICGU RecName: Full=TMV resistance protein N; EC=3.2.2.6 {ECO:0000255|PROSITE-ProRule:PRU00204};	V7C305_PHAVU RecName: Full=TIR domain-containing protein {ECO:0000259|PROSITE:PS50104};	--	GO:0005737,cytoplasm; GO:0043531,ADP binding; GO:0005524,ATP binding; GO:0050135,NAD(P)+ nucleosidase activity; GO:0061809,NAD+ nucleotidase, cyclic ADP-ribose generating; GO:0009626,plant-type hypersensitive response; GO:0007165,signal transduction; GO:0000166,nucleotide binding; GO:0003674,molecular_function; GO:0005488,binding; GO:0017076,purine nucleotide binding; GO:0030554,adenyl nucleotide…	TIR domain	--	--	--
12h1_transcript_10459	3010	--	--	uncharacterized protein LOC106756259 [Vigna radiata var. radiata]	--	A0A4D6LH87_VIGUN SubName: Full=Internalin A {ECO:0000313|EMBL:QCD87870.1};	Protein phosphatase 1, regulatory subunit, and related proteins	--	Leucine rich repeat	--	--	--
12h1_transcript_1046	4959	K20473 neuroblastoma-amplified sequence | (RefSeq) MAG2-interacting protein 2 isoform X1 (A)	--	PREDICTED: MAG2-interacting protein 2 isoform X1 [Vigna angularis]	MIP2_ARATH RecName: Full=MAG2-interacting protein 2 {ECO:0000303|PubMed:24118572};	A0A4D6NNW3_VIGUN SubName: Full=Uncharacterized protein {ECO:0000313|EMBL:QCE15543.1};	Uncharacterized conserved protein (Neuroblastoma-amplified protein)	GO:0005789,endoplasmic reticulum membrane; GO:0005773,vacuole; GO:0051604,protein maturation; GO:0015031,protein transport; GO:0006890,retrograde vesicle-mediated transport, Golgi to endoplasmic reticulum; GO:0006624,vacuolar protein processing; GO:0006807,nitrogen compound metabolic process; GO:0008150,biological_process; GO:0008152,metabolic process; GO:0010467,gene expression; GO:0019538,prote…	Secretory pathway protein Sec39	--	--	--
12h1_transcript_10460	3055	K12309 beta-galactosidase [EC:3.2.1.23] | (RefSeq) beta-galactosidase 2 (A)	ko00052: Galactose metabolism; ko00511: Other glycan degradation; ko00531: Glycosaminoglycan degradation; ko00600: Sphingolipid metabolism; ko00604: Glycosphingolipid biosynthesis - ganglio series; ko01100: Metabolic pathways	PREDICTED: beta-galactosidase 9 isoform X2 [Vigna angularis]	BGAL9_ARATH RecName: Full=Beta-galactosidase 9; Short=Lactase 9; EC=3.2.1.23; Flags: Precursor;	A0A4D6L4A3_VIGUN RecName: Full=Beta-galactosidase {ECO:0000256|ARBA:ARBA00012756, ECO:0000256|RuleBase:RU000675}; EC=3.2.1.23 {ECO:0000256|ARBA:ARBA00012756, ECO:0000256|RuleBase:RU000675};	Beta-galactosidase	GO:0048046,apoplast; GO:0005618,cell wall; GO:0005774,vacuolar membrane; GO:0005773,vacuole; GO:0004565,beta-galactosidase activity; GO:0030246,carbohydrate binding; GO:0005975,carbohydrate metabolic process; GO:0003674,molecular_function; GO:0003824,catalytic activity; GO:0004553,hydrolase activity, hydrolyzing O-glycosyl compounds; GO:0015925,galactosidase activity; GO:0016787,hydrolase activit…	Glycosyl hydrolases family 35	--	--	--
12h1_transcript_10461	3087	K19613 leucine-rich repeat protein SHOC2 | (RefSeq) receptor-like protein 12 (A)	--	hypothetical protein PHAVU_008G210400g [Phaseolus vulgaris]	RLP6_ARATH RecName: Full=Receptor-like protein 6 {ECO:0000303|PubMed:18434605}; Short=AtRLP6 {ECO:0000303|PubMed:18434605}; Flags: Precursor;	V7B9Q6_PHAVU RecName: Full=LRRNT_2 domain-containing protein {ECO:0000259|Pfam:PF08263};	FOG: Leucine rich repeat	GO:0016021,integral component of membrane; GO:0005886,plasma membrane; GO:0005575,cellular_component; GO:0016020,membrane; GO:0031224,intrinsic component of membrane; GO:0110165,cellular anatomical entity; GO:0071944,cell periphery	Leucine rich repeat	--	--	--
12h1_transcript_10462	3085	K23334 Ran-binding protein 9/10 | (RefSeq) ran-binding protein M homolog isoform X1 (A)	--	ran-binding protein 10 isoform X2 [Vigna radiata var. radiata]	RANBM_ARATH RecName: Full=Ran-binding protein M homolog {ECO:0000305}; Short=AtRanBPM {ECO:0000303|PubMed:22676313};	A0A4D6LKE9_VIGUN SubName: Full=Beta-catenin-like protein 1 {ECO:0000313|EMBL:QCD89057.1};	SPRY domain-containing proteins	GO:0005737,cytoplasm; GO:0005634,nucleus; GO:0048471,perinuclear region of cytoplasm; GO:0007166,cell surface receptor signaling pathway; GO:0007010,cytoskeleton organization; GO:0007154,cell communication; GO:0007165,signal transduction; GO:0008150,biological_process; GO:0009987,cellular process; GO:0023052,signaling; GO:0050789,regulation of biological process; GO:0050794,regulation of cellular…	SPRY domain	--	--	--
12h1_transcript_10463	3086	K19613 leucine-rich repeat protein SHOC2 | (RefSeq) receptor-like protein 12 (A)	--	receptor-like protein 12 [Vigna radiata var. radiata]	RLP6_ARATH RecName: Full=Receptor-like protein 6 {ECO:0000303|PubMed:18434605}; Short=AtRLP6 {ECO:0000303|PubMed:18434605}; Flags: Precursor;	A0A1S3UAA8_VIGRR SubName: Full=receptor-like protein 12 {ECO:0000313|RefSeq:XP_014502960.1};	FOG: Leucine rich repeat	GO:0016021,integral component of membrane; GO:0005886,plasma membrane; GO:0005575,cellular_component; GO:0016020,membrane; GO:0031224,intrinsic component of membrane; GO:0110165,cellular anatomical entity; GO:0071944,cell periphery	Leucine rich repeat	--	--	--
12h1_transcript_10464	3085	K13525 transitional endoplasmic reticulum ATPase | (RefSeq) transitional endoplasmic reticulum ATPase-like (A)	ko04141: Protein processing in endoplasmic reticulum	PREDICTED: uncharacterized protein LOC108332922 [Vigna angularis]	--	A0A0L9TLJ9_PHAAN SubName: Full=Uncharacterized protein {ECO:0000313|EMBL:KOM31356.1};	--	--	Plant transposase (Ptta/En/Spm family)	--	--	--
12h1_transcript_10465	3039	K09527 DnaJ homolog subfamily C member 7 | (RefSeq) inactive TPR repeat-containing thioredoxin TTL3-like (A)	--	TPR repeat-containing thioredoxin TTL1 [Vigna radiata var. radiata]	TTL1_ARATH RecName: Full=TPR repeat-containing thioredoxin TTL1; AltName: Full=Tetratricopeptide repeat thioredoxin-like 1;	A0A4D6LCE4_VIGUN SubName: Full=DnaJ-like protein subfamily C member 7 {ECO:0000313|EMBL:QCD86150.1};	FOG: TPR repeat	GO:0005737,cytoplasm; GO:0009738,abscisic acid-activated signaling pathway; GO:0009789,positive regulation of abscisic acid-activated signaling pathway; GO:0009737,response to abscisic acid; GO:0006970,response to osmotic stress; GO:0009651,response to salt stress; GO:0007154,cell communication; GO:0007165,signal transduction; GO:0008150,biological_process; GO:0009719,response to endogenous stimu…	Tetratricopeptide repeat	--	--	--
12h1_transcript_10467	3004	K01613 phosphatidylserine decarboxylase [EC:4.1.1.65] | (RefSeq) phosphatidylserine decarboxylase proenzyme 3-like (A)	ko00564: Glycerophospholipid metabolism; ko01100: Metabolic pathways; ko01110: Biosynthesis of secondary metabolites	FT-interacting protein 1 [Vigna radiata var. radiata]	FTIP3_ARATH RecName: Full=FT-interacting protein 3 {ECO:0000303|PubMed:29742441}; AltName: Full=Multiple C2 domain and transmembrane region protein 3 {ECO:0000303|PubMed:29259105};	A0A4D6MUQ9_VIGUN SubName: Full=Phosphatidylserine decarboxylase {ECO:0000313|EMBL:QCE05210.1};	--	GO:0005618,cell wall; GO:0005737,cytoplasm; GO:0005829,cytosol; GO:0005783,endoplasmic reticulum; GO:0005789,endoplasmic reticulum membrane; GO:0005768,endosome; GO:0010008,endosome membrane; GO:0000139,Golgi membrane; GO:0016021,integral component of membrane; GO:0005886,plasma membrane; GO:0009506,plasmodesma; GO:0046872,metal ion binding; GO:0016757,transferase activity, transferring glycosyl …	Plant phosphoribosyltransferase C-terminal	--	--	--
12h1_transcript_10468	3078	K14569 ribosome biogenesis protein BMS1 | (RefSeq) ribosome biogenesis protein BMS1 homolog (A)	ko03008: Ribosome biogenesis in eukaryotes	PREDICTED: ribosome biogenesis protein BMS1 homolog isoform X1 [Vigna angularis]	--	A0A4D6LIZ0_VIGUN SubName: Full=Ribosome biogenesis protein BMS1 {ECO:0000313|EMBL:QCD88478.1};	GTP-binding protein AARP2 involved in 40S ribosome biogenesis	GO:0005730,nucleolus; GO:0005525,GTP binding; GO:0042254,ribosome biogenesis; GO:0000166,nucleotide binding; GO:0001882,nucleoside binding; GO:0001883,purine nucleoside binding; GO:0003674,molecular_function; GO:0005488,binding; GO:0017076,purine nucleotide binding; GO:0019001,guanyl nucleotide binding; GO:0032549,ribonucleoside binding; GO:0032550,purine ribonucleoside binding; GO:0032553,ribonu…	40S ribosome biogenesis protein Tsr1 and BMS1 C-terminal	--	--	--
12h1_transcript_10469	3087	K13104 zinc finger protein 830 | (RefSeq) zinc finger protein 830 isoform X1 (A)	--	PREDICTED: uncharacterized protein LOC108338073 [Vigna angularis]	ARS1_ARATH RecName: Full=Protein ABA AND ROS SENSITIVE 1 {ECO:0000303|PubMed:26583028};	A0A4D6MIB3_VIGUN SubName: Full=Zinc finger protein {ECO:0000313|EMBL:QCE01153.1};	Uncharacterized conserved protein	GO:0005694,chromosome; GO:0005829,cytosol; GO:0016607,nuclear speck; GO:0005634,nucleus; GO:0005681,spliceosomal complex; GO:0003676,nucleic acid binding; GO:0008270,zinc ion binding; GO:0044773,mitotic DNA damage checkpoint; GO:0033314,mitotic DNA replication checkpoint; GO:1903427,negative regulation of reactive oxygen species biosynthetic process; GO:0045892,negative regulation of transcriptio…	--	--	--	--
12h1_transcript_10470	3093	K03882 NADH-ubiquinone oxidoreductase chain 4L [EC:7.1.1.2] | (RefSeq) nad4L; NADH dehydrogenase subunit 4L (A)	ko00190: Oxidative phosphorylation; ko01100: Metabolic pathways	PREDICTED: ATP synthase protein MI25 [Ricinus communis]	MI25_ARATH RecName: Full=ATP synthase protein MI25; AltName: Full=ORF25;	A0A371IH34_MUCPR RecName: Full=ATP synthase protein MI25 {ECO:0000256|ARBA:ARBA00017388}; Flags: Fragment;	--	GO:0016021,integral component of membrane; GO:0000276,mitochondrial proton-transporting ATP synthase complex, coupling factor F(o); GO:0015078,proton transmembrane transporter activity; GO:0015986,ATP synthesis coupled proton transport; GO:0003674,molecular_function; GO:0005215,transporter activity; GO:0008324,cation transmembrane transporter activity; GO:0015075,ion transmembrane transporter act…	Mitochondrial ATP synthase B chain precursor (ATP-synt_B)	--	--	--
12h1_transcript_10472	3085	K12471 epsin | (RefSeq) clathrin interactor EPSIN 2 (A)	ko04144: Endocytosis	clathrin interactor EPSIN 2 isoform X2 [Vigna radiata var. radiata]	EPN3_ARATH RecName: Full=Clathrin interactor EPSIN 3; AltName: Full=EPSIN-related 3;	A0A4D6N0T5_VIGUN SubName: Full=Epsin {ECO:0000313|EMBL:QCE05677.1};	Equilibrative nucleoside transporter protein	GO:0009504,cell plate; GO:0030125,clathrin vesicle coat; GO:0005768,endosome; GO:0005794,Golgi apparatus; GO:0043231,intracellular membrane-bounded organelle; GO:0005886,plasma membrane; GO:0030276,clathrin binding; GO:0005543,phospholipid binding; GO:0006897,endocytosis; GO:0015031,protein transport; GO:0003674,molecular_function; GO:0005488,binding; GO:0005515,protein binding; GO:0008289,lipid …	ENTH domain	--	--	--
12h1_transcript_10473	3080	K19513 protein CLEC16A | (RefSeq) protein TRANSPARENT TESTA 9 isoform X1 (A)	--	PREDICTED: uncharacterized protein LOC108331444 isoform X1 [Vigna angularis]	TT9_ARATH RecName: Full=Protein TRANSPARENT TESTA 9 {ECO:0000303|PubMed:8528278}; AltName: Full=Protein GREEN FLUORESCENT SEED 9 {ECO:0000303|PubMed:25116949};	A0A4D6NJG8_VIGUN SubName: Full=Uncharacterized protein family FPL {ECO:0000313|EMBL:QCE13488.1};	Uncharacterized conserved protein	GO:0036020,endolysosome membrane; GO:0019898,extrinsic component of membrane; GO:0005794,Golgi apparatus; GO:0000139,Golgi membrane; GO:0016021,integral component of membrane; GO:0009718,anthocyanin-containing compound biosynthetic process; GO:0001708,cell fate specification; GO:0016197,endosomal transport; GO:0008333,endosome to lysosome transport; GO:1903415,flavonoid transport from endoplasmic…	Uncharacterised conserved protein	--	--	--
12h1_transcript_10475	3087	K23541 Ca2+/H+ antiporter, TMEM165/GDT1 family | (RefSeq) pentatricopeptide repeat-containing protein At5g04780, mitochondrial-like (A)	--	pentatricopeptide repeat-containing protein At1g25360 [Vigna radiata var. radiata]	PPR57_ARATH RecName: Full=Pentatricopeptide repeat-containing protein At1g25360;	A0A4D6N483_VIGUN SubName: Full=Structure-specific endonuclease subunit SLX1 {ECO:0000313|EMBL:QCE07691.1};	FOG: PPR repeat	GO:0043231,intracellular membrane-bounded organelle; GO:0003723,RNA binding; GO:0008270,zinc ion binding; GO:0009451,RNA modification; GO:0003674,molecular_function; GO:0003676,nucleic acid binding; GO:0005488,binding; GO:0097159,organic cyclic compound binding; GO:1901363,heterocyclic compound binding; GO:0043167,ion binding; GO:0043169,cation binding; GO:0046872,metal ion binding; GO:0046914,tr…	PPR repeat family	--	--	--
12h1_transcript_10476	3089	K08955 ATP-dependent metalloprotease [EC:3.4.24.-] | (RefSeq) ATP-dependent zinc metalloprotease FTSH 11, chloroplastic/mitochondrial-like (A)	--	PREDICTED: ATP-dependent zinc metalloprotease FTSH 11, chloroplastic/mitochondrial-like [Vigna angularis]	FTSHB_ARATH RecName: Full=ATP-dependent zinc metalloprotease FTSH 11, chloroplastic/mitochondrial; Short=AtFTSH11; EC=3.4.24.-; Flags: Precursor;	A0A0S3RDZ5_PHAAN RecName: Full=AAA domain-containing protein {ECO:0000259|SMART:SM00382};	AAA+-type ATPase containing the peptidase M41 domain	GO:0009507,chloroplast; GO:0009941,chloroplast envelope; GO:0009534,chloroplast thylakoid; GO:0009535,chloroplast thylakoid membrane; GO:0016021,integral component of membrane; GO:0005743,mitochondrial inner membrane; GO:0005739,mitochondrion; GO:0009536,plastid; GO:0005524,ATP binding; GO:0004176,ATP-dependent peptidase activity; GO:0046872,metal ion binding; GO:0004222,metalloendopeptidase acti…	ATPase family associated with various cellular activities (AAA)	--	--	--
12h1_transcript_10477	3083	K01069 hydroxyacylglutathione hydrolase [EC:3.1.2.6] | (RefSeq) hydroxyacylglutathione hydrolase cytoplasmic-like (A)	ko00620: Pyruvate metabolism; ko01100: Metabolic pathways	hypothetical protein PHAVU_008G187100g [Phaseolus vulgaris]	GLO2C_ARATH RecName: Full=Hydroxyacylglutathione hydrolase cytoplasmic; EC=3.1.2.6 {ECO:0000269|PubMed:11085979, ECO:0000269|PubMed:19834746}; AltName: Full=Glyoxalase II; Short=Glx II;	T2DNI1_PHAVU SubName: Full=Hydroxyacylglutathione hydrolase {ECO:0000313|EMBL:AGV54469.1};	Glyoxylase	GO:0005829,cytosol; GO:0099503,secretory vesicle; GO:0004416,hydroxyacylglutathione hydrolase activity; GO:0046872,metal ion binding; GO:0019243,methylglyoxal catabolic process to D-lactate via S-lactoyl-glutathione; GO:0003674,molecular_function; GO:0003824,catalytic activity; GO:0016787,hydrolase activity; GO:0016788,hydrolase activity, acting on ester bonds; GO:0016790,thiolester hydrolase act…	Metallo-beta-lactamase superfamily	--	--	--
12h1_transcript_10479	3087	--	--	PREDICTED: uncharacterized protein LOC108322110 [Vigna angularis]	--	A0A4D6KUH1_VIGUN SubName: Full=Uncharacterized protein {ECO:0000313|EMBL:QCD80360.1};	--	--	--	--	--	--
12h1_transcript_1048	4967	--	--	uncharacterized protein LOC106771918 [Vigna radiata var. radiata]	--	A0A4D6MYJ6_VIGUN SubName: Full=Uncharacterized protein {ECO:0000313|EMBL:QCE05732.1};	--	--	--	--	--	--
12h1_transcript_10483	3025	--	--	protein WVD2-like 5 [Vigna radiata var. radiata]	WDL7_ARATH RecName: Full=Protein WVD2-like 7 {ECO:0000305};	A0A4D6L3B6_VIGUN SubName: Full=TPX2 protein {ECO:0000313|EMBL:QCD82966.1};	--	GO:0005737,cytoplasm; GO:0005874,microtubule; GO:0005575,cellular_component; GO:0005622,intracellular anatomical structure; GO:0110165,cellular anatomical entity; GO:0005856,cytoskeleton; GO:0015630,microtubule cytoskeleton; GO:0043226,organelle; GO:0043228,non-membrane-bounded organelle; GO:0043229,intracellular organelle; GO:0043232,intracellular non-membrane-bounded organelle; GO:0099080,supra…	Targeting protein for Xklp2 (TPX2)	--	--	--
12h1_transcript_10484	3069	--	--	uncharacterized protein LOC106762517 isoform X3 [Vigna radiata var. radiata]	--	A0A4D6N7F1_VIGUN SubName: Full=Uncharacterized protein {ECO:0000313|EMBL:QCE08791.1};	--	--	Protein of unknown function (DUF3754)	--	--	--
12h1_transcript_10485	2992	K14963 COMPASS component SWD3 | (RefSeq) transcriptional corepressor LEUNIG-like (A)	--	PREDICTED: transcriptional corepressor LEUNIG_HOMOLOG isoform X4 [Vigna angularis]	LUH_ARATH RecName: Full=Transcriptional corepressor LEUNIG_HOMOLOG; AltName: Full=Protein MUCILAGE-MODIFIED 1 {ECO:0000303|PubMed:11706181};	A0A3Q0F9Z1_VIGRR SubName: Full=transcriptional corepressor LEUNIG_HOMOLOG isoform X4 {ECO:0000313|RefSeq:XP_022640426.1};	WD40 repeat-containing protein	GO:0005634,nucleus; GO:0003713,transcription coactivator activity; GO:0003714,transcription corepressor activity; GO:0030154,cell differentiation; GO:0006974,cellular response to DNA damage stimulus; GO:0071217,cellular response to external biotic stimulus; GO:0009793,embryo development ending in seed dormancy; GO:0009908,flower development; GO:0010393,galacturonan metabolic process; GO:0010073,m…	WD domain, G-beta repeat	LUG	TR	LUG
12h1_transcript_10486	3084	K20241 WD repeat-containing protein 44 | (RefSeq) WD repeat-containing protein 44-like isoform X1 (A)	--	hypothetical protein VIGAN_06057900 [Vigna angularis var. angularis]	GBB_ORYSJ RecName: Full=Guanine nucleotide-binding protein subunit beta {ECO:0000305}; AltName: Full=WD40 repeat-containing protein 80 {ECO:0000303|PubMed:22429805}; Short=OsWD40-80 {ECO:0000303|PubMed:22429805};	A0A4D6LEN7_VIGUN SubName: Full=COMPASS component SWD3 {ECO:0000313|EMBL:QCD86950.1};	WD40 repeat-containing protein	GO:0080008,Cul4-RING E3 ubiquitin ligase complex; GO:0005737,cytoplasm; GO:0005783,endoplasmic reticulum; GO:0005834,heterotrimeric G-protein complex; GO:0005886,plasma membrane; GO:0031682,G-protein gamma-subunit binding; GO:0050832,defense response to fungus; GO:0030968,endoplasmic reticulum unfolded protein response; GO:0010154,fruit development; GO:0007186,G protein-coupled receptor signaling…	WD domain, G-beta repeat	--	--	--
12h1_transcript_10487	3068	K03695 ATP-dependent Clp protease ATP-binding subunit ClpB | (RefSeq) chaperone protein ClpB1-like (A)	--	PREDICTED: protein SMAX1-LIKE 3-like [Vigna angularis]	SMXL3_ARATH RecName: Full=Protein SMAX1-LIKE 3 {ECO:0000303|PubMed:23893171}; Short=AtSMXL3 {ECO:0000303|PubMed:23893171};	A0A0L9VBH9_PHAAN RecName: Full=Clp R domain-containing protein {ECO:0000259|PROSITE:PS51903};	Chaperone HSP104 and related ATP-dependent Clp proteases	--	Clp amino terminal domain, pathogenicity island component	--	--	--
12h1_transcript_10488	3057	K08790 serine/threonine kinase 38 [EC:2.7.11.1] | (RefSeq) serine/threonine-protein kinase tricorner-like isoform X1 (A)	--	PREDICTED: protein SENSITIVITY TO RED LIGHT REDUCED 1 [Vigna angularis]	SRR1_ARATH RecName: Full=Protein SENSITIVITY TO RED LIGHT REDUCED 1;	A0A4D6M4C6_VIGUN SubName: Full=Sensitivity To Red Light Reduced-like {ECO:0000313|EMBL:QCD95677.1};	Uncharacterized conserved protein	GO:0005737,cytoplasm; GO:0005634,nucleus; GO:0007623,circadian rhythm; GO:0007017,microtubule-based process; GO:0010017,red or far-red light signaling pathway; GO:0009585,red, far-red light phototransduction; GO:0042752,regulation of circadian rhythm; GO:0008150,biological_process; GO:0048511,rhythmic process; GO:0009987,cellular process; GO:0007154,cell communication; GO:0007165,signal transduct…	SRR1	--	--	--
12h1_transcript_10489	3084	K15718 linoleate 9S-lipoxygenase [EC:1.13.11.58] | (RefSeq) seed linoleate 9S-lipoxygenase-like (A)	ko00591: Linoleic acid metabolism	hypothetical protein LR48_Vigan878s001300 [Vigna angularis]	LOXX_SOYBN RecName: Full=Seed linoleate 9S-lipoxygenase; EC=1.13.11.58; AltName: Full=Lipoxygenase;	A0A4D6MQN4_VIGUN RecName: Full=Lipoxygenase {ECO:0000256|RuleBase:RU003975}; EC=1.13.11.- {ECO:0000256|RuleBase:RU003975};	--	GO:0005737,cytoplasm; GO:0005506,iron ion binding; GO:1990136,linoleate 9S-lipoxygenase activity; GO:0016702,oxidoreductase activity, acting on single donors with incorporation of molecular oxygen, incorporation of two atoms of oxygen; GO:0006633,fatty acid biosynthetic process; GO:0034440,lipid oxidation; GO:0031408,oxylipin biosynthetic process; GO:0003674,molecular_function; GO:0005488,binding…	Lipoxygenase	--	--	--
12h1_transcript_1049	4967	K15920 xylan 1,4-beta-xylosidase [EC:3.2.1.37] | (RefSeq) beta-xylosidase/alpha-L-arabinofuranosidase 2-like (A)	ko00520: Amino sugar and nucleotide sugar metabolism; ko01100: Metabolic pathways	PREDICTED: beta-D-xylosidase 1-like [Vigna angularis]	BXL1_ARATH RecName: Full=Beta-D-xylosidase 1; Short=AtBXL1; EC=3.2.1.-; AltName: Full=Alpha-L-arabinofuranosidase; EC=3.2.1.55; Flags: Precursor;	A0A4D6NL55_VIGUN SubName: Full=Beta-glucosidase {ECO:0000313|EMBL:QCE13329.1};	--	GO:0048046,apoplast; GO:0009505,plant-type cell wall; GO:0009536,plastid; GO:0046556,alpha-L-arabinofuranosidase activity; GO:0009044,xylan 1,4-beta-xylosidase activity; GO:0031222,arabinan catabolic process; GO:0010214,seed coat development; GO:0045493,xylan catabolic process; GO:0003674,molecular_function; GO:0003824,catalytic activity; GO:0004553,hydrolase activity, hydrolyzing O-glycosyl comp…	Glycosyl hydrolase family 3 C-terminal domain	--	--	--
12h1_transcript_10490	3059	K03798 cell division protease FtsH [EC:3.4.24.-] | (RefSeq) predicted protein (A)	--	hypothetical protein VIGAN_07024100 [Vigna angularis var. angularis]	FTSI2_ARATH RecName: Full=Probable inactive ATP-dependent zinc metalloprotease FTSHI 2, chloroplastic; Short=AtFTSHI2 {ECO:0000303|PubMed:12185496}; AltName: Full=Protein EMBRYO DEFECTIVE 2083 {ECO:0000303|PubMed:21286311}; AltName: Full=Protein FTSH INACTIVE PROTEASE 2 {ECO:0000303|PubMed:12185496}; Flags: Precursor;	A0A4D6N6U1_VIGUN SubName: Full=Cell division protease FtsH {ECO:0000313|EMBL:QCE08988.1};	AAA+-type ATPase containing the peptidase M41 domain	GO:0009507,chloroplast; GO:0009941,chloroplast envelope; GO:0031969,chloroplast membrane; GO:0009534,chloroplast thylakoid; GO:0016021,integral component of membrane; GO:0062091,Ycf2/FtsHi complex; GO:0005524,ATP binding; GO:0004176,ATP-dependent peptidase activity; GO:0016464,chloroplast protein-transporting ATPase activity; GO:0004222,metalloendopeptidase activity; GO:0045037,protein import int…	ATPase family associated with various cellular activities (AAA)	--	--	--
12h1_transcript_10491	3084	--	--	membrane protein of ER body-like protein isoform X4 [Vigna radiata var. radiata]	MEBL_ARATH RecName: Full=Membrane protein of ER body-like protein;	A0A4D6MJ70_VIGUN SubName: Full=Uncharacterized protein {ECO:0000313|EMBL:QCE00824.1};	--	GO:0005783,endoplasmic reticulum; GO:0005789,endoplasmic reticulum membrane; GO:0010168,ER body; GO:0016021,integral component of membrane; GO:0016020,membrane; GO:0005886,plasma membrane; GO:0005381,iron ion transmembrane transporter activity; GO:0005384,manganese ion transmembrane transporter activity; GO:0030026,cellular manganese ion homeostasis; GO:0006880,intracellular sequestering of iron …	VIT family	--	--	--
12h1_transcript_10492	3080	K13917 mRNA-capping enzyme [EC:2.7.7.50 3.6.1.74] | (RefSeq) mRNA-capping enzyme (A)	ko03015: mRNA surveillance pathway	PREDICTED: mRNA-capping enzyme isoform X1 [Vigna angularis]	--	A0A0L9TFW3_PHAAN RecName: Full=GTP--RNA guanylyltransferase {ECO:0000256|ARBA:ARBA00018051}; EC=2.7.7.50 {ECO:0000256|ARBA:ARBA00012475}; AltName: Full=mRNA guanylyltransferase {ECO:0000256|ARBA:ARBA00016289};	mRNA capping enzyme, guanylyltransferase (alpha) subunit	GO:0005524,ATP binding; GO:0003910,DNA ligase (ATP) activity; GO:0005525,GTP binding; GO:0004484,mRNA guanylyltransferase activity; GO:0004651,polynucleotide 5'-phosphatase activity; GO:0004725,protein tyrosine phosphatase activity; GO:0008138,protein tyrosine/serine/threonine phosphatase activity; GO:0006370,7-methylguanosine mRNA capping; GO:0006310,DNA recombination; GO:0006281,DNA repair; GO:…	mRNA capping enzyme, catalytic domain	--	--	--
12h1_transcript_10493	3013	K20102 YTH domain-containing family protein | (RefSeq) YTH domain-containing protein ECT4-like isoform X1 (A)	--	PREDICTED: YTH domain-containing family protein 1 isoform X1 [Vigna angularis]	ECT2_ARATH RecName: Full=YTH domain-containing protein ECT2 {ECO:0000305}; AltName: Full=Protein EVOLUTIONARILY CONSERVED C-TERMINAL REGION 2 {ECO:0000303|PubMed:16113215};	A0A4D6L821_VIGUN RecName: Full=YTH domain-containing protein {ECO:0000259|PROSITE:PS50882};	Uncharacterized high-glucose-regulated protein	GO:0005737,cytoplasm; GO:0005829,cytosol; GO:0005634,nucleus; GO:0003729,mRNA binding; GO:0061157,mRNA destabilization; GO:0003674,molecular_function; GO:0003676,nucleic acid binding; GO:0003723,RNA binding; GO:0005488,binding; GO:0097159,organic cyclic compound binding; GO:1901363,heterocyclic compound binding; GO:0006139,nucleobase-containing compound metabolic process; GO:0006401,RNA catabolic…	YT521-B-like domain	--	--	--
12h1_transcript_10494	3083	K10396 kinesin family member 5 | (RefSeq) armadillo repeat-containing kinesin-like protein 3 (A)	ko04144: Endocytosis	kinesin-like protein KIN-UA isoform X2 [Vigna radiata var. radiata]	KINUA_ARATH RecName: Full=Kinesin-like protein KIN-UA {ECO:0000305}; AltName: Full=AtKINUa {ECO:0000303|PubMed:21387573}; AltName: Full=Protein ARMADILLO REPEAT KINESIN3 {ECO:0000305}; AltName: Full=Protein ARMADILLO REPEAT-CONTAINING KINESIN 3 {ECO:0000305}; AltName: Full=kinesin-like protein PAK {ECO:0000303|Ref.2};	A0A4D6LRQ6_VIGUN RecName: Full=Kinesin-like protein {ECO:0000256|RuleBase:RU000394};	Kinesin (SMY1 subfamily)	GO:0005737,cytoplasm; GO:0005871,kinesin complex; GO:0005874,microtubule; GO:0005524,ATP binding; GO:0008574,ATP-dependent microtubule motor activity, plus-end-directed; GO:0016887,ATPase activity; GO:0008017,microtubule binding; GO:0003777,microtubule motor activity; GO:0030705,cytoskeleton-dependent intracellular transport; GO:0007018,microtubule-based movement; GO:0032886,regulation of microtu…	Kinesin motor domain	--	--	--
12h1_transcript_10495	3103	K16810 TBCC domain-containing protein 1 | (RefSeq) TBCC domain-containing protein 1-like (A)	--	PREDICTED: TBCC domain-containing protein 1-like [Vigna angularis]	--	A0A4D6MCI0_VIGUN RecName: Full=TBCC domain-containing protein 1 {ECO:0000256|ARBA:ARBA00017559};	Uncharacterized conserved protein	GO:0005737,cytoplasm; GO:0005815,microtubule organizing center; GO:0000922,spindle pole; GO:0000902,cell morphogenesis; GO:0008150,biological_process; GO:0009653,anatomical structure morphogenesis; GO:0032502,developmental process; GO:0048856,anatomical structure development; GO:0005575,cellular_component; GO:0005622,intracellular anatomical structure; GO:0110165,cellular anatomical entity; GO:00…	Tubulin binding cofactor C	--	--	--
12h1_transcript_10496	3086	K16732 Ase1/PRC1/MAP65 family protein | (RefSeq) uncharacterized protein LOC105962053 (A)	--	PREDICTED: uncharacterized protein LOC108347477 [Vigna angularis]	FRS6_ARATH RecName: Full=Protein FAR1-RELATED SEQUENCE 6;	A0A0L9VUW1_PHAAN RecName: Full=Protein FAR1-RELATED SEQUENCE {ECO:0000256|RuleBase:RU367018};	--	GO:0005634,nucleus; GO:0008270,zinc ion binding; GO:0006355,regulation of transcription, DNA-templated; GO:0003674,molecular_function; GO:0005488,binding; GO:0043167,ion binding; GO:0043169,cation binding; GO:0046872,metal ion binding; GO:0046914,transition metal ion binding; GO:0006139,nucleobase-containing compound metabolic process; GO:0006351,transcription, DNA-templated; GO:0006725,cellular …	MULE transposase domain	FAR1	TF	FAR1
12h1_transcript_10497	3093	K00695 sucrose synthase [EC:2.4.1.13] | (GenBank) sucrose synthase (A)	ko00500: Starch and sucrose metabolism; ko01100: Metabolic pathways; ko01110: Biosynthesis of secondary metabolites	PREDICTED: TMV resistance protein N-like isoform X1 [Vigna angularis]	TMVRN_NICGU RecName: Full=TMV resistance protein N; EC=3.2.2.6 {ECO:0000255|PROSITE-ProRule:PRU00204};	A0A0S3SJN5_PHAAN RecName: Full=TIR domain-containing protein {ECO:0000259|PROSITE:PS50104};	--	GO:0005737,cytoplasm; GO:0043531,ADP binding; GO:0005524,ATP binding; GO:0050135,NAD(P)+ nucleosidase activity; GO:0061809,NAD+ nucleotidase, cyclic ADP-ribose generating; GO:0009626,plant-type hypersensitive response; GO:0007165,signal transduction; GO:0000166,nucleotide binding; GO:0003674,molecular_function; GO:0005488,binding; GO:0017076,purine nucleotide binding; GO:0030554,adenyl nucleotide…	TIR domain	--	--	--
12h1_transcript_10499	3029	K12580 CCR4-NOT transcription complex subunit 3 | (RefSeq) general negative regulator of transcription subunit 3 isoform X1 (A)	ko03018: RNA degradation	hypothetical protein VIGAN_04238100 [Vigna angularis var. angularis]	--	A0A4D6M9E4_VIGUN SubName: Full=CCR4-NOT transcription complex subunit 3 {ECO:0000313|EMBL:QCD97320.1};	CCR4-NOT transcriptional regulation complex, NOT5 subunit	GO:0030015,CCR4-NOT core complex; GO:0005737,cytoplasm; GO:0005634,nucleus; GO:0006355,regulation of transcription, DNA-templated; GO:0006139,nucleobase-containing compound metabolic process; GO:0006351,transcription, DNA-templated; GO:0006725,cellular aromatic compound metabolic process; GO:0006807,nitrogen compound metabolic process; GO:0008150,biological_process; GO:0008152,metabolic process; …	Not1 N-terminal domain, CCR4-Not complex component	--	--	--
12h1_transcript_105	6674	K03881 NADH-ubiquinone oxidoreductase chain 4 [EC:7.1.1.2] | (RefSeq) LOW QUALITY PROTEIN: uncharacterized protein LOC110639967 (A)	ko00190: Oxidative phosphorylation; ko01100: Metabolic pathways	NADH dehydrogenase subunit 4 (mitochondrion) [Oryza minuta]	NU4M_ARATH RecName: Full=NADH-ubiquinone oxidoreductase chain 4; EC=7.1.1.2; AltName: Full=NADH dehydrogenase subunit 4;	A0A142D7X0_ORYMI SubName: Full=NADH dehydrogenase subunit 4 {ECO:0000313|EMBL:AMQ23370.1};	NADH dehydrogenase, subunit 4	GO:0016021,integral component of membrane; GO:0005743,mitochondrial inner membrane; GO:0070469,respirasome; GO:0008137,NADH dehydrogenase (ubiquinone) activity; GO:0048039,ubiquinone binding; GO:0009060,aerobic respiration; GO:0042773,ATP synthesis coupled electron transport; GO:0015990,electron transport coupled proton transport; GO:0003674,molecular_function; GO:0003824,catalytic activity; GO:0…	Proton-conducting membrane transporter	--	--	--
12h1_transcript_1050	4960	K16225 probable WRKY transcription factor 52 | (RefSeq) RRS1; Disease resistance protein (TIR-NBS-LRR class) (A)	ko04626: Plant-pathogen interaction	TMV resistance protein N [Vigna radiata var. radiata]	DSC1_ARATH RecName: Full=Disease resistance-like protein DSC1 {ECO:0000305}; EC=3.2.2.6 {ECO:0000255|PROSITE-ProRule:PRU00204}; AltName: Full=Protein DOMINANT SUPPRESSOR OF CAMTA3 NUMBER 1 {ECO:0000303|PubMed:28407487};	A0A4D6L338_VIGUN SubName: Full=Disease resistance protein RPM1 {ECO:0000313|EMBL:QCD82886.1};	--	GO:0043531,ADP binding; GO:0005524,ATP binding; GO:0050135,NAD(P)+ nucleosidase activity; GO:0061809,NAD+ nucleotidase, cyclic ADP-ribose generating; GO:0042742,defense response to bacterium; GO:0009626,plant-type hypersensitive response; GO:0007165,signal transduction; GO:0000166,nucleotide binding; GO:0003674,molecular_function; GO:0005488,binding; GO:0017076,purine nucleotide binding; GO:00305…	TIR domain	--	--	--
12h1_transcript_10500	3083	K18757 la-related protein 1 | (RefSeq) hypothetical protein (A)	--	ABC transporter C family member 13 [Cajanus cajan]	AB13C_ARATH RecName: Full=ABC transporter C family member 13; Short=ABC transporter ABCC.13; Short=AtABCC13; EC=7.6.2.2; AltName: Full=ATP-energized glutathione S-conjugate pump 11; AltName: Full=Glutathione S-conjugate-transporting ATPase 11; AltName: Full=Multidrug resistance-associated protein 11;	A0A151S6J4_CAJCA SubName: Full=ABC transporter C family member 13 {ECO:0000313|EMBL:KYP50440.1};	Multidrug resistance-associated protein/mitoxantrone resistance protein, ABC superfamily	GO:0016021,integral component of membrane; GO:0016020,membrane; GO:0008559,ABC-type xenobiotic transporter activity; GO:0005524,ATP binding; GO:0042626,ATPase-coupled transmembrane transporter activity; GO:0055085,transmembrane transport; GO:0003674,molecular_function; GO:0003824,catalytic activity; GO:0005215,transporter activity; GO:0015399,primary active transmembrane transporter activity; GO:…	--	--	--	--
12h1_transcript_10501	3085	K13116 ATP-dependent RNA helicase DDX41 [EC:3.6.4.13] | (RefSeq) DEAD-box ATP-dependent RNA helicase 35 (A)	--	DEAD-box ATP-dependent RNA helicase 35 [Vigna radiata var. radiata]	RH35_ARATH RecName: Full=DEAD-box ATP-dependent RNA helicase 35; EC=3.6.4.13;	A0A4D6KMN2_VIGUN RecName: Full=RNA helicase {ECO:0000256|ARBA:ARBA00012552}; EC=3.6.4.13 {ECO:0000256|ARBA:ARBA00012552};	DEAD-box protein abstrakt	GO:0005681,spliceosomal complex; GO:0005524,ATP binding; GO:0003723,RNA binding; GO:0003724,RNA helicase activity; GO:0008270,zinc ion binding; GO:0000398,mRNA splicing, via spliceosome; GO:0000166,nucleotide binding; GO:0003674,molecular_function; GO:0005488,binding; GO:0017076,purine nucleotide binding; GO:0030554,adenyl nucleotide binding; GO:0032553,ribonucleotide binding; GO:0032555,purine r…	DEAD/DEAH box helicase	--	--	--
[truncated: 26,715 more rows]
