# Supplementary material for: Defensive Resistance of Cowpea Vigna unguiculata Control Megalurothrips usitatus Mediated by Jasmonic Acid or Insect Damage
Source: Plants (Basel). 2023 Feb 19;12(4):942. doi: 10.3390/plants12040942 (PMC9967092; doi:10.3390/plants12040942)
Supplement: Supplementary file 1 [file plants-12-00942-s001.zip › Table S10 RNA.KEGG_enrichment.xls]

"ID","Description","GeneRatio","BgRatio","pvalue","p.adjust","qvalue","geneID","Count"
"ko00630","Glyoxylate and dicarboxylate metabolism","45/739","240/11709",2.90580326211121e-11,3.39978981667012e-09,2.78345365107495e-09,"12h1_transcript_28105/12h1_transcript_28761/12h1_transcript_23869/12h1_transcript_25324/12h1_transcript_31648/12h1_transcript_25081/12h1_transcript_29797/12h1_transcript_27555/12h1_transcript_28003/12h1_transcript_27898/12h1_transcript_16955/12h1_transcript_23635/12h1_transcript_27657/12h1_transcript_32010/12h1_transcript_32268/12h1_transcript_27892/12h1_transcript_32249/12h1_transcript_6200/12h1_transcript_28881/12h1_transcript_14087/12h1_transcript_28155/12h1_transcript_32176/12h1_transcript_5219/12h1_transcript_23230/12h1_transcript_29207/12h1_transcript_28872/12h1_transcript_27090/12h1_transcript_17487/12h1_transcript_24562/12h1_transcript_13702/12h1_transcript_19070/12h1_transcript_25381/12h1_transcript_31721/12h1_transcript_23435/12h1_transcript_27998/12h1_transcript_27040/12h1_transcript_26370/12h1_transcript_22155/12h1_transcript_26038/12h1_transcript_23054/12h1_transcript_21618/12h1_transcript_27750/12h1_transcript_27114/12h1_transcript_19960/12h1_transcript_4153",45
"ko00195","Photosynthesis","46/739","282/11709",2.13609903977498e-09,1.24961793826836e-07,1.02307901378696e-07,"12h1_transcript_32243/12h1_transcript_31328/12h1_transcript_19617/12h1_transcript_32300/12h1_transcript_4670/12h1_transcript_32015/12h1_transcript_32178/12h1_transcript_31895/12h1_transcript_31888/12h1_transcript_31549/12h1_transcript_29986/12h1_transcript_9800/12h1_transcript_30618/12h1_transcript_28039/12h1_transcript_31774/12h1_transcript_31462/12h1_transcript_32941/12h1_transcript_32131/12h1_transcript_31373/12h1_transcript_32669/12h1_transcript_29721/12h1_transcript_32247/12h1_transcript_31958/12h1_transcript_32424/12h1_transcript_32365/12h1_transcript_28453/12h1_transcript_30066/12h1_transcript_31422/12h1_transcript_28182/12h1_transcript_31630/12h1_transcript_28210/12h1_transcript_31715/12h1_transcript_32461/12h1_transcript_29391/12h1_transcript_29362/12h1_transcript_28667/12h1_transcript_31857/12h1_transcript_28438/12h1_transcript_16089/12h1_transcript_30971/12h1_transcript_30246/12h1_transcript_32034/12h1_transcript_18981/12h1_transcript_19192/12h1_transcript_27991/12h1_transcript_33061",46
"ko00940","Phenylpropanoid biosynthesis","24/739","100/11709",9.02483481206453e-09,3.51968557670517e-07,2.88161392244868e-07,"12h1_transcript_29158/12h1_transcript_11139/12h1_transcript_25562/12h1_transcript_27132/12h1_transcript_30559/12h1_transcript_29457/12h1_transcript_28547/12h1_transcript_13877/12h1_transcript_24102/12h1_transcript_29639/12h1_transcript_29578/12h1_transcript_29580/12h1_transcript_29601/12h1_transcript_24368/12h1_transcript_23722/12h1_transcript_29726/12h1_transcript_29085/12h1_transcript_32533/12h1_transcript_17047/12h1_transcript_26689/12h1_transcript_6047/12h1_transcript_25606/12h1_transcript_26567/12h1_transcript_21954",24
"ko00710","Carbon fixation in photosynthetic organisms","32/739","183/11709",1.20814273775673e-07,3.53381750793843e-06,2.89318392462796e-06,"12h1_transcript_27910/12h1_transcript_28040/12h1_transcript_10056/12h1_transcript_31648/12h1_transcript_30284/12h1_transcript_28445/12h1_transcript_28787/12h1_transcript_23406/12h1_transcript_23635/12h1_transcript_8361/12h1_transcript_32010/12h1_transcript_25318/12h1_transcript_28968/12h1_transcript_27393/12h1_transcript_27884/12h1_transcript_32910/12h1_transcript_28155/12h1_transcript_23203/12h1_transcript_32176/12h1_transcript_29661/12h1_transcript_28430/12h1_transcript_26182/12h1_transcript_28397/12h1_transcript_29208/12h1_transcript_30693/12h1_transcript_31721/12h1_transcript_24235/12h1_transcript_26370/12h1_transcript_30032/12h1_transcript_26822/12h1_transcript_29794/12h1_transcript_19385",32
"ko00900","Terpenoid backbone biosynthesis","18/739","89/11709",8.92480813893888e-06,0.00020884051045117,0.000170980534872303,"12h1_transcript_25324/12h1_transcript_27898/12h1_transcript_23258/12h1_transcript_30499/12h1_transcript_27220/12h1_transcript_28018/12h1_transcript_26257/12h1_transcript_22251/12h1_transcript_13702/12h1_transcript_32688/12h1_transcript_15874/12h1_transcript_26389/12h1_transcript_30073/12h1_transcript_30240/12h1_transcript_25385/12h1_transcript_25446/12h1_transcript_25947/12h1_transcript_10523",18
"ko00260","Glycine, serine and threonine metabolism","27/739","194/11709",8.56133641711354e-05,0.00149146149912092,0.00122107958992356,"12h1_transcript_28105/12h1_transcript_26645/12h1_transcript_25081/12h1_transcript_27555/12h1_transcript_28003/12h1_transcript_25320/12h1_transcript_18594/12h1_transcript_23635/12h1_transcript_27657/12h1_transcript_28886/12h1_transcript_32249/12h1_transcript_6200/12h1_transcript_14087/12h1_transcript_5219/12h1_transcript_23230/12h1_transcript_24562/12h1_transcript_24595/12h1_transcript_19070/12h1_transcript_23435/12h1_transcript_27998/12h1_transcript_25538/12h1_transcript_21618/12h1_transcript_25595/12h1_transcript_27114/12h1_transcript_24057/12h1_transcript_19960/12h1_transcript_4153",27
"ko00740","Riboflavin metabolism","10/739","39/11709",0.000112225445596221,0.00149146149912092,0.00122107958992356,"12h1_transcript_30403/12h1_transcript_25326/12h1_transcript_16532/12h1_transcript_30506/12h1_transcript_27158/12h1_transcript_30636/12h1_transcript_29552/12h1_transcript_30513/12h1_transcript_6065/12h1_transcript_20294",10
"ko00943","Isoflavonoid biosynthesis","9/739","32/11709",0.000113644896781924,0.00149146149912092,0.00122107958992356,"12h1_transcript_25909/12h1_transcript_26107/12h1_transcript_23644/12h1_transcript_29430/12h1_transcript_26013/12h1_transcript_30437/12h1_transcript_30080/12h1_transcript_27560/12h1_transcript_24963",9
"ko00999","Biosynthesis of various plant secondary metabolites","24/739","166/11709",0.000114727807624686,0.00149146149912092,0.00122107958992356,"12h1_transcript_25494/12h1_transcript_26875/12h1_transcript_23596/12h1_transcript_24803/12h1_transcript_24162/12h1_transcript_26138/12h1_transcript_18607/12h1_transcript_21067/12h1_transcript_27690/12h1_transcript_22201/12h1_transcript_23804/12h1_transcript_23950/12h1_transcript_24517/12h1_transcript_21555/12h1_transcript_2779/12h1_transcript_25100/12h1_transcript_24590/12h1_transcript_17703/12h1_transcript_22673/12h1_transcript_20721/12h1_transcript_21704/12h1_transcript_17419/12h1_transcript_30313/12h1_transcript_24931",24
"ko00280","Valine, leucine and isoleucine degradation","19/739","120/11709",0.00017527658113894,0.0020507359993256,0.00167896514564669,"12h1_transcript_26645/12h1_transcript_21019/12h1_transcript_25324/12h1_transcript_25320/12h1_transcript_27898/12h1_transcript_24343/12h1_transcript_24729/12h1_transcript_23675/12h1_transcript_22462/12h1_transcript_27547/12h1_transcript_26243/12h1_transcript_24562/12h1_transcript_13702/12h1_transcript_15266/12h1_transcript_25808/12h1_transcript_3467/12h1_transcript_27823/12h1_transcript_25538/12h1_transcript_19960",19
"ko00908","Zeatin biosynthesis","9/739","35/11709",0.000241152201587195,0.00256498250779108,0.00209998567889328,"12h1_transcript_26502/12h1_transcript_26084/12h1_transcript_32919/12h1_transcript_25383/12h1_transcript_26284/12h1_transcript_25781/12h1_transcript_31329/12h1_transcript_27209/12h1_transcript_23161",9
"ko00030","Pentose phosphate pathway","19/739","124/11709",0.000271195078631002,0.00264415201665227,0.00216480282065098,"12h1_transcript_27910/12h1_transcript_28040/12h1_transcript_31011/12h1_transcript_30284/12h1_transcript_28787/12h1_transcript_23406/12h1_transcript_25318/12h1_transcript_27393/12h1_transcript_29661/12h1_transcript_20469/12h1_transcript_28430/12h1_transcript_26250/12h1_transcript_29208/12h1_transcript_30693/12h1_transcript_24888/12h1_transcript_13019/12h1_transcript_20962/12h1_transcript_29794/12h1_transcript_19502",19
"ko00910","Nitrogen metabolism","15/739","91/11709",0.000530923355004402,0.00477831019503962,0.00391206682634822,"12h1_transcript_29603/12h1_transcript_32768/12h1_transcript_28544/12h1_transcript_29912/12h1_transcript_32268/12h1_transcript_30106/12h1_transcript_28171/12h1_transcript_29207/12h1_transcript_17148/12h1_transcript_26457/12h1_transcript_25381/12h1_transcript_29839/12h1_transcript_29926/12h1_transcript_22155/12h1_transcript_27750",15
"ko00460","Cyanoamino acid metabolism","15/739","96/11709",0.00094473442922175,0.00789528058706748,0.00646397241046461,"12h1_transcript_24162/12h1_transcript_26138/12h1_transcript_18607/12h1_transcript_27940/12h1_transcript_21067/12h1_transcript_23230/12h1_transcript_27690/12h1_transcript_22201/12h1_transcript_21555/12h1_transcript_24590/12h1_transcript_17703/12h1_transcript_20721/12h1_transcript_21704/12h1_transcript_21618/12h1_transcript_4153",15
"ko00650","Butanoate metabolism","9/739","42/11709",0.00102369682423014,0.00798483522899505,0.00653729200034683,"12h1_transcript_25324/12h1_transcript_29797/12h1_transcript_27898/12h1_transcript_24729/12h1_transcript_13702/12h1_transcript_19005/12h1_transcript_15266/12h1_transcript_25808/12h1_transcript_3467",9
"ko00860","Porphyrin metabolism","18/739","133/11709",0.00171911631544718,0.0125710380567075,0.010292077941164,"12h1_transcript_30172/12h1_transcript_27413/12h1_transcript_32252/12h1_transcript_32607/12h1_transcript_20646/12h1_transcript_29691/12h1_transcript_26438/12h1_transcript_24395/12h1_transcript_18031/12h1_transcript_27437/12h1_transcript_21662/12h1_transcript_26310/12h1_transcript_28004/12h1_transcript_23601/12h1_transcript_29374/12h1_transcript_30412/12h1_transcript_20145/12h1_transcript_29672",18
"ko00040","Pentose and glucuronate interconversions","15/739","116/11709",0.00618822819165029,0.0423370552888002,0.0346619166107137,"12h1_transcript_31760/12h1_transcript_24896/12h1_transcript_22545/12h1_transcript_26458/12h1_transcript_21270/12h1_transcript_22776/12h1_transcript_27393/12h1_transcript_19922/12h1_transcript_29497/12h1_transcript_24633/12h1_transcript_22099/12h1_transcript_29379/12h1_transcript_20642/12h1_transcript_32095/12h1_transcript_24175",15
"ko01240","Biosynthesis of cofactors","45/739","488/11709",0.00651339312135388,0.0423370552888002,0.0346619166107137,"12h1_transcript_21019/12h1_transcript_27463/12h1_transcript_21059/12h1_transcript_32252/12h1_transcript_30403/12h1_transcript_32607/12h1_transcript_23675/12h1_transcript_20646/12h1_transcript_29873/12h1_transcript_25326/12h1_transcript_22462/12h1_transcript_16532/12h1_transcript_30506/12h1_transcript_23230/12h1_transcript_28174/12h1_transcript_22159/12h1_transcript_26431/12h1_transcript_27158/12h1_transcript_24395/12h1_transcript_30636/12h1_transcript_30140/12h1_transcript_24562/12h1_transcript_26071/12h1_transcript_29497/12h1_transcript_24633/12h1_transcript_27437/12h1_transcript_27262/12h1_transcript_2779/12h1_transcript_21662/12h1_transcript_6065/12h1_transcript_20294/12h1_transcript_26310/12h1_transcript_26920/12h1_transcript_29379/12h1_transcript_23601/12h1_transcript_29374/12h1_transcript_27823/12h1_transcript_28271/12h1_transcript_26963/12h1_transcript_20145/12h1_transcript_24838/12h1_transcript_21618/12h1_transcript_19960/12h1_transcript_4153/12h1_transcript_24175",45
"ko00941","Flavonoid biosynthesis","7/739","37/11709",0.00756471832432621,0.0465827391550614,0.0381379150977111,"12h1_transcript_31775/12h1_transcript_27132/12h1_transcript_29690/12h1_transcript_15191/12h1_transcript_30450/12h1_transcript_26689/12h1_transcript_15683",7
"ko00592","alpha-Linolenic acid metabolism","16/739","133/11709",0.00952490303811246,0.0557206827729579,0.0456192724456965,"12h1_transcript_31738/12h1_transcript_27064/12h1_transcript_20570/12h1_transcript_17483/12h1_transcript_25433/12h1_transcript_28360/12h1_transcript_26243/12h1_transcript_23465/12h1_transcript_18149/12h1_transcript_23927/12h1_transcript_32755/12h1_transcript_22757/12h1_transcript_27229/12h1_transcript_25528/12h1_transcript_30857/12h1_transcript_11874",16
"ko00010","Glycolysis / Gluconeogenesis","28/739","286/11709",0.0137143968127252,0.0764087822423264,0.0625568977422555,"12h1_transcript_27910/12h1_transcript_28040/12h1_transcript_31011/12h1_transcript_22788/12h1_transcript_28787/12h1_transcript_23406/12h1_transcript_31908/12h1_transcript_8361/12h1_transcript_32910/12h1_transcript_23675/12h1_transcript_22462/12h1_transcript_29661/12h1_transcript_20469/12h1_transcript_28430/12h1_transcript_24562/12h1_transcript_29497/12h1_transcript_24633/12h1_transcript_28397/12h1_transcript_29208/12h1_transcript_32755/12h1_transcript_29379/12h1_transcript_15556/12h1_transcript_23288/12h1_transcript_20962/12h1_transcript_19960/12h1_transcript_29794/12h1_transcript_19502/12h1_transcript_19385",28
"ko00770","Pantothenate and CoA biosynthesis","11/739","86/11709",0.0190004991028954,0.101048108865398,0.0827294458547119,"12h1_transcript_21019/12h1_transcript_9392/12h1_transcript_13490/12h1_transcript_23675/12h1_transcript_22462/12h1_transcript_18958/12h1_transcript_21260/12h1_transcript_19776/12h1_transcript_19005/12h1_transcript_27823/12h1_transcript_19832",11
"ko03010","Ribosome","42/739","482/11709",0.0205021960696993,0.104293780006731,0.0853867204733473,"12h1_transcript_32217/12h1_transcript_4168/12h1_transcript_31002/12h1_transcript_31832/12h1_transcript_31468/12h1_transcript_31796/12h1_transcript_28534/12h1_transcript_21614/12h1_transcript_31421/12h1_transcript_32046/12h1_transcript_30981/12h1_transcript_31267/12h1_transcript_31620/12h1_transcript_31036/12h1_transcript_29166/12h1_transcript_32027/12h1_transcript_30304/12h1_transcript_30991/12h1_transcript_5438/12h1_transcript_32313/12h1_transcript_14806/12h1_transcript_31761/12h1_transcript_31948/12h1_transcript_30051/12h1_transcript_7912/12h1_transcript_29733/12h1_transcript_28717/12h1_transcript_32499/12h1_transcript_31661/12h1_transcript_32140/12h1_transcript_31578/12h1_transcript_30539/12h1_transcript_32147/12h1_transcript_31171/12h1_transcript_31094/12h1_transcript_32000/12h1_transcript_33103/12h1_transcript_22609/12h1_transcript_32012/12h1_transcript_32236/12h1_transcript_3829/12h1_transcript_31837",42
"ko04146","Peroxisome","20/739","199/11709",0.0263342245620948,0.128379344740212,0.105105896278536,"12h1_transcript_28105/12h1_transcript_29799/12h1_transcript_29951/12h1_transcript_27064/12h1_transcript_27555/12h1_transcript_24729/12h1_transcript_26243/12h1_transcript_28872/12h1_transcript_27090/12h1_transcript_18149/12h1_transcript_15266/12h1_transcript_25808/12h1_transcript_19070/12h1_transcript_27667/12h1_transcript_30407/12h1_transcript_3467/12h1_transcript_31341/12h1_transcript_29782/12h1_transcript_27040/12h1_transcript_26038",20
"ko00290","Valine, leucine and isoleucine biosynthesis","5/739","29/11709",0.033197802717954,0.155365716720025,0.127200001993003,"12h1_transcript_21019/12h1_transcript_21260/12h1_transcript_19005/12h1_transcript_27823/12h1_transcript_19832",5
"ko00270","Cysteine and methionine metabolism","22/739","232/11709",0.036456952290907,0.164056285309081,0.134315087387552,"12h1_transcript_26645/12h1_transcript_30020/12h1_transcript_21019/12h1_transcript_28057/12h1_transcript_25320/12h1_transcript_13138/12h1_transcript_27940/12h1_transcript_28155/12h1_transcript_29111/12h1_transcript_9632/12h1_transcript_16910/12h1_transcript_24673/12h1_transcript_2779/12h1_transcript_27823/12h1_transcript_25538/12h1_transcript_32734/12h1_transcript_27088/12h1_transcript_26370/12h1_transcript_15955/12h1_transcript_24848/12h1_transcript_29198/12h1_transcript_11169",22
"ko00450","Selenocompound metabolism","7/739","54/11709",0.0519680418875072,0.225194848179198,0.184370051140864,"12h1_transcript_20623/12h1_transcript_23437/12h1_transcript_23038/12h1_transcript_27088/12h1_transcript_9435/12h1_transcript_31800/12h1_transcript_29198",7
"ko00670","One carbon pool by folate","6/739","46/11709",0.0676284136992718,0.274397988213774,0.224653323683791,"12h1_transcript_25081/12h1_transcript_27657/12h1_transcript_14087/12h1_transcript_23230/12h1_transcript_21618/12h1_transcript_4153",6
"ko00920","Sulfur metabolism","8/739","69/11709",0.0680131765658071,0.274397988213774,0.224653323683791,"12h1_transcript_23437/12h1_transcript_13138/12h1_transcript_27940/12h1_transcript_29111/12h1_transcript_9632/12h1_transcript_12757/12h1_transcript_28205/12h1_transcript_11169",8
"ko00130","Ubiquinone and other terpenoid-quinone biosynthesis","7/739","58/11709",0.0713201690261188,0.278148659201863,0.227724048469362,"12h1_transcript_11139/12h1_transcript_28174/12h1_transcript_26431/12h1_transcript_26071/12h1_transcript_26920/12h1_transcript_26963/12h1_transcript_24838",7
"ko00051","Fructose and mannose metabolism","11/739","107/11709",0.0743014332272167,0.280427989922076,0.229590167187665,"12h1_transcript_27910/12h1_transcript_28040/12h1_transcript_31011/12h1_transcript_28787/12h1_transcript_23406/12h1_transcript_29661/12h1_transcript_28430/12h1_transcript_29208/12h1_transcript_24724/12h1_transcript_29687/12h1_transcript_29794",11
"ko00520","Amino sugar and nucleotide sugar metabolism","22/739","257/11709",0.0894742669224757,0.327140288435302,0.267834154274516,"12h1_transcript_30439/12h1_transcript_31183/12h1_transcript_26458/12h1_transcript_31973/12h1_transcript_27463/12h1_transcript_31622/12h1_transcript_31024/12h1_transcript_23512/12h1_transcript_29128/12h1_transcript_20469/12h1_transcript_29262/12h1_transcript_12019/12h1_transcript_26776/12h1_transcript_15255/12h1_transcript_15486/12h1_transcript_20642/12h1_transcript_29687/12h1_transcript_14326/12h1_transcript_20962/12h1_transcript_27558/12h1_transcript_24175/12h1_transcript_19502",22
"ko00053","Ascorbate and aldarate metabolism","12/739","125/11709",0.0959080228266641,0.340037535476355,0.27839330389877,"12h1_transcript_26458/12h1_transcript_27463/12h1_transcript_25965/12h1_transcript_23675/12h1_transcript_22462/12h1_transcript_29874/12h1_transcript_30476/12h1_transcript_29497/12h1_transcript_24633/12h1_transcript_12658/12h1_transcript_29379/12h1_transcript_20642",12
"ko00905","Brassinosteroid biosynthesis","3/739","18/11709",0.100782343014777,0.346603974053319,0.28376933548225,"12h1_transcript_25838/12h1_transcript_24332/12h1_transcript_21486",3
"ko04016","MAPK signaling pathway - plant","38/739","488/11709",0.10368494950313,0.346603974053319,0.28376933548225,"12h1_transcript_29554/12h1_transcript_30439/12h1_transcript_30837/12h1_transcript_27747/12h1_transcript_31973/12h1_transcript_15809/12h1_transcript_25875/12h1_transcript_32356/12h1_transcript_7735/12h1_transcript_30550/12h1_transcript_31622/12h1_transcript_31024/12h1_transcript_32345/12h1_transcript_29128/12h1_transcript_16150/12h1_transcript_22686/12h1_transcript_1577/12h1_transcript_24785/12h1_transcript_5778/12h1_transcript_3093/12h1_transcript_32397/12h1_transcript_20155/12h1_transcript_24673/12h1_transcript_18191/12h1_transcript_5576/12h1_transcript_27978/12h1_transcript_26687/12h1_transcript_26776/12h1_transcript_30357/12h1_transcript_2273/12h1_transcript_28652/12h1_transcript_28962/12h1_transcript_9770/12h1_transcript_31988/12h1_transcript_7712/12h1_transcript_7408/12h1_transcript_15951/12h1_transcript_16637",38
"ko00073","Cutin, suberine and wax biosynthesis","4/739","29/11709",0.106989027423974,0.346855910906418,0.283975599572506,"12h1_transcript_26368/12h1_transcript_20967/12h1_transcript_25612/12h1_transcript_6861",4
"ko00250","Alanine, aspartate and glutamate metabolism","11/739","115/11709",0.109689476098611,0.346855910906418,0.283975599572506,"12h1_transcript_28105/12h1_transcript_26645/12h1_transcript_27555/12h1_transcript_25320/12h1_transcript_23635/12h1_transcript_32268/12h1_transcript_29207/12h1_transcript_19070/12h1_transcript_25381/12h1_transcript_25538/12h1_transcript_22155",11
"ko00944","Flavone and flavonol biosynthesis","2/739","10/11709",0.12790203746912,0.393803641681237,0.322412338218557,"12h1_transcript_25909/12h1_transcript_27560",2
"ko00310","Lysine degradation","9/739","93/11709",0.131797653929687,0.395392961789061,0.323713535967653,"12h1_transcript_25324/12h1_transcript_27898/12h1_transcript_23675/12h1_transcript_14184/12h1_transcript_22462/12h1_transcript_24562/12h1_transcript_13702/12h1_transcript_5899/12h1_transcript_19960",9
"ko00071","Fatty acid degradation","10/739","109/11709",0.149632403712299,0.417091598531273,0.34147850172151,"12h1_transcript_25324/12h1_transcript_27064/12h1_transcript_27898/12h1_transcript_17483/12h1_transcript_23675/12h1_transcript_22462/12h1_transcript_26243/12h1_transcript_18149/12h1_transcript_13702/12h1_transcript_32755",10
"ko00904","Diterpenoid biosynthesis","2/739","11/11709",0.150056315203167,0.417091598531273,0.34147850172151,"12h1_transcript_16230/12h1_transcript_25071",2
"ko00196","Photosynthesis - antenna proteins","4/739","33/11709",0.152076298318782,0.417091598531273,0.34147850172151,"12h1_transcript_31389/12h1_transcript_27935/12h1_transcript_31181/12h1_transcript_30598",4
"ko00380","Tryptophan metabolism","11/739","123/11709",0.153290074673887,0.417091598531273,0.34147850172151,"12h1_transcript_25324/12h1_transcript_27898/12h1_transcript_23675/12h1_transcript_22462/12h1_transcript_24562/12h1_transcript_13702/12h1_transcript_30253/12h1_transcript_31441/12h1_transcript_26463/12h1_transcript_19960/12h1_transcript_18459",11
"ko00970","Aminoacyl-tRNA biosynthesis","16/739","195/11709",0.169932037095077,0.451864735002819,0.369947736259618,"12h1_transcript_5715/12h1_transcript_20623/12h1_transcript_6239/12h1_transcript_17686/12h1_transcript_20151/12h1_transcript_25143/12h1_transcript_19508/12h1_transcript_19466/12h1_transcript_6995/12h1_transcript_19688/12h1_transcript_23629/12h1_transcript_24536/12h1_transcript_14005/12h1_transcript_4264/12h1_transcript_21258/12h1_transcript_32398",16
"ko00945","Stilbenoid, diarylheptanoid and gingerol biosynthesis","2/739","13/11709",0.196231353078804,0.504776304337609,0.413267149750089,"12h1_transcript_27132/12h1_transcript_26689",2
"ko02010","ABC transporters","23/739","303/11709",0.206033322237339,0.504776304337609,0.413267149750089,"12h1_transcript_18821/12h1_transcript_2124/12h1_transcript_1775/12h1_transcript_5031/12h1_transcript_24444/12h1_transcript_31037/12h1_transcript_1837/12h1_transcript_15419/12h1_transcript_20295/12h1_transcript_1718/12h1_transcript_13930/12h1_transcript_18983/12h1_transcript_14963/12h1_transcript_9495/12h1_transcript_1485/12h1_transcript_14910/12h1_transcript_18926/12h1_transcript_397/12h1_transcript_2149/12h1_transcript_7451/12h1_transcript_1671/12h1_transcript_2826/12h1_transcript_1897",23
"ko00950","Isoquinoline alkaloid biosynthesis","8/739","90/11709",0.206908549132447,0.504776304337609,0.413267149750089,"12h1_transcript_18594/12h1_transcript_22637/12h1_transcript_29615/12h1_transcript_29579/12h1_transcript_29998/12h1_transcript_28282/12h1_transcript_22816/12h1_transcript_18459",8
"ko01040","Biosynthesis of unsaturated fatty acids","3/739","25/11709",0.207087714600045,0.504776304337609,0.413267149750089,"12h1_transcript_27064/12h1_transcript_26243/12h1_transcript_18149",3
"ko00052","Galactose metabolism","14/739","175/11709",0.215383764829491,0.508555456966352,0.416361192837949,"12h1_transcript_31011/12h1_transcript_9638/12h1_transcript_14795/12h1_transcript_17751/12h1_transcript_9389/12h1_transcript_22246/12h1_transcript_10116/12h1_transcript_17002/12h1_transcript_28118/12h1_transcript_20962/12h1_transcript_25330/12h1_transcript_24175/12h1_transcript_16898/12h1_transcript_19502",14
"ko00480","Glutathione metabolism","9/739","105/11709",0.217331391865962,0.508555456966352,0.416361192837949,"12h1_transcript_31000/12h1_transcript_31840/12h1_transcript_29874/12h1_transcript_31292/12h1_transcript_30476/12h1_transcript_31258/12h1_transcript_30206/12h1_transcript_24888/12h1_transcript_13019",9
"ko00909","Sesquiterpenoid and triterpenoid biosynthesis","2/739","15/11709",0.243830747338318,0.559376420364378,0.45796899912873,"12h1_transcript_15561/12h1_transcript_23520",2
"ko00960","Tropane, piperidine and pyridine alkaloid biosynthesis","5/739","55/11709",0.265501909014049,0.597379295281611,0.489082463973249,"12h1_transcript_18594/12h1_transcript_30838/12h1_transcript_28774/12h1_transcript_30398/12h1_transcript_30405",5
"ko00902","Monoterpenoid biosynthesis","2/739","17/11709",0.291817802697852,0.644201564446203,0.527416485511511,"12h1_transcript_27046/12h1_transcript_30400",2
"ko00330","Arginine and proline metabolism","9/739","118/11709",0.327829434087804,0.697767464434511,0.571271608308957,"12h1_transcript_9392/12h1_transcript_13490/12h1_transcript_23675/12h1_transcript_22462/12h1_transcript_18958/12h1_transcript_19776/12h1_transcript_32734/12h1_transcript_15955/12h1_transcript_24848",9
"ko00790","Folate biosynthesis","5/739","60/11709",0.328010346529044,0.697767464434511,0.571271608308957,"12h1_transcript_25326/12h1_transcript_30540/12h1_transcript_22159/12h1_transcript_20194/12h1_transcript_20294",5
"ko00561","Glycerolipid metabolism","14/739","196/11709",0.355132100336467,0.741972423917262,0.607462803207116,"12h1_transcript_5120/12h1_transcript_25964/12h1_transcript_28410/12h1_transcript_23675/12h1_transcript_22462/12h1_transcript_18137/12h1_transcript_29497/12h1_transcript_24633/12h1_transcript_25692/12h1_transcript_31261/12h1_transcript_29379/12h1_transcript_27998/12h1_transcript_28118/12h1_transcript_19060",14
"ko00220","Arginine biosynthesis","5/739","63/11709",0.36623633587456,0.751748268374096,0.615466418551891,"12h1_transcript_23635/12h1_transcript_32268/12h1_transcript_29207/12h1_transcript_25381/12h1_transcript_22155",5
"ko00020","Citrate cycle (TCA cycle)","9/739","128/11709",0.418744188965516,0.844708105326988,0.691573887402213,"12h1_transcript_23869/12h1_transcript_28155/12h1_transcript_26712/12h1_transcript_24562/12h1_transcript_17139/12h1_transcript_26370/12h1_transcript_28891/12h1_transcript_19960/12h1_transcript_19385",9
"ko00410","beta-Alanine metabolism","9/739","130/11709",0.437024690786464,0.862377070397158,0.706039706757907,"12h1_transcript_27064/12h1_transcript_18594/12h1_transcript_9392/12h1_transcript_13490/12h1_transcript_23675/12h1_transcript_22462/12h1_transcript_18958/12h1_transcript_18149/12h1_transcript_19776",9
"ko00906","Carotenoid biosynthesis","4/739","54/11709",0.446484995274528,0.862377070397158,0.706039706757907,"12h1_transcript_28407/12h1_transcript_23336/12h1_transcript_29399/12h1_transcript_28875",4
"ko00760","Nicotinate and nicotinamide metabolism","3/739","39/11709",0.450303876787314,0.862377070397158,0.706039706757907,"12h1_transcript_17880/12h1_transcript_27262/12h1_transcript_28271",3
"ko00590","Arachidonic acid metabolism","3/739","40/11709",0.467030451621723,0.862377070397158,0.706039706757907,"12h1_transcript_29951/12h1_transcript_30407/12h1_transcript_29782",3
"ko00903","Limonene and pinene degradation","2/739","25/11709",0.474198460534693,0.862377070397158,0.706039706757907,"12h1_transcript_23675/12h1_transcript_22462",2
"ko01210","2-Oxocarboxylic acid metabolism","7/739","103/11709",0.476463946851572,0.862377070397158,0.706039706757907,"12h1_transcript_21019/12h1_transcript_23869/12h1_transcript_23635/12h1_transcript_21260/12h1_transcript_19005/12h1_transcript_27823/12h1_transcript_19832",7
"ko00660","C5-Branched dibasic acid metabolism","1/739","10/11709",0.479098372442866,0.862377070397158,0.706039706757907,"12h1_transcript_19005",1
"ko00564","Glycerophospholipid metabolism","14/739","220/11709",0.527274652772813,0.927323302121994,0.759212060216838,"12h1_transcript_31738/12h1_transcript_5120/12h1_transcript_12665/12h1_transcript_25964/12h1_transcript_25433/12h1_transcript_28360/12h1_transcript_23465/12h1_transcript_23927/12h1_transcript_25692/12h1_transcript_31849/12h1_transcript_22757/12h1_transcript_10467/12h1_transcript_18417/12h1_transcript_26654",14
"ko03440","Homologous recombination","5/739","77/11709",0.540117421925843,0.927323302121994,0.759212060216838,"12h1_transcript_31484/12h1_transcript_28655/12h1_transcript_20497/12h1_transcript_2677/12h1_transcript_19746",5
"ko00620","Pyruvate metabolism","20/739","319/11709",0.546173630422566,0.927323302121994,0.759212060216838,"12h1_transcript_10056/12h1_transcript_25324/12h1_transcript_22788/12h1_transcript_27898/12h1_transcript_31908/12h1_transcript_8361/12h1_transcript_28155/12h1_transcript_23675/12h1_transcript_22462/12h1_transcript_24562/12h1_transcript_13702/12h1_transcript_29497/12h1_transcript_24633/12h1_transcript_32755/12h1_transcript_29379/12h1_transcript_15556/12h1_transcript_24235/12h1_transcript_26370/12h1_transcript_19960/12h1_transcript_19385",20
"ko00730","Thiamine metabolism","3/739","45/11709",0.546882973046304,0.927323302121994,0.759212060216838,"12h1_transcript_21059/12h1_transcript_29873/12h1_transcript_30140",3
"ko00531","Glycosaminoglycan degradation","6/739","96/11709",0.569922786650593,0.952585229115991,0.779894339627127,"12h1_transcript_22806/12h1_transcript_9638/12h1_transcript_9389/12h1_transcript_23264/12h1_transcript_15773/12h1_transcript_17002",6
"ko00591","Linoleic acid metabolism","5/739","82/11709",0.59689560907628,0.959680538724675,0.785703365037746,"12h1_transcript_11998/12h1_transcript_12593/12h1_transcript_12872/12h1_transcript_30857/12h1_transcript_11874",5
"ko00261","Monobactam biosynthesis","1/739","14/11709",0.598775036982062,0.959680538724675,0.785703365037746,"12h1_transcript_23437",1
"ko00603","Glycosphingolipid biosynthesis - globo and isoglobo series","1/739","14/11709",0.598775036982062,0.959680538724675,0.785703365037746,"12h1_transcript_28118",1
"ko03018","RNA degradation","17/739","282/11709",0.61421332870381,0.97112107376143,0.795069884950878,"12h1_transcript_31011/12h1_transcript_13675/12h1_transcript_28692/12h1_transcript_30623/12h1_transcript_30418/12h1_transcript_12548/12h1_transcript_7368/12h1_transcript_30336/12h1_transcript_29381/12h1_transcript_29941/12h1_transcript_29679/12h1_transcript_15623/12h1_transcript_20736/12h1_transcript_30294/12h1_transcript_4769/12h1_transcript_11120/12h1_transcript_23288",17
"ko00563","Glycosylphosphatidylinositol (GPI)-anchor biosynthesis","2/739","33/11709",0.625469184026925,0.975731927082004,0.798844852581757,"12h1_transcript_31977/12h1_transcript_32480",2
"ko01250","Biosynthesis of nucleotide sugars","11/739","191/11709",0.667226908508696,0.999999999150946,0.818713449597266,"12h1_transcript_26458/12h1_transcript_27463/12h1_transcript_23512/12h1_transcript_20469/12h1_transcript_29262/12h1_transcript_20642/12h1_transcript_29687/12h1_transcript_20962/12h1_transcript_27558/12h1_transcript_24175/12h1_transcript_19502",11
"ko00100","Steroid biosynthesis","2/739","40/11709",0.728219686306559,0.999999999150946,0.818713449597266,"12h1_transcript_28924/12h1_transcript_21794",2
"ko00340","Histidine metabolism","2/739","40/11709",0.728219686306559,0.999999999150946,0.818713449597266,"12h1_transcript_23675/12h1_transcript_22462",2
"ko00750","Vitamin B6 metabolism","1/739","20/11709",0.728817821134281,0.999999999150946,0.818713449597266,"12h1_transcript_28361",1
"ko00400","Phenylalanine, tyrosine and tryptophan biosynthesis","4/739","79/11709",0.743057264443534,0.999999999150946,0.818713449597266,"12h1_transcript_30792/12h1_transcript_25595/12h1_transcript_24057/12h1_transcript_29168",4
"ko03450","Non-homologous end-joining","1/739","21/11709",0.745962455421369,0.999999999150946,0.818713449597266,"12h1_transcript_2677",1
"ko03060","Protein export","5/739","99/11709",0.756942995758244,0.999999999150946,0.818713449597266,"12h1_transcript_20684/12h1_transcript_23060/12h1_transcript_23574/12h1_transcript_31064/12h1_transcript_32468",5
"ko00062","Fatty acid elongation","2/739","43/11709",0.764381469411662,0.999999999150946,0.818713449597266,"12h1_transcript_27460/12h1_transcript_22565",2
"ko03410","Base excision repair","2/739","43/11709",0.764381469411662,0.999999999150946,0.818713449597266,"12h1_transcript_7817/12h1_transcript_25000",2
"ko00350","Tyrosine metabolism","5/739","107/11709",0.813553075666288,0.999999999150946,0.818713449597266,"12h1_transcript_18594/12h1_transcript_22637/12h1_transcript_32755/12h1_transcript_22816/12h1_transcript_18459",5
"ko00901","Indole alkaloid biosynthesis","1/739","28/11709",0.839200390509378,0.999999999150946,0.818713449597266,"12h1_transcript_18459",1
"ko00965","Betalain biosynthesis","1/739","28/11709",0.839200390509378,0.999999999150946,0.818713449597266,"12h1_transcript_18459",1
"ko00230","Purine metabolism","10/739","205/11709",0.840961524528344,0.999999999150946,0.818713449597266,"12h1_transcript_13672/12h1_transcript_21059/12h1_transcript_23437/12h1_transcript_17880/12h1_transcript_26258/12h1_transcript_24193/12h1_transcript_30140/12h1_transcript_2694/12h1_transcript_20962/12h1_transcript_19502",10
"ko04070","Phosphatidylinositol signaling system","9/739","188/11709",0.846619605664896,0.999999999150946,0.818713449597266,"12h1_transcript_31856/12h1_transcript_31616/12h1_transcript_180/12h1_transcript_31528/12h1_transcript_31225/12h1_transcript_22110/12h1_transcript_22278/12h1_transcript_24223/12h1_transcript_28205",9
"ko00604","Glycosphingolipid biosynthesis - ganglio series","3/739","77/11709",0.872265399333107,0.999999999150946,0.818713449597266,"12h1_transcript_9638/12h1_transcript_9389/12h1_transcript_17002",3
"ko01212","Fatty acid metabolism","7/739","159/11709",0.881787176415023,0.999999999150946,0.818713449597266,"12h1_transcript_25324/12h1_transcript_27064/12h1_transcript_27898/12h1_transcript_17483/12h1_transcript_26243/12h1_transcript_18149/12h1_transcript_13702",7
"ko00640","Propanoate metabolism","5/739","122/11709",0.890957381337719,0.999999999150946,0.818713449597266,"12h1_transcript_27064/12h1_transcript_27547/12h1_transcript_24562/12h1_transcript_18149/12h1_transcript_19960",5
"ko03030","DNA replication","2/739","62/11709",0.909667146932601,0.999999999150946,0.818713449597266,"12h1_transcript_31484/12h1_transcript_14112",2
"ko00513","Various types of N-glycan biosynthesis","2/739","63/11709",0.914290257974863,0.999999999150946,0.818713449597266,"12h1_transcript_30523/12h1_transcript_30030",2
"ko01232","Nucleotide metabolism","5/739","133/11709",0.928472275384321,0.999999999150946,0.818713449597266,"12h1_transcript_21059/12h1_transcript_17880/12h1_transcript_26258/12h1_transcript_24193/12h1_transcript_30140",5
"ko03050","Proteasome","3/739","91/11709",0.932554219709768,0.999999999150946,0.818713449597266,"12h1_transcript_32329/12h1_transcript_12790/12h1_transcript_19957",3
"ko00511","Other glycan degradation","4/739","115/11709",0.937684850090214,0.999999999150946,0.818713449597266,"12h1_transcript_28867/12h1_transcript_9638/12h1_transcript_9389/12h1_transcript_17002",4
"ko03022","Basal transcription factors","3/739","101/11709",0.958172051974546,0.999999999150946,0.818713449597266,"12h1_transcript_27959/12h1_transcript_16874/12h1_transcript_29712",3
"ko00562","Inositol phosphate metabolism","9/739","230/11709",0.958451664499113,0.999999999150946,0.818713449597266,"12h1_transcript_31856/12h1_transcript_31616/12h1_transcript_180/12h1_transcript_31528/12h1_transcript_31225/12h1_transcript_22110/12h1_transcript_22278/12h1_transcript_24223/12h1_transcript_28205",9
"ko03430","Mismatch repair","1/739","51/11709",0.964286481086519,0.999999999150946,0.818713449597266,"12h1_transcript_31484",1
"ko00600","Sphingolipid metabolism","4/739","130/11709",0.96789171567551,0.999999999150946,0.818713449597266,"12h1_transcript_9638/12h1_transcript_9389/12h1_transcript_17002/12h1_transcript_28118",4
"ko03420","Nucleotide excision repair","3/739","108/11709",0.970329748840403,0.999999999150946,0.818713449597266,"12h1_transcript_31484/12h1_transcript_27959/12h1_transcript_29712",3
"ko00510","N-Glycan biosynthesis","2/739","84/11709",0.972512566145318,0.999999999150946,0.818713449597266,"12h1_transcript_30523/12h1_transcript_30030",2
"ko00565","Ether lipid metabolism","1/739","62/11709",0.98262835873372,0.999999999150946,0.818713449597266,"12h1_transcript_26654",1
"ko04145","Phagosome","4/739","161/11709",0.992580339382652,0.999999999150946,0.818713449597266,"12h1_transcript_23060/12h1_transcript_180/12h1_transcript_29465/12h1_transcript_26461",4
"ko00360","Phenylalanine metabolism","2/739","110/11709",0.993703429469054,0.999999999150946,0.818713449597266,"12h1_transcript_18594/12h1_transcript_18459",2
"ko04136","Autophagy - other","1/739","83/11709",0.995620123816256,0.999999999150946,0.818713449597266,"12h1_transcript_30067",1
"ko04712","Circadian rhythm - plant","11/739","338/11709",0.996203014048631,0.999999999150946,0.818713449597266,"12h1_transcript_25059/12h1_transcript_27674/12h1_transcript_22250/12h1_transcript_23090/12h1_transcript_24755/12h1_transcript_16738/12h1_transcript_27937/12h1_transcript_32814/12h1_transcript_16095/12h1_transcript_20307/12h1_transcript_25084",11
"ko03020","RNA polymerase","3/739","150/11709",0.996641260652972,0.999999999150946,0.818713449597266,"12h1_transcript_795/12h1_transcript_277/12h1_transcript_30844",3
"ko00240","Pyrimidine metabolism","1/739","103/11709",0.998823647208978,0.999999999150946,0.818713449597266,"12h1_transcript_17880",1
"ko00190","Oxidative phosphorylation","10/739","399/11709",0.999887170924057,0.999999999150946,0.818713449597266,"12h1_transcript_32252/12h1_transcript_32607/12h1_transcript_31774/12h1_transcript_31462/12h1_transcript_22284/12h1_transcript_28182/12h1_transcript_16089/12h1_transcript_18981/12h1_transcript_16529/12h1_transcript_27991",10
"ko03015","mRNA surveillance pathway","9/739","390/11709",0.999945303536853,0.999999999150946,0.818713449597266,"12h1_transcript_28692/12h1_transcript_30623/12h1_transcript_30418/12h1_transcript_30336/12h1_transcript_29381/12h1_transcript_23825/12h1_transcript_29941/12h1_transcript_29679/12h1_transcript_30294",9
"ko04141","Protein processing in endoplasmic reticulum","12/739","493/11709",0.999985478733823,0.999999999150946,0.818713449597266,"12h1_transcript_23060/12h1_transcript_16690/12h1_transcript_22962/12h1_transcript_11371/12h1_transcript_23114/12h1_transcript_29465/12h1_transcript_32029/12h1_transcript_16603/12h1_transcript_21707/12h1_transcript_26461/12h1_transcript_21726/12h1_transcript_32468",12
"ko03008","Ribosome biogenesis in eukaryotes","2/739","241/11709",0.999997768005332,0.999999999150946,0.818713449597266,"12h1_transcript_27937/12h1_transcript_30783",2
"ko04120","Ubiquitin mediated proteolysis","6/739","401/11709",0.999999536220596,0.999999999150946,0.818713449597266,"12h1_transcript_28482/12h1_transcript_8852/12h1_transcript_18214/12h1_transcript_25386/12h1_transcript_20163/12h1_transcript_14028",6
"ko03013","Nucleocytoplasmic transport","4/739","342/11709",0.999999629147205,0.999999999150946,0.818713449597266,"12h1_transcript_30758/12h1_transcript_27627/12h1_transcript_29683/12h1_transcript_32316",4
"ko04144","Endocytosis","3/739","406/11709",0.999999999150946,0.999999999150946,0.818713449597266,"12h1_transcript_9899/12h1_transcript_29300/12h1_transcript_14028",3
