# Supplementary material for: Defensive Resistance of Cowpea Vigna unguiculata Control Megalurothrips usitatus Mediated by Jasmonic Acid or Insect Damage
Source: Plants (Basel). 2023 Feb 19;12(4):942. doi: 10.3390/plants12040942 (PMC9967092; doi:10.3390/plants12040942)
Supplement: Supplementary file 1 [file plants-12-00942-s001.zip › Table S11 gene_groups.annot.xlsx]

## Sheet: Sheet1
ID	Sub class	JA-FPKM	CK-FPKM	24H-FPKM	48H-FPKM	Length	KEGG	KEGG pathway	NR	Swissprot	TrEMBL	KOG	GO	Pfam	TF-Family	TF-Category	TF-Classification
12h1_transcript_0	1	5.84333	6.33	2.74333	3.04333	8639	--	--	protein SABRE isoform X1 [Vigna radiata var. radiata]	SAB_ARATH RecName: Full=Protein SABRE {ECO:0000303|PubMed:8275864}; AltName: Full=Protein HYPERSENSITIVE TO PI STARVATION 4 {ECO:0000303|PubMed:22615140}; Flags: Precursor;	A0A4D6NPW4_VIGUN SubName: Full=FMP27 protein {ECO:0000313|EMBL:QCE15930.1};	Uncharacterized conserved protein	GO:0005576,extracellular region; GO:0005794,Golgi apparatus; GO:0016036,cellular response to phosphate starvation; GO:0007275,multicellular organism development; GO:0010105,negative regulation of ethylene-activated signaling pathway; GO:0030307,positive regulation of cell growth; GO:0006950,response to stress; GO:0007154,cell communication; GO:0008150,biological_process; GO:0009267,cellular respo…	Golgi-body localisation protein domain	--	--	--
12h1_transcript_1	1	8.53	9.34	3.58667	3.47667	8547	K09533 DnaJ homolog subfamily C member 13 | (RefSeq) dnaJ homolog subfamily C GRV2 isoform X1 (A)	--	dnaJ homolog subfamily C GRV2 isoform X1 [Vigna radiata var. radiata]	GRV2_ARATH RecName: Full=DnaJ homolog subfamily C GRV2; AltName: Full=Protein GRAVITROPISM DEFECTIVE 2; AltName: Full=Protein GREEN FLUORESCENT SEED 2; AltName: Full=Protein KATAMARI2;	A0A4D6KXA1_VIGUN SubName: Full=DnaJ-like protein subfamily C member 13 {ECO:0000313|EMBL:QCD80717.1};	Endocytosis protein RME-8, contains DnaJ domain	GO:0005783,endoplasmic reticulum; GO:0010008,endosome membrane; GO:0005794,Golgi apparatus; GO:0043231,intracellular membrane-bounded organelle; GO:0005770,late endosome; GO:0031902,late endosome membrane; GO:0005777,peroxisome; GO:0005802,trans-Golgi network; GO:0005774,vacuolar membrane; GO:0005773,vacuole; GO:0009660,amyloplast organization; GO:0051301,cell division; GO:0009793,embryo developm…	GYF domain 2	--	--	--
12h1_transcript_1000	1	3.1	2.79667	2.58667	0.473333	5010	K00558 DNA (cytosine-5)-methyltransferase 1 [EC:2.1.1.37] | (RefSeq) DNA (cytosine-5)-methyltransferase 1-like isoform X1 (A)	ko00270: Cysteine and methionine metabolism; ko01100: Metabolic pathways	DNA (cytosine-5)-methyltransferase 1 isoform X1 [Vigna radiata var. radiata]	DNMT1_ARATH RecName: Full=DNA (cytosine-5)-methyltransferase 1; EC=2.1.1.37; AltName: Full=DNA methyltransferase 01; AltName: Full=DNA methyltransferase 2; AltName: Full=DNA methyltransferase AthI; Short=DNA Metase AthI; Short=M.AthI; AltName: Full=DNA methyltransferase DDM2; AltName: Full=Protein DECREASED DNA METHYLATION 2;	A0A4D6M3D8_VIGUN RecName: Full=DNA (cytosine-5)-methyltransferase {ECO:0000256|PIRNR:PIRNR037404}; EC=2.1.1.37 {ECO:0000256|PIRNR:PIRNR037404};	--	GO:0005634,nucleus; GO:0003682,chromatin binding; GO:0003886,DNA (cytosine-5-)-methyltransferase activity; GO:0003677,DNA binding; GO:0008168,methyltransferase activity; GO:0006325,chromatin organization; GO:0009294,DNA mediated transformation; GO:0010424,DNA methylation on cytosine within a CG sequence; GO:0010216,maintenance of DNA methylation; GO:0009910,negative regulation of flower developme…	Cytosine specific DNA methyltransferase replication foci domain	--	--	--
12h1_transcript_10024	1	26.3467	28.8167	21.72	14.94	3129	K21989 calcium permeable stress-gated cation channel | (RefSeq) calcium permeable stress-gated cation channel 1-like (A)	--	PREDICTED: calcium permeable stress-gated cation channel 1-like [Vigna angularis]	CSC1_ARATH RecName: Full=Calcium permeable stress-gated cation channel 1 {ECO:0000303|PubMed:24503647}; Short=AtCSC1 {ECO:0000303|PubMed:24503647}; AltName: Full=Hyperosmolality-gated Ca2+ permeable channel 1.2 {ECO:0000303|PubMed:25162526}; Short=AtOSCA1.2 {ECO:0000303|PubMed:25162526};	A0A4D6KS53_VIGUN SubName: Full=Glycogen debranching enzyme {ECO:0000313|EMBL:QCD79530.1};	Uncharacterized conserved protein	GO:0016021,integral component of membrane; GO:0005886,plasma membrane; GO:0005227,calcium activated cation channel activity; GO:0008381,mechanosensitive ion channel activity; GO:0006812,cation transport; GO:0003674,molecular_function; GO:0005215,transporter activity; GO:0005216,ion channel activity; GO:0005261,cation channel activity; GO:0008324,cation transmembrane transporter activity; GO:00150…	Calcium-dependent channel, 7TM region, putative phosphate	--	--	--
12h1_transcript_10025	1	0.826667	1.45667	0	0	3130	K13148 integrator complex subunit 11 [EC:3.1.27.-] | (RefSeq) cleavage and polyadenylation specificity factor subunit 3-II isoform X1 (A)	--	cleavage and polyadenylation specificity factor subunit 3-II isoform X1 [Vigna radiata var. radiata]	CPS3B_ARATH RecName: Full=Cleavage and polyadenylation specificity factor subunit 3-II; EC=3.1.27.-; AltName: Full=Cleavage and polyadenylation specificity factor 73 kDa subunit II; Short=AtCPSF73-II; Short=CPSF 73 kDa subunit II; AltName: Full=Protein EMBRYO SAC DEVELOPMENT ARREST 26;	A0A1S3V8U4_VIGRR SubName: Full=cleavage and polyadenylation specificity factor subunit 3-II isoform X1 {ECO:0000313|RefSeq:XP_014514761.1};	Predicted cleavage and polyadenylation specificity factor (CPSF subunit)	GO:0005634,nucleus; GO:0004518,nuclease activity; GO:0006397,mRNA processing; GO:0010197,polar nucleus fusion; GO:0016180,snRNA processing; GO:0003674,molecular_function; GO:0003824,catalytic activity; GO:0016787,hydrolase activity; GO:0016788,hydrolase activity, acting on ester bonds; GO:0006139,nucleobase-containing compound metabolic process; GO:0006396,RNA processing; GO:0006725,cellular arom…	Zn-dependent metallo-hydrolase RNA specificity domain	--	--	--
12h1_transcript_10036	1	3.89333	3.10333	0	0	3131	K03695 ATP-dependent Clp protease ATP-binding subunit ClpB | (RefSeq) chaperone protein ClpB3, chloroplastic (A)	--	chaperone protein ClpB3, chloroplastic isoform X1 [Vigna radiata var. radiata]	CLPB3_ARATH RecName: Full=Chaperone protein ClpB3, chloroplastic; AltName: Full=ATP-dependent Clp protease ATP-binding subunit ClpB homolog 3; AltName: Full=Casein lytic proteinase B3; AltName: Full=Protein ALBINO OR PALE GREEN 6; Flags: Precursor;	A0A1S3TW28_VIGRR SubName: Full=chaperone protein ClpB3, chloroplastic isoform X1 {ECO:0000313|RefSeq:XP_014497974.1};	Chaperone HSP104 and related ATP-dependent Clp proteases	GO:0009507,chloroplast; GO:0009570,chloroplast stroma; GO:0005737,cytoplasm; GO:0009536,plastid; GO:0009532,plastid stroma; GO:0005524,ATP binding; GO:0016887,ATPase activity; GO:0034605,cellular response to heat; GO:0009658,chloroplast organization; GO:0042026,protein refolding; GO:0009408,response to heat; GO:0000166,nucleotide binding; GO:0003674,molecular_function; GO:0005488,binding; GO:0017…	AAA domain (Cdc48 subfamily)	--	--	--
12h1_transcript_10045	1	10.5033	11.9667	8.93333	4.34333	3124	K21989 calcium permeable stress-gated cation channel | (RefSeq) calcium permeable stress-gated cation channel 1-like (A)	--	PREDICTED: calcium permeable stress-gated cation channel 1-like [Vigna angularis]	CSC1_ARATH RecName: Full=Calcium permeable stress-gated cation channel 1 {ECO:0000303|PubMed:24503647}; Short=AtCSC1 {ECO:0000303|PubMed:24503647}; AltName: Full=Hyperosmolality-gated Ca2+ permeable channel 1.2 {ECO:0000303|PubMed:25162526}; Short=AtOSCA1.2 {ECO:0000303|PubMed:25162526};	A0A4D6KT70_VIGUN SubName: Full=Glycogen debranching enzyme {ECO:0000313|EMBL:QCD79763.1};	Uncharacterized conserved protein	GO:0016021,integral component of membrane; GO:0005886,plasma membrane; GO:0005227,calcium activated cation channel activity; GO:0008381,mechanosensitive ion channel activity; GO:0006812,cation transport; GO:0003674,molecular_function; GO:0005215,transporter activity; GO:0005216,ion channel activity; GO:0005261,cation channel activity; GO:0008324,cation transmembrane transporter activity; GO:00150…	Calcium-dependent channel, 7TM region, putative phosphate	--	--	--
12h1_transcript_10083	1	5.74667	7.69	2.04667	1.25	3127	K02184 formin 2 | (RefSeq) uncharacterized protein LOC112294431 (A)	--	hypothetical protein VIGAN_01358600 [Vigna angularis var. angularis]	FH6_ARATH RecName: Full=Formin-like protein 6; Short=AtFH6; Short=AtFORMIN-6; Flags: Precursor;	A0A4D6KXB4_VIGUN RecName: Full=Formin-like protein {ECO:0000256|RuleBase:RU361260};	Rho GTPase effector BNI1 and related formins	GO:0005618,cell wall; GO:0005737,cytoplasm; GO:0016021,integral component of membrane; GO:0005730,nucleolus; GO:0005634,nucleus; GO:0009524,phragmoplast; GO:0005886,plasma membrane; GO:0005819,spindle; GO:0003779,actin binding; GO:0003674,molecular_function; GO:0005488,binding; GO:0005515,protein binding; GO:0008092,cytoskeletal protein binding; GO:0005575,cellular_component; GO:0030312,external …	Formin Homology 2 Domain	--	--	--
12h1_transcript_10174	1	2.46333	4.79333	0	0.323333	3117	--	--	PREDICTED: plastid division protein CDP1, chloroplastic isoform X1 [Vigna angularis]	CDP1_ARATH RecName: Full=Plastid division protein CDP1, chloroplastic; AltName: Full=ARC6-homolog protein; AltName: Full=Protein CHLOROPLAST DIVISION SITE POSITIONING 1; Short=AtCDP1; AltName: Full=Protein PARALOG OF ARC6; Flags: Precursor;	A0A4D6LV37_VIGUN RecName: Full=DUF4101 domain-containing protein {ECO:0000259|Pfam:PF13355};	--	GO:0009507,chloroplast; GO:0009706,chloroplast inner membrane; GO:0016021,integral component of membrane; GO:0009528,plastid inner membrane; GO:0043621,protein self-association; GO:0010020,chloroplast fission; GO:0043572,plastid fission; GO:0003674,molecular_function; GO:0005488,binding; GO:0005515,protein binding; GO:0006996,organelle organization; GO:0008150,biological_process; GO:0009657,plast…	Protein of unknown function (DUF4101)	--	--	--
12h1_transcript_10327	1	23.5233	24.37	15.8	7.53667	3098	--	--	PREDICTED: uncharacterized protein LOC108333917 [Vigna angularis]	--	A0A4D6M3P3_VIGUN RecName: Full=C3HC-type domain-containing protein {ECO:0000259|Pfam:PF07967};	Uncharacterized conserved protein	GO:0005634,nucleus; GO:0008270,zinc ion binding; GO:0003674,molecular_function; GO:0005488,binding; GO:0043167,ion binding; GO:0043169,cation binding; GO:0046872,metal ion binding; GO:0046914,transition metal ion binding; GO:0005575,cellular_component; GO:0005622,intracellular anatomical structure; GO:0043226,organelle; GO:0043227,membrane-bounded organelle; GO:0043229,intracellular organelle; GO…	C3HC zinc finger-like	--	--	--
12h1_transcript_1033	1	1.86333	1.54	0	1.02333	4963	K14802 phospholipid-transporting ATPase [EC:7.6.2.1] | (RefSeq) phospholipid-transporting ATPase 1-like (A)	--	PREDICTED: phospholipid-transporting ATPase 1-like [Vigna angularis]	ALA1_ARATH RecName: Full=Phospholipid-transporting ATPase 1 {ECO:0000303|PubMed:11148289}; Short=AtALA1 {ECO:0000303|PubMed:11148289}; EC=7.6.2.1 {ECO:0000305|PubMed:11402198}; AltName: Full=Aminophospholipid flippase 1 {ECO:0000303|PubMed:11402198};	A0A0L9TC16_PHAAN RecName: Full=Phospholipid-transporting ATPase {ECO:0000256|RuleBase:RU362033}; EC=7.6.2.1 {ECO:0000256|RuleBase:RU362033};	P-type ATPase	GO:0005789,endoplasmic reticulum membrane; GO:0016021,integral component of membrane; GO:0016020,membrane; GO:0005886,plasma membrane; GO:0005524,ATP binding; GO:0140326,ATPase-coupled intramembrane lipid transporter activity; GO:0000287,magnesium ion binding; GO:0045332,phospholipid translocation; GO:0000166,nucleotide binding; GO:0003674,molecular_function; GO:0005488,binding; GO:0017076,purine…	Phospholipid-translocating P-type ATPase C-terminal	--	--	--
12h1_transcript_10334	1	2.69333	1.54333	0.0233333	1.03667	3099	K13457 disease resistance protein RPM1 | (RefSeq) disease resistance protein RPM1-like (A)	ko04626: Plant-pathogen interaction	PREDICTED: disease resistance protein RPP13-like isoform X1 [Vigna angularis]	RPP13_ARATH RecName: Full=Disease resistance protein RPP13; AltName: Full=Resistance to Peronospora parasitica protein 13;	A0A4D6NHM0_VIGUN SubName: Full=Disease resistance protein RPM1 {ECO:0000313|EMBL:QCE12858.1};	Apoptotic ATPase	GO:0005737,cytoplasm; GO:0005886,plasma membrane; GO:0043531,ADP binding; GO:0005524,ATP binding; GO:0098542,defense response to other organism; GO:0009626,plant-type hypersensitive response; GO:0000166,nucleotide binding; GO:0003674,molecular_function; GO:0005488,binding; GO:0017076,purine nucleotide binding; GO:0030554,adenyl nucleotide binding; GO:0032553,ribonucleotide binding; GO:0032555,pur…	NB-ARC domain	--	--	--
12h1_transcript_10335	1	15.88	19.7767	10.08	10.3633	3040	K12822 RNA-binding protein 25 | (RefSeq) RNA-binding protein 25 isoform X1 (A)	ko03040: Spliceosome	PREDICTED: RNA-binding protein 25 isoform X1 [Vigna angularis]	--	A0A4D6LPW4_VIGUN SubName: Full=RNA-binding protein 25 {ECO:0000313|EMBL:QCD90627.1};	U1 snRNP complex, subunit SNU71 and related PWI-motif proteins	GO:0003723,RNA binding; GO:0006397,mRNA processing; GO:0003674,molecular_function; GO:0003676,nucleic acid binding; GO:0005488,binding; GO:0097159,organic cyclic compound binding; GO:1901363,heterocyclic compound binding; GO:0006139,nucleobase-containing compound metabolic process; GO:0006396,RNA processing; GO:0006725,cellular aromatic compound metabolic process; GO:0006807,nitrogen compound met…	PWI domain	--	--	--
12h1_transcript_10348	1	3.20667	4.65333	0	0.156667	3105	K13415 protein brassinosteroid insensitive 1 [EC:2.7.10.1 2.7.11.1] | (RefSeq) uncharacterized protein LOC103413440 isoform X1 (A)	ko04075: Plant hormone signal transduction	probable disease resistance protein At5g66900 [Vigna radiata var. radiata]	DRL42_ARATH RecName: Full=Probable disease resistance protein At5g66900;	A0A1S3US50_VIGRR SubName: Full=probable disease resistance protein At5g66900 {ECO:0000313|RefSeq:XP_014508886.1, ECO:0000313|RefSeq:XP_014508887.1};	--	GO:0005829,cytosol; GO:0012505,endomembrane system; GO:0043531,ADP binding; GO:0005524,ATP binding; GO:0043130,ubiquitin binding; GO:0006952,defense response; GO:0000166,nucleotide binding; GO:0003674,molecular_function; GO:0005488,binding; GO:0017076,purine nucleotide binding; GO:0030554,adenyl nucleotide binding; GO:0032553,ribonucleotide binding; GO:0032555,purine ribonucleotide binding; GO:00…	NB-ARC domain	--	--	--
12h1_transcript_10496	1	7.49667	9.66667	4.58333	3.59	3086	K16732 Ase1/PRC1/MAP65 family protein | (RefSeq) uncharacterized protein LOC105962053 (A)	--	PREDICTED: uncharacterized protein LOC108347477 [Vigna angularis]	FRS6_ARATH RecName: Full=Protein FAR1-RELATED SEQUENCE 6;	A0A0L9VUW1_PHAAN RecName: Full=Protein FAR1-RELATED SEQUENCE {ECO:0000256|RuleBase:RU367018};	--	GO:0005634,nucleus; GO:0008270,zinc ion binding; GO:0006355,regulation of transcription, DNA-templated; GO:0003674,molecular_function; GO:0005488,binding; GO:0043167,ion binding; GO:0043169,cation binding; GO:0046872,metal ion binding; GO:0046914,transition metal ion binding; GO:0006139,nucleobase-containing compound metabolic process; GO:0006351,transcription, DNA-templated; GO:0006725,cellular …	MULE transposase domain	FAR1	TF	FAR1
12h1_transcript_10499	1	9.52	15.37	0	5.40667	3029	K12580 CCR4-NOT transcription complex subunit 3 | (RefSeq) general negative regulator of transcription subunit 3 isoform X1 (A)	ko03018: RNA degradation	hypothetical protein VIGAN_04238100 [Vigna angularis var. angularis]	--	A0A4D6M9E4_VIGUN SubName: Full=CCR4-NOT transcription complex subunit 3 {ECO:0000313|EMBL:QCD97320.1};	CCR4-NOT transcriptional regulation complex, NOT5 subunit	GO:0030015,CCR4-NOT core complex; GO:0005737,cytoplasm; GO:0005634,nucleus; GO:0006355,regulation of transcription, DNA-templated; GO:0006139,nucleobase-containing compound metabolic process; GO:0006351,transcription, DNA-templated; GO:0006725,cellular aromatic compound metabolic process; GO:0006807,nitrogen compound metabolic process; GO:0008150,biological_process; GO:0008152,metabolic process; …	Not1 N-terminal domain, CCR4-Not complex component	--	--	--
12h1_transcript_1052	1	5.17333	7.36	2.91333	3.15333	4968	K00264 glutamate synthase (NADH) [EC:1.4.1.14] | (RefSeq) glutamate synthase [NADH], amyloplastic (A)	ko00250: Alanine, aspartate and glutamate metabolism; ko00910: Nitrogen metabolism; ko01100: Metabolic pathways; ko01110: Biosynthesis of secondary metabolites; ko01230: Biosynthesis of amino acids	PREDICTED: glutamate synthase [NADH]	GLSN_MEDSA RecName: Full=Glutamate synthase [NADH], amyloplastic; EC=1.4.1.14; AltName: Full=NADH-GOGAT; Flags: Precursor;	A0A4D6NRK5_VIGUN SubName: Full=Glutamate synthase {ECO:0000313|EMBL:QCE15602.1};	Glutamate synthase	GO:0009501,amyloplast; GO:0051538,3 iron, 4 sulfur cluster binding; GO:0050660,flavin adenine dinucleotide binding; GO:0010181,FMN binding; GO:0016040,glutamate synthase (NADH) activity; GO:0005506,iron ion binding; GO:0006541,glutamine metabolic process; GO:0097054,L-glutamate biosynthetic process; GO:0003674,molecular_function; GO:0005488,binding; GO:0051536,iron-sulfur cluster binding; GO:0051…	Conserved region in glutamate synthase	--	--	--
12h1_transcript_10540	1	15.4633	17.3867	9.14667	11.79	3006	K08819 cyclin-dependent kinase 12/13 [EC:2.7.11.22 2.7.11.23] | (RefSeq) hypothetical protein (A)	--	probable serine/threonine-protein kinase At1g54610 [Vigna radiata var. radiata]	Y1960_ARATH RecName: Full=Probable serine/threonine-protein kinase At1g09600; EC=2.7.11.-;	A0A4D6N7Y0_VIGUN SubName: Full=Cdc2-related kinase {ECO:0000313|EMBL:QCE09940.1};	Cdc2-related protein kinase	GO:0000307,cyclin-dependent protein kinase holoenzyme complex; GO:0005634,nucleus; GO:0005524,ATP binding; GO:0004693,cyclin-dependent protein serine/threonine kinase activity; GO:0008353,RNA polymerase II CTD heptapeptide repeat kinase activity; GO:0070816,phosphorylation of RNA polymerase II C-terminal domain; GO:0032968,positive regulation of transcription elongation from RNA polymerase II pro…	Protein kinase domain	--	--	--
12h1_transcript_10621	1	0.643333	1.05	0	0.396667	3066	K18998 RNA polymerase II C-terminal domain phosphatase-like 1/2 [EC:3.1.3.16] | (RefSeq) RNA polymerase II C-terminal domain phosphatase-like 2 isoform X1 (A)	--	RNA polymerase II C-terminal domain phosphatase-like 2 isoform X2 [Vigna radiata var. radiata]	CPL2_ARATH RecName: Full=RNA polymerase II C-terminal domain phosphatase-like 2; Short=FCP-like 2; EC=3.1.3.16; AltName: Full=Carboxyl-terminal phosphatase-like 2; Short=AtCPL2; Short=CTD phosphatase-like 2;	A0A4D6NGU2_VIGUN RecName: Full=Protein-serine/threonine phosphatase {ECO:0000256|ARBA:ARBA00013081}; EC=3.1.3.16 {ECO:0000256|ARBA:ARBA00013081};	TFIIF-interacting CTD phosphatases, including NLI-interacting factor	GO:0005737,cytoplasm; GO:0005634,nucleus; GO:0046872,metal ion binding; GO:0004647,phosphoserine phosphatase activity; GO:0106306,protein serine phosphatase activity; GO:0106307,protein threonine phosphatase activity; GO:0003723,RNA binding; GO:0008420,RNA polymerase II CTD heptapeptide repeat phosphatase activity; GO:0009734,auxin-activated signaling pathway; GO:0070940,dephosphorylation of RNA …	NLI interacting factor-like phosphatase	--	--	--
12h1_transcript_10721	1	2.95	2.40333	0	0.57	3059	K20178 vacuolar protein sorting-associated protein 8 | (RefSeq) LOW QUALITY PROTEIN: vacuolar protein sorting-associated protein 8 homolog (A)	--	protein NLP6 [Vigna radiata var. radiata]	NLP7_ARATH RecName: Full=Protein NLP7; Short=AtNLP7; AltName: Full=NIN-like protein 7; AltName: Full=Nodule inception protein-like protein 7;	A0A4D6M1R3_VIGUN SubName: Full=Uncharacterized protein {ECO:0000313|EMBL:QCD94827.1};	--	GO:0005634,nucleus; GO:0001046,core promoter sequence-specific DNA binding; GO:0003700,DNA-binding transcription factor activity; GO:0000976,transcription regulatory region sequence-specific DNA binding; GO:0042128,nitrate assimilation; GO:0010167,response to nitrate; GO:0009414,response to water deprivation; GO:0010118,stomatal movement; GO:0001067,regulatory region nucleic acid binding; GO:0003…	RWP-RK domain	RWP-RK	TF	RWP-RK
12h1_transcript_10745	1	5.72667	5.37667	3.14	2.72667	3056	--	--	PREDICTED: uncharacterized protein LOC108329441 isoform X1 [Vigna angularis]	--	A0A4D6M9S4_VIGUN SubName: Full=Uncharacterized protein {ECO:0000313|EMBL:QCD97470.1};	--	GO:0005643,nuclear pore; GO:0005575,cellular_component; GO:0005622,intracellular anatomical structure; GO:0005634,nucleus; GO:0005635,nuclear envelope; GO:0012505,endomembrane system; GO:0031967,organelle envelope; GO:0031975,envelope; GO:0032991,protein-containing complex; GO:0043226,organelle; GO:0043227,membrane-bounded organelle; GO:0043229,intracellular organelle; GO:0043231,intracellular me…	DIL domain	--	--	--
12h1_transcript_1075	1	3.01333	2.23	0	1.01333	4961	K01530 phospholipid-translocating ATPase [EC:7.6.2.1] | (RefSeq) putative phospholipid-transporting ATPase 9 (A)	--	putative phospholipid-transporting ATPase 9 [Vigna radiata var. radiata]	ALA9_ARATH RecName: Full=Putative phospholipid-transporting ATPase 9 {ECO:0000303|PubMed:11402198}; Short=AtALA9 {ECO:0000303|PubMed:11402198}; EC=7.6.2.1 {ECO:0000305|PubMed:11402198}; AltName: Full=Aminophospholipid flippase 9 {ECO:0000303|PubMed:11402198};	A0A4D6KZY3_VIGUN RecName: Full=Phospholipid-transporting ATPase {ECO:0000256|RuleBase:RU362033}; EC=7.6.2.1 {ECO:0000256|RuleBase:RU362033};	P-type ATPase	GO:0016021,integral component of membrane; GO:0005886,plasma membrane; GO:0005524,ATP binding; GO:0140326,ATPase-coupled intramembrane lipid transporter activity; GO:0000287,magnesium ion binding; GO:0045332,phospholipid translocation; GO:1901703,protein localization involved in auxin polar transport; GO:0000166,nucleotide binding; GO:0003674,molecular_function; GO:0005488,binding; GO:0017076,pur…	Phospholipid-translocating P-type ATPase C-terminal	--	--	--
12h1_transcript_10852	1	1.2	1.83333	0.676667	0	3042	K14486 auxin response factor | (RefSeq) auxin response factor 1-like (A)	ko04075: Plant hormone signal transduction	PREDICTED: auxin response factor 1-like [Vigna angularis]	ARFA_ARATH RecName: Full=Auxin response factor 1;	A0A0S3RAB0_PHAAN RecName: Full=Auxin response factor {ECO:0000256|RuleBase:RU004561};	--	GO:0005634,nucleus; GO:0003677,DNA binding; GO:0003700,DNA-binding transcription factor activity; GO:0042802,identical protein binding; GO:0009734,auxin-activated signaling pathway; GO:0010150,leaf senescence; GO:0045892,negative regulation of transcription, DNA-templated; GO:0009733,response to auxin; GO:0003674,molecular_function; GO:0003676,nucleic acid binding; GO:0005488,binding; GO:0097159,…	Auxin response factor	B3-ARF	TF	B3->B3-ARF
12h1_transcript_10869	1	1.76667	1.96	0	1.25	2998	K13415 protein brassinosteroid insensitive 1 [EC:2.7.10.1 2.7.11.1] | (RefSeq) uncharacterized protein LOC103413440 isoform X1 (A)	ko04075: Plant hormone signal transduction	probable disease resistance protein At5g66900 [Vigna radiata var. radiata]	DRL42_ARATH RecName: Full=Probable disease resistance protein At5g66900;	A0A1S3US50_VIGRR SubName: Full=probable disease resistance protein At5g66900 {ECO:0000313|RefSeq:XP_014508886.1, ECO:0000313|RefSeq:XP_014508887.1};	--	GO:0005829,cytosol; GO:0012505,endomembrane system; GO:0043531,ADP binding; GO:0005524,ATP binding; GO:0043130,ubiquitin binding; GO:0006952,defense response; GO:0000166,nucleotide binding; GO:0003674,molecular_function; GO:0005488,binding; GO:0017076,purine nucleotide binding; GO:0030554,adenyl nucleotide binding; GO:0032553,ribonucleotide binding; GO:0032555,purine ribonucleotide binding; GO:00…	NB-ARC domain	--	--	--
12h1_transcript_10900	1	3.96667	4.28667	0.863333	0.0866667	3038	K14963 COMPASS component SWD3 | (RefSeq) transcriptional corepressor LEUNIG-like (A)	--	PREDICTED: transcriptional corepressor LEUNIG_HOMOLOG isoform X4 [Vigna angularis]	LUH_ARATH RecName: Full=Transcriptional corepressor LEUNIG_HOMOLOG; AltName: Full=Protein MUCILAGE-MODIFIED 1 {ECO:0000303|PubMed:11706181};	A0A3Q0F9Z1_VIGRR SubName: Full=transcriptional corepressor LEUNIG_HOMOLOG isoform X4 {ECO:0000313|RefSeq:XP_022640426.1};	WD40 repeat-containing protein	GO:0005634,nucleus; GO:0003713,transcription coactivator activity; GO:0003714,transcription corepressor activity; GO:0030154,cell differentiation; GO:0006974,cellular response to DNA damage stimulus; GO:0071217,cellular response to external biotic stimulus; GO:0009793,embryo development ending in seed dormancy; GO:0009908,flower development; GO:0010393,galacturonan metabolic process; GO:0010073,m…	WD domain, G-beta repeat	LUG	TR	LUG
12h1_transcript_10924	1	5.08333	10.09	0	0	2937	K12392 AP-1 complex subunit beta-1 | (RefSeq) beta-adaptin-like protein C (A)	--	PREDICTED: beta-adaptin-like protein A isoform X1 [Vigna angularis]	APBLA_ARATH RecName: Full=Beta-adaptin-like protein A; Short=At-bA-Ad; Short=At-betaA-Ad; AltName: Full=AP complex subunit beta-A; AltName: Full=Adaptor protein complex AP subunit beta-A; AltName: Full=Beta-adaptin A; AltName: Full=Clathrin assembly protein complex beta large chain A;	A0A0S3RCU4_PHAAN RecName: Full=Beta-adaptin-like protein {ECO:0000256|PIRNR:PIRNR002291};	Vesicle coat complex AP-1/AP-2/AP-4, beta subunit	GO:0030131,clathrin adaptor complex; GO:0030665,clathrin-coated vesicle membrane; GO:0005794,Golgi apparatus; GO:0030276,clathrin binding; GO:0043424,protein histidine kinase binding; GO:0006886,intracellular protein transport; GO:0016192,vesicle-mediated transport; GO:0003674,molecular_function; GO:0005488,binding; GO:0005515,protein binding; GO:0019899,enzyme binding; GO:0019900,kinase binding;…	Adaptin N terminal region	--	--	--
12h1_transcript_10993	1	24.8	19.1333	6.44333	0	3029	K00454 lipoxygenase [EC:1.13.11.12] | (RefSeq) linoleate 13S-lipoxygenase 3-1, chloroplastic (A)	ko00591: Linoleic acid metabolism; ko00592: alpha-Linolenic acid metabolism; ko01100: Metabolic pathways; ko01110: Biosynthesis of secondary metabolites	PREDICTED: linoleate 13S-lipoxygenase 3-1, chloroplastic [Vigna angularis]	LOX31_SOLTU RecName: Full=Linoleate 13S-lipoxygenase 3-1, chloroplastic; EC=1.13.11.12; Flags: Precursor;	A0A0L9VQ97_PHAAN RecName: Full=Lipoxygenase {ECO:0000256|RuleBase:RU003975}; EC=1.13.11.- {ECO:0000256|RuleBase:RU003975};	--	GO:0009570,chloroplast stroma; GO:0009534,chloroplast thylakoid; GO:0016165,linoleate 13S-lipoxygenase activity; GO:0046872,metal ion binding; GO:0016702,oxidoreductase activity, acting on single donors with incorporation of molecular oxygen, incorporation of two atoms of oxygen; GO:0006633,fatty acid biosynthetic process; GO:0034440,lipid oxidation; GO:0031408,oxylipin biosynthetic process; GO:0…	Lipoxygenase	--	--	--
12h1_transcript_11159	1	12.5233	13.4967	2.69667	4.36333	2967	K14497 protein phosphatase 2C [EC:3.1.3.16] | (RefSeq) protein phosphatase 2C 50-like (A)	ko04016: MAPK signaling pathway - plant; ko04075: Plant hormone signal transduction	protein phosphatase 2C 77 [Vigna radiata var. radiata]	P2C16_ARATH RecName: Full=Protein phosphatase 2C 16; Short=AtPP2C16; EC=3.1.3.16; AltName: Full=AtP2C-HA; AltName: Full=Protein HYPERSENSITIVE TO ABA 1; AltName: Full=Protein phosphatase 2C HAB1; Short=PP2C HAB1; Flags: Precursor;	A0A4D6ME81_VIGUN RecName: Full=Protein-serine/threonine phosphatase {ECO:0000256|ARBA:ARBA00013081}; EC=3.1.3.16 {ECO:0000256|ARBA:ARBA00013081};	Serine/threonine protein phosphatase	GO:0005829,cytosol; GO:0005634,nucleus; GO:0046872,metal ion binding; GO:0106306,protein serine phosphatase activity; GO:0004722,protein serine/threonine phosphatase activity; GO:0106307,protein threonine phosphatase activity; GO:0009738,abscisic acid-activated signaling pathway; GO:0003674,molecular_function; GO:0005488,binding; GO:0043167,ion binding; GO:0043169,cation binding; GO:0003824,catal…	Protein phosphatase 2C	--	--	--
12h1_transcript_1121	1	3.66333	3.50667	0	1.11333	4854	K01062 platelet-activating factor acetylhydrolase [EC:3.1.1.47] | (RefSeq) hypothetical protein (A)	ko00565: Ether lipid metabolism; ko01100: Metabolic pathways	PREDICTED: zinc finger CCCH domain-containing protein 19 isoform X1 [Vigna angularis]	C3H19_ARATH RecName: Full=Zinc finger CCCH domain-containing protein 19; Short=AtC3H19; AltName: Full=Protein Needed for RDR2-independent DNA methylation;	A0A4D6NXS1_VIGUN SubName: Full=Histone-lysine N-methyltransferase NSD1/2 {ECO:0000313|EMBL:QCE16857.1};	RNA polymerase I transcription factor UAF	GO:0016593,Cdc73/Paf1 complex; GO:0005829,cytosol; GO:0005634,nucleus; GO:0003677,DNA binding; GO:0042393,histone binding; GO:0046872,metal ion binding; GO:1990269,RNA polymerase II C-terminal domain phosphoserine binding; GO:0032776,DNA methylation on cytosine; GO:0031047,gene silencing by RNA; GO:0010964,regulation of heterochromatin assembly by small RNA; GO:0003674,molecular_function; GO:0003…	Plus-3 domain	SWI/SNF-BAF60b	TR	SWI/SNF-BAF60b
12h1_transcript_11262	1	16.5133	19.01	10.5767	9.5	2944	K04733 interleukin-1 receptor-associated kinase 4 [EC:2.7.11.1] | (RefSeq) G-type lectin S-receptor-like serine/threonine-protein kinase RKS1 (A)	--	hypothetical protein PHAVU_008G077500g [Phaseolus vulgaris]	CRK25_ARATH RecName: Full=Cysteine-rich receptor-like protein kinase 25; Short=Cysteine-rich RLK25; EC=2.7.11.-; Flags: Precursor;	V7B370_PHAVU SubName: Full=Uncharacterized protein {ECO:0000313|EMBL:ESW12015.1};	--	GO:0016021,integral component of membrane; GO:0005886,plasma membrane; GO:0005524,ATP binding; GO:0106310,protein serine kinase activity; GO:0004674,protein serine/threonine kinase activity; GO:0106311,protein threonine kinase activity; GO:0042742,defense response to bacterium; GO:0006468,protein phosphorylation; GO:0000166,nucleotide binding; GO:0003674,molecular_function; GO:0005488,binding; GO…	Salt stress response/antifungal	--	--	--
12h1_transcript_11334	1	4.38333	4.7	1.53	2.26	2994	--	--	F-box protein At5g46170-like [Vigna radiata var. radiata]	FB285_ARATH RecName: Full=F-box protein At5g46170;	A0A4D6KT08_VIGUN SubName: Full=Uncharacterized protein {ECO:0000313|EMBL:QCD76964.1};	--	GO:0010286,heat acclimation; GO:0006950,response to stress; GO:0008150,biological_process; GO:0009266,response to temperature stimulus; GO:0009408,response to heat; GO:0009628,response to abiotic stimulus; GO:0050896,response to stimulus	F-box-like	--	--	--
12h1_transcript_11337	1	3.59	4.70667	0	2.16333	3000	--	--	uncharacterized protein LOC106768398 isoform X1 [Vigna radiata var. radiata]	--	A0A4D6KYD7_VIGUN RecName: Full=SWIM-type domain-containing protein {ECO:0000259|PROSITE:PS50966};	--	GO:0008270,zinc ion binding; GO:0003674,molecular_function; GO:0005488,binding; GO:0043167,ion binding; GO:0043169,cation binding; GO:0046872,metal ion binding; GO:0046914,transition metal ion binding	SWIM zinc finger	--	--	--
12h1_transcript_11340	1	2.94333	3.73333	0	1.67667	2980	K19090 CRISPR-associated protein Cas5t | (RefSeq) putative pentatricopeptide repeat-containing protein At3g05240 (A)	--	hypothetical protein VIGAN_01260200 [Vigna angularis var. angularis]	PP319_ARATH RecName: Full=Pentatricopeptide repeat-containing protein At4g18520, chloroplastic; AltName: Full=Protein PIGMENT-DEFICIENT MUTANT 1 {ECO:0000303|Ref.6}; AltName: Full=Protein SEEDLING LETHAL 1 {ECO:0000303|PubMed:24144791}; Flags: Precursor;	A0A4D6L2X4_VIGUN SubName: Full=Cell division protease FtsH {ECO:0000313|EMBL:QCD82828.1};	FOG: PPR repeat	GO:0009507,chloroplast; GO:0043231,intracellular membrane-bounded organelle; GO:0003729,mRNA binding; GO:0003723,RNA binding; GO:1900865,chloroplast RNA modification; GO:0006397,mRNA processing; GO:0009451,RNA modification; GO:0008380,RNA splicing; GO:0003674,molecular_function; GO:0003676,nucleic acid binding; GO:0005488,binding; GO:0097159,organic cyclic compound binding; GO:1901363,heterocycli…	PPR repeat family	--	--	--
12h1_transcript_11372	1	7.16	8.63	0	0.413333	2988	K15925 alpha-D-xyloside xylohydrolase [EC:3.2.1.177] | (RefSeq) alpha-xylosidase 1-like (A)	--	hypothetical protein VIGAN_10060600 [Vigna angularis var. angularis]	XYL1_ARATH RecName: Full=Alpha-xylosidase 1; EC=3.2.1.177; Flags: Precursor;	A0A4D6LPK0_VIGUN SubName: Full=Alpha-glucosidase {ECO:0000313|EMBL:QCD90315.1};	Maltase glucoamylase and related hydrolases, glycosyl hydrolase family 31	GO:0048046,apoplast; GO:0005618,cell wall; GO:0005739,mitochondrion; GO:0009505,plant-type cell wall; GO:0009506,plasmodesma; GO:0061634,alpha-D-xyloside xylohydrolase; GO:0046556,alpha-L-arabinofuranosidase activity; GO:0030246,carbohydrate binding; GO:0004553,hydrolase activity, hydrolyzing O-glycosyl compounds; GO:0009044,xylan 1,4-beta-xylosidase activity; GO:0080176,xyloglucan 1,6-alpha-xylo…	Glycosyl hydrolases family 31	--	--	--
12h1_transcript_11383	1	13.8167	14.7867	6.64	3.49	2972	K03549 KUP system potassium uptake protein | (RefSeq) potassium transporter 2 (A)	--	PREDICTED: potassium transporter 2 [Vigna angularis]	POT2_ARATH RecName: Full=Potassium transporter 2; Short=AtKT2; Short=AtKUP2; Short=AtPOT2;	A0A4D6NQV4_VIGUN RecName: Full=Potassium transporter {ECO:0000256|RuleBase:RU321113};	--	GO:0016021,integral component of membrane; GO:0016020,membrane; GO:0005886,plasma membrane; GO:0015079,potassium ion transmembrane transporter activity; GO:0006813,potassium ion transport; GO:0003674,molecular_function; GO:0005215,transporter activity; GO:0008324,cation transmembrane transporter activity; GO:0015075,ion transmembrane transporter activity; GO:0015318,inorganic molecular entity tra…	K+ potassium transporter	--	--	--
12h1_transcript_1143	1	11.8167	11.3633	3.44333	5.37	4865	K16578 CLIP-associating protein 1/2 | (RefSeq) CLIP-associated protein (A)	--	PREDICTED: CLIP-associated protein-like isoform X2 [Vigna angularis]	CLASP_ARATH RecName: Full=CLIP-associated protein; Short=AtCLASP;	A0A4D6MDE0_VIGUN SubName: Full=Uncharacterized protein {ECO:0000313|EMBL:QCD97814.1};	CLIP-associating protein	GO:0005938,cell cortex; GO:0005881,cytoplasmic microtubule; GO:0005739,mitochondrion; GO:0009524,phragmoplast; GO:0005886,plasma membrane; GO:0009506,plasmodesma; GO:0005876,spindle microtubule; GO:0008017,microtubule binding; GO:0051010,microtubule plus-end binding; GO:0051301,cell division; GO:0043622,cortical microtubule organization; GO:0000226,microtubule cytoskeleton organization; GO:000027…	CLASP N terminal	--	--	--
12h1_transcript_11537	1	1.46667	1.80667	1.01667	0.853333	2974	K19525 vacuolar protein sorting-associated protein 13A/C | (RefSeq) uncharacterized protein LOC114177377 (A)	--	hypothetical protein VIGAN_01508800 [Vigna angularis var. angularis]	--	A0A4D6KU38_VIGUN SubName: Full=Vacuolar protein sorting-associated protein 13 {ECO:0000313|EMBL:QCD80113.1};	Vacuolar protein sorting-associated protein	--	Vacuolar sorting-associated protein 13, N-terminal	--	--	--
12h1_transcript_11576	1	8.54333	6.64333	2.12333	4.22333	2970	K13457 disease resistance protein RPM1 | (RefSeq) disease resistance protein RPM1 (A)	ko04626: Plant-pathogen interaction	disease resistance protein RPP13-like [Vigna radiata var. radiata]	RPP13_ARATH RecName: Full=Disease resistance protein RPP13; AltName: Full=Resistance to Peronospora parasitica protein 13;	A0A4D6LJQ4_VIGUN SubName: Full=Disease resistance protein RPM1 {ECO:0000313|EMBL:QCD88939.1};	Apoptotic ATPase	GO:0005737,cytoplasm; GO:0005886,plasma membrane; GO:0043531,ADP binding; GO:0005524,ATP binding; GO:0098542,defense response to other organism; GO:0009626,plant-type hypersensitive response; GO:0000166,nucleotide binding; GO:0003674,molecular_function; GO:0005488,binding; GO:0017076,purine nucleotide binding; GO:0030554,adenyl nucleotide binding; GO:0032553,ribonucleotide binding; GO:0032555,pur…	NB-ARC domain	--	--	--
12h1_transcript_11597	1	7.81	9.43333	2.66333	2.27333	2980	K01180 endo-1,3(4)-beta-glucanase [EC:3.2.1.6] | (RefSeq) uncharacterized protein LOC111487562 (A)	--	proline-rich receptor-like protein kinase PERK9 [Vigna radiata var. radiata]	PERK9_ARATH RecName: Full=Proline-rich receptor-like protein kinase PERK9; EC=2.7.11.1; AltName: Full=Proline-rich extensin-like receptor kinase 9; Short=AtPERK9;	A0A4D6LMG9_VIGUN SubName: Full=Serine/threonine-protein kinase PBS1 {ECO:0000313|EMBL:QCD89668.1};	Serine/threonine protein kinase	GO:0016021,integral component of membrane; GO:0005886,plasma membrane; GO:0005524,ATP binding; GO:0019901,protein kinase binding; GO:0106310,protein serine kinase activity; GO:0106311,protein threonine kinase activity; GO:0071456,cellular response to hypoxia; GO:0006468,protein phosphorylation; GO:0000166,nucleotide binding; GO:0003674,molecular_function; GO:0005488,binding; GO:0017076,purine nuc…	Protein tyrosine kinase	--	--	--
12h1_transcript_11617	1	4.06667	4.64333	2.83667	0.0133333	2976	--	--	hypothetical protein VIGAN_09166800 [Vigna angularis var. angularis]	--	A0A4D6MPS9_VIGUN SubName: Full=Armadillo-type fold {ECO:0000313|EMBL:QCE02612.1};	--	GO:0005634,nucleus; GO:0005575,cellular_component; GO:0005622,intracellular anatomical structure; GO:0043226,organelle; GO:0043227,membrane-bounded organelle; GO:0043229,intracellular organelle; GO:0043231,intracellular membrane-bounded organelle; GO:0110165,cellular anatomical entity	rRNA processing/ribosome biogenesis	--	--	--
12h1_transcript_11662	1	17.8567	13.9067	10.8633	7.45667	2962	K13065 shikimate O-hydroxycinnamoyltransferase [EC:2.3.1.133] | (RefSeq) spermidine hydroxycinnamoyl transferase-like (A)	ko00940: Phenylpropanoid biosynthesis; ko00941: Flavonoid biosynthesis; ko00945: Stilbenoid, diarylheptanoid and gingerol biosynthesis; ko01100: Metabolic pathways; ko01110: Biosynthesis of secondary metabolites	PREDICTED: spermidine hydroxycinnamoyl transferase [Vigna angularis]	SHT_ARATH RecName: Full=Spermidine hydroxycinnamoyl transferase {ECO:0000303|PubMed:19077165}; Short=AtSHT {ECO:0000303|PubMed:33519864}; EC=2.3.1.- {ECO:0000269|PubMed:19077165}; AltName: Full=BAHD-like hydroxycinnamoyl transferase {ECO:0000303|PubMed:19077165};	A0A4D6KQN9_VIGUN SubName: Full=Shikimate O-hydroxycinnamoyltransferase {ECO:0000313|EMBL:QCD80356.1};	--	GO:0016410,N-acyltransferase activity; GO:0080074,spermidine:caffeoyl CoA N-acyltransferase activity; GO:0080073,spermidine:coumaroyl CoA N-acyltransferase activity; GO:0080075,spermidine:feruloyl CoA N-acyltransferase activity; GO:0080072,spermidine:sinapoyl CoA N-acyltransferase activity; GO:0016747,transferase activity, transferring acyl groups other than amino-acyl groups; GO:0009555,pollen d…	Transferase family	--	--	--
12h1_transcript_11680	1	3.68667	3.38	0	1.63	2934	K14494 DELLA protein | (RefSeq) DELLA protein RGL1-like (A)	ko04075: Plant hormone signal transduction	scarecrow-like protein 14 [Vigna radiata var. radiata]	SCL14_ARATH RecName: Full=Scarecrow-like protein 14; Short=AtSCL14; AltName: Full=GRAS family protein 2; Short=AtGRAS-2;	A0A4D6LJ71_VIGUN SubName: Full=DELLA protein {ECO:0000313|EMBL:QCD88365.1};	--	GO:0005829,cytosol; GO:0005634,nucleus; GO:0003700,DNA-binding transcription factor activity; GO:0043565,sequence-specific DNA binding; GO:0000976,transcription regulatory region sequence-specific DNA binding; GO:0045893,positive regulation of transcription, DNA-templated; GO:0006355,regulation of transcription, DNA-templated; GO:0010200,response to chitin; GO:0080183,response to photooxidative s…	GRAS domain family	GRAS	TF	GRAS
12h1_transcript_11761	1	7.59	9.74	4.07	5.06	2858	--	--	uncharacterized protein LOC106753962 [Vigna radiata var. radiata]	--	A0A4D6M710_VIGUN SubName: Full=Uncharacterized protein {ECO:0000313|EMBL:QCD97169.1};	--	--	Protein kinase domain	--	--	--
12h1_transcript_11798	1	24.7067	35.4933	10.1867	9.99	2949	K13095 splicing factor 1 | (RefSeq) splicing factor-like protein 1 (A)	--	hypothetical protein VIGAN_06265300 [Vigna angularis var. angularis]	SF1_ARATH RecName: Full=Splicing factor-like protein 1 {ECO:0000303|PubMed:24580679}; Short=AtSF1 {ECO:0000303|PubMed:24580679}; Short=SF1 homolog protein {ECO:0000303|PubMed:24580679};	A0A4D6LKA0_VIGUN SubName: Full=Splicing factor 1 {ECO:0000313|EMBL:QCD89001.1};	Splicing factor 1/branch point binding protein (RRM superfamily)	GO:0005730,nucleolus; GO:0005654,nucleoplasm; GO:0005634,nucleus; GO:0005681,spliceosomal complex; GO:0003729,mRNA binding; GO:0008270,zinc ion binding; GO:0009738,abscisic acid-activated signaling pathway; GO:0006397,mRNA processing; GO:0048024,regulation of mRNA splicing, via spliceosome; GO:0009737,response to abscisic acid; GO:0008380,RNA splicing; GO:0003674,molecular_function; GO:0003676,nu…	Splicing factor 1 helix-hairpin domain	--	--	--
12h1_transcript_119	1	2.03	1.25333	0	1.07667	6591	K16803 cytoskeleton-associated protein 5 | (RefSeq) protein MOR1 isoform X1 (A)	--	protein MOR1 [Vigna radiata var. radiata]	MOR1_ARATH RecName: Full=Protein MOR1; AltName: Full=Protein GEM1; AltName: Full=Protein GEMINI POLLEN 1; AltName: Full=Protein MICROTUBULE ORGANIZATION 1; AltName: Full=Protein RID5; AltName: Full=Protein ROOT INITIATION DEFECTIVE 5;	A0A4D6N4S4_VIGUN SubName: Full=Lactoylglutathione lyase {ECO:0000313|EMBL:QCE07902.1};	Microtubule-associated protein	GO:0030981,cortical microtubule cytoskeleton; GO:0000776,kinetochore; GO:0005874,microtubule; GO:0009524,phragmoplast; GO:0009506,plasmodesma; GO:0009574,preprophase band; GO:0005819,spindle; GO:0000922,spindle pole; GO:0008017,microtubule binding; GO:0061863,microtubule plus end polymerase; GO:0009920,cell plate formation involved in plant-type cell wall biogenesis; GO:0000911,cytokinesis by cel…	CLASP N terminal	--	--	--
12h1_transcript_11931	1	3.05667	1.84667	0	0	2929	K08332 vacuolar protein 8 | (RefSeq) U-box domain-containing protein 4 (A)	--	hypothetical protein LR48_Vigan09g134600 [Vigna angularis]	PUB4_ARATH RecName: Full=U-box domain-containing protein 4; EC=2.3.2.27; AltName: Full=Plant U-box protein 4; AltName: Full=RING-type E3 ubiquitin transferase PUB4 {ECO:0000305};	A0A4D6KW37_VIGUN RecName: Full=RING-type E3 ubiquitin transferase {ECO:0000256|ARBA:ARBA00012483}; EC=2.3.2.27 {ECO:0000256|ARBA:ARBA00012483};	FOG: Armadillo/beta-catenin-like repeats	GO:0005737,cytoplasm; GO:0005634,nucleus; GO:0004842,ubiquitin-protein transferase activity; GO:0003674,molecular_function; GO:0003824,catalytic activity; GO:0016740,transferase activity; GO:0019787,ubiquitin-like protein transferase activity; GO:0140096,catalytic activity, acting on a protein; GO:0005575,cellular_component; GO:0005622,intracellular anatomical structure; GO:0110165,cellular anato…	Armadillo/beta-catenin-like repeat	--	--	--
12h1_transcript_11948	1	41.4667	32.1733	9.31333	13.97	2870	K13947 auxin efflux carrier family protein | (RefSeq) auxin efflux carrier component 4 isoform X1 (A)	--	hypothetical protein PHAVU_002G094000g [Phaseolus vulgaris]	PIN3_ARATH RecName: Full=Auxin efflux carrier component 3 {ECO:0000303|PubMed:11845211}; Short=AtPIN3 {ECO:0000303|PubMed:11845211};	A0A4D6L3D6_VIGUN RecName: Full=Auxin efflux carrier component {ECO:0000256|RuleBase:RU362108};	--	GO:0009986,cell surface; GO:0005783,endoplasmic reticulum; GO:0016021,integral component of membrane; GO:0016328,lateral plasma membrane; GO:0005739,mitochondrion; GO:0005886,plasma membrane; GO:0012506,vesicle membrane; GO:0010329,auxin efflux transmembrane transporter activity; GO:0010315,auxin efflux; GO:0010252,auxin homeostasis; GO:0009926,auxin polar transport; GO:0009734,auxin-activated si…	Membrane transport protein	--	--	--
12h1_transcript_11951	1	8.92333	9.78667	4.84667	5.02	2939	K13174 THO complex subunit 5 | (RefSeq) THO complex subunit 5A (A)	ko03013: Nucleocytoplasmic transport	THO complex subunit 5A isoform X1 [Vigna radiata var. radiata]	THO5B_ARATH RecName: Full=THO complex subunit 5B; AltName: Full=THO complex subunit 5; Short=AtTHO5;	A0A4D6NSZ4_VIGUN SubName: Full=THO complex subunit 5 {ECO:0000313|EMBL:QCE16528.1};	Conserved coiled/coiled coil protein	GO:0000347,THO complex; GO:0000445,THO complex part of transcription export complex; GO:0003729,mRNA binding; GO:0006406,mRNA export from nucleus; GO:0006397,mRNA processing; GO:0032786,positive regulation of DNA-templated transcription, elongation; GO:0008380,RNA splicing; GO:0003674,molecular_function; GO:0003676,nucleic acid binding; GO:0003723,RNA binding; GO:0005488,binding; GO:0097159,organ…	Fms-interacting protein/Thoc5	--	--	--
12h1_transcript_11991	1	19.32	17.09	6.5	6.93	2929	K07300 Ca2+:H+ antiporter | (RefSeq) vacuolar cation/proton exchanger 3-like isoform X1 (A)	--	PREDICTED: uncharacterized protein LOC108334357 [Vigna angularis]	NCL_ARATH RecName: Full=Sodium/calcium exchanger NCL {ECO:0000305}; AltName: Full=Na(+)/Ca(2+)-exchange protein NCL {ECO:0000305}; AltName: Full=Protein NCX-like {ECO:0000303|PubMed:23148213}; Short=AtNCL {ECO:0000303|PubMed:23148213};	A0A4D6NB72_VIGUN SubName: Full=Ca2+:H+ antiporter {ECO:0000313|EMBL:QCE10024.1};	--	GO:0016021,integral component of membrane; GO:0016020,membrane; GO:0000325,plant-type vacuole; GO:0005886,plasma membrane; GO:0009506,plasmodesma; GO:0005774,vacuolar membrane; GO:0005773,vacuole; GO:0005509,calcium ion binding; GO:0015369,calcium:proton antiporter activity; GO:0005432,calcium:sodium antiporter activity; GO:0003729,mRNA binding; GO:0055074,calcium ion homeostasis; GO:0070588,calc…	Sodium/calcium exchanger protein	--	--	--
12h1_transcript_12140	1	4.23333	5.36667	3.26667	2.45	2911	K21843 tetratricopeptide repeat protein 7 | (RefSeq) protein NPGR1-like isoform X1 (A)	--	PREDICTED: uncharacterized protein LOC108330725 [Vigna angularis]	NPGR1_ARATH RecName: Full=Protein NPGR1 {ECO:0000303|PubMed:12928497}; AltName: Full=NO POLLEN GERMINATION RELATED 1 {ECO:0000303|PubMed:12928497};	A0A4D6NRD9_VIGUN SubName: Full=Polypeptide N-acetylglucosaminyltransferase {ECO:0000313|EMBL:QCE16460.1};	Predicted calmodulin-binding protein	GO:0005886,plasma membrane; GO:0005516,calmodulin binding; GO:0003674,molecular_function; GO:0005488,binding; GO:0005515,protein binding; GO:0005575,cellular_component; GO:0016020,membrane; GO:0071944,cell periphery; GO:0110165,cellular anatomical entity	Tetratricopeptide repeat	--	--	--
12h1_transcript_12173	1	221.033	141.727	59.7233	43.5633	2801	K01583 arginine decarboxylase [EC:4.1.1.19] | (RefSeq) arginine decarboxylase (A)	ko00330: Arginine and proline metabolism; ko01100: Metabolic pathways	arginine decarboxylase [Vigna radiata var. radiata]	SPE1_SOYBN RecName: Full=Arginine decarboxylase; Short=ADC; Short=ARGDC; EC=4.1.1.19;	A0A4D6NWR9_VIGUN RecName: Full=Arginine decarboxylase {ECO:0000256|ARBA:ARBA00012426, ECO:0000256|RuleBase:RU003740}; EC=4.1.1.19 {ECO:0000256|ARBA:ARBA00012426, ECO:0000256|RuleBase:RU003740};	--	GO:0008792,arginine decarboxylase activity; GO:0006527,arginine catabolic process; GO:0033388,putrescine biosynthetic process from arginine; GO:0008295,spermidine biosynthetic process; GO:0003674,molecular_function; GO:0003824,catalytic activity; GO:0016829,lyase activity; GO:0016830,carbon-carbon lyase activity; GO:0016831,carboxy-lyase activity; GO:0006082,organic acid metabolic process; GO:000…	Pyridoxal-dependent decarboxylase, pyridoxal binding domain	--	--	--
12h1_transcript_1230	1	5.92333	5.56	0.47	2.63667	4837	K14312 nuclear pore complex protein Nup155 | (RefSeq) nuclear pore complex protein NUP155 (A)	ko03013: Nucleocytoplasmic transport	nuclear pore complex protein NUP155 [Vigna radiata var. radiata]	NU155_ARATH RecName: Full=Nuclear pore complex protein NUP155 {ECO:0000303|PubMed:12034489}; AltName: Full=Nucleoporin 155 {ECO:0000312|EMBL:AEE29235.1};	A0A4D6LA18_VIGUN SubName: Full=Nuclear pore complex protein {ECO:0000313|EMBL:QCD85369.1};	Nuclear pore complex, Nup155 component (D Nup154, sc Nup157/Nup170)	GO:0005643,nuclear pore; GO:0044611,nuclear pore inner ring; GO:0005730,nucleolus; GO:0005886,plasma membrane; GO:0009506,plasmodesma; GO:0017056,structural constituent of nuclear pore; GO:0051028,mRNA transport; GO:0006913,nucleocytoplasmic transport; GO:0006606,protein import into nucleus; GO:0036228,protein localization to nuclear inner membrane; GO:0006405,RNA export from nucleus; GO:0000972,…	Nup133 N terminal like	--	--	--
12h1_transcript_12396	1	16.61	16.3867	8.69667	10.73	2804	K01534 Zn2+/Cd2+-exporting ATPase [EC:7.2.2.12 7.2.2.21] | (RefSeq) probable cadmium/zinc-transporting ATPase HMA1, chloroplastic (A)	--	probable cadmium/zinc-transporting ATPase HMA1, chloroplastic [Vigna radiata var. radiata]	HMA1_ARATH RecName: Full=Probable cadmium/zinc-transporting ATPase HMA1, chloroplastic; EC=7.2.2.12; EC=7.2.2.21; AltName: Full=Protein HEAVY METAL ATPASE 1; Flags: Precursor;	A0A1S3USY5_VIGRR SubName: Full=probable cadmium/zinc-transporting ATPase HMA1, chloroplastic {ECO:0000313|RefSeq:XP_014509087.1};	Cation transport ATPase	GO:0009507,chloroplast; GO:0009941,chloroplast envelope; GO:0009706,chloroplast inner membrane; GO:0016021,integral component of membrane; GO:0005886,plasma membrane; GO:0009536,plastid; GO:0005524,ATP binding; GO:0016887,ATPase activity; GO:0046872,metal ion binding; GO:0008551,P-type cadmium transporter activity; GO:0016463,P-type zinc transporter activity; GO:0006878,cellular copper ion homeos…	E1-E2 ATPase	--	--	--
12h1_transcript_1247	1	13.9267	10.5267	3.51333	5.42667	4742	K01062 platelet-activating factor acetylhydrolase [EC:3.1.1.47] | (RefSeq) hypothetical protein (A)	ko00565: Ether lipid metabolism; ko01100: Metabolic pathways	PREDICTED: zinc finger CCCH domain-containing protein 44 [Vigna angularis]	C3H44_ARATH RecName: Full=Zinc finger CCCH domain-containing protein 44; Short=AtC3H44;	A0A4D6LQA9_VIGUN SubName: Full=Histone-lysine N-methyltransferase NSD1/2 {ECO:0000313|EMBL:QCD91089.1};	RNA polymerase I transcription factor UAF	GO:0003677,DNA binding; GO:0046872,metal ion binding; GO:0003674,molecular_function; GO:0003676,nucleic acid binding; GO:0005488,binding; GO:0097159,organic cyclic compound binding; GO:1901363,heterocyclic compound binding; GO:0043167,ion binding; GO:0043169,cation binding	Plus-3 domain	SWI/SNF-BAF60b	TR	SWI/SNF-BAF60b
12h1_transcript_125	1	6.25333	9.22667	2.54667	3.00333	6505	K00888 phosphatidylinositol 4-kinase A [EC:2.7.1.67] | (RefSeq) phosphatidylinositol 4-kinase alpha 1 isoform X1 (A)	ko00562: Inositol phosphate metabolism; ko01100: Metabolic pathways; ko04070: Phosphatidylinositol signaling system	phosphatidylinositol 4-kinase alpha 1 [Vigna radiata var. radiata]	P4KA1_ARATH RecName: Full=Phosphatidylinositol 4-kinase alpha 1; Short=PI4-kinase alpha 1; Short=PtdIns-4-kinase alpha 1; EC=2.7.1.67; AltName: Full=Phosphatidylinositol 4-OH kinase alpha1; Short=AtPI4Kalpha1; Short=PI-4Kalpha1;	A0A4D6NSA2_VIGUN SubName: Full=Phosphatidylinositol 4-kinase {ECO:0000313|EMBL:QCE16800.1};	Phosphatidylinositol 4-kinase	GO:0005737,cytoplasm; GO:0016020,membrane; GO:0005634,nucleus; GO:0048471,perinuclear region of cytoplasm; GO:0005886,plasma membrane; GO:0009506,plasmodesma; GO:0004430,1-phosphatidylinositol 4-kinase activity; GO:0051015,actin filament binding; GO:0070300,phosphatidic acid binding; GO:0052742,phosphatidylinositol kinase activity; GO:0005546,phosphatidylinositol-4,5-bisphosphate binding; GO:0070…	Phosphatidylinositol 3- and 4-kinase	--	--	--
12h1_transcript_12730	1	5.77	5.58667	0.706667	0	2846	K16224 senescence-induced receptor-like serine/threonine-protein kinase | (RefSeq) senescence-induced receptor-like serine/threonine-protein kinase (A)	ko04016: MAPK signaling pathway - plant; ko04626: Plant-pathogen interaction	putative leucine-rich repeat receptor-like protein kinase At2g19210 isoform X1 [Vigna radiata var. radiata]	IOS1_ARATH RecName: Full=LRR receptor-like serine/threonine-protein kinase IOS1 {ECO:0000303|PubMed:21711359}; EC=2.7.11.- {ECO:0000255|PROSITE-ProRule:PRU00159}; AltName: Full=Protein IMPAIRED OOMYCETE SUSCEPTIBILITY 1 {ECO:0000303|PubMed:21711359}; Flags: Precursor;	A0A1S3TXJ3_VIGRR SubName: Full=putative leucine-rich repeat receptor-like protein kinase At2g19210 isoform X1 {ECO:0000313|RefSeq:XP_014498481.1};	--	GO:0016021,integral component of membrane; GO:0005886,plasma membrane; GO:0090406,pollen tube; GO:0005524,ATP binding; GO:0042802,identical protein binding; GO:0042803,protein homodimerization activity; GO:0004674,protein serine/threonine kinase activity; GO:0009738,abscisic acid-activated signaling pathway; GO:0002229,defense response to oomycetes; GO:0009788,negative regulation of abscisic acid…	Protein tyrosine kinase	--	--	--
12h1_transcript_12756	1	4.93	5.84	2.21333	0	2851	K00695 sucrose synthase [EC:2.4.1.13] | (RefSeq) sucrose synthase-like (A)	ko00500: Starch and sucrose metabolism; ko01100: Metabolic pathways; ko01110: Biosynthesis of secondary metabolites	sucrose synthase [Vigna radiata var. radiata]	SUS_VICFA RecName: Full=Sucrose synthase; EC=2.4.1.13; AltName: Full=Sucrose-UDP glucosyltransferase;	A0A4D6NKZ9_VIGUN RecName: Full=Sucrose synthase {ECO:0000256|ARBA:ARBA00012540, ECO:0000256|RuleBase:RU280817}; EC=2.4.1.13 {ECO:0000256|ARBA:ARBA00012540, ECO:0000256|RuleBase:RU280817};	Glycosyltransferase	GO:0016157,sucrose synthase activity; GO:0005985,sucrose metabolic process; GO:0003674,molecular_function; GO:0003824,catalytic activity; GO:0008194,UDP-glycosyltransferase activity; GO:0016740,transferase activity; GO:0016757,transferase activity, transferring glycosyl groups; GO:0016758,transferase activity, transferring hexosyl groups; GO:0035251,UDP-glucosyltransferase activity; GO:0046527,gl…	Sucrose synthase	--	--	--
12h1_transcript_1278	1	8.19333	6.66	5.9	4.15	4808	K03243 translation initiation factor 5B | (RefSeq) eukaryotic translation initiation factor 5B (A)	--	eukaryotic translation initiation factor 5B [Vigna radiata var. radiata]	IF2C_RHDSA RecName: Full=Translation initiation factor IF-2, chloroplastic;	A0A4D6N2T9_VIGUN RecName: Full=Eukaryotic translation initiation factor 5B {ECO:0000256|ARBA:ARBA00013824}; AltName: Full=Translation initiation factor IF-2 {ECO:0000256|ARBA:ARBA00020675};	Translation initiation factor 5B (eIF-5B)	GO:0009507,chloroplast; GO:0005525,GTP binding; GO:0003924,GTPase activity; GO:0003743,translation initiation factor activity; GO:0000166,nucleotide binding; GO:0001882,nucleoside binding; GO:0001883,purine nucleoside binding; GO:0003674,molecular_function; GO:0005488,binding; GO:0017076,purine nucleotide binding; GO:0019001,guanyl nucleotide binding; GO:0032549,ribonucleoside binding; GO:0032550…	Elongation factor Tu GTP binding domain	--	--	--
12h1_transcript_12786	1	6.45	9.18	2.85	3.01333	2846	K16292 KDEL-tailed cysteine endopeptidase [EC:3.4.22.-] | (RefSeq) uncharacterized protein LOC112176750 isoform X1 (A)	--	hypothetical protein LR48_Vigan338s000500 [Vigna angularis]	CLCE_ARATH RecName: Full=Chloride channel protein CLC-e; Short=AtCLC-e; AltName: Full=CBS domain-containing protein CBSCLC3;	A0A0L9T8G7_PHAAN RecName: Full=Chloride channel protein {ECO:0000256|RuleBase:RU361221};	Cl- channel CLC-3 and related proteins (CLC superfamily)	GO:0034707,chloride channel complex; GO:0009535,chloroplast thylakoid membrane; GO:0005247,voltage-gated chloride channel activity; GO:0006821,chloride transport; GO:0034765,regulation of ion transmembrane transport; GO:0003674,molecular_function; GO:0005215,transporter activity; GO:0005216,ion channel activity; GO:0005244,voltage-gated ion channel activity; GO:0005253,anion channel activity; GO:…	Voltage gated chloride channel	--	--	--
12h1_transcript_128	1	0.916667	1.37	0.00333333	0	6534	K00921 1-phosphatidylinositol-3-phosphate 5-kinase [EC:2.7.1.150] | (RefSeq) putative 1-phosphatidylinositol-3-phosphate 5-kinase FAB1C (A)	ko00562: Inositol phosphate metabolism; ko01100: Metabolic pathways; ko04070: Phosphatidylinositol signaling system; ko04145: Phagosome	PREDICTED: putative 1-phosphatidylinositol-3-phosphate 5-kinase FAB1C isoform X1 [Vigna angularis]	FAB1C_ARATH RecName: Full=Putative 1-phosphatidylinositol-3-phosphate 5-kinase FAB1C; Short=Phosphatidylinositol 3-phosphate 5-kinase; EC=2.7.1.150; AltName: Full=Phosphatidylinositol 3-phosphate 5-kinase type III; Short=PIPkin-III; Short=Type III PIP kinase; AltName: Full=Protein FORMS APLOID AND BINUCLEATE CELLS 1C;	A0A4D6L3E0_VIGUN RecName: Full=1-phosphatidylinositol-3-phosphate 5-kinase {ECO:0000256|ARBA:ARBA00012009}; EC=2.7.1.150 {ECO:0000256|ARBA:ARBA00012009};	Phosphatidylinositol-4-phosphate 5-kinase and related FYVE finger-containing proteins	GO:0010008,endosome membrane; GO:0000285,1-phosphatidylinositol-3-phosphate 5-kinase activity; GO:0005524,ATP binding; GO:0016887,ATPase activity; GO:0046854,phosphatidylinositol phosphorylation; GO:0090332,stomatal closure; GO:0003674,molecular_function; GO:0003824,catalytic activity; GO:0016301,kinase activity; GO:0016307,phosphatidylinositol phosphate kinase activity; GO:0016740,transferase ac…	Phosphatidylinositol-4-phosphate 5-Kinase	--	--	--
12h1_transcript_1284	1	0.78	0.77	0	0.51	4805	--	--	ENHANCER OF AG-4 protein 2 [Vigna radiata var. radiata]	HUA2_ARATH RecName: Full=ENHANCER OF AG-4 protein 2; AltName: Full=Protein AERIAL ROSETTE 1;	A0A4D6LJ82_VIGUN SubName: Full=Uncharacterized protein {ECO:0000313|EMBL:QCD88762.1};	Transcription coactivator	GO:0005634,nucleus; GO:0003700,DNA-binding transcription factor activity; GO:0003690,double-stranded DNA binding; GO:0003712,transcription coregulator activity; GO:0043481,anthocyanin accumulation in tissues in response to UV light; GO:0030154,cell differentiation; GO:0048497,maintenance of floral organ identity; GO:0006397,mRNA processing; GO:0009910,negative regulation of flower development; GO…	Serine incorporator (Serinc)	--	--	--
12h1_transcript_12875	1	2.48	4.09667	0.676667	1.03333	2853	K17710 pentatricopeptide repeat domain-containing protein 1 | (RefSeq) pentatricopeptide repeat-containing protein At2g18940, chloroplastic (A)	--	hypothetical protein LR48_Vigan10g164500 [Vigna angularis]	PP163_ARATH RecName: Full=Pentatricopeptide repeat-containing protein At2g18940, chloroplastic; Flags: Precursor;	A0A4D6NIE0_VIGUN SubName: Full=Structure-specific endonuclease subunit SLX1 {ECO:0000313|EMBL:QCE13426.1};	FOG: PPR repeat	GO:0009507,chloroplast; GO:0003729,mRNA binding; GO:0003674,molecular_function; GO:0003676,nucleic acid binding; GO:0003723,RNA binding; GO:0005488,binding; GO:0097159,organic cyclic compound binding; GO:1901363,heterocyclic compound binding; GO:0005575,cellular_component; GO:0005622,intracellular anatomical structure; GO:0005737,cytoplasm; GO:0009536,plastid; GO:0043226,organelle; GO:0043227,mem…	PPR repeat family	--	--	--
12h1_transcript_12876	1	10.1833	8.46667	0	4.52667	2809	K22768 methyl-CpG-binding domain-containing protein 9 [EC:2.3.1.48] | (RefSeq) methyl-CpG-binding domain-containing protein 9 isoform X1 (A)	--	uncharacterized protein LOC106772478 isoform X1 [Vigna radiata var. radiata]	MBD9_ARATH RecName: Full=Methyl-CpG-binding domain-containing protein 9; Short=AtMBD9; Short=MBD09; EC=2.3.1.48; AltName: Full=Histone acetyl transferase MBD9; AltName: Full=Methyl-CpG-binding protein MBD9;	A0A4D6N489_VIGUN SubName: Full=Uncharacterized protein {ECO:0000313|EMBL:QCE07289.1};	Topoisomerase I-binding arginine-serine-rich protein	GO:0005634,nucleus; GO:0009506,plasmodesma; GO:0004402,histone acetyltransferase activity; GO:0042393,histone binding; GO:0046872,metal ion binding; GO:0008327,methyl-CpG binding; GO:0016573,histone acetylation; GO:0043966,histone H3 acetylation; GO:0043967,histone H4 acetylation; GO:0048573,photoperiodism, flowering; GO:0006355,regulation of transcription, DNA-templated; GO:0010223,secondary sho…	PHD-finger	PHD	TR	PHD
12h1_transcript_12906	1	8.23667	14.7767	0.886667	3.27	2834	K10534 nitrate reductase (NAD(P)H) [EC:1.7.1.1 1.7.1.2 1.7.1.3] | (RefSeq) nitrate reductase [NADH] 1 (A)	ko00910: Nitrogen metabolism; ko01100: Metabolic pathways	PREDICTED: nitrate reductase [NADH]	NIA1_PHAVU RecName: Full=Nitrate reductase [NADH] 1; Short=NR-1; EC=1.7.1.1;	A0A4D6NSB0_VIGUN RecName: Full=Nitrate reductase {ECO:0000256|PIRNR:PIRNR000233};	Sulfite oxidase, molybdopterin-binding component	GO:0071949,FAD binding; GO:0020037,heme binding; GO:0030151,molybdenum ion binding; GO:0043546,molybdopterin cofactor binding; GO:0009703,nitrate reductase (NADH) activity; GO:0050464,nitrate reductase (NADPH) activity; GO:0042128,nitrate assimilation; GO:0006809,nitric oxide biosynthetic process; GO:0000166,nucleotide binding; GO:0003674,molecular_function; GO:0005488,binding; GO:0036094,small m…	Oxidoreductase molybdopterin binding domain	--	--	--
12h1_transcript_12914	1	11.41	18.6167	2.71	4.43333	2836	K10999 cellulose synthase A [EC:2.4.1.12] | (RefSeq) cellulose synthase A catalytic subunit 1 [UDP-forming] (A)	--	cellulose synthase A catalytic subunit 1 [UDP-forming]	CESA1_ARATH RecName: Full=Cellulose synthase A catalytic subunit 1 [UDP-forming]; Short=AtCesA1; EC=2.4.1.12; AltName: Full=Protein RADIALLY SWOLLEN 1; Short=AtRSW1;	A0A4D6NQX8_VIGUN RecName: Full=Cellulose synthase {ECO:0000256|RuleBase:RU361116}; EC=2.4.1.12 {ECO:0000256|RuleBase:RU361116};	--	GO:0005768,endosome; GO:0005794,Golgi apparatus; GO:0016021,integral component of membrane; GO:0005886,plasma membrane; GO:0005802,trans-Golgi network; GO:0016760,cellulose synthase (UDP-forming) activity; GO:0016759,cellulose synthase activity; GO:0046872,metal ion binding; GO:0071555,cell wall organization; GO:0030244,cellulose biosynthetic process; GO:0042538,hyperosmotic salinity response; GO…	Cellulose synthase	--	--	--
12h1_transcript_12952	1	8.47667	5.73333	2.26333	4.36667	2823	K00549 5-methyltetrahydropteroyltriglutamate--homocysteine methyltransferase [EC:2.1.1.14] | (RefSeq) 5-methyltetrahydropteroyltriglutamate-- homocysteine methyltransferase 2-like (A)	ko00270: Cysteine and methionine metabolism; ko00450: Selenocompound metabolism; ko01100: Metabolic pathways; ko01110: Biosynthesis of secondary metabolites; ko01230: Biosynthesis of amino acids	PREDICTED: 5-methyltetrahydropteroyltriglutamate--homocysteine methyltransferase-like [Vigna angularis]	METE1_ORYSJ RecName: Full=5-methyltetrahydropteroyltriglutamate--homocysteine methyltransferase 1; EC=2.1.1.14; AltName: Full=Cobalamin-independent methionine synthase 1;	A0A4D6LWF7_VIGUN RecName: Full=5-methyltetrahydropteroyltriglutamate--homocysteine S-methyltransferase {ECO:0000256|ARBA:ARBA00012034}; EC=2.1.1.14 {ECO:0000256|ARBA:ARBA00012034};	Methionine synthase II (cobalamin-independent)	GO:0005829,cytosol; GO:0003871,5-methyltetrahydropteroyltriglutamate-homocysteine S-methyltransferase activity; GO:0008270,zinc ion binding; GO:0009086,methionine biosynthetic process; GO:0032259,methylation; GO:0003674,molecular_function; GO:0003824,catalytic activity; GO:0008168,methyltransferase activity; GO:0008172,S-methyltransferase activity; GO:0016740,transferase activity; GO:0016741,tran…	Cobalamin-independent synthase, Catalytic domain	--	--	--
12h1_transcript_12973	1	3.39667	2.53667	0.01	1.42667	2831	K01534 Zn2+/Cd2+-exporting ATPase [EC:7.2.2.12 7.2.2.21] | (RefSeq) probable cadmium/zinc-transporting ATPase HMA1, chloroplastic (A)	--	probable cadmium/zinc-transporting ATPase HMA1, chloroplastic [Vigna radiata var. radiata]	HMA1_ARATH RecName: Full=Probable cadmium/zinc-transporting ATPase HMA1, chloroplastic; EC=7.2.2.12; EC=7.2.2.21; AltName: Full=Protein HEAVY METAL ATPASE 1; Flags: Precursor;	A0A1S3USY5_VIGRR SubName: Full=probable cadmium/zinc-transporting ATPase HMA1, chloroplastic {ECO:0000313|RefSeq:XP_014509087.1};	Cation transport ATPase	GO:0009507,chloroplast; GO:0009941,chloroplast envelope; GO:0009706,chloroplast inner membrane; GO:0016021,integral component of membrane; GO:0005886,plasma membrane; GO:0009536,plastid; GO:0005524,ATP binding; GO:0016887,ATPase activity; GO:0046872,metal ion binding; GO:0008551,P-type cadmium transporter activity; GO:0016463,P-type zinc transporter activity; GO:0006878,cellular copper ion homeos…	E1-E2 ATPase	--	--	--
12h1_transcript_13051	1	5.44667	6.59	1.98	3.27	2814	K06180 23S rRNA pseudouridine1911/1915/1917 synthase [EC:5.4.99.23] | (RefSeq) pentatricopeptide repeat-containing protein At1g20230 isoform X1 (A)	--	hypothetical protein PHAVU_008G079600g [Phaseolus vulgaris]	PPR84_ARATH RecName: Full=Pentatricopeptide repeat-containing protein At1g56690, mitochondrial; Flags: Precursor;	A0A4D6NSL4_VIGUN SubName: Full=Structure-specific endonuclease subunit SLX1 {ECO:0000313|EMBL:QCE16833.1};	FOG: PPR repeat	GO:0043231,intracellular membrane-bounded organelle; GO:0005739,mitochondrion; GO:0003723,RNA binding; GO:0008270,zinc ion binding; GO:0009451,RNA modification; GO:0003674,molecular_function; GO:0003676,nucleic acid binding; GO:0005488,binding; GO:0097159,organic cyclic compound binding; GO:1901363,heterocyclic compound binding; GO:0043167,ion binding; GO:0043169,cation binding; GO:0046872,metal …	PPR repeat	--	--	--
12h1_transcript_13134	1	11.3333	11.9933	9.09667	5.19333	2800	K15979 staphylococcal nuclease domain-containing protein 1 | (RefSeq) ribonuclease TUDOR 1 (A)	--	PREDICTED: staphylococcal nuclease domain-containing protein 1 [Vigna angularis]	TSN1_ARATH RecName: Full=Ribonuclease TUDOR 1 {ECO:0000303|PubMed:20396901}; Short=AtTudor1 {ECO:0000303|PubMed:20396901}; Short=TUDOR-SN protein 1 {ECO:0000303|PubMed:20396901}; EC=3.1.-.- {ECO:0000269|PubMed:25736060};	A0A4D6L956_VIGUN RecName: Full=Ribonuclease {ECO:0000256|PIRNR:PIRNR017179};	Transcriptional coactivator p100	GO:0005618,cell wall; GO:0005737,cytoplasm; GO:0010494,cytoplasmic stress granule; GO:0005829,cytosol; GO:0005783,endoplasmic reticulum; GO:0005635,nuclear envelope; GO:0005634,nucleus; GO:0000932,P-body; GO:0048471,perinuclear region of cytoplasm; GO:0005886,plasma membrane; GO:0016442,RISC complex; GO:0003729,mRNA binding; GO:0004518,nuclease activity; GO:0003723,RNA binding; GO:0034605,cellula…	Staphylococcal nuclease homologue	--	--	--
12h1_transcript_132	1	10.2567	10.7067	5.48667	6.98667	6473	K10590 E3 ubiquitin-protein ligase TRIP12 [EC:2.3.2.26] | (RefSeq) E3 ubiquitin-protein ligase UPL3 (A)	ko04120: Ubiquitin mediated proteolysis	hypothetical protein VIGAN_06234100 [Vigna angularis var. angularis]	UPL3_ARATH RecName: Full=E3 ubiquitin-protein ligase UPL3; Short=Ubiquitin-protein ligase 3; EC=2.3.2.26; AltName: Full=HECT ubiquitin-protein ligase 3; AltName: Full=HECT-type E3 ubiquitin transferase UPL3; AltName: Full=Protein KAKTUS;	A0A4D6LJL0_VIGUN SubName: Full=E3 ubiquitin-protein ligase TRIP12 {ECO:0000313|EMBL:QCD88698.1};	Putative ubiquitin fusion degradation protein	GO:0005886,plasma membrane; GO:0004842,ubiquitin-protein transferase activity; GO:0042023,DNA endoreduplication; GO:0010091,trichome branching; GO:0003674,molecular_function; GO:0003824,catalytic activity; GO:0016740,transferase activity; GO:0019787,ubiquitin-like protein transferase activity; GO:0140096,catalytic activity, acting on a protein; GO:0006260,DNA replication; GO:0006261,DNA-dependent…	HECT-domain (ubiquitin-transferase)	--	--	--
12h1_transcript_13204	1	5.01667	5.14667	4.26667	2.30667	2804	--	--	pentatricopeptide repeat-containing protein At4g16390, chloroplastic [Vigna radiata var. radiata]	PP314_ARATH RecName: Full=Pentatricopeptide repeat-containing protein At4g16390, chloroplastic {ECO:0000305}; AltName: Full=Chloroplastic RNA-binding protein P67 {ECO:0000303|PubMed:11034340}; AltName: Full=Protein SUPPRESSOR OF VARIEGATION 7 {ECO:0000303|PubMed:20935174}; Flags: Precursor;	A0A4D6KV69_VIGUN SubName: Full=Structure-specific endonuclease subunit SLX1 {ECO:0000313|EMBL:QCD79817.1};	FOG: PPR repeat	GO:0009507,chloroplast; GO:0009570,chloroplast stroma; GO:0003729,mRNA binding; GO:0000166,nucleotide binding; GO:0009658,chloroplast organization; GO:0031425,chloroplast RNA processing; GO:0045727,positive regulation of translation; GO:0003674,molecular_function; GO:0003676,nucleic acid binding; GO:0003723,RNA binding; GO:0005488,binding; GO:0097159,organic cyclic compound binding; GO:1901363,he…	PPR repeat family	--	--	--
12h1_transcript_13229	1	9.76	6.27333	0	5.22	2767	K03260 translation initiation factor 4G | (RefSeq) eukaryotic translation initiation factor (A)	--	PREDICTED: eukaryotic translation initiation factor [Vigna angularis]	IF4G1_ARATH RecName: Full=Eukaryotic translation initiation factor isoform 4G-1; Short=eIF(iso)4G-1;	A0A4D6KSJ2_VIGUN SubName: Full=Translation initiation factor 4G {ECO:0000313|EMBL:QCD80492.1};	Translation initiation factor 4F, ribosome/mRNA-bridging subunit (eIF-4G)	GO:0005737,cytoplasm; GO:0005829,cytosol; GO:0016281,eukaryotic translation initiation factor 4F complex; GO:0005634,nucleus; GO:0009536,plastid; GO:0003729,mRNA binding; GO:0003743,translation initiation factor activity; GO:0003674,molecular_function; GO:0003676,nucleic acid binding; GO:0003723,RNA binding; GO:0005488,binding; GO:0097159,organic cyclic compound binding; GO:1901363,heterocyclic c…	MIF4G domain	--	--	--
12h1_transcript_13235	1	65.2233	89.3367	36.7033	34.39	2795	--	--	transcription factor bHLH143-like [Vigna radiata var. radiata]	BH145_ARATH RecName: Full=Transcription factor bHLH145; AltName: Full=Basic helix-loop-helix protein 145; Short=AtbHLH145; Short=bHLH 145; AltName: Full=Transcription factor EN 131; AltName: Full=bHLH transcription factor bHLH145;	A0A4D6MI49_VIGUN SubName: Full=Uncharacterized protein {ECO:0000313|EMBL:QCE00698.1};	--	GO:0005634,nucleus; GO:0003677,DNA binding; GO:0003700,DNA-binding transcription factor activity; GO:0046983,protein dimerization activity; GO:0006355,regulation of transcription, DNA-templated; GO:0003674,molecular_function; GO:0003676,nucleic acid binding; GO:0005488,binding; GO:0097159,organic cyclic compound binding; GO:1901363,heterocyclic compound binding; GO:0140110,transcription regulator…	--	--	--	--
12h1_transcript_13240	1	2.34	2.58333	1.48333	0.313333	2807	K14611 solute carrier family 23 (nucleobase transporter), member 1 | (RefSeq) nucleobase-ascorbate transporter 11 (A)	--	PREDICTED: nucleobase-ascorbate transporter 11-like [Vigna angularis]	NAT11_ARATH RecName: Full=Nucleobase-ascorbate transporter 11; Short=AtNAT11;	A0A4D6KW39_VIGUN SubName: Full=Solute carrier family 23 {ECO:0000313|EMBL:QCD81988.1};	Xanthine/uracil transporters	GO:0016021,integral component of membrane; GO:0005886,plasma membrane; GO:0022857,transmembrane transporter activity; GO:0003674,molecular_function; GO:0005215,transporter activity; GO:0005575,cellular_component; GO:0016020,membrane; GO:0031224,intrinsic component of membrane; GO:0110165,cellular anatomical entity; GO:0071944,cell periphery	Permease family	--	--	--
12h1_transcript_13268	1	16.71	17.1033	8.92667	8.33667	2783	K13415 protein brassinosteroid insensitive 1 [EC:2.7.10.1 2.7.11.1] | (RefSeq) uncharacterized protein LOC103413440 isoform X1 (A)	ko04075: Plant hormone signal transduction	PREDICTED: probable disease resistance protein At5g66900 [Vigna angularis]	DRL42_ARATH RecName: Full=Probable disease resistance protein At5g66900;	A0A4D6KYK7_VIGUN SubName: Full=Disease resistance protein RPM1 {ECO:0000313|EMBL:QCD81675.1};	--	GO:0005829,cytosol; GO:0012505,endomembrane system; GO:0043531,ADP binding; GO:0005524,ATP binding; GO:0043130,ubiquitin binding; GO:0006952,defense response; GO:0000166,nucleotide binding; GO:0003674,molecular_function; GO:0005488,binding; GO:0017076,purine nucleotide binding; GO:0030554,adenyl nucleotide binding; GO:0032553,ribonucleotide binding; GO:0032555,purine ribonucleotide binding; GO:00…	Arabidopsis broad-spectrum mildew resistance protein RPW8	--	--	--
12h1_transcript_13309	1	39.9967	30.47	17.1867	24.94	2732	K14486 auxin response factor | (RefSeq) auxin response factor 9-like (A)	ko04075: Plant hormone signal transduction	PREDICTED: auxin response factor 18-like [Vigna angularis]	ARFI_ARATH RecName: Full=Auxin response factor 9;	A0A0S3S4T5_PHAAN RecName: Full=Auxin response factor {ECO:0000256|RuleBase:RU004561};	--	GO:0005634,nucleus; GO:0003700,DNA-binding transcription factor activity; GO:0000976,transcription regulatory region sequence-specific DNA binding; GO:0009734,auxin-activated signaling pathway; GO:0003674,molecular_function; GO:0140110,transcription regulator activity; GO:0001067,regulatory region nucleic acid binding; GO:0003676,nucleic acid binding; GO:0003677,DNA binding; GO:0003690,double-str…	Auxin response factor	B3-ARF	TF	B3->B3-ARF
12h1_transcript_13334	1	2.52667	1.93667	0	1.05333	2795	K00924 kinase [EC:2.7.1.-] | (RefSeq) CDPK-related kinase 7-like (A)	--	PREDICTED: CDPK-related kinase 7-like [Vigna angularis]	CAMK1_ARATH RecName: Full=CDPK-related kinase 1; Short=AtCRK1; EC=2.7.11.1; AltName: Full=Calcium/calmodulin-dependent protein kinase 3; AltName: Full=Calmodulin-binding protein kinase 3; Short=AtCBK3; Short=CaM-binding protein kinase 3;	A0A4D6MVJ2_VIGUN SubName: Full=Protein kinase {ECO:0000313|EMBL:QCE05486.1};	Ca2+/calmodulin-dependent protein kinase, EF-Hand protein superfamily	GO:0005737,cytoplasm; GO:0005634,nucleus; GO:0005886,plasma membrane; GO:0005524,ATP binding; GO:0009931,calcium-dependent protein serine/threonine kinase activity; GO:0005516,calmodulin binding; GO:0004683,calmodulin-dependent protein kinase activity; GO:0046872,metal ion binding; GO:0106310,protein serine kinase activity; GO:0106311,protein threonine kinase activity; GO:0010286,heat acclimation…	Protein kinase domain	--	--	--
12h1_transcript_13351	1	30.7433	23.8633	8.69667	18.8767	2758	K23025 H+-translocating diphosphatase [EC:7.1.3.1] | (RefSeq) pyrophosphate-energized vacuolar membrane proton pump (A)	--	RecName: Full=Pyrophosphate-energized vacuolar membrane proton pump; AltName: Full=Pyrophosphate-energized inorganic pyrophosphatase; Short=H(+)-PPase; AltName: Full=Vacuolar H(+)-pyrophosphatase 4A01_A Chain A, Crystal Structure Of The H-Translocating Pyrophosphatase 4A01_B Chain B, Crystal Structure Of The H-Translocating Pyrophosphatase	AVP_VIGRR RecName: Full=Pyrophosphate-energized vacuolar membrane proton pump; EC=7.1.3.1 {ECO:0000269|PubMed:10477275, ECO:0000269|PubMed:22456709}; AltName: Full=Pyrophosphate-energized inorganic pyrophosphatase; Short=H(+)-PPase; AltName: Full=Vacuolar H(+)-pyrophosphatase;	A0A4D6KY82_VIGUN RecName: Full=H(+)-exporting diphosphatase {ECO:0000256|ARBA:ARBA00013242}; EC=7.1.3.1 {ECO:0000256|ARBA:ARBA00013242};	--	GO:0016021,integral component of membrane; GO:0005774,vacuolar membrane; GO:0004427,inorganic diphosphatase activity; GO:0046872,metal ion binding; GO:0009678,pyrophosphate hydrolysis-driven proton transmembrane transporter activity; GO:0003674,molecular_function; GO:0003824,catalytic activity; GO:0016462,pyrophosphatase activity; GO:0016787,hydrolase activity; GO:0016817,hydrolase activity, acti…	Inorganic H+ pyrophosphatase	--	--	--
12h1_transcript_13381	1	15.1433	13.3333	12.0067	5.41	2765	K03255 protein TIF31 | (RefSeq) hypothetical protein (A)	--	PREDICTED: telomere repeat-binding protein 5-like [Vigna angularis]	TRP5_ARATH RecName: Full=Telomere repeat-binding protein 5; AltName: Full=Protein TRF-LIKE 2;	A0A4D6LJV9_VIGUN RecName: Full=HTH myb-type domain-containing protein {ECO:0000259|PROSITE:PS51294};	--	GO:0005634,nucleus; GO:0003677,DNA binding; GO:0003674,molecular_function; GO:0003676,nucleic acid binding; GO:0005488,binding; GO:0097159,organic cyclic compound binding; GO:1901363,heterocyclic compound binding; GO:0005575,cellular_component; GO:0005622,intracellular anatomical structure; GO:0043226,organelle; GO:0043227,membrane-bounded organelle; GO:0043229,intracellular organelle; GO:0043231…	Myb-like DNA-binding domain	--	--	--
12h1_transcript_13393	1	18.8333	15.8233	3.59667	13.6833	2730	K09534 DnaJ homolog subfamily C member 14 | (RefSeq) uncharacterized protein LOC114187738 (A)	--	uncharacterized protein LOC106775920 [Vigna radiata var. radiata]	DJB6_ORYSJ RecName: Full=DnaJ protein ERDJ3B {ECO:0000305}; AltName: Full=Chaperone protein dnaJ B6 {ECO:0000305}; Short=OsDjB6 {ECO:0000303|PubMed:23160806}; AltName: Full=Endoplasmic reticulum dnaJ domain-containing protein 3B {ECO:0000305}; Short=OsERdj3B {ECO:0000303|PubMed:24153418}; Flags: Precursor;	A0A4D6KQS5_VIGUN SubName: Full=DnaJ-like protein subfamily C member 14 {ECO:0000313|EMBL:QCD77449.1};	Molecular chaperone (DnaJ superfamily)	GO:0005788,endoplasmic reticulum lumen; GO:0030544,Hsp70 protein binding; GO:0051082,unfolded protein binding; GO:0006457,protein folding; GO:0003674,molecular_function; GO:0005488,binding; GO:0005515,protein binding; GO:0031072,heat shock protein binding; GO:0008150,biological_process; GO:0009987,cellular process; GO:0005575,cellular_component; GO:0005622,intracellular anatomical structure; GO:0…	Cleavage inducing molecular chaperone	--	--	--
12h1_transcript_13416	1	18.7733	18.7467	10.2	10.32	2724	K11649 SWI/SNF-related matrix-associated actin-dependent regulator of chromatin subfamily C | (RefSeq) SWI/SNF complex subunit SWI3C-like (A)	--	SWI/SNF complex subunit SWI3C isoform X2 [Vigna radiata var. radiata]	SWI3C_ARATH RecName: Full=SWI/SNF complex subunit SWI3C; Short=AtSWI3C; AltName: Full=Transcription regulatory protein SWI3C;	A0A4D6MJ85_VIGUN SubName: Full=SWI/SNF related-matrix-associated actin-dependent regulator of chromatin subfamily C {ECO:0000313|EMBL:QCE00057.1};	Chromatin remodeling factor subunit and related transcription factors	GO:0016514,SWI/SNF complex; GO:0003677,DNA binding; GO:0006338,chromatin remodeling; GO:0007275,multicellular organism development; GO:0003674,molecular_function; GO:0003676,nucleic acid binding; GO:0005488,binding; GO:0097159,organic cyclic compound binding; GO:1901363,heterocyclic compound binding; GO:0006325,chromatin organization; GO:0006996,organelle organization; GO:0008150,biological_proce…	SWIRM-associated region 1	--	--	--
12h1_transcript_13439	1	1.05	1.22	0	0.623333	2783	--	--	uncharacterized protein LOC106775889 [Vigna radiata var. radiata]	MBD8_ARATH RecName: Full=Methyl-CpG-binding domain-containing protein 8; Short=AtMBD8; Short=MBD08; AltName: Full=Methyl-CpG-binding protein MBD8;	A0A4D6KFT3_VIGUN SubName: Full=Uncharacterized protein {ECO:0000313|EMBL:QCD76556.1};	--	GO:0005634,nucleus; GO:0008327,methyl-CpG binding; GO:0000166,nucleotide binding; GO:0003674,molecular_function; GO:0003676,nucleic acid binding; GO:0003677,DNA binding; GO:0005488,binding; GO:0036094,small molecule binding; GO:0043565,sequence-specific DNA binding; GO:0097159,organic cyclic compound binding; GO:1901265,nucleoside phosphate binding; GO:1901363,heterocyclic compound binding; GO:00…	Methyl-CpG binding domain	C2H2	TF	C2H2
12h1_transcript_13543	1	61.9767	51.6933	18.22	38.7333	2755	K00951 GTP pyrophosphokinase [EC:2.7.6.5] | (RefSeq) probable GTP diphosphokinase RSH2, chloroplastic (A)	ko00230: Purine metabolism; ko01100: Metabolic pathways	PREDICTED: probable GTP diphosphokinase RSH2, chloroplastic [Vigna angularis]	RSH2C_ARATH RecName: Full=Probable GTP diphosphokinase RSH2, chloroplastic; EC=2.7.6.5; AltName: Full=RelA/SpoT homolog 2; Short=AtRSH2; AltName: Full=ppGpp synthetase RSH2; Flags: Precursor;	A0A4D6MP14_VIGUN RecName: Full=GTP diphosphokinase {ECO:0000256|ARBA:ARBA00013251}; EC=2.7.6.5 {ECO:0000256|ARBA:ARBA00013251};	Predicted guanosine polyphosphate pyrophosphohydrolase/synthase	GO:0009507,chloroplast; GO:0005524,ATP binding; GO:0005525,GTP binding; GO:0008728,GTP diphosphokinase activity; GO:0016301,kinase activity; GO:0015969,guanosine tetraphosphate metabolic process; GO:0009737,response to abscisic acid; GO:0009611,response to wounding; GO:0000166,nucleotide binding; GO:0003674,molecular_function; GO:0005488,binding; GO:0017076,purine nucleotide binding; GO:0030554,a…	HD domain	--	--	--
12h1_transcript_13561	1	4.95	3.74667	2.16667	0	2739	K23870 putative pectin methyltransferase [EC:2.1.1.-] | (RefSeq) probable pectin methyltransferase QUA2 (A)	--	probable pectin methyltransferase QUA2 [Vigna radiata var. radiata]	PMTT_ARATH RecName: Full=Probable pectin methyltransferase QUA2; EC=2.1.1.-; AltName: Full=Protein OVERSENSITIVE TO SUGAR 1; AltName: Full=Protein QUASIMODO 2; AltName: Full=Protein TUMOROUS SHOOT DEVELOPMENT 2;	A0A4D6MZW3_VIGUN RecName: Full=Methyltransferase {ECO:0000256|RuleBase:RU366043}; EC=2.1.1.- {ECO:0000256|RuleBase:RU366043};	--	GO:0005737,cytoplasm; GO:0005768,endosome; GO:0005794,Golgi apparatus; GO:0000139,Golgi membrane; GO:0000138,Golgi trans cisterna; GO:0016021,integral component of membrane; GO:0005802,trans-Golgi network; GO:0008168,methyltransferase activity; GO:0007155,cell adhesion; GO:0010289,homogalacturonan biosynthetic process; GO:0032259,methylation; GO:0009735,response to cytokinin; GO:0048364,root deve…	Putative S-adenosyl-L-methionine-dependent methyltransferase	--	--	--
12h1_transcript_13631	1	30.9933	39.73	20.92	23.8767	2771	K04733 interleukin-1 receptor-associated kinase 4 [EC:2.7.11.1] | (RefSeq) G-type lectin S-receptor-like serine/threonine-protein kinase RKS1 (A)	--	G-type lectin S-receptor-like serine/threonine-protein kinase At1g11300 isoform X1 [Vigna radiata var. radiata]	Y4230_ARATH RecName: Full=G-type lectin S-receptor-like serine/threonine-protein kinase At4g03230; EC=2.7.11.1; Flags: Precursor;	A0A4D6LF76_VIGUN RecName: Full=Receptor-like serine/threonine-protein kinase {ECO:0000256|PIRNR:PIRNR000641}; EC=2.7.11.1 {ECO:0000256|PIRNR:PIRNR000641};	--	GO:0016021,integral component of membrane; GO:0005886,plasma membrane; GO:0005524,ATP binding; GO:0005516,calmodulin binding; GO:0030246,carbohydrate binding; GO:0106310,protein serine kinase activity; GO:0004674,protein serine/threonine kinase activity; GO:0106311,protein threonine kinase activity; GO:0006468,protein phosphorylation; GO:0048544,recognition of pollen; GO:0000166,nucleotide bindin…	Protein tyrosine kinase	--	--	--
12h1_transcript_13779	1	0.89	1.24333	0.233333	0.296667	2700	K17592 sacsin | (RefSeq) sacsin isoform X1 (A)	--	PREDICTED: sacsin isoform X2 [Vigna angularis]	--	A0A4D6LKX8_VIGUN SubName: Full=Histidine kinase-like ATPase {ECO:0000313|EMBL:QCD89237.1};	--	GO:0016301,kinase activity; GO:0003674,molecular_function; GO:0003824,catalytic activity; GO:0016740,transferase activity; GO:0016772,transferase activity, transferring phosphorus-containing groups	Histidine kinase-, DNA gyrase B-, and HSP90-like ATPase	--	--	--
12h1_transcript_13883	1	4.46333	5.24	0.346667	1.93667	2744	K00895 diphosphate-dependent phosphofructokinase [EC:2.7.1.90] | (RefSeq) LOW QUALITY PROTEIN: uncharacterized protein LOC110656716 (A)	ko00010: Glycolysis / Gluconeogenesis; ko00030: Pentose phosphate pathway; ko00051: Fructose and mannose metabolism; ko01100: Metabolic pathways; ko01110: Biosynthesis of secondary metabolites	PREDICTED: uncharacterized protein LOC108339912 isoform X1 [Vigna angularis]	--	A0A4D6LJP3_VIGUN RecName: Full=ANK_REP_REGION domain-containing protein {ECO:0000259|PROSITE:PS50297};	FOG: Ankyrin repeat	GO:0016021,integral component of membrane; GO:0005575,cellular_component; GO:0016020,membrane; GO:0031224,intrinsic component of membrane; GO:0110165,cellular anatomical entity	Ankyrin repeat	--	--	--
12h1_transcript_13957	1	3.22667	2.37667	0	1.51	2730	K13648 alpha-1,4-galacturonosyltransferase [EC:2.4.1.43] | (RefSeq) polygalacturonate 4-alpha-galacturonosyltransferase-like isoform X1 (A)	ko00520: Amino sugar and nucleotide sugar metabolism; ko01100: Metabolic pathways	polygalacturonate 4-alpha-galacturonosyltransferase-like isoform X2 [Vigna radiata var. radiata]	GAUT1_ARATH RecName: Full=Polygalacturonate 4-alpha-galacturonosyltransferase; EC=2.4.1.43; AltName: Full=Alpha-1,4-galacturonosyltransferase 1; AltName: Full=Galacturonosyltransferase 1; AltName: Full=Like glycosyl transferase 1;	A0A1S3VXB9_VIGRR RecName: Full=Hexosyltransferase {ECO:0000256|RuleBase:RU362027}; EC=2.4.1.- {ECO:0000256|RuleBase:RU362027};	--	GO:0005768,endosome; GO:0005794,Golgi apparatus; GO:0005797,Golgi medial cisterna; GO:0000139,Golgi membrane; GO:0016021,integral component of membrane; GO:0005802,trans-Golgi network; GO:0047262,polygalacturonate 4-alpha-galacturonosyltransferase activity; GO:0010289,homogalacturonan biosynthetic process; GO:0003674,molecular_function; GO:0003824,catalytic activity; GO:0008194,UDP-glycosyltransf…	Glycosyl transferase family 8	--	--	--
12h1_transcript_14074	1	3.55	2.68667	0	1.63	2732	K20843 hydroxyproline O-galactosyltransferase 2/3/4/5/6 [EC:2.4.1.-] | (RefSeq) hydroxyproline O-galactosyltransferase GALT2-like (A)	--	hydroxyproline O-galactosyltransferase GALT2 [Vigna radiata var. radiata]	B3GTK_ARATH RecName: Full=Hydroxyproline O-galactosyltransferase GALT2 {ECO:0000303|PubMed:23430255}; Short=AtGALT2 {ECO:0000303|PubMed:23430255}; EC=2.4.1.- {ECO:0000269|PubMed:23430255}; AltName: Full=Beta-1,3-galactosyltransferase 20 {ECO:0000305};	A0A4D6L4P3_VIGUN SubName: Full=Beta-1 {ECO:0000313|EMBL:QCD83448.1};	Galactosyltransferases	GO:0005783,endoplasmic reticulum; GO:0005794,Golgi apparatus; GO:0000139,Golgi membrane; GO:0016021,integral component of membrane; GO:0030246,carbohydrate binding; GO:1990714,hydroxyproline O-galactosyltransferase activity; GO:0010405,arabinogalactan protein metabolic process; GO:0018258,protein O-linked glycosylation via hydroxyproline; GO:0080147,root hair cell development; GO:0003674,molecula…	Galactoside-binding lectin	--	--	--
12h1_transcript_14110	1	4.22333	5.39333	0	2.72667	2730	K17275 plastin-1 | (RefSeq) fimbrin-1-like (A)	--	fimbrin-1 [Vigna radiata var. radiata]	FIMB1_ARATH RecName: Full=Fimbrin-1 {ECO:0000303|PubMed:11123801}; Short=AtFIM1; AltName: Full=Fimbrin1 {ECO:0000305};	A0A4D6MK60_VIGUN SubName: Full=Spectrin beta {ECO:0000313|EMBL:QCE01783.1};	Ca2+-binding actin-bundling protein (fimbrin/plastin), EF-Hand protein superfamily	GO:0005884,actin filament; GO:0032432,actin filament bundle; GO:0005737,cytoplasm; GO:0051015,actin filament binding; GO:0046872,metal ion binding; GO:0051017,actin filament bundle assembly; GO:0051639,actin filament network formation; GO:0007623,circadian rhythm; GO:0003674,molecular_function; GO:0003779,actin binding; GO:0005488,binding; GO:0005515,protein binding; GO:0008092,cytoskeletal prote…	Calponin homology (CH) domain	--	--	--
12h1_transcript_14129	1	2.33333	3.14333	0.21	0.896667	2721	K23872 putative homogalacturonan methyltransferase [EC:2.1.1.-] | (RefSeq) probable methyltransferase PMT13 (A)	--	PREDICTED: probable methyltransferase PMT3 [Vigna angularis]	PMT8_ARATH RecName: Full=Probable methyltransferase PMT8; EC=2.1.1.-;	A0A4D6N410_VIGUN RecName: Full=Methyltransferase {ECO:0000256|RuleBase:RU366043}; EC=2.1.1.- {ECO:0000256|RuleBase:RU366043};	--	GO:0005737,cytoplasm; GO:0005768,endosome; GO:0005794,Golgi apparatus; GO:0000139,Golgi membrane; GO:0000138,Golgi trans cisterna; GO:0016021,integral component of membrane; GO:0005802,trans-Golgi network; GO:0005774,vacuolar membrane; GO:0008168,methyltransferase activity; GO:0032259,methylation; GO:0003674,molecular_function; GO:0003824,catalytic activity; GO:0016740,transferase activity; GO:00…	Putative S-adenosyl-L-methionine-dependent methyltransferase	--	--	--
12h1_transcript_14138	1	3.63333	4.63	0	0.706667	2714	K23047 E3 ubiquitin-protein ligase UNKL [EC:2.3.2.27] | (RefSeq) zinc finger CCCH domain-containing protein 2-like (A)	--	zinc finger CCCH domain-containing protein 30-like isoform X1 [Vigna radiata var. radiata]	C3H30_ARATH RecName: Full=Zinc finger CCCH domain-containing protein 30; Short=AtC3H30;	A0A4D6M4Z1_VIGUN SubName: Full=Transcription elongation factor SPT5 {ECO:0000313|EMBL:QCD95581.1};	CCCH-type Zn-finger protein	GO:0005737,cytoplasm; GO:0005634,nucleus; GO:0003677,DNA binding; GO:0003700,DNA-binding transcription factor activity; GO:0046872,metal ion binding; GO:0006355,regulation of transcription, DNA-templated; GO:1902074,response to salt; GO:0003674,molecular_function; GO:0003676,nucleic acid binding; GO:0005488,binding; GO:0097159,organic cyclic compound binding; GO:1901363,heterocyclic compound bind…	Ankyrin repeat	C3H	TF	C3H
12h1_transcript_1415	1	3.23	2.25	0.71	0.0733333	4713	--	--	PREDICTED: auxilin-like protein 1 [Vigna angularis]	AUL1_ARATH RecName: Full=Auxilin-like protein 1;	A0A4D6KYR6_VIGUN SubName: Full=Cyclin G-associated kinase {ECO:0000313|EMBL:QCD81765.1};	Auxilin-like protein and related proteins containing DnaJ domain	GO:0005737,cytoplasm; GO:0043231,intracellular membrane-bounded organelle; GO:0031982,vesicle; GO:0030276,clathrin binding; GO:0072318,clathrin coat disassembly; GO:0072583,clathrin-dependent endocytosis; GO:0003674,molecular_function; GO:0005488,binding; GO:0005515,protein binding; GO:0006810,transport; GO:0008150,biological_process; GO:0009987,cellular process; GO:0016043,cellular component org…	DnaJ domain	--	--	--
12h1_transcript_14188	1	21.34	31.99	10.9633	3.05333	2688	K17506 protein phosphatase 1L [EC:3.1.3.16] | (RefSeq) protein kinase and PP2C-like domain-containing protein (A)	--	protein kinase and PP2C-like domain-containing protein isoform X1 [Vigna radiata var. radiata]	P2C04_ORYSJ RecName: Full=Protein kinase and PP2C-like domain-containing protein; Includes: RecName: Full=Probable serine/threonine-protein kinase Os01g0541900; EC=2.7.11.1; Includes: RecName: Full=Probable protein phosphatase 2C 4; Short=OsPP2C04; EC=3.1.3.16;	A0A4D6MNL8_VIGUN SubName: Full=Protein phosphatase {ECO:0000313|EMBL:QCE03076.1};	Serine/threonine protein phosphatase	GO:0005829,cytosol; GO:0005634,nucleus; GO:0005524,ATP binding; GO:0046872,metal ion binding; GO:0106310,protein serine kinase activity; GO:0106306,protein serine phosphatase activity; GO:0106311,protein threonine kinase activity; GO:0106307,protein threonine phosphatase activity; GO:0019852,L-ascorbic acid metabolic process; GO:0000166,nucleotide binding; GO:0003674,molecular_function; GO:000548…	Protein phosphatase 2C	--	--	--
12h1_transcript_14220	1	13.3033	12.8267	6.84	6.19333	2702	--	--	uncharacterized protein LOC106772215 [Vigna radiata var. radiata]	--	A0A4D6N6V7_VIGUN RecName: Full=SMP-LTD domain-containing protein {ECO:0000259|PROSITE:PS51847};	Uncharacterized conserved protein TEX2, contains PH domain	GO:0008289,lipid binding; GO:0006869,lipid transport; GO:0003674,molecular_function; GO:0005488,binding; GO:0006810,transport; GO:0006811,ion transport; GO:0006820,anion transport; GO:0008150,biological_process; GO:0010876,lipid localization; GO:0033036,macromolecule localization; GO:0051179,localization; GO:0051234,establishment of localization; GO:0071702,organic substance transport	Maintenance of mitochondrial morphology protein 1	--	--	--
12h1_transcript_14249	1	2.42	2.17667	0	1.44333	2711	K14050 geranylgeranyl transferase type-2 subunit alpha [EC:2.5.1.60] | (RefSeq) geranylgeranyl transferase type-2 subunit alpha 1 (A)	--	geranylgeranyl transferase type-2 subunit alpha 1 [Vigna radiata var. radiata]	PGTA1_ARATH RecName: Full=Geranylgeranyl transferase type-2 subunit alpha 1 {ECO:0000305}; EC=2.5.1.60 {ECO:0000269|PubMed:26589801}; AltName: Full=Geranylgeranyl transferase type II subunit alpha 1 {ECO:0000305}; AltName: Full=Rab geranylgeranyl transferase alpha subunit 1 {ECO:0000303|PubMed:26589801}; Short=AtRGTA1 {ECO:0000303|PubMed:26589801}; Short=Rab-GGT alpha 1 {ECO:0000305};	A0A4D6NTV6_VIGUN SubName: Full=Geranylgeranyl transferase type-2 subunit alpha {ECO:0000313|EMBL:QCE15939.1};	Protein geranylgeranyltransferase type II, alpha subunit	GO:0005737,cytoplasm; GO:0005829,cytosol; GO:0005968,Rab-protein geranylgeranyltransferase complex; GO:0004663,Rab geranylgeranyltransferase activity; GO:0018344,protein geranylgeranylation; GO:0046686,response to cadmium ion; GO:0003674,molecular_function; GO:0003824,catalytic activity; GO:0004659,prenyltransferase activity; GO:0004661,protein geranylgeranyltransferase activity; GO:0008318,prote…	Protein prenyltransferase alpha subunit repeat	--	--	--
12h1_transcript_14376	1	3.29333	4.00667	2.08	1.95	2701	K20283 golgin subfamily A member 4 | (RefSeq) early endosome antigen 1-like (A)	--	PREDICTED: FRIGIDA-like protein 1 [Vigna angularis]	FRL1A_ARATH RecName: Full=FRIGIDA-like protein 1; Short=AtFRIL1; AltName: Full=Protein SUPPRESSOR OF FRI 8;	A0A4D6MK73_VIGUN RecName: Full=FRIGIDA-like protein {ECO:0000256|RuleBase:RU364012};	--	GO:0030154,cell differentiation; GO:0009908,flower development; GO:0008150,biological_process; GO:0009987,cellular process; GO:0032502,developmental process; GO:0048869,cellular developmental process; GO:0000003,reproduction; GO:0003006,developmental process involved in reproduction; GO:0007275,multicellular organism development; GO:0009791,post-embryonic development; GO:0022414,reproductive proc…	Frigida-like protein	--	--	--
12h1_transcript_14377	1	8.41	7.49	6.74333	3.94667	2669	K02083 allantoate deiminase [EC:3.5.3.9] | (RefSeq) allantoate deiminase 2 isoform X1 (A)	ko00230: Purine metabolism; ko01100: Metabolic pathways	allantoate deiminase 2 isoform X2 [Vigna radiata var. radiata]	AAH2_SOYBN RecName: Full=Allantoate deiminase 2 {ECO:0000305}; EC=3.5.3.9 {ECO:0000269|PubMed:23940254}; AltName: Full=Allantoate amidohydrolase 2 {ECO:0000303|PubMed:23940254}; Short=GmAAH2 {ECO:0000303|PubMed:23940254}; Flags: Precursor;	A0A4D6NMY1_VIGUN SubName: Full=Allantoate deiminase {ECO:0000313|EMBL:QCE13207.1};	--	GO:0005783,endoplasmic reticulum; GO:0047652,allantoate deiminase activity; GO:0046872,metal ion binding; GO:0006144,purine nucleobase metabolic process; GO:0003674,molecular_function; GO:0003824,catalytic activity; GO:0016787,hydrolase activity; GO:0016810,hydrolase activity, acting on carbon-nitrogen (but not peptide) bonds; GO:0016813,hydrolase activity, acting on carbon-nitrogen (but not pept…	Peptidase family M20/M25/M40	--	--	--
12h1_transcript_14563	1	7.96	9.81333	4.86667	5.00667	2683	K14487 auxin responsive GH3 gene family | (RefSeq) probable indole-3-acetic acid-amido synthetase GH3.6 isoform X1 (A)	ko04075: Plant hormone signal transduction	indole-3-acetic acid-amido synthetase GH3.4 [Vigna radiata var. radiata]	GH36_ORYSJ RecName: Full=Probable indole-3-acetic acid-amido synthetase GH3.6; EC=6.3.2.-; AltName: Full=Auxin-responsive GH3-like protein 6; Short=OsGH3-6;	A0A4D6MAZ5_VIGUN SubName: Full=Auxin responsive GH3 protein family {ECO:0000313|EMBL:QCD97581.1};	--	GO:0005737,cytoplasm; GO:0016881,acid-amino acid ligase activity; GO:0009733,response to auxin; GO:0009416,response to light stimulus; GO:0003674,molecular_function; GO:0003824,catalytic activity; GO:0016874,ligase activity; GO:0016879,ligase activity, forming carbon-nitrogen bonds; GO:0008150,biological_process; GO:0009719,response to endogenous stimulus; GO:0009725,response to hormone; GO:00100…	GH3 auxin-responsive promoter	--	--	--
12h1_transcript_14606	1	20.6833	17.94	5.40667	4.63	2641	K01537 P-type Ca2+ transporter type 2C [EC:7.2.2.10] | (RefSeq) calcium-transporting ATPase 2, plasma membrane-type-like (A)	--	calcium-transporting ATPase 2, plasma membrane-type [Vigna radiata var. radiata]	ACA2_ARATH RecName: Full=Calcium-transporting ATPase 2, plasma membrane-type; EC=7.2.2.10; AltName: Full=Ca(2+)-ATPase isoform 2;	A0A4D6LTP2_VIGUN RecName: Full=Calcium-transporting ATPase {ECO:0000256|RuleBase:RU361146}; EC=7.2.2.10 {ECO:0000256|RuleBase:RU361146};	Calcium transporting ATPase	GO:0005783,endoplasmic reticulum; GO:0005789,endoplasmic reticulum membrane; GO:0005887,integral component of plasma membrane; GO:0043231,intracellular membrane-bounded organelle; GO:0016020,membrane; GO:0005886,plasma membrane; GO:0005524,ATP binding; GO:0019829,ATPase-coupled cation transmembrane transporter activity; GO:0015085,calcium ion transmembrane transporter activity; GO:0005516,calmodu…	Cation transporting ATPase, C-terminus	--	--	--
12h1_transcript_14612	1	6.68	11.02	2.24	1.3	2681	K15333 tRNA guanosine-2'-O-methyltransferase [EC:2.1.1.34] | (RefSeq) uncharacterized protein LOC104224633 (A)	--	subtilisin-like protease SBT1.5 [Vigna radiata var. radiata]	SBT15_ARATH RecName: Full=Subtilisin-like protease SBT1.5 {ECO:0000303|PubMed:16193095}; EC=3.4.21.- {ECO:0000255|PROSITE-ProRule:PRU10082}; AltName: Full=Subtilase subfamily 1 member 5 {ECO:0000303|PubMed:16193095}; Short=AtSBT1.5 {ECO:0000303|PubMed:16193095}; Flags: Precursor;	A0A4D6NLC5_VIGUN SubName: Full=Peptidase S8 {ECO:0000313|EMBL:QCE13399.1};	--	GO:0005576,extracellular region; GO:0016020,membrane; GO:0004252,serine-type endopeptidase activity; GO:0016485,protein processing; GO:0003674,molecular_function; GO:0003824,catalytic activity; GO:0004175,endopeptidase activity; GO:0008233,peptidase activity; GO:0008236,serine-type peptidase activity; GO:0016787,hydrolase activity; GO:0017171,serine hydrolase activity; GO:0140096,catalytic activi…	Subtilase family	--	--	--
12h1_transcript_14617	1	17.8	25.5333	6.92	7.34	2680	K00924 kinase [EC:2.7.1.-] | (RefSeq) CDPK-related kinase 7-like (A)	--	CDPK-related kinase 7 isoform X1 [Vigna radiata var. radiata]	CAMK7_ARATH RecName: Full=CDPK-related kinase 7; Short=AtCRK7; EC=2.7.11.1; AltName: Full=Calcium/calmodulin-dependent protein kinase CRK7;	A0A4D6M733_VIGUN SubName: Full=Protein kinase {ECO:0000313|EMBL:QCD97055.1};	Ca2+/calmodulin-dependent protein kinase, EF-Hand protein superfamily	GO:0005737,cytoplasm; GO:0005634,nucleus; GO:0005886,plasma membrane; GO:0005524,ATP binding; GO:0009931,calcium-dependent protein serine/threonine kinase activity; GO:0005516,calmodulin binding; GO:0004683,calmodulin-dependent protein kinase activity; GO:0046872,metal ion binding; GO:0106310,protein serine kinase activity; GO:0106311,protein threonine kinase activity; GO:0035556,intracellular si…	Protein kinase domain	--	--	--
12h1_transcript_147	1	4.82667	4.86	3.62333	2.02	6445	K14314 nuclear pore complex protein Nup210 | (RefSeq) nuclear pore complex protein GP210 isoform X1 (A)	ko03013: Nucleocytoplasmic transport	nuclear pore complex protein GP210 isoform X2 [Vigna radiata var. radiata]	GP210_ARATH RecName: Full=Nuclear pore complex protein GP210 {ECO:0000303|PubMed:21189294}; AltName: Full=Nuclear pore membrane glycoprotein 210 {ECO:0000250|UniProtKB:Q8TEM1}; AltName: Full=Nucleoporin GP210; AltName: Full=Protein EMBRYO DEFECTIVE 3012 {ECO:0000312|EMBL:AED94552.1}; Flags: Precursor;	A0A4D6M449_VIGUN SubName: Full=Nuclear pore complex protein {ECO:0000313|EMBL:QCD95281.1};	Nuclear pore complex, gp210 component	GO:0005783,endoplasmic reticulum; GO:0016021,integral component of membrane; GO:0005635,nuclear envelope; GO:0031965,nuclear membrane; GO:0005643,nuclear pore; GO:0051028,mRNA transport; GO:0015031,protein transport; GO:0006403,RNA localization; GO:0006810,transport; GO:0006811,ion transport; GO:0006820,anion transport; GO:0008150,biological_process; GO:0015931,nucleobase-containing compound tran…	Bacterial Ig-like domain (group 2)	--	--	--
12h1_transcript_1471	1	5.96	8.55	1.33	2.86333	4704	K20606 mitogen-activated protein kinase kinase kinase ANP1 [EC:2.7.11.25] | (RefSeq) mitogen-activated protein kinase kinase kinase NPK1 (A)	ko04016: MAPK signaling pathway - plant	PREDICTED: MAP3K epsilon protein kinase 1-like isoform X1 [Vigna angularis]	M3KE1_ARATH RecName: Full=MAP3K epsilon protein kinase 1 {ECO:0000303|PubMed:11489177}; Short=AtM3KE1 {ECO:0000303|PubMed:11489177}; EC=2.7.11.1 {ECO:0000250|UniProtKB:A0A078CGE6}; AltName: Full=Mitogen-activated protein kinase kinase kinase 7 {ECO:0000305};	A0A4D6LK88_VIGUN SubName: Full=P-loop containing nucleoside triphosphate hydrolase {ECO:0000313|EMBL:QCD88745.1};	MEKK and related serine/threonine protein kinases	GO:0005856,cytoskeleton; GO:0005829,cytosol; GO:0005730,nucleolus; GO:0005886,plasma membrane; GO:0005524,ATP binding; GO:0106310,protein serine kinase activity; GO:0004674,protein serine/threonine kinase activity; GO:0106311,protein threonine kinase activity; GO:0007049,cell cycle; GO:0051301,cell division; GO:0046777,protein autophosphorylation; GO:0051302,regulation of cell division; GO:004599…	Protein kinase domain	--	--	--
12h1_transcript_14753	1	14.1533	14.51	6.31333	8.68333	2630	--	--	PREDICTED: WPP domain-interacting tail-anchored protein 2 isoform X2 [Vigna angularis]	WIT2_ARATH RecName: Full=WPP domain-interacting tail-anchored protein 2;	A0A4D6LP32_VIGUN SubName: Full=Filamin {ECO:0000313|EMBL:QCD90281.1};	--	GO:0016021,integral component of membrane; GO:0080115,myosin XI tail binding; GO:2000769,regulation of establishment or maintenance of cell polarity regulating cell shape; GO:0003674,molecular_function; GO:0005488,binding; GO:0005515,protein binding; GO:0008092,cytoskeletal protein binding; GO:0017022,myosin binding; GO:0032029,myosin tail binding; GO:0032036,myosin heavy chain binding; GO:000090…	--	--	--	--
12h1_transcript_14761	1	0.91	1.32	0	0.33	2633	--	--	PREDICTED: uncharacterized protein LOC108331545 [Vigna angularis]	--	A0A4D6KYS7_VIGUN SubName: Full=Uncharacterized protein {ECO:0000313|EMBL:QCD80889.1};	--	--	--	--	--	--
12h1_transcript_14764	1	1.21	0.92	0.836667	0	2586	K14413 beta-1,3-galactosyltransferase [EC:2.4.1.-] | (RefSeq) beta-1,3-galactosyltransferase GALT1 (A)	ko00513: Various types of N-glycan biosynthesis; ko01100: Metabolic pathways	PREDICTED: beta-1,3-galactosyltransferase GALT1 [Vigna angularis]	B3GTF_ARATH RecName: Full=Beta-1,3-galactosyltransferase GALT1 {ECO:0000305}; EC=2.4.1.- {ECO:0000269|PubMed:17630273}; AltName: Full=Beta-1,3-galactosyltransferase 15 {ECO:0000305}; AltName: Full=Galactosyltransferase 1 {ECO:0000303|PubMed:17630273};	A0A4D6LNH6_VIGUN SubName: Full=Beta-1 {ECO:0000313|EMBL:QCD90432.1};	Galactosyltransferases	GO:0005794,Golgi apparatus; GO:0000139,Golgi membrane; GO:0016021,integral component of membrane; GO:0030246,carbohydrate binding; GO:0010488,UDP-galactose:N-glycan beta-1,3-galactosyltransferase activity; GO:0010493,Lewis a epitope biosynthetic process; GO:0006486,protein glycosylation; GO:0003674,molecular_function; GO:0005488,binding; GO:0003824,catalytic activity; GO:0008194,UDP-glycosyltrans…	Galactosyltransferase	--	--	--
12h1_transcript_14770	1	0.953333	1.52	0	0	2664	K24081 zinc finger MYND domain-containing protein 15 | (RefSeq) zinc finger MYND domain-containing protein 15 (A)	--	PREDICTED: zinc finger MYND domain-containing protein 15 isoform X1 [Vigna angularis]	--	A0A4D6KKI7_VIGUN RecName: Full=MYND-type domain-containing protein {ECO:0000259|PROSITE:PS50865};	--	--	MYND finger	--	--	--
12h1_transcript_14792	1	4.4	6.24333	0.903333	2.03333	2653	--	--	zinc finger CCCH domain-containing protein 55 isoform X1 [Vigna radiata var. radiata]	C3H55_ARATH RecName: Full=Zinc finger CCCH domain-containing protein 55; Short=AtC3H55;	A0A4D6LTB5_VIGUN SubName: Full=Uncharacterized protein {ECO:0000313|EMBL:QCD91741.1};	--	GO:0003677,DNA binding; GO:0046872,metal ion binding; GO:0003723,RNA binding; GO:0003674,molecular_function; GO:0003676,nucleic acid binding; GO:0005488,binding; GO:0097159,organic cyclic compound binding; GO:1901363,heterocyclic compound binding; GO:0043167,ion binding; GO:0043169,cation binding	RNA recognition motif. (a.k.a. RRM, RBD, or RNP domain)	--	--	--
12h1_transcript_14807	1	13.0933	16.68	9.67333	7.36333	2646	K14611 solute carrier family 23 (nucleobase transporter), member 1 | (RefSeq) nucleobase-ascorbate transporter 11-like (A)	--	nucleobase-ascorbate transporter 12 [Vigna radiata var. radiata]	NAT12_ARATH RecName: Full=Nucleobase-ascorbate transporter 12; Short=AtNAT12;	A0A4D6NBB2_VIGUN SubName: Full=Solute carrier family 23 {ECO:0000313|EMBL:QCE09425.1};	Xanthine/uracil transporters	GO:0016021,integral component of membrane; GO:0005886,plasma membrane; GO:0015207,adenine transmembrane transporter activity; GO:0015208,guanine transmembrane transporter activity; GO:0015294,solute:cation symporter activity; GO:0015210,uracil transmembrane transporter activity; GO:0098702,adenine import across plasma membrane; GO:0098710,guanine import across plasma membrane; GO:0035344,hypoxant…	Permease family	--	--	--
12h1_transcript_14837	1	12.6767	19.8767	0	0	2662	K01599 uroporphyrinogen decarboxylase [EC:4.1.1.37] | (RefSeq) uroporphyrinogen decarboxylase 1, chloroplastic-like isoform X1 (A)	ko00860: Porphyrin metabolism; ko01100: Metabolic pathways; ko01110: Biosynthesis of secondary metabolites; ko01240: Biosynthesis of cofactors	protein Iojap, chloroplastic [Vigna radiata var. radiata]	IOJAC_ARATH RecName: Full=Protein Iojap, chloroplastic; Flags: Precursor;	A0A4D6MDD1_VIGUN SubName: Full=Ribosome-associated protein {ECO:0000313|EMBL:QCD98780.1};	--	GO:0009507,chloroplast; GO:0043023,ribosomal large subunit binding; GO:0090071,negative regulation of ribosome biogenesis; GO:0017148,negative regulation of translation; GO:0003674,molecular_function; GO:0005488,binding; GO:0043021,ribonucleoprotein complex binding; GO:0044877,protein-containing complex binding; GO:0008150,biological_process; GO:0009987,cellular process; GO:0022613,ribonucleoprot…	Ribosomal silencing factor during starvation	--	--	--
12h1_transcript_149	1	3.95	5.23333	2.45333	2.63333	6373	K17613 calcineurin-binding protein cabin-1 | (RefSeq) calcineurin-binding protein 1 isoform X1 (A)	--	PREDICTED: uncharacterized protein LOC108331516 isoform X2 [Vigna angularis]	CABIN_ARATH RecName: Full=Calcineurin-binding protein 1 {ECO:0000303|PubMed:25086063, ECO:0000303|PubMed:25600486}; Short=AtCABIN1 {ECO:0000303|PubMed:25086063};	A0A4D6NTN5_VIGUN SubName: Full=Histone transcription regulator 3/CABIN1 {ECO:0000313|EMBL:QCE16034.1};	--	GO:0005634,nucleus; GO:0006336,DNA replication-independent nucleosome assembly; GO:0006323,DNA packaging; GO:0006325,chromatin organization; GO:0006333,chromatin assembly or disassembly; GO:0006334,nucleosome assembly; GO:0006996,organelle organization; GO:0008150,biological_process; GO:0009987,cellular process; GO:0016043,cellular component organization; GO:0022607,cellular component assembly; G…	Tetratricopeptide repeat	--	--	--
12h1_transcript_14930	1	6.72333	5.87333	2.11333	5.1	2745	K08829 male germ cell-associated kinase [EC:2.7.11.22] | (RefSeq) cyclin-dependent kinase F-4-like isoform X1 (A)	--	cyclin-dependent kinase F-3 [Vigna radiata var. radiata]	CDKF4_ORYSJ RecName: Full=Cyclin-dependent kinase F-4; Short=CDKF;4; EC=2.7.11.22; EC=2.7.11.23; AltName: Full=Serine/threonine-protein kinase MHK-like protein 2;	A0A4D6LR59_VIGUN SubName: Full=Male germ cell-associated kinase {ECO:0000313|EMBL:QCD90878.1};	MAPK related serine/threonine protein kinase	GO:0005737,cytoplasm; GO:0005634,nucleus; GO:0005524,ATP binding; GO:0004693,cyclin-dependent protein serine/threonine kinase activity; GO:0106310,protein serine kinase activity; GO:0004674,protein serine/threonine kinase activity; GO:0106311,protein threonine kinase activity; GO:0008353,RNA polymerase II CTD heptapeptide repeat kinase activity; GO:0035556,intracellular signal transduction; GO:00…	Protein kinase domain	--	--	--
12h1_transcript_15041	1	6.56667	8.07667	3.65333	0	2649	K13418 somatic embryogenesis receptor kinase 1 [EC:2.7.10.1 2.7.11.1] | (RefSeq) LRR receptor kinase BAK1-like (A)	--	hypothetical protein PHAVU_003G152900g [Phaseolus vulgaris]	Y2239_ARATH RecName: Full=Probable LRR receptor-like serine/threonine-protein kinase At2g23950; EC=2.7.11.1; Flags: Precursor;	A0A4D6KUQ7_VIGUN SubName: Full=Somatic embryogenesis receptor kinase 1 {ECO:0000313|EMBL:QCD80470.1};	--	GO:0016021,integral component of membrane; GO:0005886,plasma membrane; GO:0005524,ATP binding; GO:0015026,coreceptor activity; GO:0106310,protein serine kinase activity; GO:0106311,protein threonine kinase activity; GO:0048653,anther development; GO:1901653,cellular response to peptide; GO:0007639,homeostasis of number of meristem cells; GO:0006468,protein phosphorylation; GO:0000166,nucleotide b…	Protein kinase domain	--	--	--
12h1_transcript_15047	1	4.70667	4.84333	0	2.50667	2605	K12127 pseudo-response regulator 1 | (RefSeq) two-component response regulator-like APRR1 (A)	ko04712: Circadian rhythm - plant	two-component response regulator-like APRR1 [Vigna radiata var. radiata]	APRR1_ARATH RecName: Full=Two-component response regulator-like APRR1; AltName: Full=ABI3-interacting protein 1; AltName: Full=Pseudo-response regulator 1; AltName: Full=Timing of CAB expression 1;	A0A4D6NLU1_VIGUN SubName: Full=Pseudo-response regulator 1 {ECO:0000313|EMBL:QCE13901.1};	GATA-4/5/6 transcription factors	GO:0005634,nucleus; GO:0003677,DNA binding; GO:0003700,DNA-binding transcription factor activity; GO:0007623,circadian rhythm; GO:0010031,circumnutation; GO:0009908,flower development; GO:0010629,negative regulation of gene expression; GO:0000160,phosphorelay signal transduction system; GO:0010468,regulation of gene expression; GO:0006355,regulation of transcription, DNA-templated; GO:0006351,tra…	Response regulator receiver domain	Pseudo ARR-B	TR	Pseudo ARR-B
12h1_transcript_15071	1	7.21667	6.38333	4.95	1.57333	2638	K12127 pseudo-response regulator 1 | (RefSeq) two-component response regulator-like APRR1 (A)	ko04712: Circadian rhythm - plant	two-component response regulator-like APRR1 [Vigna radiata var. radiata]	APRR1_ARATH RecName: Full=Two-component response regulator-like APRR1; AltName: Full=ABI3-interacting protein 1; AltName: Full=Pseudo-response regulator 1; AltName: Full=Timing of CAB expression 1;	A0A4D6NLU1_VIGUN SubName: Full=Pseudo-response regulator 1 {ECO:0000313|EMBL:QCE13901.1};	GATA-4/5/6 transcription factors	GO:0005634,nucleus; GO:0003677,DNA binding; GO:0003700,DNA-binding transcription factor activity; GO:0007623,circadian rhythm; GO:0010031,circumnutation; GO:0009908,flower development; GO:0010629,negative regulation of gene expression; GO:0000160,phosphorelay signal transduction system; GO:0010468,regulation of gene expression; GO:0006355,regulation of transcription, DNA-templated; GO:0006351,tra…	Response regulator receiver domain	Pseudo ARR-B	TR	Pseudo ARR-B
12h1_transcript_15080	1	0.856667	1.09	0	0	2635	K10260 F-box and WD-40 domain protein 7 | (RefSeq) WD40/YVTN repeat-like-containing domain (A)	ko04120: Ubiquitin mediated proteolysis	PREDICTED: U-box domain-containing protein 16 [Vigna angularis]	PUB16_ARATH RecName: Full=U-box domain-containing protein 16; EC=2.3.2.27; AltName: Full=Plant U-box protein 16; AltName: Full=RING-type E3 ubiquitin transferase PUB16 {ECO:0000305};	A0A4D6MT96_VIGUN RecName: Full=RING-type E3 ubiquitin transferase {ECO:0000256|ARBA:ARBA00012483}; EC=2.3.2.27 {ECO:0000256|ARBA:ARBA00012483};	FOG: Armadillo/beta-catenin-like repeats	GO:0005737,cytoplasm; GO:0005634,nucleus; GO:0004842,ubiquitin-protein transferase activity; GO:0010200,response to chitin; GO:0003674,molecular_function; GO:0003824,catalytic activity; GO:0016740,transferase activity; GO:0019787,ubiquitin-like protein transferase activity; GO:0140096,catalytic activity, acting on a protein; GO:0008150,biological_process; GO:0010033,response to organic substance;…	U-box domain	--	--	--
12h1_transcript_15125	1	10.0633	14.0533	3.66333	3.28333	2631	K21596 calmodulin-binding transcription activator | (RefSeq) calmodulin-binding transcription activator 1 isoform X1 (A)	--	hypothetical protein LR48_Vigan01g027200 [Vigna angularis]	CMTA3_ARATH RecName: Full=Calmodulin-binding transcription activator 3 {ECO:0000303|PubMed:11925432}; Short=AtCAMTA3 {ECO:0000303|PubMed:11925432}; AltName: Full=Ethylene-induced calmodulin-binding protein 1 {ECO:0000303|PubMed:11162426}; Short=EICBP1 {ECO:0000303|PubMed:11162426}; AltName: Full=Ethylene-induced calmodulin-binding protein a {ECO:0000303|PubMed:11782485}; Short=EICBP.a {ECO:000030…	A0A4D6L858_VIGUN SubName: Full=P-loop containing nucleoside triphosphate hydrolase {ECO:0000313|EMBL:QCD84693.1};	Uncharacterized conserved protein, contains IPT/TIG domain	GO:0005634,nucleus; GO:0005516,calmodulin binding; GO:0003700,DNA-binding transcription factor activity; GO:0003690,double-stranded DNA binding; GO:0043565,sequence-specific DNA binding; GO:0003712,transcription coregulator activity; GO:0070417,cellular response to cold; GO:0042742,defense response to bacterium; GO:0050832,defense response to fungus; GO:0106167,extracellular ATP signaling; GO:001…	IQ calmodulin-binding motif	--	--	--
12h1_transcript_15138	1	1.44333	1.01	0	0	2630	K17579 protein phosphatase 1 regulatory subunit 42 | (RefSeq) hypothetical protein (A)	--	PREDICTED: protein MEI2-like 2 isoform X1 [Vigna angularis]	OML2_ORYSJ RecName: Full=Protein MEI2-like 2; Short=OML2; AltName: Full=MEI2-like protein 2;	A0A4D6KST3_VIGUN SubName: Full=Nucleolin {ECO:0000313|EMBL:QCD79613.1};	Protein Mei2, essential for commitment to meiosis, and related proteins	GO:0016607,nuclear speck; GO:0003723,RNA binding; GO:0000398,mRNA splicing, via spliceosome; GO:0003674,molecular_function; GO:0003676,nucleic acid binding; GO:0005488,binding; GO:0097159,organic cyclic compound binding; GO:1901363,heterocyclic compound binding; GO:0000375,RNA splicing, via transesterification reactions; GO:0000377,RNA splicing, via transesterification reactions with bulged adeno…	RNA recognition motif 2	--	--	--
12h1_transcript_15153	1	3.93667	4.38	2.30667	2.00667	2628	K13416 brassinosteroid insensitive 1-associated receptor kinase 1 [EC:2.7.10.1 2.7.11.1] | (RefSeq) BRASSINOSTEROID INSENSITIVE 1-associated receptor kinase 1-like isoform X1 (A)	ko04016: MAPK signaling pathway - plant; ko04075: Plant hormone signal transduction; ko04626: Plant-pathogen interaction	PREDICTED: L-type lectin-domain containing receptor kinase VIII.1 [Vigna angularis]	LRK81_ARATH RecName: Full=L-type lectin-domain containing receptor kinase VIII.1; Short=LecRK-VIII.1; EC=2.7.11.1; Flags: Precursor;	A0A4D6MMY4_VIGUN SubName: Full=Brassinosteroid insensitive 1-associated receptor kinase 1 {ECO:0000313|EMBL:QCE01135.1};	--	GO:0016021,integral component of membrane; GO:0005886,plasma membrane; GO:0005524,ATP binding; GO:0030246,carbohydrate binding; GO:0106310,protein serine kinase activity; GO:0106311,protein threonine kinase activity; GO:0004675,transmembrane receptor protein serine/threonine kinase activity; GO:0042742,defense response to bacterium; GO:0002229,defense response to oomycetes; GO:0000166,nucleotide …	Legume lectin domain	--	--	--
12h1_transcript_15166	1	13.9733	22.3567	4.17667	2.59333	2653	K23048 RING finger protein unkempt | (RefSeq) zinc finger CCCH domain-containing protein 23 (A)	--	zinc finger CCCH domain-containing protein 30-like [Vigna radiata var. radiata]	C3H24_ORYSJ RecName: Full=Zinc finger CCCH domain-containing protein 24; Short=OsC3H24;	A0A4D6LAH6_VIGUN SubName: Full=Transcription elongation factor SPT5 {ECO:0000313|EMBL:QCD85519.1};	CCCH-type Zn-finger protein	GO:0003677,DNA binding; GO:0046872,metal ion binding; GO:0003674,molecular_function; GO:0003676,nucleic acid binding; GO:0005488,binding; GO:0097159,organic cyclic compound binding; GO:1901363,heterocyclic compound binding; GO:0043167,ion binding; GO:0043169,cation binding	Ankyrin repeats (3 copies)	C3H	TF	C3H
12h1_transcript_15172	1	2.24	2.21	0	0.306667	2627	K08866 serine/threonine-protein kinase TTK/MPS1 [EC:2.7.12.1] | (RefSeq) uncharacterized protein LOC114164023 isoform X1 (A)	--	probable serine/threonine-protein kinase mps1 isoform X2 [Vigna radiata var. radiata]	MPS1_ARATH RecName: Full=Serine/threonine-protein kinase MPS1 {ECO:0000305}; EC=2.7.12.2 {ECO:0000305}; AltName: Full=Monopolar spindle protein 1 homolog {ECO:0000303|PubMed:23049844};	A0A4D6NSA1_VIGUN SubName: Full=Serine/threonine-protein kinase TTK/MPS1 {ECO:0000313|EMBL:QCE15811.1};	Dual specificity; serine/threonine and tyrosine kinase	GO:0000776,kinetochore; GO:0005634,nucleus; GO:0005819,spindle; GO:0005524,ATP binding; GO:0004708,MAP kinase kinase activity; GO:0106310,protein serine kinase activity; GO:0004674,protein serine/threonine kinase activity; GO:0004712,protein serine/threonine/tyrosine kinase activity; GO:0106311,protein threonine kinase activity; GO:0004714,transmembrane receptor protein tyrosine kinase activity; …	Protein kinase domain	--	--	--
12h1_transcript_152	1	9.59333	10.42	4.68333	5.26667	6396	K10590 E3 ubiquitin-protein ligase TRIP12 [EC:2.3.2.26] | (RefSeq) E3 ubiquitin-protein ligase UPL3-like (A)	ko04120: Ubiquitin mediated proteolysis	E3 ubiquitin-protein ligase UPL3 [Vigna radiata var. radiata]	UPL3_ARATH RecName: Full=E3 ubiquitin-protein ligase UPL3; Short=Ubiquitin-protein ligase 3; EC=2.3.2.26; AltName: Full=HECT ubiquitin-protein ligase 3; AltName: Full=HECT-type E3 ubiquitin transferase UPL3; AltName: Full=Protein KAKTUS;	A0A4D6NSK6_VIGUN SubName: Full=E3 ubiquitin-protein ligase TRIP12 {ECO:0000313|EMBL:QCE16910.1};	Putative ubiquitin fusion degradation protein	GO:0005886,plasma membrane; GO:0004842,ubiquitin-protein transferase activity; GO:0042023,DNA endoreduplication; GO:0010091,trichome branching; GO:0003674,molecular_function; GO:0003824,catalytic activity; GO:0016740,transferase activity; GO:0019787,ubiquitin-like protein transferase activity; GO:0140096,catalytic activity, acting on a protein; GO:0006260,DNA replication; GO:0006261,DNA-dependent…	HECT-domain (ubiquitin-transferase)	--	--	--
12h1_transcript_15241	1	3.18333	3.96	1.27667	0	2597	K06670 cohesin complex subunit SCC1 | (RefSeq) sister chromatid cohesion 1 protein 1-like (A)	--	PREDICTED: probable inactive receptor-like protein kinase At3g56050 [Vigna angularis]	MDIS2_ARATH RecName: Full=Protein MALE DISCOVERER 2; Short=AtMDIS2; AltName: Full=Probable LRR receptor-like serine/threonine-protein kinase MRH1 {ECO:0000303|PubMed:16367956}; EC=2.7.11.1 {ECO:0000305}; AltName: Full=Protein MORPHOGENESIS OF ROOT HAIR 1 {ECO:0000303|PubMed:16367956}; Flags: Precursor;	A0A4D6MK40_VIGUN SubName: Full=Serine/threonine kinase {ECO:0000313|EMBL:QCE01358.1};	--	GO:0012505,endomembrane system; GO:0016021,integral component of membrane; GO:0090406,pollen tube; GO:0005524,ATP binding; GO:0106310,protein serine kinase activity; GO:0106311,protein threonine kinase activity; GO:0048765,root hair cell differentiation; GO:0000166,nucleotide binding; GO:0003674,molecular_function; GO:0005488,binding; GO:0017076,purine nucleotide binding; GO:0030554,adenyl nucleo…	Protein tyrosine kinase	--	--	--
12h1_transcript_15250	1	2.06333	1.85667	0	0.826667	2620	--	--	calmodulin-binding protein 60 E [Vigna radiata var. radiata]	CB60E_ARATH RecName: Full=Calmodulin-binding protein 60 E {ECO:0000303|PubMed:11782485};	A0A4D6NMI5_VIGUN SubName: Full=Calmodulin {ECO:0000313|EMBL:QCE13884.1};	--	GO:0005634,nucleus; GO:0005516,calmodulin binding; GO:0003700,DNA-binding transcription factor activity; GO:0043565,sequence-specific DNA binding; GO:0080142,regulation of salicylic acid biosynthetic process; GO:0003674,molecular_function; GO:0005488,binding; GO:0005515,protein binding; GO:0140110,transcription regulator activity; GO:0003676,nucleic acid binding; GO:0003677,DNA binding; GO:009715…	Calmodulin binding protein-like	--	--	--
12h1_transcript_15298	1	2.88	5.65	0	0	2627	K06972 presequence protease [EC:3.4.24.-] | (RefSeq) presequence protease 1, chloroplastic/mitochondrial-like (A)	--	presequence protease 1, chloroplastic/mitochondrial [Vigna radiata var. radiata]	PREP2_ARATH RecName: Full=Presequence protease 2, chloroplastic/mitochondrial; Short=AtPreP2; Short=PreP 2; EC=3.4.24.-; AltName: Full=Zinc metalloprotease 2; Short=AtZnMP2; Flags: Precursor;	A0A4D6LSD9_VIGUN SubName: Full=Peptidase M16C associated {ECO:0000313|EMBL:QCD91939.1};	Metalloendoprotease HMP1 (insulinase superfamily)	GO:0009507,chloroplast; GO:0009570,chloroplast stroma; GO:0005759,mitochondrial matrix; GO:0005739,mitochondrion; GO:0005634,nucleus; GO:0046872,metal ion binding; GO:0004222,metalloendopeptidase activity; GO:0016485,protein processing; GO:0003674,molecular_function; GO:0005488,binding; GO:0043167,ion binding; GO:0043169,cation binding; GO:0003824,catalytic activity; GO:0004175,endopeptidase acti…	Peptidase M16C associated	--	--	--
12h1_transcript_15318	1	15.85	17.11	7.96	4.77333	2606	K15044 Arf-GAP domain and FG repeats-containing protein 1 | (RefSeq) probable ADP-ribosylation factor GTPase-activating protein AGD14 isoform X1 (A)	--	probable ADP-ribosylation factor GTPase-activating protein AGD14 [Vigna radiata var. radiata]	AGD14_ARATH RecName: Full=Probable ADP-ribosylation factor GTPase-activating protein AGD14; Short=ARF GAP AGD14; AltName: Full=Protein ARF-GAP DOMAIN 14; Short=AtAGD14; AltName: Full=Protein ZIGA4;	A0A4D6LWE8_VIGUN SubName: Full=Arf GTPase activating protein {ECO:0000313|EMBL:QCD92800.1};	Predicted GTPase-activating protein	GO:0005096,GTPase activator activity; GO:0046872,metal ion binding; GO:0043547,positive regulation of GTPase activity; GO:0003674,molecular_function; GO:0008047,enzyme activator activity; GO:0030234,enzyme regulator activity; GO:0030695,GTPase regulator activity; GO:0060589,nucleoside-triphosphatase regulator activity; GO:0098772,molecular function regulator; GO:0005488,binding; GO:0043167,ion bi…	Putative GTPase activating protein for Arf	--	--	--
12h1_transcript_15337	1	12.6433	12.26	7.08333	6.31	2621	K01267 aspartyl aminopeptidase [EC:3.4.11.21] | (RefSeq) probable aspartyl aminopeptidase (A)	--	PREDICTED: ankyrin repeat domain-containing protein 50 [Vigna angularis]	--	A0A0L9VMV0_PHAAN RecName: Full=ANK_REP_REGION domain-containing protein {ECO:0000259|PROSITE:PS50297};	FOG: Ankyrin repeat	--	Ankyrin repeats (3 copies)	--	--	--
12h1_transcript_15416	1	16.5233	22.0133	10.25	5.66333	2591	K12858 ATP-dependent RNA helicase DDX23/PRP28 [EC:3.6.4.13] | (RefSeq) DEAD-box ATP-dependent RNA helicase 21 (A)	ko03040: Spliceosome	DEAD-box ATP-dependent RNA helicase 21 [Vigna radiata var. radiata]	RH21_ARATH RecName: Full=DEAD-box ATP-dependent RNA helicase 21; EC=3.6.4.13;	A0A4D6KTD0_VIGUN SubName: Full=ATP-dependent RNA helicase DDX23/PRP28 {ECO:0000313|EMBL:QCD79833.1};	U5 snRNP-like RNA helicase subunit	GO:0071013,catalytic step 2 spliceosome; GO:0005737,cytoplasm; GO:0005634,nucleus; GO:0005524,ATP binding; GO:0140223,general transcription initiation factor activity; GO:0016787,hydrolase activity; GO:0003723,RNA binding; GO:0003724,RNA helicase activity; GO:0000398,mRNA splicing, via spliceosome; GO:2000636,positive regulation of primary miRNA processing; GO:1903800,positive regulation of produ…	DEAD/DEAH box helicase	--	--	--
12h1_transcript_15422	1	37.8433	23.6867	10.26	11.58	2603	K13422 transcription factor MYC2 | (RefSeq) transcription factor MYC2-like (A)	ko04016: MAPK signaling pathway - plant; ko04075: Plant hormone signal transduction	hypothetical protein VIGAN_05124900 [Vigna angularis var. angularis]	MTB1_SOLLC RecName: Full=Transcription factor MTB1 {ECO:0000303|PubMed:30610166}; AltName: Full=Basic helix-loop-helix protein 113 {ECO:0000303|PubMed:25612924}; AltName: Full=Protein MYC2-TARGETED BHLH 1 {ECO:0000303|PubMed:30610166}; AltName: Full=Transcription factor bHLH113 {ECO:0000303|PubMed:25612924}; AltName: Full=bHLH transcription factor bHLH113 {ECO:0000305};	A0A4D6KSB8_VIGUN SubName: Full=Transcription factor MYC2 {ECO:0000313|EMBL:QCD77521.1};	--	GO:0005634,nucleus; GO:0003700,DNA-binding transcription factor activity; GO:0046983,protein dimerization activity; GO:0000976,transcription regulatory region sequence-specific DNA binding; GO:0006952,defense response; GO:0031347,regulation of defense response; GO:2000022,regulation of jasmonic acid mediated signaling pathway; GO:0006355,regulation of transcription, DNA-templated; GO:0003674,mole…	bHLH-MYC and R2R3-MYB transcription factors N-terminal	bHLH	TF	bHLH
12h1_transcript_15451	1	0.523333	0.556667	0	0.153333	2602	K08876 SCY1-like protein 1 | (RefSeq) probable inactive serine/threonine-protein kinase scy1 (A)	--	PREDICTED: probable inactive serine/threonine-protein kinase scy1 [Vigna angularis]	--	A0A4D6NJY9_VIGUN SubName: Full=SCY1-like {ECO:0000313|EMBL:QCE12495.1};	Protein kinase	GO:0005524,ATP binding; GO:0004672,protein kinase activity; GO:0000166,nucleotide binding; GO:0003674,molecular_function; GO:0005488,binding; GO:0017076,purine nucleotide binding; GO:0030554,adenyl nucleotide binding; GO:0032553,ribonucleotide binding; GO:0032555,purine ribonucleotide binding; GO:0032559,adenyl ribonucleotide binding; GO:0035639,purine ribonucleoside triphosphate binding; GO:0036…	HEAT repeat	--	--	--
12h1_transcript_15566	1	12.6	14.0833	6.87	8.56667	2564	K14486 auxin response factor | (RefSeq) auxin response factor 3-like isoform X1 (A)	ko04075: Plant hormone signal transduction	PREDICTED: auxin response factor 18-like [Vigna angularis]	ARFR_ORYSJ RecName: Full=Auxin response factor 18; AltName: Full=OsARF10;	A0A4D6LIL8_VIGUN RecName: Full=Auxin response factor {ECO:0000256|RuleBase:RU004561};	--	GO:0005634,nucleus; GO:0003677,DNA binding; GO:0009734,auxin-activated signaling pathway; GO:0006355,regulation of transcription, DNA-templated; GO:0003674,molecular_function; GO:0003676,nucleic acid binding; GO:0005488,binding; GO:0097159,organic cyclic compound binding; GO:1901363,heterocyclic compound binding; GO:0007154,cell communication; GO:0007165,signal transduction; GO:0008150,biological…	B3 DNA binding domain	B3	TF	B3->B3
12h1_transcript_1557	1	5.22667	4.41667	2.28	2.02667	4665	K14486 auxin response factor | (RefSeq) hypothetical protein (A)	ko04075: Plant hormone signal transduction	hypothetical protein VIGAN_01497000 [Vigna angularis var. angularis]	ARFS_ARATH RecName: Full=Auxin response factor 19; AltName: Full=Auxin-responsive protein IAA22;	A0A4D6L045_VIGUN RecName: Full=Auxin response factor {ECO:0000256|RuleBase:RU004561};	--	GO:0005634,nucleus; GO:0003677,DNA binding; GO:0003700,DNA-binding transcription factor activity; GO:0043565,sequence-specific DNA binding; GO:0000976,transcription regulatory region sequence-specific DNA binding; GO:0009734,auxin-activated signaling pathway; GO:0048527,lateral root development; GO:0010311,lateral root formation; GO:0048366,leaf development; GO:0009733,response to auxin; GO:00097…	Auxin response factor	B3-ARF	TF	B3->B3-ARF
12h1_transcript_15582	1	7.62667	7.88667	4.08333	5.38333	2501	K00924 kinase [EC:2.7.1.-] | (RefSeq) probable serine/threonine-protein kinase CST (A)	--	PREDICTED: probable LRR receptor-like serine/threonine-protein kinase At4g37250 [Vigna angularis]	Y4372_ARATH RecName: Full=Probable LRR receptor-like serine/threonine-protein kinase At4g37250; EC=2.7.11.1; Flags: Precursor;	A0A4D6KXN7_VIGUN SubName: Full=LRR receptor-like serine/threonine-protein kinase FLS2 {ECO:0000313|EMBL:QCD81483.1};	--	GO:0016021,integral component of membrane; GO:0005524,ATP binding; GO:0106310,protein serine kinase activity; GO:0106311,protein threonine kinase activity; GO:0000166,nucleotide binding; GO:0003674,molecular_function; GO:0005488,binding; GO:0017076,purine nucleotide binding; GO:0030554,adenyl nucleotide binding; GO:0032553,ribonucleotide binding; GO:0032555,purine ribonucleotide binding; GO:00325…	Protein kinase domain	--	--	--
12h1_transcript_15667	1	4.96667	7.61	0	0	2582	K14328 regulator of nonsense transcripts 3 | (RefSeq) regulator of nonsense transcripts UPF3-like isoform X1 (A)	ko03013: Nucleocytoplasmic transport; ko03015: mRNA surveillance pathway	hypothetical protein VIGAN_05002000 [Vigna angularis var. angularis]	RENT3_ARATH RecName: Full=Regulator of nonsense transcripts UPF3 {ECO:0000305}; AltName: Full=Nonsense mRNA reducing factor UPF3 {ECO:0000305}; AltName: Full=Up-frameshift suppressor 3 homolog {ECO:0000305}; Short=AtUpf3 {ECO:0000303|PubMed:16098107};	A0A4D6KFE9_VIGUN SubName: Full=Regulator of nonsense transcripts 3 {ECO:0000313|EMBL:QCD76406.1};	Nonsense-mediated decay protein Upf3	GO:0005737,cytoplasm; GO:0005730,nucleolus; GO:0005634,nucleus; GO:0003729,mRNA binding; GO:0042742,defense response to bacterium; GO:0009867,jasmonic acid mediated signaling pathway; GO:0048571,long-day photoperiodism; GO:0051028,mRNA transport; GO:0000184,nuclear-transcribed mRNA catabolic process, nonsense-mediated decay; GO:0045727,positive regulation of translation; GO:0009611,response to wo…	Smg-4/UPF3 family	--	--	--
12h1_transcript_15743	1	5.79333	5.77667	2.00333	2.90333	2575	K13457 disease resistance protein RPM1 | (RefSeq) disease resistance protein RPM1 isoform X1 (A)	ko04626: Plant-pathogen interaction	probable disease resistance protein At5g66890 [Cajanus cajan]	DRL42_ARATH RecName: Full=Probable disease resistance protein At5g66900;	A0A4D6KW40_VIGUN SubName: Full=Disease resistance protein RPM1 {ECO:0000313|EMBL:QCD81672.1};	--	GO:0005829,cytosol; GO:0012505,endomembrane system; GO:0043531,ADP binding; GO:0005524,ATP binding; GO:0043130,ubiquitin binding; GO:0006952,defense response; GO:0000166,nucleotide binding; GO:0003674,molecular_function; GO:0005488,binding; GO:0017076,purine nucleotide binding; GO:0030554,adenyl nucleotide binding; GO:0032553,ribonucleotide binding; GO:0032555,purine ribonucleotide binding; GO:00…	NB-ARC domain	--	--	--
12h1_transcript_15823	1	8.15	6.73	0.866667	0	2560	K12115 clock-associated PAS protein ZTL | (RefSeq) adagio protein 1 (A)	ko04712: Circadian rhythm - plant	hypothetical protein PHAVU_009G239400g [Phaseolus vulgaris]	ADO1_ARATH RecName: Full=Adagio protein 1; AltName: Full=Clock-associated PAS protein ZTL; AltName: Full=F-box only protein 2b; Short=FBX2b; AltName: Full=Flavin-binding kelch repeat F-box protein 1-like protein 2; Short=FKF1-like protein 2; AltName: Full=LOV kelch protein 1; AltName: Full=Protein ZEITLUPE;	A0A4D6NMI2_VIGUN SubName: Full=Clock-associated PAS protein ZTL {ECO:0000313|EMBL:QCE13425.1};	--	GO:0005829,cytosol; GO:0005634,nucleus; GO:0019005,SCF ubiquitin ligase complex; GO:0009881,photoreceptor activity; GO:0007623,circadian rhythm; GO:0009908,flower development; GO:0016567,protein ubiquitination; GO:0018298,protein-chromophore linkage; GO:0009637,response to blue light; GO:0003674,molecular_function; GO:0038023,signaling receptor activity; GO:0060089,molecular transducer activity; …	Galactose oxidase, central domain	--	--	--
12h1_transcript_15827	1	1.19	0.803333	0	0.71	2567	--	--	PREDICTED: uncharacterized protein LOC108326208 isoform X2 [Vigna angularis]	--	A0A4D6N1F1_VIGUN SubName: Full=Uncharacterized protein {ECO:0000313|EMBL:QCE06802.1};	--	--	--	--	--	--
12h1_transcript_1584	1	0.336667	0.576667	0	0.103333	4645	K12818 ATP-dependent RNA helicase DHX8/PRP22 [EC:3.6.4.13] | (GenBank) NB-ARC domain disease resistance protein, putative (A)	ko03040: Spliceosome	PREDICTED: putative disease resistance RPP13-like protein 1 [Vigna angularis]	R13L1_ARATH RecName: Full=Putative disease resistance RPP13-like protein 1;	A0A0L9VIU2_PHAAN SubName: Full=Uncharacterized protein {ECO:0000313|EMBL:KOM54837.1};	Apoptotic ATPase	GO:0043531,ADP binding; GO:0005524,ATP binding; GO:0006952,defense response; GO:0000166,nucleotide binding; GO:0003674,molecular_function; GO:0005488,binding; GO:0017076,purine nucleotide binding; GO:0030554,adenyl nucleotide binding; GO:0032553,ribonucleotide binding; GO:0032555,purine ribonucleotide binding; GO:0032559,adenyl ribonucleotide binding; GO:0036094,small molecule binding; GO:0043167…	NB-ARC domain	--	--	--
12h1_transcript_15917	1	3.05667	2.66667	1.32333	0.916667	2546	K03254 translation initiation factor 3 subunit A | (RefSeq) eukaryotic translation initiation factor 3 subunit A (A)	--	hypothetical protein PHAVU_001G169900g [Phaseolus vulgaris]	EIF3A_ARATH RecName: Full=Eukaryotic translation initiation factor 3 subunit A {ECO:0000255|HAMAP-Rule:MF_03000}; Short=eIF3a {ECO:0000255|HAMAP-Rule:MF_03000}; AltName: Full=Eukaryotic translation initiation factor 3 large subunit; AltName: Full=Eukaryotic translation initiation factor 3 subunit 10 {ECO:0000255|HAMAP-Rule:MF_03000}; AltName: Full=eIF-3-theta {ECO:0000255|HAMAP-Rule:MF_03000}; Al…	A0A4D6MBQ9_VIGUN RecName: Full=Eukaryotic translation initiation factor 3 subunit A {ECO:0000256|HAMAP-Rule:MF_03000}; Short=eIF3a {ECO:0000256|HAMAP-Rule:MF_03000}; AltName: Full=Eukaryotic translation initiation factor 3 subunit 10 {ECO:0000256|HAMAP-Rule:MF_03000};	Translation initiation factor 3, subunit a (eIF-3a)	GO:0005829,cytosol; GO:0016282,eukaryotic 43S preinitiation complex; GO:0033290,eukaryotic 48S preinitiation complex; GO:0005852,eukaryotic translation initiation factor 3 complex; GO:0071540,eukaryotic translation initiation factor 3 complex, eIF3e; GO:0071541,eukaryotic translation initiation factor 3 complex, eIF3m; GO:0043614,multi-eIF complex; GO:0005886,plasma membrane; GO:0003729,mRNA bind…	PCI domain	--	--	--
12h1_transcript_15928	1	30.5433	32.5933	22.1033	15.38	2557	K03884 NADH-ubiquinone oxidoreductase chain 6 [EC:7.1.1.2] | (RefSeq) uncharacterized protein LOC109243048 (A)	ko00190: Oxidative phosphorylation; ko01100: Metabolic pathways	alkaline/neutral invertase A, mitochondrial [Vigna radiata var. radiata]	INVC_ARATH RecName: Full=Alkaline/neutral invertase C, mitochondrial {ECO:0000305}; Short=A/N-INVC {ECO:0000303|PubMed:21441406}; EC=3.2.1.26 {ECO:0000269|PubMed:23135328}; Flags: Precursor;	A0A4D6L013_VIGUN RecName: Full=Alkaline/neutral invertase {ECO:0000256|RuleBase:RU367047}; EC=3.2.1.26 {ECO:0000256|RuleBase:RU367047};	--	GO:0005739,mitochondrion; GO:0033926,glycopeptide alpha-N-acetylgalactosaminidase activity; GO:0004575,sucrose alpha-glucosidase activity; GO:0007623,circadian rhythm; GO:0010029,regulation of seed germination; GO:0048510,regulation of timing of transition from vegetative to reproductive phase; GO:0005987,sucrose catabolic process; GO:0003674,molecular_function; GO:0003824,catalytic activity; GO:…	Alkaline and neutral invertase	--	--	--
12h1_transcript_15931	1	87.85	104.923	25.0633	47.11	2480	K03798 cell division protease FtsH [EC:3.4.24.-] | (RefSeq) ATP-dependent zinc metalloprotease FTSH, chloroplastic (A)	--	ATP-dependent zinc metalloprotease FTSH, chloroplastic [Vigna radiata var. radiata]	FTSH_TOBAC RecName: Full=ATP-dependent zinc metalloprotease FTSH, chloroplastic; EC=3.4.24.-; AltName: Full=DS9; Flags: Precursor;	A0A4D6NVV8_VIGUN SubName: Full=Cell division protease FtsH {ECO:0000313|EMBL:QCE16739.1};	AAA+-type ATPase containing the peptidase M41 domain	GO:0031969,chloroplast membrane; GO:0009534,chloroplast thylakoid; GO:0016021,integral component of membrane; GO:0005524,ATP binding; GO:0004176,ATP-dependent peptidase activity; GO:0046872,metal ion binding; GO:0004222,metalloendopeptidase activity; GO:0007049,cell cycle; GO:0051301,cell division; GO:0006508,proteolysis; GO:0000166,nucleotide binding; GO:0003674,molecular_function; GO:0005488,bi…	Peptidase family M41	--	--	--
12h1_transcript_16	1	10.3833	8.35333	4.40333	4.88333	7748	--	--	PREDICTED: mediator of RNA polymerase II transcription subunit 12-like isoform X1 [Vigna angularis]	MED12_ARATH RecName: Full=Mediator of RNA polymerase II transcription subunit 12; AltName: Full=Protein CENTER CITY; AltName: Full=Protein CRYPTIC PRECOCIOUS;	A0A4D6NHN2_VIGUN SubName: Full=Mediator of RNA polymerase II transcription subunit 12 {ECO:0000313|EMBL:QCE11447.1};	RNA polymerase II transcription mediator	GO:0016592,mediator complex; GO:0005634,nucleus; GO:0003712,transcription coregulator activity; GO:0007275,multicellular organism development; GO:0040034,regulation of development, heterochronic; GO:0040008,regulation of growth; GO:0090213,regulation of radial pattern formation; GO:0006357,regulation of transcription by RNA polymerase II; GO:0003674,molecular_function; GO:0098772,molecular functi…	Transcription mediator complex subunit Med12	--	--	--
12h1_transcript_16117	1	8.83333	6.98	0	3.41667	2529	K01052 lysosomal acid lipase/cholesteryl ester hydrolase [EC:3.1.1.13] | (RefSeq) triacylglycerol lipase 2 (A)	ko00100: Steroid biosynthesis	PREDICTED: uncharacterized protein LOC108345993 [Vigna angularis]	LIP2_ARATH RecName: Full=Triacylglycerol lipase 2; EC=3.1.1.3; Flags: Precursor;	A0A4D6LUP0_VIGUN SubName: Full=Lysosomal acid lipase/cholesteryl ester hydrolase {ECO:0000313|EMBL:QCD92143.1};	Triglyceride lipase-cholesterol esterase	GO:0005576,extracellular region; GO:0016298,lipase activity; GO:0004806,triglyceride lipase activity; GO:0002213,defense response to insect; GO:0016042,lipid catabolic process; GO:0003674,molecular_function; GO:0003824,catalytic activity; GO:0016787,hydrolase activity; GO:0016788,hydrolase activity, acting on ester bonds; GO:0052689,carboxylic ester hydrolase activity; GO:0006950,response to stre…	Partial alpha/beta-hydrolase lipase region	--	--	--
12h1_transcript_16144	1	6.91667	12.5267	0	2.14667	2540	K00924 kinase [EC:2.7.1.-] | (RefSeq) probable serine/threonine-protein kinase Cx32, chloroplastic (A)	--	PREDICTED: L-type lectin-domain containing receptor kinase VIII.2-like [Vigna angularis]	LRK82_ARATH RecName: Full=L-type lectin-domain containing receptor kinase VIII.2 {ECO:0000303|PubMed:19773388}; Short=LecRK-VIII.2 {ECO:0000303|PubMed:19773388}; EC=2.7.11.1 {ECO:0000255|PROSITE-ProRule:PRU00159}; Flags: Precursor;	A0A4D6MHD4_VIGUN SubName: Full=Legume lectin {ECO:0000313|EMBL:QCE00836.1};	--	GO:0016021,integral component of membrane; GO:0005886,plasma membrane; GO:0005524,ATP binding; GO:0030246,carbohydrate binding; GO:0106310,protein serine kinase activity; GO:0106311,protein threonine kinase activity; GO:0004675,transmembrane receptor protein serine/threonine kinase activity; GO:0042742,defense response to bacterium; GO:0002229,defense response to oomycetes; GO:0000166,nucleotide …	Legume lectin domain	--	--	--
12h1_transcript_1623	1	11.5033	15.69	3.76333	5.00667	4621	K14326 regulator of nonsense transcripts 1 [EC:3.6.4.13 5.6.2.3] | (RefSeq) regulator of nonsense transcripts 1 homolog isoform X1 (A)	ko03013: Nucleocytoplasmic transport; ko03015: mRNA surveillance pathway	regulator of nonsense transcripts 1 homolog [Vigna radiata var. radiata]	RENT1_ARATH RecName: Full=Regulator of nonsense transcripts 1 homolog; EC=3.6.4.-; AltName: Full=ATP-dependent helicase UPF1;	A0A1S3VRN7_VIGRR SubName: Full=regulator of nonsense transcripts 1 homolog {ECO:0000313|RefSeq:XP_014520729.1};	RNA helicase nonsense mRNA reducing factor (pNORF1)	GO:0005737,cytoplasm; GO:0005829,cytosol; GO:0000932,P-body; GO:0005886,plasma membrane; GO:0009506,plasmodesma; GO:0005524,ATP binding; GO:0003677,DNA binding; GO:0003729,mRNA binding; GO:0003723,RNA binding; GO:0003724,RNA helicase activity; GO:0008270,zinc ion binding; GO:0042742,defense response to bacterium; GO:0009867,jasmonic acid mediated signaling pathway; GO:0048571,long-day photoperiod…	RNA helicase (UPF2 interacting domain)	--	--	--
12h1_transcript_16253	1	14.09	21.82	0.606667	5.84	2532	K15333 tRNA guanosine-2'-O-methyltransferase [EC:2.1.1.34] | (RefSeq) uncharacterized protein LOC104224633 (A)	--	PREDICTED: subtilisin-like protease SBT1.6 [Vigna angularis]	SBT16_ARATH RecName: Full=Subtilisin-like protease SBT1.6 {ECO:0000303|PubMed:16193095}; EC=3.4.21.- {ECO:0000305}; AltName: Full=Subtilase subfamily 1 member 6 {ECO:0000303|PubMed:16193095}; Short=AtSBT1.6 {ECO:0000303|PubMed:16193095}; AltName: Full=Subtilisin-like serine protease 2 {ECO:0000303|PubMed:12702015}; Short=At-SLP2 {ECO:0000303|PubMed:12702015}; Flags: Precursor;	A0A4D6LKU9_VIGUN SubName: Full=Peptidase S8 {ECO:0000313|EMBL:QCD88704.1};	--	GO:0005886,plasma membrane; GO:0004252,serine-type endopeptidase activity; GO:0008236,serine-type peptidase activity; GO:0009827,plant-type cell wall modification; GO:0003674,molecular_function; GO:0003824,catalytic activity; GO:0004175,endopeptidase activity; GO:0008233,peptidase activity; GO:0016787,hydrolase activity; GO:0017171,serine hydrolase activity; GO:0140096,catalytic activity, acting …	Subtilase family	--	--	--
12h1_transcript_16556	1	4	4.64	0	1.28667	2507	K10999 cellulose synthase A [EC:2.4.1.12] | (RefSeq) cellulose synthase A catalytic subunit 8 [UDP-forming] (A)	--	PREDICTED: cellulose synthase A catalytic subunit 6 [UDP-forming]	CSLG2_ARATH RecName: Full=Cellulose synthase-like protein G2; Short=AtCslG2; EC=2.4.1.-;	A0A4D6N6S0_VIGUN SubName: Full=Cellulose synthase A {ECO:0000313|EMBL:QCE07677.1};	--	GO:0000139,Golgi membrane; GO:0016021,integral component of membrane; GO:0005886,plasma membrane; GO:0005802,trans-Golgi network; GO:0016760,cellulose synthase (UDP-forming) activity; GO:0051753,mannan synthase activity; GO:0071555,cell wall organization; GO:0030244,cellulose biosynthetic process; GO:0009833,plant-type primary cell wall biogenesis; GO:0003674,molecular_function; GO:0003824,cataly…	Cellulose synthase	--	--	--
12h1_transcript_16586	1	1.59	1.76333	0	0.946667	2503	K16280 E3 ubiquitin-protein ligase RGLG [EC:2.3.2.27] | (RefSeq) E3 ubiquitin-protein ligase RGLG5-like (A)	--	protein BONZAI 1 isoform X1 [Vigna radiata var. radiata]	BON1_ARATH RecName: Full=Protein BONZAI 1; AltName: Full=COPINE 1;	A0A1S3U766_VIGRR SubName: Full=protein BONZAI 1 isoform X1 {ECO:0000313|RefSeq:XP_014501874.1};	Copine	GO:0005886,plasma membrane; GO:0009506,plasmodesma; GO:0009536,plastid; GO:0005544,calcium-dependent phospholipid binding; GO:0046872,metal ion binding; GO:0071277,cellular response to calcium ion; GO:0006952,defense response; GO:0060548,negative regulation of cell death; GO:0045793,positive regulation of cell size; GO:0009270,response to humidity; GO:0009266,response to temperature stimulus; GO:…	Copine	--	--	--
12h1_transcript_16651	1	2.04333	3.47667	0.27	0	2497	K14376 poly(A) polymerase [EC:2.7.7.19] | (RefSeq) nuclear poly(A) polymerase 4 isoform X1 (A)	ko03015: mRNA surveillance pathway	PREDICTED: nuclear poly(A) polymerase 4-like isoform X2 [Vigna angularis]	PAPS4_ARATH RecName: Full=Nuclear poly(A) polymerase 4 {ECO:0000303|PubMed:18479511}; Short=AtPAP(IV) {ECO:0000303|PubMed:16282318}; Short=PAP(IV) {ECO:0000305}; Short=Poly(A) polymerase IV {ECO:0000305}; Short=nPAP {ECO:0000303|PubMed:16282318}; EC=2.7.7.19 {ECO:0000269|PubMed:15297145}; AltName: Full=Polynucleotide adenylyltransferase 4 {ECO:0000305};	A0A4D6NRN1_VIGUN RecName: Full=Polynucleotide adenylyltransferase {ECO:0000256|ARBA:ARBA00012388}; EC=2.7.7.19 {ECO:0000256|ARBA:ARBA00012388};	Poly(A) polymerase and related nucleotidyltransferases	GO:0005634,nucleus; GO:0005524,ATP binding; GO:0046872,metal ion binding; GO:0004652,polynucleotide adenylyltransferase activity; GO:0003723,RNA binding; GO:0006378,mRNA polyadenylation; GO:0043631,RNA polyadenylation; GO:0000166,nucleotide binding; GO:0003674,molecular_function; GO:0005488,binding; GO:0017076,purine nucleotide binding; GO:0030554,adenyl nucleotide binding; GO:0032553,ribonucleot…	Poly(A) polymerase central domain	--	--	--
12h1_transcript_16658	1	13.87	18.2867	0	0	2497	K21989 calcium permeable stress-gated cation channel | (RefSeq) CSC1-like protein ERD4 (A)	--	CSC1-like protein ERD4 [Vigna radiata var. radiata]	CSCLD_ARATH RecName: Full=CSC1-like protein ERD4 {ECO:0000305}; AltName: Full=Hyperosmolality-gated Ca2+ permeable channel 3.1 {ECO:0000303|PubMed:25162526}; Short=AtOSCA3.1 {ECO:0000303|PubMed:25162526}; AltName: Full=Protein EARLY-RESPONSIVE TO DEHYDRATION STRESS 4 {ECO:0000303|PubMed:24503647};	A0A4D6KJY1_VIGUN SubName: Full=Glycogen debranching enzyme {ECO:0000313|EMBL:QCD76955.1};	Uncharacterized conserved protein	GO:0009941,chloroplast envelope; GO:0016021,integral component of membrane; GO:0005634,nucleus; GO:0005886,plasma membrane; GO:0009506,plasmodesma; GO:0005774,vacuolar membrane; GO:0005773,vacuole; GO:0005227,calcium activated cation channel activity; GO:0003729,mRNA binding; GO:0003674,molecular_function; GO:0005215,transporter activity; GO:0005216,ion channel activity; GO:0005261,cation channel…	Calcium-dependent channel, 7TM region, putative phosphate	--	--	--
12h1_transcript_16668	1	9.02667	9.51333	2.45333	3.77667	2497	K07300 Ca2+:H+ antiporter | (RefSeq) vacuolar cation/proton exchanger 5-like isoform X1 (A)	--	PREDICTED: uncharacterized protein LOC108334357 [Vigna angularis]	NCL_ARATH RecName: Full=Sodium/calcium exchanger NCL {ECO:0000305}; AltName: Full=Na(+)/Ca(2+)-exchange protein NCL {ECO:0000305}; AltName: Full=Protein NCX-like {ECO:0000303|PubMed:23148213}; Short=AtNCL {ECO:0000303|PubMed:23148213};	A0A0L9UJV5_PHAAN SubName: Full=Uncharacterized protein {ECO:0000313|EMBL:KOM43033.1};	--	GO:0016021,integral component of membrane; GO:0016020,membrane; GO:0000325,plant-type vacuole; GO:0005886,plasma membrane; GO:0009506,plasmodesma; GO:0005774,vacuolar membrane; GO:0005773,vacuole; GO:0005509,calcium ion binding; GO:0015369,calcium:proton antiporter activity; GO:0005432,calcium:sodium antiporter activity; GO:0003729,mRNA binding; GO:0055074,calcium ion homeostasis; GO:0070588,calc…	Sodium/calcium exchanger protein	--	--	--
12h1_transcript_16681	1	1.49667	1.73333	0	0	2498	K08150 MFS transporter, SP family, solute carrier family 2 (myo-inositol transporter), member 13 | (RefSeq) inositol transporter 4-like (A)	--	monosaccharide-sensing protein 2 [Vigna radiata var. radiata]	MSSP2_ARATH RecName: Full=Monosaccharide-sensing protein 2; AltName: Full=Sugar transporter MSSP2;	A0A4D6NVE9_VIGUN SubName: Full=MFS transporter {ECO:0000313|EMBL:QCE16952.1};	Predicted transporter (major facilitator superfamily)	GO:0005794,Golgi apparatus; GO:0016021,integral component of membrane; GO:0005886,plasma membrane; GO:0005774,vacuolar membrane; GO:0005773,vacuole; GO:0022857,transmembrane transporter activity; GO:0008643,carbohydrate transport; GO:0003674,molecular_function; GO:0005215,transporter activity; GO:0006810,transport; GO:0006811,ion transport; GO:0006820,anion transport; GO:0008150,biological_proces…	Sugar (and other) transporter	--	--	--
12h1_transcript_16704	1	7.71333	9.25667	5.01667	5.82667	2480	K01640 hydroxymethylglutaryl-CoA lyase [EC:4.1.3.4] | (RefSeq) LOW QUALITY PROTEIN: hydroxymethylglutaryl-CoA lyase, mitochondrial (A)	ko00280: Valine, leucine and isoleucine degradation; ko00650: Butanoate metabolism; ko01100: Metabolic pathways; ko01110: Biosynthesis of secondary metabolites; ko04146: Peroxisome	PREDICTED: F-box protein At2g26850-like [Vigna angularis]	FB118_ARATH RecName: Full=F-box protein At2g26850;	A0A0S3RJU4_PHAAN RecName: Full=F-box domain-containing protein {ECO:0000259|PROSITE:PS50181};	--	--	F-box domain	--	--	--
12h1_transcript_16817	1	9.49333	9.60333	2.33667	3.85667	2449	K02433 aspartyl-tRNA(Asn)/glutamyl-tRNA(Gln) amidotransferase subunit A [EC:6.3.5.6 6.3.5.7] | (RefSeq) Glutamyl-tRNA(Gln) amidotransferase subunit A (A)	ko00970: Aminoacyl-tRNA biosynthesis; ko01100: Metabolic pathways	PREDICTED: phosphatidylinositol/phosphatidylcholine transfer protein SFH6 [Vigna angularis]	SFH8_ARATH RecName: Full=Phosphatidylinositol/phosphatidylcholine transfer protein SFH8; AltName: Full=Protein SEC FOURTEEN HOMOLOGS 8; Short=AtSFH8;	A0A4D6NT47_VIGUN SubName: Full=Aspartate beta-hydroxylase {ECO:0000313|EMBL:QCE16836.1};	Phosphatidylinositol transfer protein SEC14 and related proteins	GO:0000139,Golgi membrane; GO:0005886,plasma membrane; GO:0015031,protein transport; GO:0006810,transport; GO:0006811,ion transport; GO:0006820,anion transport; GO:0008104,protein localization; GO:0008150,biological_process; GO:0015833,peptide transport; GO:0033036,macromolecule localization; GO:0042886,amide transport; GO:0045184,establishment of protein localization; GO:0051179,localization; GO…	CRAL/TRIO domain	--	--	--
12h1_transcript_1700	1	1.95333	3.61333	0	0.226667	4615	--	--	PREDICTED: uncharacterized protein LOC108319257 [Vigna angularis]	--	A0A4D6MPN4_VIGUN SubName: Full=Uncharacterized protein {ECO:0000313|EMBL:QCE02562.1};	--	--	--	--	--	--
12h1_transcript_17017	1	25.2967	28.3333	19.38	3.13333	2452	K12127 pseudo-response regulator 1 | (RefSeq) two-component response regulator-like APRR1 isoform X1 (A)	ko04712: Circadian rhythm - plant	two-component response regulator-like APRR1 isoform X1 [Vigna radiata var. radiata]	APRR1_ARATH RecName: Full=Two-component response regulator-like APRR1; AltName: Full=ABI3-interacting protein 1; AltName: Full=Pseudo-response regulator 1; AltName: Full=Timing of CAB expression 1;	A0A4D6KYQ4_VIGUN SubName: Full=Pseudo-response regulator 1 {ECO:0000313|EMBL:QCD80849.1};	GATA-4/5/6 transcription factors	GO:0005634,nucleus; GO:0003677,DNA binding; GO:0003700,DNA-binding transcription factor activity; GO:0007623,circadian rhythm; GO:0010031,circumnutation; GO:0009908,flower development; GO:0010629,negative regulation of gene expression; GO:0000160,phosphorelay signal transduction system; GO:0010468,regulation of gene expression; GO:0006355,regulation of transcription, DNA-templated; GO:0006351,tra…	Response regulator receiver domain	Pseudo ARR-B	TR	Pseudo ARR-B
12h1_transcript_171	1	3.27333	3.47333	1.53333	0	6343	K10590 E3 ubiquitin-protein ligase TRIP12 [EC:2.3.2.26] | (RefSeq) E3 ubiquitin-protein ligase UPL3 (A)	ko04120: Ubiquitin mediated proteolysis	hypothetical protein VIGAN_06234100 [Vigna angularis var. angularis]	UPL3_ARATH RecName: Full=E3 ubiquitin-protein ligase UPL3; Short=Ubiquitin-protein ligase 3; EC=2.3.2.26; AltName: Full=HECT ubiquitin-protein ligase 3; AltName: Full=HECT-type E3 ubiquitin transferase UPL3; AltName: Full=Protein KAKTUS;	A0A4D6LJL0_VIGUN SubName: Full=E3 ubiquitin-protein ligase TRIP12 {ECO:0000313|EMBL:QCD88698.1};	Putative ubiquitin fusion degradation protein	GO:0005886,plasma membrane; GO:0004842,ubiquitin-protein transferase activity; GO:0042023,DNA endoreduplication; GO:0010091,trichome branching; GO:0003674,molecular_function; GO:0003824,catalytic activity; GO:0016740,transferase activity; GO:0019787,ubiquitin-like protein transferase activity; GO:0140096,catalytic activity, acting on a protein; GO:0006260,DNA replication; GO:0006261,DNA-dependent…	HECT-domain (ubiquitin-transferase)	--	--	--
12h1_transcript_1720	1	2.85667	3.66667	0	1.02667	4581	K23719 nuclear mRNA export protein SAC3 | (RefSeq) SAC3 family protein B (A)	--	SAC3 family protein B isoform X2 [Vigna radiata var. radiata]	SAC3B_ARATH RecName: Full=SAC3 family protein B {ECO:0000303|PubMed:19843313};	A0A4D6KQU5_VIGUN RecName: Full=PCI domain-containing protein {ECO:0000259|PROSITE:PS50250};	Nuclear protein export factor	GO:0005737,cytoplasm; GO:0034399,nuclear periphery; GO:0005634,nucleus; GO:0070390,transcription export complex 2; GO:0006406,mRNA export from nucleus; GO:0044030,regulation of DNA methylation; GO:0060968,regulation of gene silencing; GO:0090065,regulation of production of siRNA involved in RNA interference; GO:0006403,RNA localization; GO:0006405,RNA export from nucleus; GO:0006611,protein expor…	SAC3/GANP family	--	--	--
12h1_transcript_17224	1	12.35	9.54667	3.63333	5.52667	2432	K21444 poly(rC)-binding protein 3/4 | (RefSeq) KH domain-containing protein HEN4 (A)	--	KH domain-containing protein HEN4 [Vigna radiata var. radiata]	HEN4_ARATH RecName: Full=KH domain-containing protein HEN4 {ECO:0000305}; AltName: Full=Protein HUA ENHANCER 4 {ECO:0000303|PubMed:15310842};	A0A4D6KJQ3_VIGUN SubName: Full=Poly {ECO:0000313|EMBL:QCD76593.1};	PolyC-binding proteins alphaCP-1 and related KH domain proteins	GO:0005737,cytoplasm; GO:0016607,nuclear speck; GO:0005634,nucleus; GO:0003729,mRNA binding; GO:0030154,cell differentiation; GO:0048497,maintenance of floral organ identity; GO:0006397,mRNA processing; GO:0009911,positive regulation of flower development; GO:0010468,regulation of gene expression; GO:0003674,molecular_function; GO:0003676,nucleic acid binding; GO:0003723,RNA binding; GO:0005488,b…	KH domain	--	--	--
12h1_transcript_17244	1	0.596667	1.18	0	0	2446	--	--	PREDICTED: WPP domain-interacting tail-anchored protein 2 isoform X2 [Vigna angularis]	WIT2_ARATH RecName: Full=WPP domain-interacting tail-anchored protein 2;	A0A4D6LP32_VIGUN SubName: Full=Filamin {ECO:0000313|EMBL:QCD90281.1};	--	GO:0016021,integral component of membrane; GO:0080115,myosin XI tail binding; GO:2000769,regulation of establishment or maintenance of cell polarity regulating cell shape; GO:0003674,molecular_function; GO:0005488,binding; GO:0005515,protein binding; GO:0008092,cytoskeletal protein binding; GO:0017022,myosin binding; GO:0032029,myosin tail binding; GO:0032036,myosin heavy chain binding; GO:000090…	Tropomyosin	--	--	--
12h1_transcript_17472	1	4.74333	5.17333	0.33	0	2428	K11684 bromodomain-containing factor 1 | (RefSeq) transcription factor GTE4 (A)	--	hypothetical protein VIGAN_07103600 [Vigna angularis var. angularis]	GTE4_ARATH RecName: Full=Transcription factor GTE4; AltName: Full=Bromodomain-containing protein GTE4; AltName: Full=Protein GLOBAL TRANSCRIPTION FACTOR GROUP E4;	A0A4D6N8W1_VIGUN SubName: Full=Uncharacterized protein {ECO:0000313|EMBL:QCE09738.1};	Transcription initiation factor TFIID, subunit BDF1 and related bromodomain proteins	GO:0005634,nucleus; GO:0009294,DNA mediated transformation; GO:0045931,positive regulation of mitotic cell cycle; GO:0048364,root development; GO:0008150,biological_process; GO:0009292,genetic transfer; GO:0009987,cellular process; GO:0044764,multi-organism cellular process; GO:0051704,multi-organism process; GO:0000278,mitotic cell cycle; GO:0007049,cell cycle; GO:0007346,regulation of mitotic c…	Bromodomain extra-terminal - transcription regulation	--	--	--
12h1_transcript_1750	1	2.11333	2.88333	0.00333333	0	4578	K01595 phosphoenolpyruvate carboxylase [EC:4.1.1.31] | (RefSeq) uncharacterized protein LOC103701209 (A)	ko00620: Pyruvate metabolism; ko00710: Carbon fixation in photosynthetic organisms; ko01100: Metabolic pathways; ko01200: Carbon metabolism	PREDICTED: protein SCAR2-like isoform X1 [Vigna angularis]	SCAR2_ARATH RecName: Full=Protein SCAR2; Short=AtSCAR2; AltName: Full=Protein DISTORTED 3; AltName: Full=Protein IRREGULAR TRICHOME BRANCH 1; AltName: Full=Protein WAVE4;	A0A4D6MRL3_VIGUN RecName: Full=Protein SCAR {ECO:0000256|RuleBase:RU367034}; AltName: Full=Protein WAVE {ECO:0000256|RuleBase:RU367034};	--	GO:0005737,cytoplasm; GO:0005856,cytoskeleton; GO:0005886,plasma membrane; GO:0031209,SCAR complex; GO:0003779,actin binding; GO:0071933,Arp2/3 complex binding; GO:0034237,protein kinase A regulatory subunit binding; GO:0030036,actin cytoskeleton organization; GO:0045010,actin nucleation; GO:0098609,cell-cell adhesion; GO:0051127,positive regulation of actin nucleation; GO:2000601,positive regula…	--	--	--	--
12h1_transcript_1755	1	2.68333	3.14	0	0.57	4537	K05658 ATP-binding cassette, subfamily B (MDR/TAP), member 1 [EC:7.6.2.2] | (RefSeq) ABC transporter B family member 1 (A)	ko02010: ABC transporters	PREDICTED: ABC transporter B family member 1 [Vigna angularis]	AB1B_ARATH RecName: Full=ABC transporter B family member 1; Short=ABC transporter ABCB.1; Short=AtABCB1; AltName: Full=Multidrug resistance protein 1; AltName: Full=P-glycoprotein 1; Short=AtPgp1;	A0A4D6MCZ7_VIGUN SubName: Full=ATP-binding cassette {ECO:0000313|EMBL:QCD97936.1};	Multidrug/pheromone exporter, ABC superfamily	GO:0005783,endoplasmic reticulum; GO:0016021,integral component of membrane; GO:0005886,plasma membrane; GO:0009506,plasmodesma; GO:0005524,ATP binding; GO:0042626,ATPase-coupled transmembrane transporter activity; GO:0010329,auxin efflux transmembrane transporter activity; GO:0010328,auxin influx transmembrane transporter activity; GO:0043481,anthocyanin accumulation in tissues in response to UV…	ABC transporter transmembrane region	--	--	--
12h1_transcript_17611	1	8.17667	11.7833	1.88667	2.71333	2416	K14485 transport inhibitor response 1 | (RefSeq) protein TRANSPORT INHIBITOR RESPONSE 1 (A)	ko04075: Plant hormone signal transduction	PREDICTED: F-box protein MAX2 [Vigna angularis]	MAX2A_PETHY RecName: Full=F-box/LRR-repeat MAX2 homolog A; AltName: Full=F-box and leucine-rich repeat MAX2 homolog A;	A0A4D6LH08_VIGUN SubName: Full=F-box and leucine-rich repeat protein 2/20 {ECO:0000313|EMBL:QCD87605.1};	--	--	F-box	--	--	--
12h1_transcript_17721	1	7.36333	6.55667	0.0433333	2.1	2391	K09313 homeobox protein cut-like | (RefSeq) protein CASP (A)	--	PREDICTED: protein CASP [Glycine max]	CASP_ARATH RecName: Full=Protein CASP;	A0A4D6LVY7_VIGUN RecName: Full=Protein CASP {ECO:0000256|ARBA:ARBA00018691};	Transcription factor/CCAAT displacement protein CDP1	GO:0005768,endosome; GO:0005794,Golgi apparatus; GO:0030173,integral component of Golgi membrane; GO:0016021,integral component of membrane; GO:0005802,trans-Golgi network; GO:0006891,intra-Golgi vesicle-mediated transport; GO:0006810,transport; GO:0008150,biological_process; GO:0009987,cellular process; GO:0016192,vesicle-mediated transport; GO:0048193,Golgi vesicle transport; GO:0051179,localiz…	CASP C terminal	--	--	--
12h1_transcript_17757	1	3.95667	3.78333	2.93	0	2415	K13436 pto-interacting protein 1 [EC:2.7.11.1] | (RefSeq) PTI1-like tyrosine-protein kinase 3 (A)	ko04626: Plant-pathogen interaction	PREDICTED: protein STRUBBELIG-RECEPTOR FAMILY 7-like [Vigna angularis]	SRF7_ARATH RecName: Full=Protein STRUBBELIG-RECEPTOR FAMILY 7; AltName: Full=Leucine-rich repeat receptor kinase-like protein SRF7; Flags: Precursor;	A0A0S3RIB4_PHAAN RecName: Full=Protein kinase domain-containing protein {ECO:0000259|PROSITE:PS50011};	--	GO:0005829,cytosol; GO:0016021,integral component of membrane; GO:0005634,nucleus; GO:0005886,plasma membrane; GO:0005524,ATP binding; GO:0004672,protein kinase activity; GO:0006468,protein phosphorylation; GO:0000166,nucleotide binding; GO:0003674,molecular_function; GO:0005488,binding; GO:0017076,purine nucleotide binding; GO:0030554,adenyl nucleotide binding; GO:0032553,ribonucleotide binding;…	Protein tyrosine kinase	--	--	--
12h1_transcript_17790	1	14.1033	21.6033	4.85333	6.18333	2399	K00521 ferric-chelate reductase [EC:1.16.1.7] | (RefSeq) ferric reduction oxidase 7, chloroplastic-like (A)	--	PREDICTED: NAC domain-containing protein 91 [Vigna angularis]	NAC14_ARATH RecName: Full=NAC domain-containing protein 14 {ECO:0000303|PubMed:15029955}; Short=ANAC014 {ECO:0000303|PubMed:15029955}; AltName: Full=Protein NTM1-like 2 {ECO:0000303|PubMed:17158162};	A0A4D6NR97_VIGUN RecName: Full=NAC domain-containing protein {ECO:0000259|PROSITE:PS51005};	--	GO:0016021,integral component of membrane; GO:0005634,nucleus; GO:0003677,DNA binding; GO:0003700,DNA-binding transcription factor activity; GO:0003674,molecular_function; GO:0003676,nucleic acid binding; GO:0005488,binding; GO:0097159,organic cyclic compound binding; GO:1901363,heterocyclic compound binding; GO:0140110,transcription regulator activity; GO:0005575,cellular_component; GO:0016020,m…	No apical meristem (NAM) protein	NAC	TF	NAC
12h1_transcript_17805	1	23.5867	26.19	15.5333	13.9767	2370	K13415 protein brassinosteroid insensitive 1 [EC:2.7.10.1 2.7.11.1] | (RefSeq) brassinosteroid LRR receptor kinase BRI1-like (A)	ko04075: Plant hormone signal transduction	probable inactive receptor kinase At2g26730 [Vigna radiata var. radiata]	Y2267_ARATH RecName: Full=Probable inactive receptor kinase At2g26730; Flags: Precursor;	A0A4D6KSQ1_VIGUN SubName: Full=Serine/threonine kinase {ECO:0000313|EMBL:QCD80708.1};	--	GO:0016021,integral component of membrane; GO:0005777,peroxisome; GO:0005886,plasma membrane; GO:0005524,ATP binding; GO:0004672,protein kinase activity; GO:0000166,nucleotide binding; GO:0003674,molecular_function; GO:0005488,binding; GO:0017076,purine nucleotide binding; GO:0030554,adenyl nucleotide binding; GO:0032553,ribonucleotide binding; GO:0032555,purine ribonucleotide binding; GO:0032559…	Protein kinase domain	--	--	--
12h1_transcript_17933	1	7.51667	13.6867	1.05	2.07	2391	K01649 2-isopropylmalate synthase [EC:2.3.3.13] | (RefSeq) 2-isopropylmalate synthase 2, chloroplastic-like (A)	ko00290: Valine, leucine and isoleucine biosynthesis; ko00620: Pyruvate metabolism; ko01100: Metabolic pathways; ko01110: Biosynthesis of secondary metabolites; ko01210: 2-Oxocarboxylic acid metabolism; ko01230: Biosynthesis of amino acids	PREDICTED: 2-isopropylmalate synthase 1, chloroplastic-like [Vigna angularis]	LEU12_ARATH RecName: Full=2-isopropylmalate synthase 2, chloroplastic; EC=2.3.3.13; AltName: Full=2-isopropylmalate synthase 1; AltName: Full=Methylthioalkylmalate synthase-like 3; Flags: Precursor;	A0A4D6MYF3_VIGUN RecName: Full=2-isopropylmalate synthase {ECO:0000256|ARBA:ARBA00012973}; EC=2.3.3.13 {ECO:0000256|ARBA:ARBA00012973};	Alpha-isopropylmalate synthase/homocitrate synthase	GO:0009507,chloroplast; GO:0009941,chloroplast envelope; GO:0003852,2-isopropylmalate synthase activity; GO:0016829,lyase activity; GO:0009082,branched-chain amino acid biosynthetic process; GO:0009098,leucine biosynthetic process; GO:0003674,molecular_function; GO:0003824,catalytic activity; GO:0016740,transferase activity; GO:0016746,transferase activity, transferring acyl groups; GO:0046912,tr…	HMGL-like	--	--	--
12h1_transcript_17956	1	7.90333	9.26	3.51333	3.32	2386	K22768 methyl-CpG-binding domain-containing protein 9 [EC:2.3.1.48] | (RefSeq) methyl-CpG-binding domain-containing protein 9-like (A)	--	uncharacterized protein LOC106762438 [Vigna radiata var. radiata]	EHD3_ORYSJ RecName: Full=PHD finger protein EHD3 {ECO:0000305}; AltName: Full=Proetin EARLY HEADING 3 {ECO:0000303|PubMed:21284756};	A0A4D6NQ24_VIGUN SubName: Full=Zinc finger protein ubi-d4 {ECO:0000313|EMBL:QCE15716.1};	--	GO:0005634,nucleus; GO:0003677,DNA binding; GO:0042393,histone binding; GO:0046872,metal ion binding; GO:0003712,transcription coregulator activity; GO:0009908,flower development; GO:0045892,negative regulation of transcription, DNA-templated; GO:0045944,positive regulation of transcription by RNA polymerase II; GO:0048586,regulation of long-day photoperiodism, flowering; GO:0003674,molecular_fun…	PHD-finger	PHD	TR	PHD
12h1_transcript_17961	1	15.4733	16.5133	11.2067	8.59667	2385	K03517 quinolinate synthase [EC:2.5.1.72] | (RefSeq) quinolinate synthase, chloroplastic (A)	ko00760: Nicotinate and nicotinamide metabolism; ko01100: Metabolic pathways; ko01240: Biosynthesis of cofactors	PREDICTED: quinolinate synthase, chloroplastic [Vigna angularis]	NADA_ARATH RecName: Full=Quinolinate synthase, chloroplastic; EC=2.5.1.72; AltName: Full=Protein ONSET OF LEAF DEATH 5; AltName: Full=Protein SULFUR E 3; Flags: Precursor;	A0A4D6KX85_VIGUN RecName: Full=Quinolinate synthase {ECO:0000256|ARBA:ARBA00012669}; EC=2.5.1.72 {ECO:0000256|ARBA:ARBA00012669};	--	GO:0009507,chloroplast; GO:0051539,4 iron, 4 sulfur cluster binding; GO:0008047,enzyme activator activity; GO:0046872,metal ion binding; GO:0042803,protein homodimerization activity; GO:0008987,quinolinate synthetase A activity; GO:0034628,'de novo' NAD biosynthetic process from aspartate; GO:0009060,aerobic respiration; GO:0016226,iron-sulfur cluster assembly; GO:0009435,NAD biosynthetic process…	Quinolinate synthetase A protein	--	--	--
12h1_transcript_1798	1	7.28333	9.24667	5.31333	4.83333	4512	K09842 abscisic-aldehyde oxidase [EC:1.2.3.14] | (RefSeq) abscisic-aldehyde oxidase-like (A)	ko00906: Carotenoid biosynthesis; ko01100: Metabolic pathways; ko01110: Biosynthesis of secondary metabolites	PREDICTED: abscisic-aldehyde oxidase-like [Vigna angularis]	ALDO3_ARATH RecName: Full=Abscisic-aldehyde oxidase; EC=1.2.3.14; AltName: Full=Aldehyde oxidase 3; Short=AO-3; Short=AtAO-3; Short=AtAO4; AltName: Full=Indole-3-acetaldehyde oxidase; Short=IAA oxidase; EC=1.2.3.7;	A0A0L9UVE1_PHAAN SubName: Full=Uncharacterized protein {ECO:0000313|EMBL:KOM46733.1};	Xanthine dehydrogenase	GO:0005829,cytosol; GO:0051537,2 iron, 2 sulfur cluster binding; GO:0010293,abscisic aldehyde oxidase activity; GO:0004031,aldehyde oxidase activity; GO:0009055,electron transfer activity; GO:0071949,FAD binding; GO:0050302,indole-3-acetaldehyde oxidase activity; GO:0005506,iron ion binding; GO:0016491,oxidoreductase activity; GO:0031625,ubiquitin protein ligase binding; GO:0009688,abscisic acid …	Molybdopterin-binding domain of aldehyde dehydrogenase	--	--	--
12h1_transcript_18057	1	11.1167	12.8867	9.36333	6.27333	2376	K21444 poly(rC)-binding protein 3/4 | (RefSeq) KH domain-containing protein HEN4-like (A)	--	PREDICTED: KH domain-containing protein HEN4-like [Vigna angularis]	RCF3_ARATH RecName: Full=RNA-binding KH domain-containing protein RCF3 {ECO:0000305|PubMed:23087326}; AltName: Full=Protein ENHANCED STRESS RESPONSE 1 {ECO:0000303|PubMed:25985302}; AltName: Full=Protein HIGH OSMOTIC STRESS GENE EXPRESSION 5 {ECO:0000303|PubMed:24146632}; AltName: Full=Protein REGULATOR OF CBF GENE EXPRESSION 3 {ECO:0000303|PubMed:23087326}; AltName: Full=Protein SHINY 1 {ECO:000…	A0A4D6NW21_VIGUN SubName: Full=Poly {ECO:0000313|EMBL:QCE16017.1};	PolyC-binding proteins alphaCP-1 and related KH domain proteins	GO:0005737,cytoplasm; GO:0010445,nuclear dicing body; GO:0016607,nuclear speck; GO:0005634,nucleus; GO:0003729,mRNA binding; GO:0070878,primary miRNA binding; GO:0010286,heat acclimation; GO:0009867,jasmonic acid mediated signaling pathway; GO:0006397,mRNA processing; GO:0031053,primary miRNA processing; GO:1900150,regulation of defense response to fungus; GO:0010468,regulation of gene expression…	KH domain	--	--	--
12h1_transcript_18085	1	27.2333	38.5233	4.53667	12.1067	2309	K05391 cyclic nucleotide gated channel, plant | (RefSeq) cyclic nucleotide-gated ion channel 4-like (A)	ko04626: Plant-pathogen interaction	PREDICTED: cyclic nucleotide-gated ion channel 4-like isoform X2 [Vigna angularis]	CNGC4_ARATH RecName: Full=Cyclic nucleotide-gated ion channel 4; Short=AtCNGC4; AltName: Full=Cyclic nucleotide- and calmodulin-regulated ion channel 4; Short=AtHLM1;	A0A4D6LFV5_VIGUN SubName: Full=Cyclic nucleotide gated channel {ECO:0000313|EMBL:QCD87390.1};	K+-channel ERG and related proteins, contain PAS/PAC sensor domain	GO:0016021,integral component of membrane; GO:0016020,membrane; GO:0005886,plasma membrane; GO:0005516,calmodulin binding; GO:0030552,cAMP binding; GO:0008324,cation transmembrane transporter activity; GO:0030553,cGMP binding; GO:0005216,ion channel activity; GO:0009626,plant-type hypersensitive response; GO:0003674,molecular_function; GO:0005488,binding; GO:0005515,protein binding; GO:0000166,nu…	Ion transport protein	--	--	--
12h1_transcript_18109	1	4.15	4.63	1.83333	0	2360	K12881 THO complex subunit 4 | (RefSeq) THO complex subunit 4D (A)	ko03013: Nucleocytoplasmic transport; ko03015: mRNA surveillance pathway; ko03040: Spliceosome	THO complex subunit 4D isoform X2 [Vigna radiata var. radiata]	THO4C_ARATH RecName: Full=THO complex subunit 4C; AltName: Full=ALYREF homolog 3 {ECO:0000303|PubMed:15299117}; Short=AtALY3 {ECO:0000303|PubMed:15299117};	A0A1S3TQ89_VIGRR SubName: Full=THO complex subunit 4D isoform X2 {ECO:0000313|RefSeq:XP_014495897.1};	RRM motif-containing protein	GO:0005739,mitochondrion; GO:0005730,nucleolus; GO:0005654,nucleoplasm; GO:0005634,nucleus; GO:0003729,mRNA binding; GO:0051028,mRNA transport; GO:0006364,rRNA processing; GO:0003674,molecular_function; GO:0003676,nucleic acid binding; GO:0003723,RNA binding; GO:0005488,binding; GO:0097159,organic cyclic compound binding; GO:1901363,heterocyclic compound binding; GO:0006403,RNA localization; GO:0…	C-terminal duplication domain of Friend of PRMT1	--	--	--
12h1_transcript_18164	1	35.31	47.1633	27.57	16.0867	2339	K08286 protein-serine/threonine kinase [EC:2.7.11.-] | (RefSeq) serine/threonine-protein kinase D6PKL2 (A)	--	PREDICTED: serine/threonine-protein kinase D6PKL2 [Vigna angularis]	D6KL2_ARATH RecName: Full=Serine/threonine-protein kinase D6PKL2; EC=2.7.11.1; AltName: Full=D6 protein kinase-like 2; AltName: Full=Serine/threonine-protein kinase AtPK5;	A0A4D6KHK8_VIGUN SubName: Full=Protein-serine/threonine kinase {ECO:0000313|EMBL:QCD77316.1};	Putative serine/threonine protein kinase	GO:0005737,cytoplasm; GO:0005730,nucleolus; GO:0005634,nucleus; GO:0005886,plasma membrane; GO:0005524,ATP binding; GO:0016301,kinase activity; GO:0004672,protein kinase activity; GO:0106310,protein serine kinase activity; GO:0004674,protein serine/threonine kinase activity; GO:0106311,protein threonine kinase activity; GO:0009734,auxin-activated signaling pathway; GO:0010540,basipetal auxin tran…	Protein kinase domain	--	--	--
12h1_transcript_18193	1	48.53	46.4033	18.28	23.72	2290	K01179 endoglucanase [EC:3.2.1.4] | (RefSeq) endoglucanase 25-like (A)	ko00500: Starch and sucrose metabolism; ko01100: Metabolic pathways	PREDICTED: endoglucanase 25-like [Vigna angularis]	GUN25_ARATH RecName: Full=Endoglucanase 25; EC=3.2.1.4; AltName: Full=Cellulase homolog OR16pep; AltName: Full=Endo-1,4-beta glucanase 25; AltName: Full=Protein KORRIGAN; AltName: Full=Protein RADIALLY SWOLLEN 2;	A0A4D6KL15_VIGUN RecName: Full=Endoglucanase {ECO:0000256|RuleBase:RU361166}; EC=3.2.1.4 {ECO:0000256|RuleBase:RU361166};	--	GO:0009504,cell plate; GO:0005769,early endosome; GO:0005768,endosome; GO:0005794,Golgi apparatus; GO:0016021,integral component of membrane; GO:0005886,plasma membrane; GO:0005802,trans-Golgi network; GO:0008810,cellulase activity; GO:0071555,cell wall organization; GO:0030244,cellulose biosynthetic process; GO:0030245,cellulose catabolic process; GO:0043622,cortical microtubule organization; GO…	Glycosyl hydrolase family 9	--	--	--
12h1_transcript_18201	1	9.47333	11.7333	6.61667	5.02333	2351	K00276 primary-amine oxidase [EC:1.4.3.21] | (RefSeq) hypothetical protein (A)	ko00260: Glycine, serine and threonine metabolism; ko00350: Tyrosine metabolism; ko00360: Phenylalanine metabolism; ko00410: beta-Alanine metabolism; ko00950: Isoquinoline alkaloid biosynthesis; ko00960: Tropane, piperidine and pyridine alkaloid biosynthesis; ko01100: Metabolic pathways; ko01110: Biosynthesis of secondary metabolites	hypothetical protein PHAVU_002G108400g [Phaseolus vulgaris]	--	A0A4D6LRJ7_VIGUN SubName: Full=Importin subunit alpha-2 {ECO:0000313|EMBL:QCD91115.1};	--	GO:0007166,cell surface receptor signaling pathway; GO:0007154,cell communication; GO:0007165,signal transduction; GO:0008150,biological_process; GO:0009987,cellular process; GO:0023052,signaling; GO:0050789,regulation of biological process; GO:0050794,regulation of cellular process; GO:0050896,response to stimulus; GO:0051716,cellular response to stimulus; GO:0065007,biological regulation	Armadillo/beta-catenin-like repeat	--	--	--
12h1_transcript_18221	1	5.73	6.44667	3.36333	3.05333	2338	K14487 auxin responsive GH3 gene family | (RefSeq) indole-3-acetic acid-amido synthetase GH3.6-like (A)	ko04075: Plant hormone signal transduction	PREDICTED: indole-3-acetic acid-amido synthetase GH3.6 [Vigna angularis]	GH36_ARATH RecName: Full=Indole-3-acetic acid-amido synthetase GH3.6; EC=6.3.2.-; AltName: Full=Auxin-responsive GH3-like protein 6; Short=AtGH3-6; AltName: Full=Protein DWARF IN LIGHT 1; Short=DFL-1;	A0A4D6LE90_VIGUN SubName: Full=Auxin responsive GH3 protein family {ECO:0000313|EMBL:QCD86828.1};	--	GO:0005737,cytoplasm; GO:0016881,acid-amino acid ligase activity; GO:0010279,indole-3-acetic acid amido synthetase activity; GO:0010252,auxin homeostasis; GO:0009734,auxin-activated signaling pathway; GO:0009733,response to auxin; GO:0009826,unidimensional cell growth; GO:0003674,molecular_function; GO:0003824,catalytic activity; GO:0016874,ligase activity; GO:0016879,ligase activity, forming car…	GH3 auxin-responsive promoter	--	--	--
12h1_transcript_18271	1	5.81333	6.50333	0	0	2360	K10999 cellulose synthase A [EC:2.4.1.12] | (RefSeq) cellulose synthase A catalytic subunit 7 [UDP-forming]-like (A)	--	hypothetical protein VIGAN_03017800 [Vigna angularis var. angularis]	CSLE1_ARATH RecName: Full=Cellulose synthase-like protein E1; Short=AtCslE1; EC=2.4.1.-;	A0A4D6MK26_VIGUN SubName: Full=Cellulose synthase A {ECO:0000313|EMBL:QCE01846.1};	--	GO:0005783,endoplasmic reticulum; GO:0000139,Golgi membrane; GO:0016021,integral component of membrane; GO:0005634,nucleus; GO:0005886,plasma membrane; GO:0005802,trans-Golgi network; GO:0016760,cellulose synthase (UDP-forming) activity; GO:0051753,mannan synthase activity; GO:0071555,cell wall organization; GO:0030244,cellulose biosynthetic process; GO:0009833,plant-type primary cell wall biogen…	Cellulose synthase	--	--	--
12h1_transcript_18299	1	7.25667	9.59	3.48333	4.17667	2360	K14760 o-succinylbenzoate---CoA ligase [EC:6.2.1.26] | (RefSeq) 2-succinylbenzoate--CoA ligase, chloroplastic/peroxisomal (A)	ko00130: Ubiquinone and other terpenoid-quinone biosynthesis; ko01100: Metabolic pathways; ko01110: Biosynthesis of secondary metabolites; ko01240: Biosynthesis of cofactors	hypothetical protein VIGAN_05107700 [Vigna angularis var. angularis]	MENE_ARATH RecName: Full=2-succinylbenzoate--CoA ligase, chloroplastic/peroxisomal; EC=6.2.1.26; AltName: Full=Acyl-activating enzyme 14; AltName: Full=O-succinylbenzoyl-CoA ligase; Flags: Precursor;	A0A4D6KIY0_VIGUN SubName: Full=Acyl-activating enzyme 14 {ECO:0000313|EMBL:QCD77368.1};	Long chain fatty acid acyl-CoA ligase	GO:0009507,chloroplast; GO:0031969,chloroplast membrane; GO:0016021,integral component of membrane; GO:0005778,peroxisomal membrane; GO:0005777,peroxisome; GO:0005524,ATP binding; GO:0031956,medium-chain fatty acid-CoA ligase activity; GO:0008756,o-succinylbenzoate-CoA ligase activity; GO:0006631,fatty acid metabolic process; GO:0042372,phylloquinone biosynthetic process; GO:0000166,nucleotide bi…	AMP-binding enzyme	--	--	--
12h1_transcript_18440	1	5.65333	6.67333	2.25	1.72667	2345	--	--	PREDICTED: uncharacterized protein LOC108347726 isoform X2 [Vigna angularis]	IQD17_ARATH RecName: Full=Protein IQ-DOMAIN 17 {ECO:0000303|PubMed:16368012}; Short=AtIQD17 {ECO:0000303|PubMed:16368012};	A0A4D6MRJ5_VIGUN RecName: Full=DUF4005 domain-containing protein {ECO:0000259|Pfam:PF13178};	--	--	Protein of unknown function (DUF4005)	--	--	--
12h1_transcript_18588	1	15.0933	20.2367	10.3267	8.15	2330	K08678 UDP-glucuronate decarboxylase [EC:4.1.1.35] | (RefSeq) UDP-glucuronic acid decarboxylase 6 (A)	ko00520: Amino sugar and nucleotide sugar metabolism; ko01100: Metabolic pathways; ko01250: Biosynthesis of nucleotide sugars	UDP-glucuronic acid decarboxylase 6 isoform X1 [Vigna radiata var. radiata]	UXS5_ARATH RecName: Full=UDP-glucuronic acid decarboxylase 5; EC=4.1.1.35; AltName: Full=UDP-XYL synthase 5; AltName: Full=UDP-glucuronate decarboxylase 5; Short=UGD; Short=UXS-5;	A0A4D6NAW3_VIGUN RecName: Full=UDP-glucuronate decarboxylase {ECO:0000256|ARBA:ARBA00012290}; EC=4.1.1.35 {ECO:0000256|ARBA:ARBA00012290};	dTDP-glucose 4-6-dehydratase/UDP-glucuronic acid decarboxylase	GO:0009507,chloroplast; GO:0005737,cytoplasm; GO:0005829,cytosol; GO:0070403,NAD+ binding; GO:0048040,UDP-glucuronate decarboxylase activity; GO:0042732,D-xylose metabolic process; GO:0033320,UDP-D-xylose biosynthetic process; GO:0000166,nucleotide binding; GO:0003674,molecular_function; GO:0005488,binding; GO:0036094,small molecule binding; GO:0043167,ion binding; GO:0043168,anion binding; GO:00…	GDP-mannose 4,6 dehydratase	--	--	--
12h1_transcript_18604	1	2.3	1.33	0	0.626667	2329	K12471 epsin | (RefSeq) clathrin interactor EPSIN 1 isoform X1 (A)	ko04144: Endocytosis	clathrin interactor EPSIN 1 [Vigna radiata var. radiata]	EPN1_ARATH RecName: Full=Clathrin interactor EPSIN 1; AltName: Full=EPSIN-related 1;	A0A4D6ME60_VIGUN SubName: Full=Epsin {ECO:0000313|EMBL:QCD99083.1};	Equilibrative nucleoside transporter protein	GO:0005884,actin filament; GO:0030125,clathrin vesicle coat; GO:0005768,endosome; GO:0005794,Golgi apparatus; GO:0043231,intracellular membrane-bounded organelle; GO:0005886,plasma membrane; GO:0009579,thylakoid; GO:0005802,trans-Golgi network; GO:0030276,clathrin binding; GO:0005543,phospholipid binding; GO:0002020,protease binding; GO:0006897,endocytosis; GO:0072659,protein localization to plas…	ENTH domain	--	--	--
12h1_transcript_18664	1	8.16667	7.04333	2.17333	5.59667	2320	K22184 bromodomain-containing protein 9 | (RefSeq) uncharacterized protein LOC114164185 (A)	--	PREDICTED: bromodomain-containing protein DDB_G0270170 [Vigna angularis]	GTE11_ARATH RecName: Full=Transcription factor GTE11; AltName: Full=BROMODOMAIN AND EXTRATERMINAL DOMAIN PROTEIN 10; Short=AtBET10; AltName: Full=Bromodomain-containing protein GTE11; AltName: Full=Protein GLOBAL TRANSCRIPTION FACTOR GROUP E11;	A0A4D6NVK9_VIGUN RecName: Full=Bromo domain-containing protein {ECO:0000259|PROSITE:PS50014};	PHD finger protein BR140/LIN-49	GO:0005634,nucleus; GO:0045893,positive regulation of transcription, DNA-templated; GO:0009737,response to abscisic acid; GO:0006139,nucleobase-containing compound metabolic process; GO:0006351,transcription, DNA-templated; GO:0006355,regulation of transcription, DNA-templated; GO:0006725,cellular aromatic compound metabolic process; GO:0006807,nitrogen compound metabolic process; GO:0008150,biol…	Bromodomain	--	--	--
12h1_transcript_187	1	11.1367	14.04	5.44	8.59	6295	K13459 disease resistance protein RPS2 | (RefSeq) probable disease resistance protein At4g27220 (A)	ko04626: Plant-pathogen interaction	PREDICTED: LOW QUALITY PROTEIN: uncharacterized protein LOC108327689 [Vigna angularis]	DRL28_ARATH RecName: Full=Probable disease resistance protein At4g27220;	A0A4D6NEJ3_VIGUN SubName: Full=Disease resistance protein RPS2 {ECO:0000313|EMBL:QCE12230.1};	Apoptotic ATPase	GO:0043531,ADP binding; GO:0005524,ATP binding; GO:0006952,defense response; GO:0000166,nucleotide binding; GO:0003674,molecular_function; GO:0005488,binding; GO:0017076,purine nucleotide binding; GO:0030554,adenyl nucleotide binding; GO:0032553,ribonucleotide binding; GO:0032555,purine ribonucleotide binding; GO:0032559,adenyl ribonucleotide binding; GO:0036094,small molecule binding; GO:0043167…	NB-ARC domain	--	--	--
12h1_transcript_18737	1	5.43667	8.42333	1.11333	2.82333	2317	--	--	hypothetical protein VIGAN_08368200 [Vigna angularis var. angularis]	SEOB_ARATH RecName: Full=Protein SIEVE ELEMENT OCCLUSION B {ECO:0000303|PubMed:20932300}; Short=AtSEOb {ECO:0000303|PubMed:20932300}; AltName: Full=Protein SIEVE ELEMENT OCCLUSION-RELATED 1 {ECO:0000303|PubMed:22470058}; Short=AtSEOR1 {ECO:0000303|PubMed:22470058};	A0A0S3SV26_PHAAN SubName: Full=Uncharacterized protein {ECO:0000313|EMBL:BAT96703.1};	--	GO:0042803,protein homodimerization activity; GO:0043621,protein self-association; GO:0010088,phloem development; GO:0003674,molecular_function; GO:0005488,binding; GO:0005515,protein binding; GO:0042802,identical protein binding; GO:0046983,protein dimerization activity; GO:0008150,biological_process; GO:0009888,tissue development; GO:0010087,phloem or xylem histogenesis; GO:0032502,developmenta…	Sieve element occlusion N-terminus	--	--	--
12h1_transcript_1875	1	2.61667	2.20667	0.38	0.0566667	4505	--	--	mediator of RNA polymerase II transcription subunit 12-like isoform X1 [Vigna radiata var. radiata]	--	A0A4D6LJU1_VIGUN RecName: Full=RING-type domain-containing protein {ECO:0000259|PROSITE:PS50089};	--	--	Importin-beta N-terminal domain	--	--	--
12h1_transcript_18829	1	5.36667	6.18667	2.52333	3.32667	2315	--	--	uncharacterized protein LOC106768725 [Vigna radiata var. radiata]	--	A0A4D6L6W7_VIGUN SubName: Full=Uncharacterized protein {ECO:0000313|EMBL:QCD84248.1};	--	GO:0003743,translation initiation factor activity; GO:0003674,molecular_function; GO:0003676,nucleic acid binding; GO:0003723,RNA binding; GO:0005488,binding; GO:0008135,translation factor activity, RNA binding; GO:0045182,translation regulator activity; GO:0090079,translation regulator activity, nucleic acid binding; GO:0097159,organic cyclic compound binding; GO:1901363,heterocyclic compound bi…	--	--	--	--
12h1_transcript_18872	1	9.93333	4.76667	0	0	2272	K23872 putative homogalacturonan methyltransferase [EC:2.1.1.-] | (RefSeq) probable methyltransferase PMT13 (A)	--	hypothetical protein VIGAN_10065600 [Vigna angularis var. angularis]	PMT2_ARATH RecName: Full=Probable methyltransferase PMT2; EC=2.1.1.-;	A0A4D6LNK5_VIGUN RecName: Full=Methyltransferase {ECO:0000256|RuleBase:RU366043}; EC=2.1.1.- {ECO:0000256|RuleBase:RU366043};	--	GO:0005737,cytoplasm; GO:0005768,endosome; GO:0005794,Golgi apparatus; GO:0005797,Golgi medial cisterna; GO:0000139,Golgi membrane; GO:0016021,integral component of membrane; GO:0005634,nucleus; GO:0005802,trans-Golgi network; GO:0008168,methyltransferase activity; GO:0032259,methylation; GO:0003674,molecular_function; GO:0003824,catalytic activity; GO:0016740,transferase activity; GO:0016741,tra…	Putative S-adenosyl-L-methionine-dependent methyltransferase	--	--	--
12h1_transcript_18940	1	7.69	13.9833	0	2.40667	2301	K01599 uroporphyrinogen decarboxylase [EC:4.1.1.37] | (RefSeq) uroporphyrinogen decarboxylase 1, chloroplastic-like isoform X1 (A)	ko00860: Porphyrin metabolism; ko01100: Metabolic pathways; ko01110: Biosynthesis of secondary metabolites; ko01240: Biosynthesis of cofactors	PREDICTED: uncharacterized protein LOC108338896 [Vigna angularis]	IOJAC_ARATH RecName: Full=Protein Iojap, chloroplastic; Flags: Precursor;	A0A0S3S9C1_PHAAN SubName: Full=Uncharacterized protein {ECO:0000313|EMBL:BAT89462.1};	--	GO:0009507,chloroplast; GO:0043023,ribosomal large subunit binding; GO:0090071,negative regulation of ribosome biogenesis; GO:0017148,negative regulation of translation; GO:0003674,molecular_function; GO:0005488,binding; GO:0043021,ribonucleoprotein complex binding; GO:0044877,protein-containing complex binding; GO:0008150,biological_process; GO:0009987,cellular process; GO:0022613,ribonucleoprot…	Ribosomal silencing factor during starvation	--	--	--
12h1_transcript_18984	1	2.13333	3.98333	0	0.903333	2293	K08867 WNK lysine deficient protein kinase [EC:2.7.11.1] | (RefSeq) serine/threonine-protein kinase WNK1-like (A)	--	PREDICTED: polygalacturonase 1 beta-like protein 3 [Vigna angularis]	PGL3_ARATH RecName: Full=Polygalacturonase 1 beta-like protein 3 {ECO:0000303|PubMed:26106400}; Short=AtPGL3 {ECO:0000303|PubMed:26106400}; AltName: Full=Aromatic-rich glycoprotein JP650; AltName: Full=PG1beta-like protein 3 {ECO:0000303|PubMed:26106400}; AltName: Full=Polygalacturonase 2 {ECO:0000303|PubMed:19639386}; AltName: Full=Probable polygalacturonase non-catalytic subunit JP650; Flags: P…	A0A4D6LQ23_VIGUN RecName: Full=BURP domain-containing protein {ECO:0000259|PROSITE:PS51277};	--	GO:0048046,apoplast; GO:0005618,cell wall; GO:0005575,cellular_component; GO:0005576,extracellular region; GO:0110165,cellular anatomical entity; GO:0030312,external encapsulating structure; GO:0071944,cell periphery	BURP domain	--	--	--
12h1_transcript_19058	1	10.6867	12.2433	4.14667	4.81667	2283	--	--	uncharacterized protein LOC106765757 [Vigna radiata var. radiata]	--	A0A4D6KQP2_VIGUN SubName: Full=Uncharacterized protein {ECO:0000313|EMBL:QCD79882.1};	--	GO:0016021,integral component of membrane; GO:0005575,cellular_component; GO:0016020,membrane; GO:0031224,intrinsic component of membrane; GO:0110165,cellular anatomical entity	--	--	--	--
12h1_transcript_19122	1	26.6633	30.52	16.9033	13.71	2251	--	--	PREDICTED: auxilin-related protein 2 isoform X1 [Vigna angularis]	AUXI1_ARATH RecName: Full=Auxilin-related protein 1 {ECO:0000305}; AltName: Full=Auxilin-like protein 1 {ECO:0000303|PubMed:11701884};	A0A4D6NTZ2_VIGUN SubName: Full=Cyclin G-associated kinase {ECO:0000313|EMBL:QCE15735.1};	Auxilin-like protein and related proteins containing DnaJ domain	GO:0009504,cell plate; GO:0005737,cytoplasm; GO:0031410,cytoplasmic vesicle; GO:0005829,cytosol; GO:0005783,endoplasmic reticulum; GO:0005794,Golgi apparatus; GO:0043231,intracellular membrane-bounded organelle; GO:0005886,plasma membrane; GO:0031982,vesicle; GO:0030276,clathrin binding; GO:0072318,clathrin coat disassembly; GO:0072583,clathrin-dependent endocytosis; GO:1900186,negative regulatio…	DnaJ domain	--	--	--
12h1_transcript_19124	1	4.98333	5.38	1.61667	2.28	2290	K09487 heat shock protein 90kDa beta | (RefSeq) endoplasmin homolog isoform X1 (A)	ko04141: Protein processing in endoplasmic reticulum; ko04626: Plant-pathogen interaction	PREDICTED: protein NUCLEAR FUSION DEFECTIVE 4-like [Vigna angularis]	NFD4_ARATH RecName: Full=Protein NUCLEAR FUSION DEFECTIVE 4 {ECO:0000303|PubMed:16698901};	A0A4D6NIQ7_VIGUN SubName: Full=MFS transporter {ECO:0000313|EMBL:QCE13723.1};	--	GO:0016021,integral component of membrane; GO:0016020,membrane; GO:0005739,mitochondrion; GO:0000741,karyogamy; GO:0010197,polar nucleus fusion; GO:0009651,response to salt stress; GO:0006996,organelle organization; GO:0006997,nucleus organization; GO:0008150,biological_process; GO:0009987,cellular process; GO:0016043,cellular component organization; GO:0048284,organelle fusion; GO:0071840,cellul…	Major Facilitator Superfamily	--	--	--
12h1_transcript_19162	1	3.68	4.86	2.62667	1.34333	2281	K19882 O-palmitoleoyl-L-serine hydrolase [EC:3.1.1.98] | (RefSeq) pectin acetylesterase 10-like (A)	--	pectin acetylesterase 10 [Vigna radiata var. radiata]	PAE10_ARATH RecName: Full=Pectin acetylesterase 10 {ECO:0000303|PubMed:25115560}; EC=3.1.1.- {ECO:0000305}; Flags: Precursor;	A0A4D6KRK3_VIGUN RecName: Full=Pectin acetylesterase {ECO:0000256|RuleBase:RU363114}; EC=3.1.1.- {ECO:0000256|RuleBase:RU363114};	Pectin acetylesterase and similar proteins	GO:0005576,extracellular region; GO:0009505,plant-type cell wall; GO:0052793,pectin acetylesterase activity; GO:0071555,cell wall organization; GO:0003674,molecular_function; GO:0003824,catalytic activity; GO:0016787,hydrolase activity; GO:0016788,hydrolase activity, acting on ester bonds; GO:0052689,carboxylic ester hydrolase activity; GO:0008150,biological_process; GO:0009987,cellular process; …	Pectinacetylesterase	--	--	--
12h1_transcript_1925	1	1.83667	1.69333	0.92	0.776667	4506	K00695 sucrose synthase [EC:2.4.1.13] | (GenBank) sucrose synthase (A)	ko00500: Starch and sucrose metabolism; ko01100: Metabolic pathways; ko01110: Biosynthesis of secondary metabolites	TMV resistance protein N-like [Vigna radiata var. radiata]	TMVRN_NICGU RecName: Full=TMV resistance protein N; EC=3.2.2.6 {ECO:0000255|PROSITE-ProRule:PRU00204};	A0A3Q0F4S1_VIGRR SubName: Full=TMV resistance protein N-like {ECO:0000313|RefSeq:XP_022637412.1};	--	GO:0005737,cytoplasm; GO:0043531,ADP binding; GO:0005524,ATP binding; GO:0050135,NAD(P)+ nucleosidase activity; GO:0061809,NAD+ nucleotidase, cyclic ADP-ribose generating; GO:0009626,plant-type hypersensitive response; GO:0007165,signal transduction; GO:0000166,nucleotide binding; GO:0003674,molecular_function; GO:0005488,binding; GO:0017076,purine nucleotide binding; GO:0030554,adenyl nucleotide…	TIR domain	--	--	--
12h1_transcript_19264	1	1.28	1.87	0	0	2292	K02218 casein kinase 1 [EC:2.7.11.1] | (RefSeq) casein kinase 1-like protein 1 (A)	--	casein kinase 1-like protein 1 [Vigna radiata var. radiata]	CKL1_ARATH RecName: Full=Casein kinase 1-like protein 1 {ECO:0000305}; EC=2.7.11.1 {ECO:0000305}; AltName: Full=Casein kinase 1 {ECO:0000303|PubMed:7923358}; AltName: Full=Casein kinase I isoform delta-like {ECO:0000305}; Short=CKI-delta {ECO:0000305}; AltName: Full=Protein CASEIN KINASE I-LIKE 1 {ECO:0000303|PubMed:16126836};	A0A1S3UTW0_VIGRR SubName: Full=casein kinase 1-like protein 1 {ECO:0000313|RefSeq:XP_014509334.1};	Casein kinase (serine/threonine/tyrosine protein kinase)	GO:0005737,cytoplasm; GO:0005634,nucleus; GO:0009506,plasmodesma; GO:0005524,ATP binding; GO:0106310,protein serine kinase activity; GO:0004674,protein serine/threonine kinase activity; GO:0106311,protein threonine kinase activity; GO:0006897,endocytosis; GO:0018105,peptidyl-serine phosphorylation; GO:0000166,nucleotide binding; GO:0003674,molecular_function; GO:0005488,binding; GO:0017076,purine…	Protein kinase domain	--	--	--
12h1_transcript_19270	1	8.26667	8.61333	0	0	2260	--	--	hypothetical protein VIGAN_10165000, partial [Vigna angularis var. angularis]	--	A0A4D6LRC8_VIGUN SubName: Full=Uncharacterized protein {ECO:0000313|EMBL:QCD91023.1};	--	--	--	--	--	--
12h1_transcript_19285	1	7.92333	11.3533	5.48667	2.27667	2292	K04733 interleukin-1 receptor-associated kinase 4 [EC:2.7.11.1] | (RefSeq) proline-rich receptor-like protein kinase PERK12 (A)	--	PREDICTED: probable receptor-like protein kinase At5g18500 [Vigna angularis]	Y5185_ARATH RecName: Full=Probable receptor-like protein kinase At5g18500; EC=2.7.11.1;	A0A4D6MAF6_VIGUN SubName: Full=Serine/threonine-protein kinase PBS1 {ECO:0000313|EMBL:QCD98392.1};	Serine/threonine protein kinase	GO:0016021,integral component of membrane; GO:0005886,plasma membrane; GO:0005524,ATP binding; GO:0106310,protein serine kinase activity; GO:0106311,protein threonine kinase activity; GO:0000166,nucleotide binding; GO:0003674,molecular_function; GO:0005488,binding; GO:0017076,purine nucleotide binding; GO:0030554,adenyl nucleotide binding; GO:0032553,ribonucleotide binding; GO:0032555,purine ribo…	Protein kinase domain	--	--	--
12h1_transcript_19301	1	63.9233	94.08	16.4333	22.18	2259	K00521 ferric-chelate reductase [EC:1.16.1.7] | (RefSeq) ferric reduction oxidase 7, chloroplastic-like (A)	--	PREDICTED: NAC domain-containing protein 91 [Vigna angularis]	NAC14_ARATH RecName: Full=NAC domain-containing protein 14 {ECO:0000303|PubMed:15029955}; Short=ANAC014 {ECO:0000303|PubMed:15029955}; AltName: Full=Protein NTM1-like 2 {ECO:0000303|PubMed:17158162};	A0A4D6NR97_VIGUN RecName: Full=NAC domain-containing protein {ECO:0000259|PROSITE:PS51005};	--	GO:0016021,integral component of membrane; GO:0005634,nucleus; GO:0003677,DNA binding; GO:0003700,DNA-binding transcription factor activity; GO:0003674,molecular_function; GO:0003676,nucleic acid binding; GO:0005488,binding; GO:0097159,organic cyclic compound binding; GO:1901363,heterocyclic compound binding; GO:0140110,transcription regulator activity; GO:0005575,cellular_component; GO:0016020,m…	No apical meristem (NAM) protein	NAC	TF	NAC
12h1_transcript_19322	1	41.21	48.4533	15.4667	24.57	2255	K14494 DELLA protein | (RefSeq) DELLA protein RGL1 (A)	ko04075: Plant hormone signal transduction	PREDICTED: scarecrow-like protein 21 [Vigna angularis]	CIGR1_ORYSJ RecName: Full=Chitin-inducible gibberellin-responsive protein 1;	A0A4D6NBA1_VIGUN SubName: Full=DELLA protein {ECO:0000313|EMBL:QCE09829.1};	--	GO:0005634,nucleus; GO:0003700,DNA-binding transcription factor activity; GO:0043565,sequence-specific DNA binding; GO:0006355,regulation of transcription, DNA-templated; GO:0003674,molecular_function; GO:0140110,transcription regulator activity; GO:0003676,nucleic acid binding; GO:0003677,DNA binding; GO:0005488,binding; GO:0097159,organic cyclic compound binding; GO:1901363,heterocyclic compoun…	GRAS domain family	GRAS	TF	GRAS
12h1_transcript_19428	1	54.9467	73.53	8.47333	6.05667	2260	K00276 primary-amine oxidase [EC:1.4.3.21] | (RefSeq) primary amine oxidase-like (A)	ko00260: Glycine, serine and threonine metabolism; ko00350: Tyrosine metabolism; ko00360: Phenylalanine metabolism; ko00410: beta-Alanine metabolism; ko00950: Isoquinoline alkaloid biosynthesis; ko00960: Tropane, piperidine and pyridine alkaloid biosynthesis; ko01100: Metabolic pathways; ko01110: Biosynthesis of secondary metabolites	PREDICTED: primary amine oxidase-like [Vigna angularis]	AMO_PEA RecName: Full=Primary amine oxidase; EC=1.4.3.21 {ECO:0000250|UniProtKB:P12807}; AltName: Full=Amine oxidase [copper-containing]; Flags: Precursor;	A0A4D6LNW7_VIGUN RecName: Full=Amine oxidase {ECO:0000256|RuleBase:RU000672}; EC=1.4.3.- {ECO:0000256|RuleBase:RU000672};	Copper amine oxidase	GO:0052595,aliphatic-amine oxidase activity; GO:0052594,aminoacetone:oxygen oxidoreductase(deaminating) activity; GO:0005507,copper ion binding; GO:0052597,diamine oxidase activity; GO:0052596,phenethylamine:oxygen oxidoreductase (deaminating) activity; GO:0008131,primary amine oxidase activity; GO:0048038,quinone binding; GO:0052593,tryptamine:oxygen oxidoreductase (deaminating) activity; GO:000…	Copper amine oxidase, enzyme domain	--	--	--
12h1_transcript_19536	1	41.4867	48.9233	12.7133	22.05	2203	K13946 auxin influx carrier (AUX1 LAX family) | (RefSeq) auxin transporter-like protein 4 (A)	ko04075: Plant hormone signal transduction	hypothetical protein VIGAN_09062100 [Vigna angularis var. angularis]	LAX2_MEDTR RecName: Full=Auxin transporter-like protein 2; AltName: Full=AUX1-like protein 2; AltName: Full=MtLAX2;	A0A4D6MV46_VIGUN SubName: Full=Auxin influx carrier {ECO:0000313|EMBL:QCE03775.1};	Amino acid transporters	GO:0016021,integral component of membrane; GO:0005886,plasma membrane; GO:0015293,symporter activity; GO:0006865,amino acid transport; GO:0009734,auxin-activated signaling pathway; GO:0003674,molecular_function; GO:0005215,transporter activity; GO:0015291,secondary active transmembrane transporter activity; GO:0022804,active transmembrane transporter activity; GO:0022857,transmembrane transporter…	Transmembrane amino acid transporter protein	--	--	--
12h1_transcript_1961	1	3.29	3.01333	0	2.11667	4472	--	--	uncharacterized protein LOC106762150 isoform X2 [Vigna radiata var. radiata]	--	A0A4D6NJL2_VIGUN SubName: Full=Uncharacterized protein {ECO:0000313|EMBL:QCE13538.1};	--	--	--	--	--	--
12h1_transcript_19706	1	11.8667	15.3467	6.41	6.70667	2227	K00895 diphosphate-dependent phosphofructokinase [EC:2.7.1.90] | (RefSeq) pyrophosphate--fructose 6-phosphate 1-phosphotransferase subunit alpha-like (A)	ko00010: Glycolysis / Gluconeogenesis; ko00030: Pentose phosphate pathway; ko00051: Fructose and mannose metabolism; ko01100: Metabolic pathways; ko01110: Biosynthesis of secondary metabolites	uncharacterized protein LOC106775978 [Vigna radiata var. radiata]	--	A0A4D6KL16_VIGUN RecName: Full=C2 domain-containing protein {ECO:0000259|SMART:SM00239};	--	--	C2 domain	--	--	--
12h1_transcript_19789	1	82.4467	83.6033	45.57	26.4867	2231	K11684 bromodomain-containing factor 1 | (RefSeq) transcription factor GTE4-like (A)	--	PREDICTED: transcription factor GTE7-like [Vigna angularis]	GTE7_ARATH RecName: Full=Transcription factor GTE7; AltName: Full=Bromodomain-containing protein GTE7; AltName: Full=Protein GLOBAL TRANSCRIPTION FACTOR GROUP E7;	A0A4D6KRZ6_VIGUN SubName: Full=Uncharacterized protein {ECO:0000313|EMBL:QCD76614.1};	Transcription initiation factor TFIID, subunit BDF1 and related bromodomain proteins	GO:0005634,nucleus; GO:0009294,DNA mediated transformation; GO:0008150,biological_process; GO:0009292,genetic transfer; GO:0009987,cellular process; GO:0044764,multi-organism cellular process; GO:0051704,multi-organism process; GO:0005575,cellular_component; GO:0005622,intracellular anatomical structure; GO:0043226,organelle; GO:0043227,membrane-bounded organelle; GO:0043229,intracellular organel…	Bromodomain extra-terminal - transcription regulation	--	--	--
12h1_transcript_19879	1	26.71	24.6267	17.4867	13.71	2219	K14494 DELLA protein | (RefSeq) DELLA protein SLR1-like (A)	ko04075: Plant hormone signal transduction	PREDICTED: scarecrow-like protein 21 [Vigna angularis]	PAT1_ARATH RecName: Full=Scarecrow-like transcription factor PAT1; AltName: Full=GRAS family protein 29; Short=AtGRAS-29; AltName: Full=Protein PHYTOCHROME A SIGNAL TRANSDUCTION 1;	A0A4D6KUQ1_VIGUN SubName: Full=DELLA protein {ECO:0000313|EMBL:QCD78201.1};	--	GO:0005737,cytoplasm; GO:0005634,nucleus; GO:0003700,DNA-binding transcription factor activity; GO:0043565,sequence-specific DNA binding; GO:0000976,transcription regulatory region sequence-specific DNA binding; GO:1990110,callus formation; GO:0009640,photomorphogenesis; GO:0009585,red, far-red light phototransduction; GO:0006355,regulation of transcription, DNA-templated; GO:0003674,molecular_fu…	GRAS domain family	GRAS	TF	GRAS
12h1_transcript_19896	1	3.71667	2.84667	2.08667	0	2221	--	--	uncharacterized protein LOC106768385 isoform X1 [Vigna radiata var. radiata]	--	A0A4D6KVS7_VIGUN SubName: Full=Uncharacterized protein {ECO:0000313|EMBL:QCD81848.1};	--	--	--	--	--	--
12h1_transcript_19911	1	20.3633	15.9767	9.48333	4.42667	2220	K09840 9-cis-epoxycarotenoid dioxygenase [EC:1.13.11.51] | (RefSeq) 9-cis-epoxycarotenoid dioxygenase NCED1, chloroplastic (A)	ko00906: Carotenoid biosynthesis; ko01100: Metabolic pathways; ko01110: Biosynthesis of secondary metabolites	neoxanthin cleavage enzyme [Vigna unguiculata]	NCED1_PHAVU RecName: Full=9-cis-epoxycarotenoid dioxygenase NCED1, chloroplastic; EC=1.13.11.51; AltName: Full=PvNCED1; Flags: Precursor;	Q9FS24_VIGUN SubName: Full=9-cis-epoxycarotenoid dioxygenase {ECO:0000313|EMBL:QCD96276.1}; SubName: Full=Neoxanthin cleavage enzyme {ECO:0000313|EMBL:BAB11932.1};	Beta, beta-carotene 15,15'-dioxygenase and related enzymes	GO:0009535,chloroplast thylakoid membrane; GO:0045549,9-cis-epoxycarotenoid dioxygenase activity; GO:0046872,metal ion binding; GO:0009688,abscisic acid biosynthetic process; GO:0003674,molecular_function; GO:0003824,catalytic activity; GO:0010436,carotenoid dioxygenase activity; GO:0016491,oxidoreductase activity; GO:0016701,oxidoreductase activity, acting on single donors with incorporation of …	Retinal pigment epithelial membrane protein	--	--	--
12h1_transcript_19912	1	10.1167	10.43	4.70667	5.28333	2218	K07195 exocyst complex component 7 | (RefSeq) exocyst complex component EXO70B1 (A)	--	exocyst complex component EXO70H1-like [Vigna radiata var. radiata]	E70H1_ARATH RecName: Full=Exocyst complex component EXO70H1 {ECO:0000303|PubMed:16942608}; Short=AtExo70h1 {ECO:0000303|PubMed:16942608}; AltName: Full=Exocyst subunit Exo70 family protein H1 {ECO:0000303|PubMed:16942608};	A0A4D6LIA5_VIGUN RecName: Full=Exocyst subunit Exo70 family protein {ECO:0000256|RuleBase:RU365026};	Exocyst component protein and related proteins	GO:0005829,cytosol; GO:0012505,endomembrane system; GO:0000145,exocyst; GO:0016020,membrane; GO:0005634,nucleus; GO:0045335,phagocytic vesicle; GO:0031982,vesicle; GO:0006952,defense response; GO:0006887,exocytosis; GO:1900426,positive regulation of defense response to bacterium; GO:0009617,response to bacterium; GO:0009620,response to fungus; GO:0002237,response to molecule of bacterial origin; …	Exo70 exocyst complex subunit	--	--	--
12h1_transcript_20070	1	11.6067	9.33333	4.65	6.47667	2206	K01180 endo-1,3(4)-beta-glucanase [EC:3.2.1.6] | (RefSeq) probable endo-1,3(4)-beta-glucanase ARB_01444 (A)	--	probable endo-1,3(4)-beta-glucanase ARB_01444 [Vigna radiata var. radiata]	--	A0A4D6NG44_VIGUN RecName: Full=Endo-1,3(4)-beta-glucanase {ECO:0000256|ARBA:ARBA00012599}; EC=3.2.1.6 {ECO:0000256|ARBA:ARBA00012599};	Predicted endo-1,3-beta-glucanase	GO:0052861,glucan endo-1,3-beta-glucanase activity, C-3 substituted reducing group; GO:0052862,glucan endo-1,4-beta-glucanase activity, C-3 substituted reducing group; GO:0008152,metabolic process; GO:0003674,molecular_function; GO:0003824,catalytic activity; GO:0004553,hydrolase activity, hydrolyzing O-glycosyl compounds; GO:0016787,hydrolase activity; GO:0016798,hydrolase activity, acting on gl…	Glycosyl hydrolase family 81 C-terminal domain	--	--	--
12h1_transcript_20114	1	18.64	20.8867	10.2667	6.33	2202	K07964 heparanase [EC:3.2.1.166] | (RefSeq) heparanase-like protein 1 (A)	ko00531: Glycosaminoglycan degradation; ko01100: Metabolic pathways	heparanase-like protein 1 [Vigna radiata var. radiata]	HPSE1_ARATH RecName: Full=Heparanase-like protein 1; EC=3.2.-.-; Flags: Precursor;	A0A4D6NP22_VIGUN SubName: Full=Heparanase 1 {ECO:0000313|EMBL:QCE13975.1};	--	GO:0005618,cell wall; GO:0005576,extracellular region; GO:0005765,lysosomal membrane; GO:0009505,plant-type cell wall; GO:0005886,plasma membrane; GO:0004566,beta-glucuronidase activity; GO:0009826,unidimensional cell growth; GO:0003674,molecular_function; GO:0003824,catalytic activity; GO:0004553,hydrolase activity, hydrolyzing O-glycosyl compounds; GO:0016787,hydrolase activity; GO:0016798,hydr…	Glycosyl hydrolase family 79, N-terminal domain	--	--	--
12h1_transcript_20166	1	33.5367	26.0233	16.8333	22.26	2184	K00873 pyruvate kinase [EC:2.7.1.40] | (RefSeq) plastidial pyruvate kinase 2 (A)	ko00010: Glycolysis / Gluconeogenesis; ko00620: Pyruvate metabolism; ko01100: Metabolic pathways; ko01110: Biosynthesis of secondary metabolites; ko01200: Carbon metabolism; ko01230: Biosynthesis of amino acids	plastidial pyruvate kinase 2 [Vigna radiata var. radiata]	PKP2_ARATH RecName: Full=Plastidial pyruvate kinase 2; Short=PKp2; EC=2.7.1.40; AltName: Full=Plastidial pyruvate kinase 1; Short=PKP1; AltName: Full=Pyruvate kinase III; AltName: Full=Pyruvate kinase isozyme B1, chloroplastic; Short=PKP-BETA1; Short=Plastidic pyruvate kinase beta subunit 1; Flags: Precursor;	A0A4D6M1C7_VIGUN RecName: Full=Pyruvate kinase {ECO:0000256|ARBA:ARBA00012142, ECO:0000256|RuleBase:RU000504}; EC=2.7.1.40 {ECO:0000256|ARBA:ARBA00012142, ECO:0000256|RuleBase:RU000504};	Pyruvate kinase	GO:0009507,chloroplast; GO:0009570,chloroplast stroma; GO:0005737,cytoplasm; GO:0005739,mitochondrion; GO:0005524,ATP binding; GO:0016301,kinase activity; GO:0000287,magnesium ion binding; GO:0030955,potassium ion binding; GO:0004743,pyruvate kinase activity; GO:0006633,fatty acid biosynthetic process; GO:0006096,glycolytic process; GO:0006629,lipid metabolic process; GO:0046686,response to cadmi…	Pyruvate kinase, barrel domain	--	--	--
12h1_transcript_20167	1	46.2467	50.9167	17.6	23.31	2188	K18810 cyclin D1/2/4, plant | (RefSeq) cyclin-D1-1-like (A)	--	cyclin-D1-1 [Vigna radiata var. radiata]	CCD11_ARATH RecName: Full=Cyclin-D1-1; AltName: Full=Cyclin-delta-1; Short=Cyclin-d1; AltName: Full=G1/S-specific cyclin-D1-1; Short=CycD1;1;	A0A4D6L157_VIGUN RecName: Full=B-like cyclin {ECO:0000256|ARBA:ARBA00021635};	G1/S-specific cyclin D	GO:0000307,cyclin-dependent protein kinase holoenzyme complex; GO:0005737,cytoplasm; GO:0005634,nucleus; GO:0016538,cyclin-dependent protein serine/threonine kinase regulator activity; GO:0051301,cell division; GO:0044772,mitotic cell cycle phase transition; GO:0000079,regulation of cyclin-dependent protein serine/threonine kinase activity; GO:0003674,molecular_function; GO:0019207,kinase regulat…	Cyclin, N-terminal domain	--	--	--
12h1_transcript_20325	1	9.35	7.45	5.90667	0	2184	K18757 la-related protein 1 | (RefSeq) la-related protein 1C-like (A)	--	la-related protein 1C [Vigna radiata var. radiata]	LRP1C_ARATH RecName: Full=La-related protein 1C; Short=AtLARP1c;	A0A4D6NS18_VIGUN SubName: Full=La-related protein 7 {ECO:0000313|EMBL:QCE16710.1};	RNA-binding protein LARP/SRO9 and related La domain proteins	GO:0005737,cytoplasm; GO:0005886,plasma membrane; GO:0005844,polysome; GO:0003729,mRNA binding; GO:0009738,abscisic acid-activated signaling pathway; GO:0010150,leaf senescence; GO:0009737,response to abscisic acid; GO:0009753,response to jasmonic acid; GO:0009751,response to salicylic acid; GO:0003674,molecular_function; GO:0003676,nucleic acid binding; GO:0003723,RNA binding; GO:0005488,binding…	La domain	--	--	--
12h1_transcript_20442	1	30.1333	41.1067	17.8767	12.14	2169	--	--	transcription factor BIM1 isoform X1 [Vigna radiata var. radiata]	BIM1_ARATH RecName: Full=Transcription factor BIM1; AltName: Full=BES1-interacting Myc-like protein 1; AltName: Full=Basic helix-loop-helix protein 46; Short=AtbHLH46; Short=bHLH 46; AltName: Full=Transcription factor EN 126; AltName: Full=bHLH transcription factor bHLH046;	A0A4D6KZY4_VIGUN SubName: Full=Histone demethylase JARID1 {ECO:0000313|EMBL:QCD80781.1};	--	GO:0005634,nucleus; GO:0003677,DNA binding; GO:0003700,DNA-binding transcription factor activity; GO:0042802,identical protein binding; GO:0046983,protein dimerization activity; GO:0006351,transcription, DNA-templated; GO:0003674,molecular_function; GO:0003676,nucleic acid binding; GO:0005488,binding; GO:0097159,organic cyclic compound binding; GO:1901363,heterocyclic compound binding; GO:0140110…	Helix-loop-helix DNA-binding domain	bHLH	TF	bHLH
12h1_transcript_20501	1	5.17	5.86333	4.15	3.15333	2153	K12655 OTU domain-containing protein 5 [EC:3.4.19.12] | (RefSeq) OTU domain-containing protein 5 (A)	--	OTU domain-containing protein 5 isoform X3 [Vigna radiata var. radiata]	OTU6_ARATH RecName: Full=OVARIAN TUMOR DOMAIN-containing deubiquitinating enzyme 6 {ECO:0000303|PubMed:24659992}; Short=OTU domain-containing protein 6 {ECO:0000303|PubMed:24659992}; EC=3.4.19.12 {ECO:0000269|PubMed:21690391}; AltName: Full=Deubiquitinating enzyme OTU6 {ECO:0000303|PubMed:24659992}; AltName: Full=Otubain-like deubiquitinase 1 {ECO:0000303|PubMed:24659992};	A0A4D6LIS4_VIGUN RecName: Full=OTU domain-containing protein {ECO:0000259|PROSITE:PS50802};	OTU (ovarian tumor)-like cysteine protease	GO:0005737,cytoplasm; GO:0005634,nucleus; GO:0003682,chromatin binding; GO:0042393,histone binding; GO:0031491,nucleosome binding; GO:0004843,thiol-dependent ubiquitin-specific protease activity; GO:0016578,histone deubiquitination; GO:0045892,negative regulation of transcription, DNA-templated; GO:0045927,positive regulation of growth; GO:0045893,positive regulation of transcription, DNA-templat…	OTU-like cysteine protease	--	--	--
12h1_transcript_20504	1	8.82667	9.11667	0	2.74333	2132	K09497 T-complex protein 1 subunit epsilon | (RefSeq) T-complex protein 1 subunit epsilon (A)	--	T-complex protein 1 subunit epsilon [Vigna radiata var. radiata]	TCPE_ARATH RecName: Full=T-complex protein 1 subunit epsilon {ECO:0000303|PubMed:11599560}; Short=TCP-1-epsilon {ECO:0000303|PubMed:11599560}; AltName: Full=CCT-epsilon {ECO:0000303|PubMed:11599560}; AltName: Full=Chaperonin CCT5 {ECO:0000305};	A0A4D6NMP8_VIGUN RecName: Full=CCT-epsilon {ECO:0000256|ARBA:ARBA00024109}; AltName: Full=T-complex protein 1 subunit epsilon {ECO:0000256|ARBA:ARBA00024086};	Chaperonin complex component, TCP-1 epsilon subunit (CCT5)	GO:0005832,chaperonin-containing T-complex; GO:0005829,cytosol; GO:0005634,nucleus; GO:0005886,plasma membrane; GO:0009506,plasmodesma; GO:0005524,ATP binding; GO:0016887,ATPase activity; GO:0051082,unfolded protein binding; GO:0006457,protein folding; GO:0000166,nucleotide binding; GO:0003674,molecular_function; GO:0005488,binding; GO:0017076,purine nucleotide binding; GO:0030554,adenyl nucleoti…	TCP-1/cpn60 chaperonin family	--	--	--
12h1_transcript_20532	1	2.29333	1.95333	1.12333	0.396667	2168	K03353 anaphase-promoting complex subunit 6 | (RefSeq) Tetratricopeptide repeat (A)	ko04120: Ubiquitin mediated proteolysis	PREDICTED: tetratricopeptide repeat protein 37 [Vigna angularis]	--	A0A4D6NM85_VIGUN SubName: Full=Superkiller protein 3 {ECO:0000313|EMBL:QCE14933.1};	FOG: TPR repeat	--	Tetratricopeptide repeat	--	--	--
12h1_transcript_20567	1	36.26	23.7767	12.9567	9.40667	2163	K01051 pectinesterase [EC:3.1.1.11] | (RefSeq) pectinesterase-like (A)	ko00040: Pentose and glucuronate interconversions; ko01100: Metabolic pathways	pectinesterase [Vigna radiata var. radiata]	PME3_ARATH RecName: Full=Pectinesterase/pectinesterase inhibitor 3; Includes: RecName: Full=Pectinesterase inhibitor 3; AltName: Full=Pectin methylesterase inhibitor 3; Includes: RecName: Full=Pectinesterase 3; Short=PE 3; EC=3.1.1.11; AltName: Full=Pectin methylesterase 27; Short=AtPME27; AltName: Full=Pectin methylesterase 3; Flags: Precursor;	A0A4D6MR83_VIGUN RecName: Full=Pectinesterase {ECO:0000256|ARBA:ARBA00013229}; EC=3.1.1.11 {ECO:0000256|ARBA:ARBA00013229};	--	GO:0048046,apoplast; GO:0005618,cell wall; GO:0005737,cytoplasm; GO:0005829,cytosol; GO:0005886,plasma membrane; GO:0045330,aspartyl esterase activity; GO:0003729,mRNA binding; GO:0030599,pectinesterase activity; GO:0046910,pectinesterase inhibitor activity; GO:0042545,cell wall modification; GO:0050829,defense response to Gram-negative bacterium; GO:0045490,pectin catabolic process; GO:0009620,r…	Pectinesterase	--	--	--
12h1_transcript_2057	1	3.20667	3.59	1.46333	1.38333	4452	K01530 phospholipid-translocating ATPase [EC:7.6.2.1] | (RefSeq) putative phospholipid-transporting ATPase 9 isoform X1 (A)	--	putative phospholipid-transporting ATPase 9 [Vigna radiata var. radiata]	ALA9_ARATH RecName: Full=Putative phospholipid-transporting ATPase 9 {ECO:0000303|PubMed:11402198}; Short=AtALA9 {ECO:0000303|PubMed:11402198}; EC=7.6.2.1 {ECO:0000305|PubMed:11402198}; AltName: Full=Aminophospholipid flippase 9 {ECO:0000303|PubMed:11402198};	A0A4D6NLH7_VIGUN RecName: Full=Phospholipid-transporting ATPase {ECO:0000256|RuleBase:RU362033}; EC=7.6.2.1 {ECO:0000256|RuleBase:RU362033};	P-type ATPase	GO:0016021,integral component of membrane; GO:0005886,plasma membrane; GO:0005524,ATP binding; GO:0140326,ATPase-coupled intramembrane lipid transporter activity; GO:0000287,magnesium ion binding; GO:0045332,phospholipid translocation; GO:1901703,protein localization involved in auxin polar transport; GO:0000166,nucleotide binding; GO:0003674,molecular_function; GO:0005488,binding; GO:0017076,pur…	Phospholipid-translocating P-type ATPase C-terminal	--	--	--
12h1_transcript_2059	1	0.883333	0.69	0	0.356667	4383	K01595 phosphoenolpyruvate carboxylase [EC:4.1.1.31] | (RefSeq) uncharacterized protein LOC103701209 (A)	ko00620: Pyruvate metabolism; ko00710: Carbon fixation in photosynthetic organisms; ko01100: Metabolic pathways; ko01200: Carbon metabolism	hypothetical protein LR48_Vigan01g047200 [Vigna angularis]	SCAR3_ARATH RecName: Full=Protein SCAR3; Short=AtSCAR3; AltName: Full=Protein WAVE2;	A0A4D6L7L3_VIGUN RecName: Full=Protein SCAR {ECO:0000256|RuleBase:RU367034}; AltName: Full=Protein WAVE {ECO:0000256|RuleBase:RU367034};	--	GO:0005856,cytoskeleton; GO:0031209,SCAR complex; GO:0003779,actin binding; GO:0071933,Arp2/3 complex binding; GO:0034237,protein kinase A regulatory subunit binding; GO:0030036,actin cytoskeleton organization; GO:0051127,positive regulation of actin nucleation; GO:2000601,positive regulation of Arp2/3 complex-mediated actin nucleation; GO:0003674,molecular_function; GO:0005488,binding; GO:000551…	--	--	--	--
12h1_transcript_20600	1	20.2267	22.5267	0	11.1267	2097	K03696 ATP-dependent Clp protease ATP-binding subunit ClpC | (RefSeq) chaperone protein ClpC, chloroplastic (A)	--	hypothetical protein LR48_Vigan04g147100 [Vigna angularis]	CLPC_PEA RecName: Full=Chaperone protein ClpC, chloroplastic; AltName: Full=ATP-dependent Clp protease ATP-binding subunit ClpC homolog; AltName: Full=Casein lytic proteinase C; Flags: Precursor;	A0A4D6NMN8_VIGUN SubName: Full=ATP-dependent Clp protease ATP-binding subunit ClpC {ECO:0000313|EMBL:QCE14608.1};	Chaperone HSP104 and related ATP-dependent Clp proteases	GO:0009507,chloroplast; GO:0005524,ATP binding; GO:0016887,ATPase activity; GO:0000166,nucleotide binding; GO:0003674,molecular_function; GO:0005488,binding; GO:0017076,purine nucleotide binding; GO:0030554,adenyl nucleotide binding; GO:0032553,ribonucleotide binding; GO:0032555,purine ribonucleotide binding; GO:0032559,adenyl ribonucleotide binding; GO:0035639,purine ribonucleoside triphosphate …	AAA domain (Cdc48 subfamily)	--	--	--
12h1_transcript_20605	1	3.39667	4.08667	1.16333	1.09333	2155	K13430 serine/threonine-protein kinase PBS1 [EC:2.7.11.1] | (RefSeq) serine/threonine-protein kinase PBS1 (A)	ko04626: Plant-pathogen interaction	PREDICTED: serine/threonine-protein kinase CDL1 [Vigna angularis]	PBL27_ARATH RecName: Full=Serine/threonine-protein kinase PBL27 {ECO:0000303|PubMed:20413097}; EC=2.7.11.1 {ECO:0000269|PubMed:27679653}; AltName: Full=PBS1-like protein 27 {ECO:0000303|PubMed:20413097}; AltName: Full=Receptor-like cytoplasmic kinase PBL27 {ECO:0000303|PubMed:27679653};	A0A4D6KI26_VIGUN SubName: Full=Serine/threonine-protein kinase PBS1 {ECO:0000313|EMBL:QCD77008.1};	Serine/threonine protein kinase	GO:0046658,anchored component of plasma membrane; GO:0005886,plasma membrane; GO:0005524,ATP binding; GO:0004672,protein kinase activity; GO:0106310,protein serine kinase activity; GO:0106311,protein threonine kinase activity; GO:0000187,activation of MAPK activity; GO:0071323,cellular response to chitin; GO:0045087,innate immune response; GO:1900426,positive regulation of defense response to bac…	Protein kinase domain	--	--	--
12h1_transcript_20610	1	12.2333	7.25333	4.51667	0	2158	K20557 transcription factor VIP1 | (RefSeq) transcription factor VIP1 (A)	ko04016: MAPK signaling pathway - plant	uncharacterized protein LOC106765057 [Vigna radiata var. radiata]	BZP29_ARATH RecName: Full=bZIP transcription factor 29 {ECO:0000303|PubMed:11906833}; Short=AtbZIP29 {ECO:0000303|PubMed:11906833}; AltName: Full=Protein DRINK ME-LIKE {ECO:0000303|PubMed:27402171};	A0A4D6MBR3_VIGUN RecName: Full=BZIP domain-containing protein {ECO:0000259|PROSITE:PS50217};	--	GO:0005737,cytoplasm; GO:0005829,cytosol; GO:0005634,nucleus; GO:0003700,DNA-binding transcription factor activity; GO:0042803,protein homodimerization activity; GO:0043565,sequence-specific DNA binding; GO:0000976,transcription regulatory region sequence-specific DNA binding; GO:0040008,regulation of growth; GO:0006355,regulation of transcription, DNA-templated; GO:0090567,reproductive shoot sys…	bZIP transcription factor	bZIP	TF	bZIP
12h1_transcript_20653	1	11.06	13.96	5.66333	6.86	2147	K00599 tRNA N(3)-methylcytidine methyltransferase METTL6 [EC:2.1.1.-] | (RefSeq) uncharacterized LOC108338485 (A)	--	PREDICTED: uncharacterized protein LOC108338485 isoform X1 [Vigna angularis]	CMKMT_ARATH RecName: Full=Calmodulin-lysine N-methyltransferase {ECO:0000303|PubMed:24285794}; Short=CLNMT {ECO:0000303|PubMed:24285794}; Short=CaM KMT {ECO:0000303|PubMed:24285794}; EC=2.1.1.60 {ECO:0000250|UniProtKB:Q6GQ33};	A0A1S3UH93_VIGRR SubName: Full=uncharacterized protein LOC106765272 isoform X1 {ECO:0000313|RefSeq:XP_014505324.1};	Predicted methyltransferase	GO:0005737,cytoplasm; GO:0005634,nucleus; GO:0018025,calmodulin-lysine N-methyltransferase activity; GO:0009738,abscisic acid-activated signaling pathway; GO:0009734,auxin-activated signaling pathway; GO:0009630,gravitropism; GO:0032259,methylation; GO:0009787,regulation of abscisic acid-activated signaling pathway; GO:0010928,regulation of auxin mediated signaling pathway; GO:1901000,regulation …	Methyltransferase domain	--	--	--
12h1_transcript_20672	1	17.3633	19.25	3.05333	4.97667	2154	K00276 primary-amine oxidase [EC:1.4.3.21] | (RefSeq) primary amine oxidase-like (A)	ko00260: Glycine, serine and threonine metabolism; ko00350: Tyrosine metabolism; ko00360: Phenylalanine metabolism; ko00410: beta-Alanine metabolism; ko00950: Isoquinoline alkaloid biosynthesis; ko00960: Tropane, piperidine and pyridine alkaloid biosynthesis; ko01100: Metabolic pathways; ko01110: Biosynthesis of secondary metabolites	PREDICTED: primary amine oxidase-like [Vigna angularis]	AMO_PEA RecName: Full=Primary amine oxidase; EC=1.4.3.21 {ECO:0000250|UniProtKB:P12807}; AltName: Full=Amine oxidase [copper-containing]; Flags: Precursor;	A0A4D6LNW7_VIGUN RecName: Full=Amine oxidase {ECO:0000256|RuleBase:RU000672}; EC=1.4.3.- {ECO:0000256|RuleBase:RU000672};	Copper amine oxidase	GO:0052595,aliphatic-amine oxidase activity; GO:0052594,aminoacetone:oxygen oxidoreductase(deaminating) activity; GO:0005507,copper ion binding; GO:0052597,diamine oxidase activity; GO:0052596,phenethylamine:oxygen oxidoreductase (deaminating) activity; GO:0008131,primary amine oxidase activity; GO:0048038,quinone binding; GO:0052593,tryptamine:oxygen oxidoreductase (deaminating) activity; GO:000…	Copper amine oxidase, enzyme domain	--	--	--
12h1_transcript_20727	1	42.7933	39.8133	15.03	17.4067	2149	K08867 WNK lysine deficient protein kinase [EC:2.7.11.1] | (RefSeq) serine/threonine-protein kinase WNK1-like (A)	--	FRIGIDA-like protein 4a isoform X2 [Vigna radiata var. radiata]	FRL4A_ARATH RecName: Full=FRIGIDA-like protein 4a;	A0A4D6N885_VIGUN RecName: Full=FRIGIDA-like protein {ECO:0000256|RuleBase:RU364012};	--	GO:0030154,cell differentiation; GO:0009908,flower development; GO:0008150,biological_process; GO:0009987,cellular process; GO:0032502,developmental process; GO:0048869,cellular developmental process; GO:0000003,reproduction; GO:0003006,developmental process involved in reproduction; GO:0007275,multicellular organism development; GO:0009791,post-embryonic development; GO:0022414,reproductive proc…	Frigida-like protein	--	--	--
12h1_transcript_20734	1	22.2	18.15	12.6767	9.65333	2149	K23872 putative homogalacturonan methyltransferase [EC:2.1.1.-] | (RefSeq) probable methyltransferase PMT13 (A)	--	probable methyltransferase PMT3 [Vigna radiata var. radiata]	PMT3_ARATH RecName: Full=Probable methyltransferase PMT3; EC=2.1.1.-;	A0A4D6MAH4_VIGUN RecName: Full=Methyltransferase {ECO:0000256|RuleBase:RU366043}; EC=2.1.1.- {ECO:0000256|RuleBase:RU366043};	--	GO:0005737,cytoplasm; GO:0005768,endosome; GO:0005794,Golgi apparatus; GO:0000139,Golgi membrane; GO:0000138,Golgi trans cisterna; GO:0016021,integral component of membrane; GO:0009506,plasmodesma; GO:0005802,trans-Golgi network; GO:0008168,methyltransferase activity; GO:0032259,methylation; GO:0003674,molecular_function; GO:0003824,catalytic activity; GO:0016740,transferase activity; GO:0016741,…	Putative S-adenosyl-L-methionine-dependent methyltransferase	--	--	--
12h1_transcript_20747	1	59.16	60.9667	25.4	31.0433	2141	K21444 poly(rC)-binding protein 3/4 | (RefSeq) KH domain-containing protein At4g18375-like (A)	--	PREDICTED: KH domain-containing protein At4g18375-like [Vigna angularis]	Y4837_ARATH RecName: Full=KH domain-containing protein At4g18375;	A0A4D6NFE3_VIGUN SubName: Full=Poly {ECO:0000313|EMBL:QCE12593.1};	PolyC-binding proteins alphaCP-1 and related KH domain proteins	GO:0005737,cytoplasm; GO:0005634,nucleus; GO:0003729,mRNA binding; GO:0010468,regulation of gene expression; GO:0003674,molecular_function; GO:0003676,nucleic acid binding; GO:0003723,RNA binding; GO:0005488,binding; GO:0097159,organic cyclic compound binding; GO:1901363,heterocyclic compound binding; GO:0008150,biological_process; GO:0008152,metabolic process; GO:0010467,gene expression; GO:0019…	KH domain	--	--	--
12h1_transcript_20755	1	12.95	11.3267	8.74333	6.24	2143	K12492 ADP-ribosylation factor GTPase-activating protein 1 | (RefSeq) probable ADP-ribosylation factor GTPase-activating protein AGD6 (A)	ko04144: Endocytosis	probable ADP-ribosylation factor GTPase-activating protein AGD6 [Vigna radiata var. radiata]	AGD6_ARATH RecName: Full=Probable ADP-ribosylation factor GTPase-activating protein AGD6; Short=ARF GAP AGD6; AltName: Full=Protein ARF-GAP DOMAIN 6; Short=AtAGD6; AltName: Full=Protein ZIGA2;	A0A4D6M8X0_VIGUN SubName: Full=ADP-ribosylation factor GTPase-activating protein 1 {ECO:0000313|EMBL:QCD97829.1};	ADP-ribosylation factor GTPase activator	GO:0005829,cytosol; GO:0005634,nucleus; GO:0005096,GTPase activator activity; GO:0046872,metal ion binding; GO:0043547,positive regulation of GTPase activity; GO:0016192,vesicle-mediated transport; GO:0003674,molecular_function; GO:0008047,enzyme activator activity; GO:0030234,enzyme regulator activity; GO:0030695,GTPase regulator activity; GO:0060589,nucleoside-triphosphatase regulator activity;…	Putative GTPase activating protein for Arf	--	--	--
12h1_transcript_2093	1	0.816667	1.11333	0.256667	0.15	4457	--	--	uncharacterized protein LOC106778650 isoform X1 [Vigna radiata var. radiata]	--	A0A4D6L4J7_VIGUN RecName: Full=C2H2-type domain-containing protein {ECO:0000259|PROSITE:PS00028};	FOG: PPR repeat	--	--	--	--	--
12h1_transcript_20945	1	27.0067	36.3667	0.223333	14.64	2084	K21444 poly(rC)-binding protein 3/4 | (RefSeq) KH domain-containing protein HEN4 (A)	--	PREDICTED: KH domain-containing protein HEN4-like [Vigna angularis]	RCF3_ARATH RecName: Full=RNA-binding KH domain-containing protein RCF3 {ECO:0000305|PubMed:23087326}; AltName: Full=Protein ENHANCED STRESS RESPONSE 1 {ECO:0000303|PubMed:25985302}; AltName: Full=Protein HIGH OSMOTIC STRESS GENE EXPRESSION 5 {ECO:0000303|PubMed:24146632}; AltName: Full=Protein REGULATOR OF CBF GENE EXPRESSION 3 {ECO:0000303|PubMed:23087326}; AltName: Full=Protein SHINY 1 {ECO:000…	A0A0S3T8F6_PHAAN SubName: Full=Uncharacterized protein {ECO:0000313|EMBL:BAU01276.1};	PolyC-binding proteins alphaCP-1 and related KH domain proteins	GO:0005737,cytoplasm; GO:0010445,nuclear dicing body; GO:0016607,nuclear speck; GO:0005634,nucleus; GO:0003729,mRNA binding; GO:0070878,primary miRNA binding; GO:0010286,heat acclimation; GO:0009867,jasmonic acid mediated signaling pathway; GO:0006397,mRNA processing; GO:0031053,primary miRNA processing; GO:1900150,regulation of defense response to fungus; GO:0010468,regulation of gene expression…	KH domain	--	--	--
12h1_transcript_21001	1	26.06	34.5767	17.8167	13.4967	2126	K13415 protein brassinosteroid insensitive 1 [EC:2.7.10.1 2.7.11.1] | (RefSeq) uncharacterized protein LOC103413440 isoform X1 (A)	ko04075: Plant hormone signal transduction	squamosa promoter-binding-like protein 8 [Vigna radiata var. radiata]	SPL8_ARATH RecName: Full=Squamosa promoter-binding-like protein 8;	A0A4D6MXP2_VIGUN SubName: Full=Transcription factor {ECO:0000313|EMBL:QCE04647.1};	--	GO:0005737,cytoplasm; GO:0005634,nucleus; GO:0003677,DNA binding; GO:0046872,metal ion binding; GO:0048653,anther development; GO:0030154,cell differentiation; GO:0009554,megasporogenesis; GO:0009556,microsporogenesis; GO:0003674,molecular_function; GO:0003676,nucleic acid binding; GO:0005488,binding; GO:0097159,organic cyclic compound binding; GO:1901363,heterocyclic compound binding; GO:0043167…	SBP domain	SBP	TF	SBP
12h1_transcript_2102	1	7.50333	8.59	5.90333	3.57333	4435	K14489 arabidopsis histidine kinase 2/3/4 (cytokinin receptor) [EC:2.7.13.3] | (RefSeq) histidine kinase 3 (A)	ko04075: Plant hormone signal transduction	histidine kinase 3 [Vigna radiata var. radiata]	AHK3_ARATH RecName: Full=Histidine kinase 3; EC=2.7.13.3; AltName: Full=Arabidopsis histidine kinase 3; Short=AtHK3; AltName: Full=Protein AUTHENTIC HIS-KINASE 3; AltName: Full=Protein ORESARA 12;	A0A1S3TH36_VIGRR RecName: Full=Histidine kinase {ECO:0000256|ARBA:ARBA00012438}; EC=2.7.13.3 {ECO:0000256|ARBA:ARBA00012438};	Sensory transduction histidine kinase	GO:0005789,endoplasmic reticulum membrane; GO:0016021,integral component of membrane; GO:0005634,nucleus; GO:0005886,plasma membrane; GO:0009884,cytokinin receptor activity; GO:0000155,phosphorelay sensor kinase activity; GO:0004673,protein histidine kinase activity; GO:0043424,protein histidine kinase binding; GO:0071215,cellular response to abscisic acid stimulus; GO:0070417,cellular response t…	CHASE domain	Others	TR	Others
12h1_transcript_21033	1	1.98333	2.54	0.1	0.74	2122	K13141 integrator complex subunit 4 | (RefSeq) protein SIEL-like (A)	--	PREDICTED: TOM1-like protein 2 [Vigna angularis]	TOL3_ARATH RecName: Full=TOM1-like protein 3 {ECO:0000305};	A0A4D6NPB0_VIGUN SubName: Full=Hepatocyte growth factor-regulated tyrosine kinase substrate {ECO:0000313|EMBL:QCE15693.1};	Cytosolic sorting protein GGA2/TOM1	GO:0016020,membrane; GO:0006886,intracellular protein transport; GO:0006810,transport; GO:0006811,ion transport; GO:0006820,anion transport; GO:0008104,protein localization; GO:0008150,biological_process; GO:0009987,cellular process; GO:0015031,protein transport; GO:0015833,peptide transport; GO:0033036,macromolecule localization; GO:0034613,cellular protein localization; GO:0042886,amide transpo…	GAT domain	--	--	--
12h1_transcript_21048	1	13.2967	12.9433	5.38333	5.46333	2118	K09481 protein transport protein SEC61 subunit beta | (RefSeq) uncharacterized protein LOC114188929 (A)	ko03060: Protein export; ko04141: Protein processing in endoplasmic reticulum; ko04145: Phagosome	--	--	--	--	--	--	--	--	--
12h1_transcript_21075	1	25.8167	30.6933	13.4233	11.4067	2100	K08101 phytochromobilin:ferredoxin oxidoreductase [EC:1.3.7.4] | (RefSeq) phytochromobilin:ferredoxin oxidoreductase, chloroplastic isoform X1 (A)	ko00860: Porphyrin metabolism; ko01110: Biosynthesis of secondary metabolites	uncharacterized protein LOC106769736 [Vigna radiata var. radiata]	--	A0A4D6N7N1_VIGUN SubName: Full=Uncharacterized protein {ECO:0000313|EMBL:QCE08539.1};	--	GO:0016021,integral component of membrane; GO:0005575,cellular_component; GO:0016020,membrane; GO:0031224,intrinsic component of membrane; GO:0110165,cellular anatomical entity	Tweety	--	--	--
12h1_transcript_21076	1	6.39	10.1467	0.0266667	0.00333333	2124	K01599 uroporphyrinogen decarboxylase [EC:4.1.1.37] | (RefSeq) uroporphyrinogen decarboxylase 1, chloroplastic-like isoform X1 (A)	ko00860: Porphyrin metabolism; ko01100: Metabolic pathways; ko01110: Biosynthesis of secondary metabolites; ko01240: Biosynthesis of cofactors	PREDICTED: uncharacterized protein LOC108338896 [Vigna angularis]	IOJAC_ARATH RecName: Full=Protein Iojap, chloroplastic; Flags: Precursor;	A0A0S3S9C1_PHAAN SubName: Full=Uncharacterized protein {ECO:0000313|EMBL:BAT89462.1};	--	GO:0009507,chloroplast; GO:0043023,ribosomal large subunit binding; GO:0090071,negative regulation of ribosome biogenesis; GO:0017148,negative regulation of translation; GO:0003674,molecular_function; GO:0005488,binding; GO:0043021,ribonucleoprotein complex binding; GO:0044877,protein-containing complex binding; GO:0008150,biological_process; GO:0009987,cellular process; GO:0022613,ribonucleoprot…	Ribosomal silencing factor during starvation	--	--	--
12h1_transcript_21094	1	60.0967	63.1633	23.42	18.38	2082	K07195 exocyst complex component 7 | (RefSeq) exocyst complex component EXO70B1-like (A)	--	exocyst complex component EXO70B1 [Vigna radiata var. radiata]	E70B1_ARATH RecName: Full=Exocyst complex component EXO70B1 {ECO:0000303|PubMed:23944713}; Short=AtExo70b1 {ECO:0000303|PubMed:23944713}; AltName: Full=Exocyst subunit Exo70 family protein B1 {ECO:0000303|PubMed:23944713};	A0A4D6MHV2_VIGUN RecName: Full=Exocyst subunit Exo70 family protein {ECO:0000256|RuleBase:RU365026};	Exocyst component protein and related proteins	GO:0005829,cytosol; GO:0012505,endomembrane system; GO:0000145,exocyst; GO:0070062,extracellular exosome; GO:0045335,phagocytic vesicle; GO:0005886,plasma membrane; GO:0006952,defense response; GO:0052542,defense response by callose deposition; GO:0042742,defense response to bacterium; GO:0050832,defense response to fungus; GO:0006887,exocytosis; GO:0006955,immune response; GO:0009789,positive re…	Exo70 exocyst complex subunit	--	--	--
12h1_transcript_21105	1	5.92333	4.82667	2.39333	3.11667	2117	K00695 sucrose synthase [EC:2.4.1.13] | (GenBank) sucrose synthase (A)	ko00500: Starch and sucrose metabolism; ko01100: Metabolic pathways; ko01110: Biosynthesis of secondary metabolites	TMV resistance protein N-like [Vigna radiata var. radiata]	TMVRN_NICGU RecName: Full=TMV resistance protein N; EC=3.2.2.6 {ECO:0000255|PROSITE-ProRule:PRU00204};	A0A1S3TMI7_VIGRR SubName: Full=TMV resistance protein N-like {ECO:0000313|RefSeq:XP_014494986.1};	--	GO:0005737,cytoplasm; GO:0043531,ADP binding; GO:0005524,ATP binding; GO:0050135,NAD(P)+ nucleosidase activity; GO:0061809,NAD+ nucleotidase, cyclic ADP-ribose generating; GO:0009626,plant-type hypersensitive response; GO:0007165,signal transduction; GO:0000166,nucleotide binding; GO:0003674,molecular_function; GO:0005488,binding; GO:0017076,purine nucleotide binding; GO:0030554,adenyl nucleotide…	TIR domain	--	--	--
12h1_transcript_21156	1	15.3333	16.9367	9.38333	8.94333	2070	--	--	PREDICTED: probable polyamine transporter At1g31830 [Vigna angularis]	PHSB_ARATH RecName: Full=Probable polyamine transporter At1g31830;	A0A4D6LR02_VIGUN SubName: Full=Basic amino acid/polyamine antiporter {ECO:0000313|EMBL:QCD90905.1};	Amino acid transporters	GO:0016021,integral component of membrane; GO:0005886,plasma membrane; GO:0015203,polyamine transmembrane transporter activity; GO:0015293,symporter activity; GO:0015846,polyamine transport; GO:0003674,molecular_function; GO:0005215,transporter activity; GO:0008509,anion transmembrane transporter activity; GO:0015075,ion transmembrane transporter activity; GO:0022857,transmembrane transporter act…	Amino acid permease	--	--	--
12h1_transcript_2119	1	2.49333	2.52333	0	0.843333	4429	K01530 phospholipid-translocating ATPase [EC:7.6.2.1] | (RefSeq) phospholipid-transporting ATPase 10-like (A)	--	PREDICTED: phospholipid-transporting ATPase 10-like [Vigna angularis]	ALA10_ARATH RecName: Full=Phospholipid-transporting ATPase 10 {ECO:0000303|PubMed:11402198}; Short=AtALA10 {ECO:0000303|PubMed:11402198}; EC=7.6.2.1 {ECO:0000305|PubMed:11402198}; AltName: Full=Aminophospholipid flippase 10 {ECO:0000303|PubMed:11402198};	A0A4D6KWK0_VIGUN RecName: Full=Phospholipid-transporting ATPase {ECO:0000256|RuleBase:RU362033}; EC=7.6.2.1 {ECO:0000256|RuleBase:RU362033};	P-type ATPase	GO:0016021,integral component of membrane; GO:0005886,plasma membrane; GO:0005524,ATP binding; GO:0140326,ATPase-coupled intramembrane lipid transporter activity; GO:0140333,glycerophospholipid flippase activity; GO:0000287,magnesium ion binding; GO:0090554,phosphatidylcholine floppase activity; GO:0045332,phospholipid translocation; GO:1901703,protein localization involved in auxin polar transpo…	Phospholipid-translocating P-type ATPase C-terminal	--	--	--
12h1_transcript_21217	1	20.19	25.4667	9.76667	11.4233	2117	K15015 solute carrier family 32 (vesicular inhibitory amino acid transporter) | (RefSeq) amino acid transporter AVT1C-like isoform X1 (A)	--	hypothetical protein PHAVU_003G092500g [Phaseolus vulgaris]	HIP32_ARATH RecName: Full=Heavy metal-associated isoprenylated plant protein 32 {ECO:0000303|PubMed:21072340, ECO:0000303|PubMed:23368984}; Short=AtHIP32 {ECO:0000303|PubMed:21072340, ECO:0000303|PubMed:23368984}; Flags: Precursor;	A0A4D6KQB6_VIGUN SubName: Full=Copper chaperone {ECO:0000313|EMBL:QCD79878.1};	Copper chaperone	GO:0005618,cell wall; GO:0046872,metal ion binding; GO:0003674,molecular_function; GO:0005488,binding; GO:0043167,ion binding; GO:0043169,cation binding; GO:0005575,cellular_component; GO:0030312,external encapsulating structure; GO:0071944,cell periphery; GO:0110165,cellular anatomical entity	Nuclear RNA-splicing-associated protein	--	--	--
12h1_transcript_21329	1	27.4833	34.83	20.1733	17.5567	2098	K02552 menaquinone-specific isochorismate synthase [EC:5.4.4.2] | (RefSeq) isochorismate synthase 2, chloroplastic isoform X1 (A)	ko00130: Ubiquinone and other terpenoid-quinone biosynthesis; ko01100: Metabolic pathways; ko01110: Biosynthesis of secondary metabolites; ko01240: Biosynthesis of cofactors	PREDICTED: isochorismate synthase 2, chloroplastic isoform X4 [Vigna angularis]	ICS_CATRO RecName: Full=Isochorismate synthase, chloroplastic; EC=5.4.4.2; Flags: Precursor;	A0A4D6MWX9_VIGUN RecName: Full=Isochorismate synthase {ECO:0000256|ARBA:ARBA00012824}; EC=5.4.4.2 {ECO:0000256|ARBA:ARBA00012824};	Isochorismate synthase	GO:0009507,chloroplast; GO:0008909,isochorismate synthase activity; GO:0009058,biosynthetic process; GO:0006952,defense response; GO:0003674,molecular_function; GO:0003824,catalytic activity; GO:0016853,isomerase activity; GO:0016866,intramolecular transferase activity; GO:0050486,intramolecular transferase activity, transferring hydroxy groups; GO:0008150,biological_process; GO:0008152,metabolic…	chorismate binding enzyme	--	--	--
12h1_transcript_21440	1	17.4233	14.9933	4.16333	5.00667	2106	K04733 interleukin-1 receptor-associated kinase 4 [EC:2.7.11.1] | (RefSeq) proline-rich receptor-like protein kinase PERK12 (A)	--	LEAF RUST 10 DISEASE-RESISTANCE LOCUS RECEPTOR-LIKE PROTEIN KINASE-like 1.5 [Vigna radiata var. radiata]	LRL15_ARATH RecName: Full=LEAF RUST 10 DISEASE-RESISTANCE LOCUS RECEPTOR-LIKE PROTEIN KINASE-like 1.5 {ECO:0000303|PubMed:12805585}; EC=2.7.11.1; AltName: Full=Probable receptor-like serine/threonine-protein kinase LRK10L-1.5 {ECO:0000305}; Flags: Precursor;	A0A4D6LPV4_VIGUN SubName: Full=Interleukin-1 receptor-associated kinase 4 {ECO:0000313|EMBL:QCD90523.1};	Serine/threonine protein kinase	GO:0016021,integral component of membrane; GO:0005886,plasma membrane; GO:0005524,ATP binding; GO:0106310,protein serine kinase activity; GO:0004674,protein serine/threonine kinase activity; GO:0106311,protein threonine kinase activity; GO:0007166,cell surface receptor signaling pathway; GO:0006468,protein phosphorylation; GO:0000166,nucleotide binding; GO:0003674,molecular_function; GO:0005488,b…	Protein tyrosine kinase	--	--	--
12h1_transcript_2146	1	1.99667	1.54667	0.03	0.9	4442	K01090 protein phosphatase [EC:3.1.3.16] | (RefSeq) serine/threonine-protein phosphatase BSL1 homolog isoform X1 (A)	--	serine/threonine-protein phosphatase BSL3 [Vigna radiata var. radiata]	BSL3_ARATH RecName: Full=Serine/threonine-protein phosphatase BSL3; EC=3.1.3.16; AltName: Full=BSU1-like protein 3;	A0A4D6LHH0_VIGUN RecName: Full=Serine/threonine-protein phosphatase {ECO:0000256|PIRNR:PIRNR036363, ECO:0000256|RuleBase:RU004273}; EC=3.1.3.16 {ECO:0000256|PIRNR:PIRNR036363, ECO:0000256|RuleBase:RU004273};	Kelch repeat-containing proteins	GO:0005829,cytosol; GO:0005634,nucleus; GO:0005777,peroxisome; GO:0005886,plasma membrane; GO:0046872,metal ion binding; GO:0106306,protein serine phosphatase activity; GO:0106307,protein threonine phosphatase activity; GO:0009742,brassinosteroid mediated signaling pathway; GO:0003674,molecular_function; GO:0005488,binding; GO:0043167,ion binding; GO:0043169,cation binding; GO:0003824,catalytic a…	Galactose oxidase, central domain	--	--	--
12h1_transcript_21461	1	20.76	28.4433	14.2833	10.66	2081	K15277 solute carrier family 35 (adenosine 3'-phospho 5'-phosphosulfate transporter), member B3 | (RefSeq) UDP-galactose/UDP-glucose transporter 4-like isoform X1 (A)	--	stomatal closure-related actin-binding protein 3 isoform X1 [Vigna radiata var. radiata]	SCAB3_ARATH RecName: Full=Stomatal closure-related actin-binding protein 3 {ECO:0000303|PubMed:21719691};	A0A3Q0ET47_VIGRR SubName: Full=stomatal closure-related actin-binding protein 3 isoform X1 {ECO:0000313|RefSeq:XP_022633392.1};	--	GO:0005737,cytoplasm; GO:0005856,cytoskeleton; GO:0005886,plasma membrane; GO:0003779,actin binding; GO:0007015,actin filament organization; GO:0007623,circadian rhythm; GO:0010119,regulation of stomatal movement; GO:0003674,molecular_function; GO:0005488,binding; GO:0005515,protein binding; GO:0008092,cytoskeletal protein binding; GO:0006996,organelle organization; GO:0007010,cytoskeleton organi…	Coiled-coil regions of plant-specific actin-binding protein	--	--	--
12h1_transcript_21494	1	8.34333	10.58	2.72667	0.633333	2068	K13415 protein brassinosteroid insensitive 1 [EC:2.7.10.1 2.7.11.1] | (RefSeq) uncharacterized protein LOC103413440 isoform X1 (A)	ko04075: Plant hormone signal transduction	PREDICTED: squamosa promoter-binding-like protein 12 [Vigna angularis]	SPL12_ORYSI RecName: Full=Squamosa promoter-binding-like protein 12;	A0A4D6NIC6_VIGUN SubName: Full=Transcription factor {ECO:0000313|EMBL:QCE13088.1};	--	GO:0005634,nucleus; GO:0003677,DNA binding; GO:0046872,metal ion binding; GO:0003674,molecular_function; GO:0003676,nucleic acid binding; GO:0005488,binding; GO:0097159,organic cyclic compound binding; GO:1901363,heterocyclic compound binding; GO:0043167,ion binding; GO:0043169,cation binding; GO:0005575,cellular_component; GO:0005622,intracellular anatomical structure; GO:0043226,organelle; GO:0…	SBP domain	SBP	TF	SBP
12h1_transcript_21572	1	44.8567	50.0367	35.61	23.0467	1987	K18875 enhanced disease susceptibility 1 protein | (RefSeq) protein EDS1B-like (A)	ko04626: Plant-pathogen interaction	senescence-associated carboxylesterase 101 isoform X1 [Vigna radiata var. radiata]	SG101_ARATH RecName: Full=Senescence-associated carboxylesterase 101; EC=3.1.1.1; Flags: Precursor;	A0A4D6M176_VIGUN SubName: Full=Alpha/Beta hydrolase fold {ECO:0000313|EMBL:QCD94922.1};	--	GO:0005737,cytoplasm; GO:0016021,integral component of membrane; GO:0005634,nucleus; GO:0052689,carboxylic ester hydrolase activity; GO:0080030,methyl indole-3-acetate esterase activity; GO:0007568,aging; GO:0050829,defense response to Gram-negative bacterium; GO:0060866,leaf abscission; GO:0016042,lipid catabolic process; GO:1900426,positive regulation of defense response to bacterium; GO:190229…	Enhanced disease susceptibility 1 protein EP domain	--	--	--
12h1_transcript_2159	1	2.06	1.86333	0	1.09	4389	K18669 dual specificity tyrosine-phosphorylation-regulated kinase 2/3/4 [EC:2.7.12.1] | (RefSeq) hypothetical protein (A)	--	PREDICTED: uncharacterized protein LOC108345616 [Vigna angularis]	YAK1_ARATH RecName: Full=Dual specificity protein kinase YAK1 homolog {ECO:0000305}; Short=AtYAK1 {ECO:0000303|PubMed:26452715}; EC=2.7.12.1 {ECO:0000269|PubMed:26452715}; AltName: Full=Dual specificity tyrosine-phosphorylation-regulated kinase YAK1 {ECO:0000305};	A0A4D6LUS6_VIGUN SubName: Full=Dual-specificity tyrosine-phosphorylation regulated kinase {ECO:0000313|EMBL:QCD92377.1};	Dual-specificity tyrosine-phosphorylation regulated kinase	GO:0005737,cytoplasm; GO:0005829,cytosol; GO:0009506,plasmodesma; GO:0005524,ATP binding; GO:0106310,protein serine kinase activity; GO:0004674,protein serine/threonine kinase activity; GO:0004712,protein serine/threonine/tyrosine kinase activity; GO:0106311,protein threonine kinase activity; GO:0004713,protein tyrosine kinase activity; GO:0004714,transmembrane receptor protein tyrosine kinase ac…	Protein kinase domain	--	--	--
12h1_transcript_21594	1	43.1833	31.31	23.28	19.5567	2075	K19525 vacuolar protein sorting-associated protein 13A/C | (RefSeq) hypothetical protein (A)	--	uncharacterized protein LOC106759831 [Vigna radiata var. radiata]	--	A0A4D6M4S6_VIGUN SubName: Full=Vacuolar protein sorting-associated protein 62 {ECO:0000313|EMBL:QCD96175.1};	--	--	Vacuolar protein sorting-associated protein 62	--	--	--
12h1_transcript_2173	1	3.84	3.77667	0.0666667	0	4370	K12616 enhancer of mRNA-decapping protein 4 | (RefSeq) enhancer of mRNA-decapping protein 4-like (A)	ko03018: RNA degradation	PREDICTED: enhancer of mRNA-decapping protein 4-like [Vigna angularis]	VCS_ARATH RecName: Full=Enhancer of mRNA-decapping protein 4; AltName: Full=Protein VARICOSE;	A0A4D6KKR1_VIGUN SubName: Full=Enhancer of mRNA-decapping protein 4 {ECO:0000313|EMBL:QCD78098.1};	Nuclear protein, contains WD40 repeats	GO:0005829,cytosol; GO:0005634,nucleus; GO:0000932,P-body; GO:0003729,mRNA binding; GO:0042803,protein homodimerization activity; GO:0071365,cellular response to auxin stimulus; GO:0031087,deadenylation-independent decapping of nuclear-transcribed mRNA; GO:0009965,leaf morphogenesis; GO:0006402,mRNA catabolic process; GO:0006397,mRNA processing; GO:0009791,post-embryonic development; GO:0010072,p…	WD40 region of Ge1, enhancer of mRNA-decapping protein	--	--	--
12h1_transcript_21737	1	19.5467	12.78	6.76	5.95	2060	K13412 calcium-dependent protein kinase [EC:2.7.11.1] | (RefSeq) calcium-dependent protein kinase 2-like (A)	ko04626: Plant-pathogen interaction	calcium-dependent protein kinase 2 [Vigna radiata var. radiata]	CDPK9_ARATH RecName: Full=Calcium-dependent protein kinase 9; EC=2.7.11.1; AltName: Full=Calmodulin-domain protein kinase CDPK isoform 9;	A0A1S3UES8_VIGRR SubName: Full=calcium-dependent protein kinase 2 {ECO:0000313|RefSeq:XP_014504542.1};	Ca2+/calmodulin-dependent protein kinase, EF-Hand protein superfamily	GO:0005737,cytoplasm; GO:0005829,cytosol; GO:0005634,nucleus; GO:0005886,plasma membrane; GO:0005524,ATP binding; GO:0005509,calcium ion binding; GO:0009931,calcium-dependent protein serine/threonine kinase activity; GO:0005516,calmodulin binding; GO:0004683,calmodulin-dependent protein kinase activity; GO:0106310,protein serine kinase activity; GO:0106311,protein threonine kinase activity; GO:00…	Protein kinase domain	--	--	--
12h1_transcript_21747	1	82.3233	92.1167	46.72	50.7233	2038	K03327 multidrug resistance protein, MATE family | (RefSeq) protein DETOXIFICATION 34-like (A)	--	PREDICTED: rust resistance kinase Lr10-like isoform X1 [Vigna angularis]	LRK10_WHEAT RecName: Full=Rust resistance kinase Lr10 {ECO:0000312|EMBL:AAC49629.1}; EC=2.7.11.1; AltName: Full=Probable receptor-like serine/threonine-protein kinase LRK10; Flags: Precursor;	A0A4D6MHQ0_VIGUN SubName: Full=Somatic embryogenesis receptor kinase 4 {ECO:0000313|EMBL:QCE00241.1};	Serine/threonine protein kinase	GO:0016021,integral component of membrane; GO:0005886,plasma membrane; GO:0005524,ATP binding; GO:0106310,protein serine kinase activity; GO:0106311,protein threonine kinase activity; GO:0000166,nucleotide binding; GO:0003674,molecular_function; GO:0005488,binding; GO:0017076,purine nucleotide binding; GO:0030554,adenyl nucleotide binding; GO:0032553,ribonucleotide binding; GO:0032555,purine ribo…	Protein tyrosine kinase	--	--	--
12h1_transcript_2189	1	2.13667	2.56667	0.5	0.776667	4402	K16240 protein suppressor of PHYA-105 1 | (RefSeq) protein SPA1-RELATED 2 (A)	ko04712: Circadian rhythm - plant	protein SPA1-RELATED 2 isoform X1 [Vigna radiata var. radiata]	SPA2_ARATH RecName: Full=Protein SPA1-RELATED 2;	A0A4D6LT97_VIGUN SubName: Full=E3 ubiquitin-protein ligase RFWD2 {ECO:0000313|EMBL:QCD91710.1};	--	GO:0080008,Cul4-RING E3 ubiquitin ligase complex; GO:0005634,nucleus; GO:0005524,ATP binding; GO:0004672,protein kinase activity; GO:0009640,photomorphogenesis; GO:0009585,red, far-red light phototransduction; GO:0000166,nucleotide binding; GO:0003674,molecular_function; GO:0005488,binding; GO:0017076,purine nucleotide binding; GO:0030554,adenyl nucleotide binding; GO:0032553,ribonucleotide bindi…	WD domain, G-beta repeat	--	--	--
12h1_transcript_21930	1	4.74	5.81667	1.83	2.85333	1948	K19891 glucan endo-1,3-beta-glucosidase 1/2/3 [EC:3.2.1.39] | (RefSeq) glucan endo-1,3-beta-glucosidase 1-like isoform X1 (A)	ko00500: Starch and sucrose metabolism; ko01100: Metabolic pathways	glucan endo-1,3-beta-glucosidase 1 isoform X1 [Vigna radiata var. radiata]	E131_ARATH RecName: Full=Glucan endo-1,3-beta-glucosidase 1; EC=3.2.1.39; AltName: Full=(1->3)-beta-glucan endohydrolase 1; Short=(1->3)-beta-glucanase 1; AltName: Full=Beta-1,3-endoglucanase 1; Short=Beta-1,3-glucanase 1; Flags: Precursor;	A0A4D6KL36_VIGUN RecName: Full=(1->3)-beta-glucan endohydrolase {ECO:0000256|ARBA:ARBA00020943}; EC=3.2.1.39 {ECO:0000256|ARBA:ARBA00012780}; AltName: Full=Beta-1,3-endoglucanase {ECO:0000256|ARBA:ARBA00013986};	--	GO:0046658,anchored component of plasma membrane; GO:0005576,extracellular region; GO:0042973,glucan endo-1,3-beta-D-glucosidase activity; GO:0005975,carbohydrate metabolic process; GO:0006952,defense response; GO:0003674,molecular_function; GO:0003824,catalytic activity; GO:0004553,hydrolase activity, hydrolyzing O-glycosyl compounds; GO:0008422,beta-glucosidase activity; GO:0015926,glucosidase …	Glycosyl hydrolases family 17	--	--	--
12h1_transcript_21943	1	6.37	5.65333	0	3.48	2027	K09597 signal peptide peptidase-like 2B [EC:3.4.23.-] | (RefSeq) signal peptide peptidase-like 2 (A)	--	PREDICTED: signal peptide peptidase-like 2 [Vigna angularis]	SIPL2_ORYSJ RecName: Full=Signal peptide peptidase-like 2; Short=OsSPPL2; EC=3.4.23.-; Flags: Precursor;	A0A4D6NJ32_VIGUN SubName: Full=Signal peptide peptidase-like 2B {ECO:0000313|EMBL:QCE12991.1};	Uncharacterized conserved protein, contains PA domain	GO:0010008,endosome membrane; GO:0030660,Golgi-associated vesicle membrane; GO:0071458,integral component of cytoplasmic side of endoplasmic reticulum membrane; GO:0071556,integral component of lumenal side of endoplasmic reticulum membrane; GO:0005765,lysosomal membrane; GO:0042500,aspartic endopeptidase activity, intramembrane cleaving; GO:0033619,membrane protein proteolysis; GO:0003674,molecu…	Signal peptide peptidase	--	--	--
12h1_transcript_21960	1	0.833333	1.15	0	0.253333	2041	K06215 pyridoxal 5'-phosphate synthase pdxS subunit [EC:4.3.3.6] | (RefSeq) pyridoxal 5'-phosphate synthase subunit PDX1 (A)	ko00750: Vitamin B6 metabolism; ko01100: Metabolic pathways; ko01240: Biosynthesis of cofactors	PREDICTED: pyridoxal 5'-phosphate synthase subunit PDX1 [Vigna angularis]	PDX1_PHAVU RecName: Full=Pyridoxal 5'-phosphate synthase subunit PDX1; Short=PLP synthase subunit PDX1; EC=4.3.3.6; AltName: Full=pvPDX1;	A0A0L9VG19_PHAAN RecName: Full=SOR_SNZ domain-containing protein {ECO:0000259|Pfam:PF01680};	Stationary phase-induced protein, SOR/SNZ family	GO:0036381,pyridoxal 5'-phosphate synthase (glutamine hydrolysing) activity; GO:0042823,pyridoxal phosphate biosynthetic process; GO:0003674,molecular_function; GO:0003824,catalytic activity; GO:0016829,lyase activity; GO:0016840,carbon-nitrogen lyase activity; GO:0016843,amine-lyase activity; GO:0006081,cellular aldehyde metabolic process; GO:0006725,cellular aromatic compound metabolic process;…	SOR/SNZ family	--	--	--
12h1_transcript_21963	1	27.17	32.02	17.1933	23.5367	2036	K18875 enhanced disease susceptibility 1 protein | (RefSeq) protein EDS1L-like (A)	ko04626: Plant-pathogen interaction	protein EDS1L [Vigna radiata var. radiata]	EDS1C_ARATH RecName: Full=Protein EDS1 {ECO:0000305}; AltName: Full=Enhanced disease susceptibility 1 {ECO:0000303|PubMed:10077677};	A0A4D6NPV9_VIGUN SubName: Full=Alpha/Beta hydrolase fold {ECO:0000313|EMBL:QCE13847.1};	--	GO:0005737,cytoplasm; GO:0005783,endoplasmic reticulum; GO:0005634,nucleus; GO:0016298,lipase activity; GO:0042803,protein homodimerization activity; GO:0010618,aerenchyma formation; GO:0050829,defense response to Gram-negative bacterium; GO:0060866,leaf abscission; GO:0006629,lipid metabolic process; GO:0009626,plant-type hypersensitive response; GO:0010942,positive regulation of cell death; GO:…	Enhanced disease susceptibility 1 protein EP domain	--	--	--
12h1_transcript_22224	1	10.4967	6.79667	0	6.44333	2026	K01772 protoporphyrin/coproporphyrin ferrochelatase [EC:4.98.1.1 4.99.1.9] | (RefSeq) ferrochelatase-2, chloroplastic-like (A)	ko00860: Porphyrin metabolism; ko01100: Metabolic pathways; ko01110: Biosynthesis of secondary metabolites; ko01240: Biosynthesis of cofactors	ferrochelatase-2, chloroplastic isoform X1 [Vigna radiata var. radiata]	HEMH2_ORYSJ RecName: Full=Ferrochelatase-2, chloroplastic; EC=4.99.1.1; AltName: Full=Ferrochelatase II; AltName: Full=Heme synthase 2; AltName: Full=Protoheme ferro-lyase 2; Flags: Precursor;	A0A4D6L8Q1_VIGUN RecName: Full=Ferrochelatase {ECO:0000256|RuleBase:RU000607}; EC=4.99.1.1 {ECO:0000256|RuleBase:RU000607};	Protoheme ferro-lyase (ferrochelatase)	GO:0009507,chloroplast; GO:0005739,mitochondrion; GO:0004325,ferrochelatase activity; GO:0006783,heme biosynthetic process; GO:0003674,molecular_function; GO:0003824,catalytic activity; GO:0016829,lyase activity; GO:0006725,cellular aromatic compound metabolic process; GO:0006778,porphyrin-containing compound metabolic process; GO:0006779,porphyrin-containing compound biosynthetic process; GO:000…	Ferrochelatase	--	--	--
12h1_transcript_22262	1	24.9933	30.8433	10.3867	12.9333	1998	--	--	hypothetical protein PHAVU_010G062900g [Phaseolus vulgaris]	--	A0A4D6MQD5_VIGUN SubName: Full=S-adenosyl-L-methionine-dependent methyltransferase {ECO:0000313|EMBL:QCE03248.1};	--	GO:0016021,integral component of membrane; GO:0008168,methyltransferase activity; GO:0032259,methylation; GO:0003674,molecular_function; GO:0003824,catalytic activity; GO:0016740,transferase activity; GO:0016741,transferase activity, transferring one-carbon groups; GO:0008150,biological_process; GO:0008152,metabolic process; GO:0005575,cellular_component; GO:0016020,membrane; GO:0031224,intrinsic…	Methyltransferase domain	--	--	--
12h1_transcript_22285	1	15.8167	18.9833	5.78	4.17667	2013	--	--	uncharacterized protein LOC106757959 [Vigna radiata var. radiata]	--	A0A4D6MBJ5_VIGUN RecName: Full=TPR_REGION domain-containing protein {ECO:0000259|PROSITE:PS50293};	--	GO:0006396,RNA processing; GO:0006139,nucleobase-containing compound metabolic process; GO:0006725,cellular aromatic compound metabolic process; GO:0006807,nitrogen compound metabolic process; GO:0008150,biological_process; GO:0008152,metabolic process; GO:0009987,cellular process; GO:0010467,gene expression; GO:0016070,RNA metabolic process; GO:0034641,cellular nitrogen compound metabolic proces…	Tetratricopeptide repeat	--	--	--
12h1_transcript_22301	1	175.257	114.473	0.63	93.5633	1946	K01188 beta-glucosidase [EC:3.2.1.21] | (RefSeq) beta-glucosidase 12-like (A)	ko00460: Cyanoamino acid metabolism; ko00500: Starch and sucrose metabolism; ko00999: Biosynthesis of various plant secondary metabolites; ko01100: Metabolic pathways; ko01110: Biosynthesis of secondary metabolites	PREDICTED: cyanogenic beta-glucosidase-like [Vigna angularis]	BGL12_ORYSI RecName: Full=Beta-glucosidase 12 {ECO:0000305}; EC=3.2.1.21 {ECO:0000305}; Flags: Precursor;	A0A0S3SG11_PHAAN SubName: Full=Uncharacterized protein {ECO:0000313|EMBL:BAT91789.1};	Beta-glucosidase, lactase phlorizinhydrolase, and related proteins	GO:0005576,extracellular region; GO:0008422,beta-glucosidase activity; GO:0102483,scopolin beta-glucosidase activity; GO:0005975,carbohydrate metabolic process; GO:0003674,molecular_function; GO:0003824,catalytic activity; GO:0004553,hydrolase activity, hydrolyzing O-glycosyl compounds; GO:0015926,glucosidase activity; GO:0016787,hydrolase activity; GO:0016798,hydrolase activity, acting on glycos…	Glycosyl hydrolase family 1	--	--	--
12h1_transcript_22338	1	6.36667	3.88333	0.233333	0.11	2010	K13412 calcium-dependent protein kinase [EC:2.7.11.1] | (RefSeq) calcium-dependent protein kinase 28-like (A)	ko04626: Plant-pathogen interaction	PREDICTED: calcium-dependent protein kinase 28-like [Vigna angularis]	CDPKS_ARATH RecName: Full=Calcium-dependent protein kinase 28 {ECO:0000303|Ref.6}; EC=2.7.11.1 {ECO:0000269|PubMed:25525792};	A0A4D6LQE1_VIGUN SubName: Full=Ca2+/calmodulin-dependent protein kinase {ECO:0000313|EMBL:QCD91112.1};	Ca2+/calmodulin-dependent protein kinase, EF-Hand protein superfamily	GO:0005737,cytoplasm; GO:0005634,nucleus; GO:0005886,plasma membrane; GO:0005524,ATP binding; GO:0005509,calcium ion binding; GO:0009931,calcium-dependent protein serine/threonine kinase activity; GO:0005516,calmodulin binding; GO:0004683,calmodulin-dependent protein kinase activity; GO:0106310,protein serine kinase activity; GO:0004674,protein serine/threonine kinase activity; GO:0004722,protein…	EF hand	--	--	--
12h1_transcript_2235	1	1.89667	3.17333	0	1.11667	4392	K20363 protein YIPF5/7 | (RefSeq) uncharacterized protein LOC114296056 isoform X1 (A)	--	uncharacterized protein LOC106764868 [Vigna radiata var. radiata]	--	A0A4D6MH18_VIGUN SubName: Full=Uncharacterized protein {ECO:0000313|EMBL:QCE00706.1};	--	--	--	--	--	--
12h1_transcript_22460	1	149.783	102.997	56.1133	48.1733	1963	K00422 polyphenol oxidase [EC:1.10.3.1] | (RefSeq) polyphenol oxidase, chloroplastic-like (A)	ko00350: Tyrosine metabolism; ko00950: Isoquinoline alkaloid biosynthesis; ko01100: Metabolic pathways; ko01110: Biosynthesis of secondary metabolites	polyphenol oxidase, chloroplastic-like, partial [Vigna radiata var. radiata]	PPO_MALDO RecName: Full=Polyphenol oxidase, chloroplastic; Short=PPO; EC=1.10.3.1; AltName: Full=Catechol oxidase; Flags: Precursor;	A0A4D6L761_VIGUN SubName: Full=Polyphenol oxidase {ECO:0000313|EMBL:QCD84316.1};	--	GO:0009543,chloroplast thylakoid lumen; GO:0004097,catechol oxidase activity; GO:0046872,metal ion binding; GO:0046148,pigment biosynthetic process; GO:0003674,molecular_function; GO:0003824,catalytic activity; GO:0016491,oxidoreductase activity; GO:0016679,oxidoreductase activity, acting on diphenols and related substances as donors; GO:0016682,oxidoreductase activity, acting on diphenols and re…	Protein of unknown function (DUF_B2219)	--	--	--
12h1_transcript_22515	1	25.2767	25.38	15.8867	9.84	1974	K20772 1-aminocyclopropane-1-carboxylate synthase 1/2/6 [EC:4.4.1.14] | (RefSeq) 1-aminocyclopropane-1-carboxylate synthase (A)	ko00270: Cysteine and methionine metabolism; ko01100: Metabolic pathways; ko01110: Biosynthesis of secondary metabolites; ko04016: MAPK signaling pathway - plant	PREDICTED: 1-aminocyclopropane-1-carboxylate synthase [Vigna angularis]	1A1C_SOYBN RecName: Full=1-aminocyclopropane-1-carboxylate synthase; Short=ACC synthase; EC=4.4.1.14; AltName: Full=S-adenosyl-L-methionine methylthioadenosine-lyase;	A0A4D6L9K9_VIGUN SubName: Full=1-aminocyclopropane-1-carboxylate synthase {ECO:0000313|EMBL:QCD85074.1};	1-aminocyclopropane-1-carboxylate synthase, and related proteins	GO:0016847,1-aminocyclopropane-1-carboxylate synthase activity; GO:0030170,pyridoxal phosphate binding; GO:0009693,ethylene biosynthetic process; GO:0009835,fruit ripening; GO:0003674,molecular_function; GO:0003824,catalytic activity; GO:0016829,lyase activity; GO:0016846,carbon-sulfur lyase activity; GO:0005488,binding; GO:0019842,vitamin binding; GO:0036094,small molecule binding; GO:0043167,io…	Aminotransferase class I and II	--	--	--
12h1_transcript_22544	1	25.9333	24.7767	14.67	12.9833	1991	K10257 acyl-lipid omega-3 desaturase [EC:1.14.19.25 1.14.19.35 1.14.19.36] | (RefSeq) omega-3 fatty acid desaturase, chloroplastic-like (A)	--	chloroplast omega-3 fatty acid desaturase [Vigna unguiculata]	FAD3C_SOYBN RecName: Full=Omega-3 fatty acid desaturase, chloroplastic; EC=1.14.19.-; Flags: Precursor;	A0A4D6MQ76_VIGUN SubName: Full=Omega-3 fatty acid desaturase {ECO:0000313|EMBL:QCE03573.1};	--	GO:0031969,chloroplast membrane; GO:0016717,oxidoreductase activity, acting on paired donors, with oxidation of a pair of donors resulting in the reduction of molecular oxygen to two molecules of water; GO:0006636,unsaturated fatty acid biosynthetic process; GO:0003674,molecular_function; GO:0003824,catalytic activity; GO:0016491,oxidoreductase activity; GO:0016705,oxidoreductase activity, acting…	Domain of unknown function (DUF3474)	--	--	--
12h1_transcript_22577	1	23.9767	28.5333	12	13.3333	1932	--	--	uncharacterized protein LOC106769596 isoform X1 [Vigna radiata var. radiata]	NADKC_ARATH RecName: Full=Calmodulin calcium-dependent NAD kinase {ECO:0000305}; EC=2.7.1.23 {ECO:0000269|PubMed:31554701}; AltName: Full=NAD kinase-CaM dependent protein {ECO:0000303|PubMed:31554701}; Short=NADKc {ECO:0000303|PubMed:31554701};	A0A1S3UY02_VIGRR SubName: Full=uncharacterized protein LOC106769596 isoform X1 {ECO:0000313|RefSeq:XP_014510764.1};	--	GO:0005741,mitochondrial outer membrane; GO:0005524,ATP binding; GO:0005516,calmodulin binding; GO:0003951,NAD+ kinase activity; GO:0000166,nucleotide binding; GO:0003674,molecular_function; GO:0005488,binding; GO:0017076,purine nucleotide binding; GO:0030554,adenyl nucleotide binding; GO:0032553,ribonucleotide binding; GO:0032555,purine ribonucleotide binding; GO:0032559,adenyl ribonucleotide bi…	CD20-like family	--	--	--
12h1_transcript_22676	1	27.6767	29.9933	14.26	19.3467	1980	--	--	hypothetical protein VIGAN_04024300 [Vigna angularis var. angularis]	CRWN1_ARATH RecName: Full=Protein CROWDED NUCLEI 1 {ECO:0000303|PubMed:24308514}; AltName: Full=Protein KAKU2 {ECO:0000303|PubMed:24824484}; AltName: Full=Protein LITTLE NUCLEI 1 {ECO:0000303|PubMed:17873096};	A0A0S3RRD9_PHAAN SubName: Full=Uncharacterized protein {ECO:0000313|EMBL:BAT83139.1};	--	GO:0000785,chromatin; GO:0005829,cytosol; GO:0005739,mitochondrion; GO:0005635,nuclear envelope; GO:0005652,nuclear lamina; GO:0031965,nuclear membrane; GO:0034399,nuclear periphery; GO:0005654,nucleoplasm; GO:0005634,nucleus; GO:0006997,nucleus organization; GO:0097298,regulation of nucleus size; GO:0006996,organelle organization; GO:0008150,biological_process; GO:0009987,cellular process; GO:00…	Domain of unknown function (DUF3552)	--	--	--
12h1_transcript_22682	1	11.8967	8.56667	4.81	5.89	1983	K05909 laccase [EC:1.10.3.2] | (RefSeq) laccase-4-like (A)	--	laccase-4 [Vigna radiata var. radiata]	LAC4_ARATH RecName: Full=Laccase-4; EC=1.10.3.2; AltName: Full=Benzenediol:oxygen oxidoreductase 4; AltName: Full=Diphenol oxidase 4; AltName: Full=Protein IRREGULAR XYLEM 12; AltName: Full=Urishiol oxidase 4; Flags: Precursor;	A0A4D6KKQ3_VIGUN RecName: Full=Laccase {ECO:0000256|ARBA:ARBA00012297, ECO:0000256|RuleBase:RU361119}; EC=1.10.3.2 {ECO:0000256|ARBA:ARBA00012297, ECO:0000256|RuleBase:RU361119}; AltName: Full=Benzenediol:oxygen oxidoreductase {ECO:0000256|RuleBase:RU361119}; AltName: Full=Diphenol oxidase {ECO:0000256|RuleBase:RU361119}; AltName: Full=Urishiol oxidase {ECO:0000256|RuleBase:RU361119};	Multicopper oxidases	GO:0048046,apoplast; GO:0009505,plant-type cell wall; GO:0005507,copper ion binding; GO:0052716,hydroquinone:oxygen oxidoreductase activity; GO:0016491,oxidoreductase activity; GO:0009809,lignin biosynthetic process; GO:0046274,lignin catabolic process; GO:0009834,plant-type secondary cell wall biogenesis; GO:0003674,molecular_function; GO:0005488,binding; GO:0043167,ion binding; GO:0043169,catio…	Multicopper oxidase	--	--	--
12h1_transcript_22707	1	47.33	40.9933	16.2767	31.4867	1927	K00128 aldehyde dehydrogenase (NAD+) [EC:1.2.1.3] | (RefSeq) aldehyde dehydrogenase family 2 member B7, mitochondrial-like (A)	ko00010: Glycolysis / Gluconeogenesis; ko00053: Ascorbate and aldarate metabolism; ko00071: Fatty acid degradation; ko00280: Valine, leucine and isoleucine degradation; ko00310: Lysine degradation; ko00330: Arginine and proline metabolism; ko00340: Histidine metabolism; ko00380: Tryptophan metabolism; ko00410: beta-Alanine metabolism; ko00561: Glycerolipid metabolism; ko00620: Pyruvate metabolism…	PREDICTED: aldehyde dehydrogenase family 2 member B7, mitochondrial-like [Vigna angularis]	BALDH_ANTMA RecName: Full=Benzaldehyde dehydrogenase, mitochondrial {ECO:0000303|PubMed:19292760}; EC=1.2.1.28 {ECO:0000269|PubMed:19292760}; AltName: Full=2-phenylacetaldehyde dehydrogenase {ECO:0000305}; EC=1.2.1.39 {ECO:0000269|PubMed:19292760}; AltName: Full=Acetaldehyde dehydrogenase {ECO:0000305}; EC=1.2.1.3 {ECO:0000269|PubMed:19292760}; Flags: Precursor;	A0A4D6LQB3_VIGUN SubName: Full=Aldehyde dehydrogenase {ECO:0000313|EMBL:QCD90625.1};	Aldehyde dehydrogenase	GO:0005739,mitochondrion; GO:0008774,acetaldehyde dehydrogenase (acetylating) activity; GO:0004029,aldehyde dehydrogenase (NAD+) activity; GO:0018479,benzaldehyde dehydrogenase (NAD+) activity; GO:0043878,glyceraldehyde-3-phosphate dehydrogenase (NAD+) (non-phosphorylating) activity; GO:0008957,phenylacetaldehyde dehydrogenase activity; GO:0007623,circadian rhythm; GO:0010597,green leaf volatile …	Aldehyde dehydrogenase family	--	--	--
12h1_transcript_22746	1	12.3767	14.6333	8.17333	5.67667	1920	K20456 oxysterol-binding protein 1 | (RefSeq) hypothetical protein (A)	--	protein DETOXIFICATION 45, chloroplastic [Vigna radiata var. radiata]	DTX45_ARATH RecName: Full=Protein DETOXIFICATION 45, chloroplastic {ECO:0000303|PubMed:11739388}; Short=AtDTX45 {ECO:0000303|PubMed:11739388}; AltName: Full=Multidrug and toxic compound extrusion protein 45 {ECO:0000305}; Short=MATE protein 45 {ECO:0000305}; Flags: Precursor;	A0A4D6MMB8_VIGUN RecName: Full=Protein DETOXIFICATION {ECO:0000256|RuleBase:RU004914}; AltName: Full=Multidrug and toxic compound extrusion protein {ECO:0000256|RuleBase:RU004914};	Uncharacterized membrane protein, predicted efflux pump	GO:0009507,chloroplast; GO:0031969,chloroplast membrane; GO:0016021,integral component of membrane; GO:0015297,antiporter activity; GO:0042910,xenobiotic transmembrane transporter activity; GO:0003674,molecular_function; GO:0005215,transporter activity; GO:0015291,secondary active transmembrane transporter activity; GO:0022804,active transmembrane transporter activity; GO:0022857,transmembrane tr…	MatE	--	--	--
12h1_transcript_22762	1	21.22	26.07	15.0767	12.84	1952	K09775 uncharacterized protein | (RefSeq) uncharacterized protein LOC111283728 isoform X1 (A)	--	uncharacterized protein LOC106753146 isoform X1 [Vigna radiata var. radiata]	BC10_ORYSJ RecName: Full=Glycosyltransferase BC10 {ECO:0000305}; EC=2.4.-.- {ECO:0000269|PubMed:18939965}; AltName: Full=Protein BRITTLE CULM 10 {ECO:0000303|PubMed:18939965}; AltName: Full=Protein FRAGILE CULM 116 {ECO:0000303|PubMed:27708650};	A0A1S3T9J3_VIGRR SubName: Full=uncharacterized protein LOC106753146 isoform X1 {ECO:0000313|RefSeq:XP_014490432.1};	--	GO:0000139,Golgi membrane; GO:0016021,integral component of membrane; GO:0016757,transferase activity, transferring glycosyl groups; GO:0030244,cellulose biosynthetic process; GO:0009664,plant-type cell wall organization; GO:0003674,molecular_function; GO:0003824,catalytic activity; GO:0016740,transferase activity; GO:0000271,polysaccharide biosynthetic process; GO:0005975,carbohydrate metabolic …	Core-2/I-Branching enzyme	--	--	--
12h1_transcript_22812	1	99.9767	114.583	35.8567	31.54	1954	K05907 adenylyl-sulfate reductase (glutathione) [EC:1.8.4.9] | (RefSeq) 5'-adenylylsulfate reductase 3, chloroplastic-like (A)	ko00920: Sulfur metabolism; ko01100: Metabolic pathways	PREDICTED: 5'-adenylylsulfate reductase 3, chloroplastic-like [Vigna angularis]	APR1_ARATH RecName: Full=5'-adenylylsulfate reductase 1, chloroplastic; EC=1.8.4.9; AltName: Full=3'-phosphoadenosine-5'-phosphosulfate reductase homolog 19; Short=PAPS reductase homolog 19; Short=Prh-19; AltName: Full=Adenosine 5'-phosphosulfate 5'-adenylylsulfate sulfotransferase 1; Short=APS sulfotransferase 1; AltName: Full=Thioredoxin-independent APS reductase 1; Flags: Precursor;	A0A4D6KIP1_VIGUN SubName: Full=Adenylyl-sulfate reductase {ECO:0000313|EMBL:QCD77142.1};	Phosphoadenosine phosphosulfate reductase	GO:0009507,chloroplast; GO:0009570,chloroplast stroma; GO:0009536,plastid; GO:0051539,4 iron, 4 sulfur cluster binding; GO:0033741,adenylyl-sulfate reductase (glutathione) activity; GO:0009973,adenylyl-sulfate reductase activity; GO:0046872,metal ion binding; GO:0019344,cysteine biosynthetic process; GO:0000103,sulfate assimilation; GO:0019419,sulfate reduction; GO:0003674,molecular_function; GO:…	Phosphoadenosine phosphosulfate reductase family	--	--	--
12h1_transcript_22833	1	47.6133	44.66	16.0833	14.0633	1966	K01537 P-type Ca2+ transporter type 2C [EC:7.2.2.10] | (RefSeq) calcium-transporting ATPase 2, plasma membrane-type-like (A)	--	calcium-transporting ATPase 2, plasma membrane-type [Vigna radiata var. radiata]	ACA2_ARATH RecName: Full=Calcium-transporting ATPase 2, plasma membrane-type; EC=7.2.2.10; AltName: Full=Ca(2+)-ATPase isoform 2;	A0A4D6LTP2_VIGUN RecName: Full=Calcium-transporting ATPase {ECO:0000256|RuleBase:RU361146}; EC=7.2.2.10 {ECO:0000256|RuleBase:RU361146};	Calcium transporting ATPase	GO:0005783,endoplasmic reticulum; GO:0005789,endoplasmic reticulum membrane; GO:0005887,integral component of plasma membrane; GO:0043231,intracellular membrane-bounded organelle; GO:0016020,membrane; GO:0005886,plasma membrane; GO:0005524,ATP binding; GO:0019829,ATPase-coupled cation transmembrane transporter activity; GO:0015085,calcium ion transmembrane transporter activity; GO:0005516,calmodu…	Cation transporting ATPase, C-terminus	--	--	--
12h1_transcript_2288	1	13.0333	18.5467	5.13667	6.77333	4376	--	--	PREDICTED: protein TIME FOR COFFEE-like [Vigna angularis]	TIC_ARATH RecName: Full=Protein TIME FOR COFFEE;	A0A4D6N2X0_VIGUN SubName: Full=Uncharacterized protein {ECO:0000313|EMBL:QCE06445.1};	--	GO:0005634,nucleus; GO:0042752,regulation of circadian rhythm; GO:0048511,rhythmic process; GO:0007623,circadian rhythm; GO:0008150,biological_process; GO:0050789,regulation of biological process; GO:0065007,biological regulation; GO:0005575,cellular_component; GO:0005622,intracellular anatomical structure; GO:0043226,organelle; GO:0043227,membrane-bounded organelle; GO:0043229,intracellular orga…	--	--	--	--
12h1_transcript_2289	1	32.31	53.0867	0	7.99667	4322	K17732 mitochondrial-processing peptidase subunit beta [EC:3.4.24.64] | (RefSeq) probable mitochondrial-processing peptidase subunit beta (A)	--	hypothetical protein PHAVU_002G040800g [Phaseolus vulgaris]	SPP_PEA RecName: Full=Stromal processing peptidase, chloroplastic {ECO:0000305}; EC=3.4.24.- {ECO:0000269|PubMed:12888578}; AltName: Full=Chloroplast processing enzyme {ECO:0000303|PubMed:7638164}; Flags: Precursor;	A0A4D6LUV5_VIGUN SubName: Full=Zinc protease {ECO:0000313|EMBL:QCD91806.1};	N-arginine dibasic convertase NRD1 and related Zn2+-dependent endopeptidases, insulinase superfamily	GO:0009570,chloroplast stroma; GO:0046872,metal ion binding; GO:0004222,metalloendopeptidase activity; GO:0016485,protein processing; GO:0003674,molecular_function; GO:0005488,binding; GO:0043167,ion binding; GO:0043169,cation binding; GO:0003824,catalytic activity; GO:0004175,endopeptidase activity; GO:0008233,peptidase activity; GO:0008237,metallopeptidase activity; GO:0016787,hydrolase activit…	Peptidase M16 inactive domain	--	--	--
12h1_transcript_2294	1	26.1933	27.0867	12.2367	14.4767	4369	K12828 splicing factor 3B subunit 1 | (RefSeq) splicing factor 3B subunit 1 (A)	ko03040: Spliceosome	splicing factor 3B subunit 1 [Vigna radiata var. radiata]	--	A0A4D6KJZ6_VIGUN SubName: Full=Splicing factor 3B subunit 1 {ECO:0000313|EMBL:QCD76860.1};	Splicing factor 3b, subunit 1	GO:0005681,spliceosomal complex; GO:0003729,mRNA binding; GO:0000245,spliceosomal complex assembly; GO:0003674,molecular_function; GO:0003676,nucleic acid binding; GO:0003723,RNA binding; GO:0005488,binding; GO:0097159,organic cyclic compound binding; GO:1901363,heterocyclic compound binding; GO:0000375,RNA splicing, via transesterification reactions; GO:0000377,RNA splicing, via transesterificat…	Splicing factor 3B subunit 1	--	--	--
12h1_transcript_22981	1	41.84	48.4	24.05	30.0367	1918	K06443 lycopene beta-cyclase [EC:5.5.1.19] | (RefSeq) lycopene beta cyclase, chloroplastic (A)	ko00906: Carotenoid biosynthesis; ko01100: Metabolic pathways; ko01110: Biosynthesis of secondary metabolites	PREDICTED: lycopene beta cyclase, chloroplastic [Vigna angularis]	LCYB_TOBAC RecName: Full=Lycopene beta cyclase, chloroplastic; EC=5.5.1.19; Flags: Precursor;	A0A4D6MAB1_VIGUN SubName: Full=Lycopene beta cyclase {ECO:0000313|EMBL:QCD97026.1};	--	GO:0009507,chloroplast; GO:0045436,lycopene beta cyclase activity; GO:0016491,oxidoreductase activity; GO:0016705,oxidoreductase activity, acting on paired donors, with incorporation or reduction of molecular oxygen; GO:0016120,carotene biosynthetic process; GO:0006744,ubiquinone biosynthetic process; GO:0016123,xanthophyll biosynthetic process; GO:0003674,molecular_function; GO:0003824,catalytic…	Lycopene cyclase protein	--	--	--
12h1_transcript_23134	1	9.72	7.14	2.47667	4.60667	1940	K05284 GPI mannosyltransferase 1 subunit M [EC:2.4.1.-] | (RefSeq) GPI mannosyltransferase 1 (A)	ko00563: Glycosylphosphatidylinositol (GPI)-anchor biosynthesis; ko01100: Metabolic pathways	PREDICTED: GPI mannosyltransferase 1 isoform X1 [Vigna angularis]	PIGM_ARATH RecName: Full=GPI mannosyltransferase 1; EC=2.4.1.-; AltName: Full=GPI mannosyltransferase I; Short=GPI-MT-I; AltName: Full=Phosphatidylinositol-glycan biosynthesis class M protein; Short=PIG-M; AltName: Full=Protein PEANUT 1;	A0A4D6M4J9_VIGUN RecName: Full=GPI mannosyltransferase 1 {ECO:0000256|ARBA:ARBA00013797, ECO:0000256|RuleBase:RU365064}; EC=2.4.1.- {ECO:0000256|RuleBase:RU365064}; AltName: Full=GPI mannosyltransferase I {ECO:0000256|ARBA:ARBA00013778, ECO:0000256|RuleBase:RU365064};	Mannosyltransferase	GO:0005789,endoplasmic reticulum membrane; GO:1990529,glycosylphosphatidylinositol-mannosyltransferase I complex; GO:0016021,integral component of membrane; GO:0051751,alpha-1,4-mannosyltransferase activity; GO:0004376,glycolipid mannosyltransferase activity; GO:0000030,mannosyltransferase activity; GO:0006506,GPI anchor biosynthetic process; GO:0003674,molecular_function; GO:0003824,catalytic ac…	Mannosyltransferase (PIG-M)	--	--	--
12h1_transcript_2319	1	2.49333	2.36667	0	0.85	4365	K19720 collagen type III alpha | (RefSeq) hypothetical protein (A)	--	uncharacterized protein LOC106768157 [Vigna radiata var. radiata]	--	A0A1S3URS5_VIGRR SubName: Full=uncharacterized protein LOC106768157 {ECO:0000313|RefSeq:XP_014508624.1};	--	--	Coatomer WD associated region	--	--	--
12h1_transcript_23226	1	21.6633	23.3333	7.36	4.63333	1868	K04733 interleukin-1 receptor-associated kinase 4 [EC:2.7.11.1] | (RefSeq) proline-rich receptor-like protein kinase PERK12 (A)	--	probable receptor-like protein kinase At1g11050 [Vigna radiata var. radiata]	Y1105_ARATH RecName: Full=Probable receptor-like protein kinase At1g11050; EC=2.7.11.1; Flags: Precursor;	A0A4D6MGL8_VIGUN SubName: Full=Somatic embryogenesis receptor kinase 4 {ECO:0000313|EMBL:QCD99890.1};	Serine/threonine protein kinase	GO:0016021,integral component of membrane; GO:0005886,plasma membrane; GO:0005524,ATP binding; GO:0106310,protein serine kinase activity; GO:0004674,protein serine/threonine kinase activity; GO:0106311,protein threonine kinase activity; GO:0046777,protein autophosphorylation; GO:0000166,nucleotide binding; GO:0003674,molecular_function; GO:0005488,binding; GO:0017076,purine nucleotide binding; GO…	Protein kinase domain	--	--	--
12h1_transcript_23248	1	47.9133	65.12	7.55	29.1367	1928	K05857 phosphatidylinositol phospholipase C, delta [EC:3.1.4.11] | (RefSeq) LOW QUALITY PROTEIN: phosphoinositide phospholipase C 2-like (A)	ko00562: Inositol phosphate metabolism; ko01100: Metabolic pathways; ko04070: Phosphatidylinositol signaling system	phosphoinositide phospholipase C 2 [Vigna radiata var. radiata]	PLCD2_ARATH RecName: Full=Phosphoinositide phospholipase C 2; EC=3.1.4.11; AltName: Full=Phosphoinositide phospholipase PLC2; Short=AtPLC2; Short=PI-PLC2;	A0A4D6MIW6_VIGUN RecName: Full=Phosphoinositide phospholipase C {ECO:0000256|RuleBase:RU361133}; EC=3.1.4.11 {ECO:0000256|RuleBase:RU361133};	Phosphoinositide-specific phospholipase C	GO:0005886,plasma membrane; GO:0004435,phosphatidylinositol phospholipase C activity; GO:0004629,phospholipase C activity; GO:0042742,defense response to bacterium; GO:0009553,embryo sac development; GO:0048437,floral organ development; GO:0016042,lipid catabolic process; GO:0009556,microsporogenesis; GO:0048015,phosphatidylinositol-mediated signaling; GO:0010601,positive regulation of auxin bios…	Phosphatidylinositol-specific phospholipase C, X domain	--	--	--
12h1_transcript_23338	1	10.0233	13.3333	3.52	5.07667	1920	K22985 G protein-coupled receptor 107 | (RefSeq) protein GPR107-like (A)	--	PREDICTED: protein GPR107-like [Vigna angularis]	CAND7_ARATH RecName: Full=Protein CANDIDATE G-PROTEIN COUPLED RECEPTOR 7 {ECO:0000303|PubMed:18671868}; Short=AtCand7 {ECO:0000303|PubMed:18671868}; Flags: Precursor;	A0A4D6MBR7_VIGUN SubName: Full=Lung seven transmembrane receptor-like {ECO:0000313|EMBL:QCD97861.1};	G protein-coupled seven transmembrane receptor	GO:0005794,Golgi apparatus; GO:0016021,integral component of membrane; GO:0016020,membrane; GO:0004930,G protein-coupled receptor activity; GO:0007186,G protein-coupled receptor signaling pathway; GO:0002237,response to molecule of bacterial origin; GO:0010015,root morphogenesis; GO:0003674,molecular_function; GO:0004888,transmembrane signaling receptor activity; GO:0038023,signaling receptor act…	Lung seven transmembrane receptor	--	--	--
12h1_transcript_234	1	5.16333	8.09333	1.18	2.12667	6112	K11000 callose synthase [EC:2.4.1.-] | (RefSeq) callose synthase 10 (A)	--	PREDICTED: callose synthase 10 [Vigna angularis]	CALSA_ARATH RecName: Full=Callose synthase 10; EC=2.4.1.34; AltName: Full=1,3-beta-glucan synthase; AltName: Full=Protein CHORUS; AltName: Full=Protein GLUCAN SYNTHASE-LIKE 8;	A0A4D6NM91_VIGUN RecName: Full=1,3-beta-glucan synthase {ECO:0000256|ARBA:ARBA00019719}; EC=2.4.1.34 {ECO:0000256|ARBA:ARBA00012589};	1,3-beta-glucan synthase/callose synthase catalytic subunit	GO:0000148,1,3-beta-D-glucan synthase complex; GO:0005794,Golgi apparatus; GO:0016021,integral component of membrane; GO:0005886,plasma membrane; GO:0009506,plasmodesma; GO:0003843,1,3-beta-D-glucan synthase activity; GO:0046527,glucosyltransferase activity; GO:0006075,(1->3)-beta-D-glucan biosynthetic process; GO:0071555,cell wall organization; GO:0048589,developmental growth; GO:0009556,microsp…	1,3-beta-glucan synthase component	--	--	--
12h1_transcript_23430	1	17.1133	18.6433	8.16333	6.60667	1916	--	--	PREDICTED: calmodulin-binding protein 60 G-like isoform X1 [Vigna angularis]	CB60G_ARATH RecName: Full=Calmodulin-binding protein 60 G {ECO:0000303|PubMed:11782485};	A0A4D6MAR3_VIGUN SubName: Full=Calmodulin {ECO:0000313|EMBL:QCD98425.1};	--	GO:0005634,nucleus; GO:0005516,calmodulin binding; GO:0003700,DNA-binding transcription factor activity; GO:0043565,sequence-specific DNA binding; GO:0009738,abscisic acid-activated signaling pathway; GO:0071456,cellular response to hypoxia; GO:0071219,cellular response to molecule of bacterial origin; GO:0042742,defense response to bacterium; GO:0002229,defense response to oomycetes; GO:0009626,…	Calmodulin binding protein-like	--	--	--
12h1_transcript_23463	1	159.97	222.34	82.38	91.5233	1896	K07198 5'-AMP-activated protein kinase, catalytic alpha subunit [EC:2.7.11.11] | (RefSeq) CBL-interacting serine/threonine-protein kinase 6 (A)	--	hypothetical protein PHAVU_009G206900g [Phaseolus vulgaris]	CIPK6_ARATH RecName: Full=CBL-interacting serine/threonine-protein kinase 6; EC=2.7.11.1; AltName: Full=SNF1-related kinase 3.14; AltName: Full=SOS2-like protein kinase PKS4; AltName: Full=SOS3-interacting protein 3;	A0A4D6NJI4_VIGUN RecName: Full=Non-specific serine/threonine protein kinase {ECO:0000256|ARBA:ARBA00012513}; EC=2.7.11.1 {ECO:0000256|ARBA:ARBA00012513};	Serine/threonine protein kinase	GO:0005783,endoplasmic reticulum; GO:0005524,ATP binding; GO:0106310,protein serine kinase activity; GO:0106311,protein threonine kinase activity; GO:0010540,basipetal auxin transport; GO:0042538,hyperosmotic salinity response; GO:0007275,multicellular organism development; GO:0009651,response to salt stress; GO:0009414,response to water deprivation; GO:0007165,signal transduction; GO:0000166,nuc…	Protein kinase domain	--	--	--
12h1_transcript_23469	1	14.8233	18.13	4.01667	4.02	1904	K02492 glutamyl-tRNA reductase [EC:1.2.1.70] | (RefSeq) glutamyl-tRNA reductase 2, chloroplastic-like (A)	ko00860: Porphyrin metabolism; ko01100: Metabolic pathways; ko01110: Biosynthesis of secondary metabolites; ko01240: Biosynthesis of cofactors	PREDICTED: glutamyl-tRNA reductase 2, chloroplastic-like [Vigna angularis]	HEM12_CUCSA RecName: Full=Glutamyl-tRNA reductase 2, chloroplastic; Short=GluTR; EC=1.2.1.70; Flags: Precursor;	A0A4D6L723_VIGUN RecName: Full=Glutamyl-tRNA reductase {ECO:0000256|ARBA:ARBA00012970, ECO:0000256|RuleBase:RU000584}; EC=1.2.1.70 {ECO:0000256|ARBA:ARBA00012970, ECO:0000256|RuleBase:RU000584};	--	GO:0009507,chloroplast; GO:0008883,glutamyl-tRNA reductase activity; GO:0050661,NADP binding; GO:0015995,chlorophyll biosynthetic process; GO:0006782,protoporphyrinogen IX biosynthetic process; GO:0003674,molecular_function; GO:0003824,catalytic activity; GO:0016491,oxidoreductase activity; GO:0016620,oxidoreductase activity, acting on the aldehyde or oxo group of donors, NAD or NADP as acceptor;…	Shikimate / quinate 5-dehydrogenase	--	--	--
12h1_transcript_235	1	0.79	1.04333	0.413333	0.616667	6061	K14962 COMPASS component SWD2 | (RefSeq) protein ANTHESIS POMOTING FACTOR 1 (A)	ko03015: mRNA surveillance pathway	protein ANTHESIS POMOTING FACTOR 1 isoform X5 [Vigna radiata var. radiata]	APRF1_ARATH RecName: Full=Protein ANTHESIS POMOTING FACTOR 1 {ECO:0000303|PubMed:27968983};	A0A4D6NAM1_VIGUN SubName: Full=COMPASS component SWD2 {ECO:0000313|EMBL:QCE10348.1};	Histone H3 (Lys4) methyltransferase complex and RNA cleavage factor II complex, subunit SWD2	GO:0080008,Cul4-RING E3 ubiquitin ligase complex; GO:0005634,nucleus; GO:0048188,Set1C/COMPASS complex; GO:0003682,chromatin binding; GO:0009908,flower development; GO:0080182,histone H3-K4 trimethylation; GO:0016571,histone methylation; GO:0048586,regulation of long-day photoperiodism, flowering; GO:0048510,regulation of timing of transition from vegetative to reproductive phase; GO:0003674,mole…	WD domain, G-beta repeat	--	--	--
12h1_transcript_23517	1	3.72	3.60333	0	2.48667	1905	K13436 pto-interacting protein 1 [EC:2.7.11.1] | (RefSeq) salt-inducible putative protein serine/threonine/tyrosine kinase (A)	ko04626: Plant-pathogen interaction	serine/threonine-protein kinase-like protein At3g51990 [Vigna radiata var. radiata]	CCR35_ARATH RecName: Full=Serine/threonine-protein kinase-like protein At3g51990; EC=2.7.11.1; AltName: Full=CRINKLY 4-related kinase; Flags: Precursor;	A0A4D6LK49_VIGUN SubName: Full=Protein kinase {ECO:0000313|EMBL:QCD88951.1};	Serine/threonine protein kinase	GO:0005576,extracellular region; GO:0005886,plasma membrane; GO:0005524,ATP binding; GO:0106310,protein serine kinase activity; GO:0106311,protein threonine kinase activity; GO:0006468,protein phosphorylation; GO:0000166,nucleotide binding; GO:0003674,molecular_function; GO:0005488,binding; GO:0017076,purine nucleotide binding; GO:0030554,adenyl nucleotide binding; GO:0032553,ribonucleotide bindi…	Protein tyrosine kinase	--	--	--
12h1_transcript_236	1	6.32333	5.34	0	2.99333	6069	K05665 ATP-binding cassette, subfamily C (CFTR/MRP), member 1 [EC:7.6.2.3] | (RefSeq) ABC transporter C family member 2 (A)	ko02010: ABC transporters	ABC transporter C family member 2 [Vigna radiata var. radiata]	AB2C_ARATH RecName: Full=ABC transporter C family member 2; Short=ABC transporter ABCC.2; Short=AtABCC2; EC=7.6.2.2; AltName: Full=ATP-energized glutathione S-conjugate pump 2; AltName: Full=Glutathione S-conjugate-transporting ATPase 2; AltName: Full=Multidrug resistance-associated protein 2;	A0A4D6KI79_VIGUN SubName: Full=ATP-binding cassette {ECO:0000313|EMBL:QCD76962.1};	Multidrug resistance-associated protein/mitoxantrone resistance protein, ABC superfamily	GO:0005783,endoplasmic reticulum; GO:0016021,integral component of membrane; GO:0016020,membrane; GO:0000325,plant-type vacuole; GO:0005774,vacuolar membrane; GO:0005773,vacuole; GO:1902417,(+)-abscisic acid D-glucopyranosyl ester transmembrane transporter activity; GO:0008559,ABC-type xenobiotic transporter activity; GO:0005524,ATP binding; GO:0042626,ATPase-coupled transmembrane transporter act…	ABC transporter transmembrane region	--	--	--
12h1_transcript_23640	1	26.01	31.24	21.99	14.52	1879	K13179 ATP-dependent RNA helicase DDX18/HAS1 [EC:3.6.4.13] | (RefSeq) DEAD-box ATP-dependent RNA helicase 50 (A)	--	PREDICTED: DEAD-box ATP-dependent RNA helicase 50 [Vigna angularis]	RH50_ARATH RecName: Full=DEAD-box ATP-dependent RNA helicase 50; EC=3.6.4.13;	A0A4D6NSM4_VIGUN SubName: Full=ATP-dependent RNA helicase DDX18/HAS1 {ECO:0000313|EMBL:QCE16930.1};	ATP-dependent RNA helicase	GO:0009507,chloroplast; GO:0005524,ATP binding; GO:0003729,mRNA binding; GO:0003724,RNA helicase activity; GO:0006968,cellular defense response; GO:0071369,cellular response to ethylene stimulus; GO:0071395,cellular response to jasmonic acid stimulus; GO:0071446,cellular response to salicylic acid stimulus; GO:0050832,defense response to fungus; GO:0000166,nucleotide binding; GO:0003674,molecular…	DEAD/DEAH box helicase	--	--	--
12h1_transcript_23756	1	50.8933	54.3033	27.7533	29.1967	1887	--	--	fasciclin-like arabinogalactan protein 15 [Vigna radiata var. radiata]	FLA18_ARATH RecName: Full=Fasciclin-like arabinogalactan protein 18; Flags: Precursor;	A0A1S3TKN9_VIGRR SubName: Full=fasciclin-like arabinogalactan protein 15 {ECO:0000313|RefSeq:XP_014494327.1};	Fasciclin and related adhesion glycoproteins	GO:0005576,extracellular region; GO:0099503,secretory vesicle; GO:0005773,vacuole; GO:0005575,cellular_component; GO:0110165,cellular anatomical entity; GO:0005622,intracellular anatomical structure; GO:0005737,cytoplasm; GO:0031410,cytoplasmic vesicle; GO:0031982,vesicle; GO:0043226,organelle; GO:0043227,membrane-bounded organelle; GO:0097708,intracellular vesicle; GO:0043229,intracellular organ…	Fasciclin domain	--	--	--
12h1_transcript_2378	1	3.04667	4.34667	0	1.52	4279	--	--	PREDICTED: uncharacterized protein LOC108338602 [Vigna angularis]	EDR4_ARATH RecName: Full=Protein ENHANCED DISEASE RESISTANCE 4 {ECO:0000303|PubMed:25747881};	A0A4D6MH40_VIGUN RecName: Full=zinc_ribbon_12 domain-containing protein {ECO:0000259|Pfam:PF11331};	--	GO:0005768,endosome; GO:0005886,plasma membrane; GO:0006952,defense response; GO:0006897,endocytosis; GO:1900150,regulation of defense response to fungus; GO:0030100,regulation of endocytosis; GO:0009620,response to fungus; GO:0009863,salicylic acid mediated signaling pathway; GO:0006950,response to stress; GO:0008150,biological_process; GO:0050896,response to stimulus; GO:0006810,transport; GO:0…	Probable zinc-ribbon domain	--	--	--
12h1_transcript_23827	1	24.4433	32.2767	13.6367	12.1167	1835	K00924 kinase [EC:2.7.1.-] | (RefSeq) aspartic proteinase-like protein 2 (A)	--	aspartic proteinase-like protein 2 [Vigna radiata var. radiata]	ASP36_ARATH RecName: Full=Aspartic proteinase 36 {ECO:0000303|PubMed:27872247}; EC=3.4.23.- {ECO:0000269|PubMed:27872247}; Flags: Precursor;	A0A4D6N3J3_VIGUN SubName: Full=Aspartyl protease family protein {ECO:0000313|EMBL:QCE07512.1};	Aspartyl protease	GO:0031225,anchored component of membrane; GO:0005737,cytoplasm; GO:0005829,cytosol; GO:0005886,plasma membrane; GO:0090406,pollen tube; GO:0004190,aspartic-type endopeptidase activity; GO:0009555,pollen development; GO:0009846,pollen germination; GO:0009860,pollen tube growth; GO:0010183,pollen tube guidance; GO:0030163,protein catabolic process; GO:0006508,proteolysis; GO:0003674,molecular_func…	Xylanase inhibitor N-terminal	--	--	--
12h1_transcript_23956	1	20.1867	27.3467	4.15333	13.95	1829	K00818 acetylornithine aminotransferase [EC:2.6.1.11] | (RefSeq) acetylornithine aminotransferase, mitochondrial-like (A)	ko00220: Arginine biosynthesis; ko01100: Metabolic pathways; ko01110: Biosynthesis of secondary metabolites; ko01210: 2-Oxocarboxylic acid metabolism; ko01230: Biosynthesis of amino acids	PREDICTED: acetylornithine aminotransferase, mitochondrial-like [Vigna angularis]	ARGD_ALNGL RecName: Full=Acetylornithine aminotransferase, mitochondrial; Short=ACOAT; EC=2.6.1.11; AltName: Full=Acetylornithine transaminase; Short=AOTA; Flags: Precursor;	A0A4D6N997_VIGUN RecName: Full=Acetylornithine transaminase {ECO:0000256|ARBA:ARBA00012919}; EC=2.6.1.11 {ECO:0000256|ARBA:ARBA00012919};	Acetylornithine aminotransferase	GO:0005739,mitochondrion; GO:0003992,N2-acetyl-L-ornithine:2-oxoglutarate 5-aminotransferase activity; GO:0030170,pyridoxal phosphate binding; GO:0006526,arginine biosynthetic process; GO:0003674,molecular_function; GO:0003824,catalytic activity; GO:0008483,transaminase activity; GO:0016740,transferase activity; GO:0016769,transferase activity, transferring nitrogenous groups; GO:0005488,binding;…	Aminotransferase class-III	--	--	--
12h1_transcript_23972	1	129.003	127.877	65.1933	61.26	1868	K09286 EREBP-like factor | (RefSeq) ethylene-responsive transcription factor RAP2-4-like (A)	--	PREDICTED: ethylene-responsive transcription factor RAP2-4-like [Vigna angularis]	RAP24_ARATH RecName: Full=Ethylene-responsive transcription factor RAP2-4; AltName: Full=Ethylene-responsive transcription factor ERF059; AltName: Full=Protein RELATED TO APETALA2 4;	A0A4D6MJZ7_VIGUN SubName: Full=EREBP-like factor {ECO:0000313|EMBL:QCE00529.1};	--	GO:0005634,nucleus; GO:0003677,DNA binding; GO:0003700,DNA-binding transcription factor activity; GO:0043565,sequence-specific DNA binding; GO:0000976,transcription regulatory region sequence-specific DNA binding; GO:0071472,cellular response to salt stress; GO:0009736,cytokinin-activated signaling pathway; GO:0009873,ethylene-activated signaling pathway; GO:0045595,regulation of cell differentia…	AP2 domain	AP2/ERF-ERF	TF	AP2/ERF->AP2/ERF-ERF
12h1_transcript_24052	1	7.55667	6.11667	5.29667	1.10667	1857	K12818 ATP-dependent RNA helicase DHX8/PRP22 [EC:3.6.4.13] | (RefSeq) hypothetical protein (A)	ko03040: Spliceosome	PREDICTED: protein ZINC INDUCED FACILITATOR-LIKE 1-like isoform X1 [Vigna angularis]	ZIFL1_ARATH RecName: Full=Protein ZINC INDUCED FACILITATOR-LIKE 1; AltName: Full=Protein ZIF-LIKE 1;	A0A4D6LBM4_VIGUN SubName: Full=MFS transporter {ECO:0000313|EMBL:QCD85774.1};	Permease of the major facilitator superfamily	GO:0016021,integral component of membrane; GO:0009705,plant-type vacuole membrane; GO:0005886,plasma membrane; GO:0022821,potassium ion antiporter activity; GO:0010540,basipetal auxin transport; GO:0009630,gravitropism; GO:0090333,regulation of stomatal closure; GO:0080167,response to karrikin; GO:0009414,response to water deprivation; GO:0048364,root development; GO:0003674,molecular_function; G…	Major Facilitator Superfamily	--	--	--
12h1_transcript_24090	1	89.2233	80.59	53.09	37.8733	1794	K04733 interleukin-1 receptor-associated kinase 4 [EC:2.7.11.1] | (RefSeq) proline-rich receptor-like protein kinase PERK12 (A)	--	calmodulin-binding receptor-like cytoplasmic kinase 2 [Vigna radiata var. radiata]	CRCK1_ARATH RecName: Full=Calmodulin-binding receptor-like cytoplasmic kinase 1; EC=2.7.11.1;	A0A4D6KKP3_VIGUN SubName: Full=Protein kinase {ECO:0000313|EMBL:QCD78012.1};	Serine/threonine protein kinase	GO:0005737,cytoplasm; GO:0005524,ATP binding; GO:0005516,calmodulin binding; GO:0004683,calmodulin-dependent protein kinase activity; GO:0106310,protein serine kinase activity; GO:0004674,protein serine/threonine kinase activity; GO:0106311,protein threonine kinase activity; GO:0009737,response to abscisic acid; GO:0009409,response to cold; GO:0042542,response to hydrogen peroxide; GO:0009651,res…	Protein tyrosine kinase	--	--	--
12h1_transcript_24105	1	6.04333	8.62333	2.64333	2.55	1858	K15463 tRNA A64-2'-O-ribosylphosphate transferase [EC:2.4.2.-] | (RefSeq) tRNA A64-2'-O-ribosylphosphate transferase isoform X1 (A)	--	PREDICTED: uncharacterized protein C3F10.06c isoform X1 [Vigna angularis]	--	A0A4D6L9L8_VIGUN SubName: Full=Protein-tyrosine phosphatase-like {ECO:0000313|EMBL:QCD85237.1};	Initiator tRNA phosphoribosyl-transferase	GO:0043399,tRNA A64-2'-O-ribosylphosphate transferase activity; GO:0019988,charged-tRNA amino acid modification; GO:0003674,molecular_function; GO:0003824,catalytic activity; GO:0016740,transferase activity; GO:0016757,transferase activity, transferring glycosyl groups; GO:0016763,transferase activity, transferring pentosyl groups; GO:0140098,catalytic activity, acting on RNA; GO:0140101,catalyti…	Rit1 N-terminal domain	--	--	--
12h1_transcript_2412	1	8.54333	6.81333	3.96667	3.15667	4338	K05658 ATP-binding cassette, subfamily B (MDR/TAP), member 1 [EC:7.6.2.2] | (RefSeq) ABC transporter B family member 11 (A)	ko02010: ABC transporters	PREDICTED: ABC transporter B family member 11-like [Vigna angularis]	AB11B_ARATH RecName: Full=ABC transporter B family member 11; Short=ABC transporter ABCB.11; Short=AtABCB11; AltName: Full=Multidrug resistance protein 8; AltName: Full=P-glycoprotein 11;	A0A4D6MC56_VIGUN SubName: Full=ATP-binding cassette {ECO:0000313|EMBL:QCD98340.1};	Multidrug/pheromone exporter, ABC superfamily	GO:0005576,extracellular region; GO:0016021,integral component of membrane; GO:0005886,plasma membrane; GO:0009506,plasmodesma; GO:0005524,ATP binding; GO:0042626,ATPase-coupled transmembrane transporter activity; GO:0055085,transmembrane transport; GO:0000166,nucleotide binding; GO:0003674,molecular_function; GO:0005488,binding; GO:0017076,purine nucleotide binding; GO:0030554,adenyl nucleotide …	ABC transporter transmembrane region	--	--	--
12h1_transcript_24122	1	14.6333	14.43	8.75	0.4	1852	K12741 heterogeneous nuclear ribonucleoprotein A1/A3 | (RefSeq) heterogeneous nuclear ribonucleoprotein A3 (A)	ko03040: Spliceosome	PREDICTED: heterogeneous nuclear ribonucleoprotein A3 [Vigna angularis]	RNP1_ARATH RecName: Full=Heterogeneous nuclear ribonucleoprotein 1; Short=hnRNP1;	A0A4D6KR56_VIGUN SubName: Full=Heterogeneous nuclear ribonucleoprotein A1/A3 {ECO:0000313|EMBL:QCD79023.1};	FOG: RRM domain	GO:0005829,cytosol; GO:0005634,nucleus; GO:0005681,spliceosomal complex; GO:0003729,mRNA binding; GO:0006397,mRNA processing; GO:0051028,mRNA transport; GO:1901000,regulation of response to salt stress; GO:2000070,regulation of response to water deprivation; GO:0008380,RNA splicing; GO:0010228,vegetative to reproductive phase transition of meristem; GO:0003674,molecular_function; GO:0003676,nucle…	RNA recognition motif. (a.k.a. RRM, RBD, or RNP domain)	--	--	--
12h1_transcript_24137	1	10.02	11.89	6.84333	5.71667	1816	K01889 phenylalanyl-tRNA synthetase alpha chain [EC:6.1.1.20] | (RefSeq) phenylalanine--tRNA ligase, chloroplastic/mitochondrial (A)	ko00970: Aminoacyl-tRNA biosynthesis	phenylalanine--tRNA ligase, chloroplastic/mitochondrial [Vigna radiata var. radiata]	SYFM_ARATH RecName: Full=Phenylalanine--tRNA ligase, chloroplastic/mitochondrial {ECO:0000305}; EC=6.1.1.20 {ECO:0000305}; AltName: Full=Phenylalanyl-tRNA synthetase {ECO:0000305}; Short=PheRS {ECO:0000305}; Flags: Precursor;	A0A1S3TVT9_VIGRR RecName: Full=Phenylalanyl-tRNA synthetase {ECO:0000256|ARBA:ARBA00018807}; EC=6.1.1.20 {ECO:0000256|ARBA:ARBA00012814};	Phenylalanyl-tRNA synthetase	GO:0009507,chloroplast; GO:0009570,chloroplast stroma; GO:0005737,cytoplasm; GO:0005829,cytosol; GO:0005759,mitochondrial matrix; GO:0005739,mitochondrion; GO:0005524,ATP binding; GO:0004826,phenylalanine-tRNA ligase activity; GO:0000049,tRNA binding; GO:0006432,phenylalanyl-tRNA aminoacylation; GO:0000166,nucleotide binding; GO:0003674,molecular_function; GO:0005488,binding; GO:0017076,purine nu…	tRNA synthetases class II core domain (F)	--	--	--
12h1_transcript_24306	1	107.66	124.45	35.06	52.0733	1748	K01251 adenosylhomocysteinase [EC:3.3.1.1] | (RefSeq) adenosylhomocysteinase (A)	ko00270: Cysteine and methionine metabolism; ko01100: Metabolic pathways	PREDICTED: adenosylhomocysteinase [Glycine max]	SAHH_CATRO RecName: Full=Adenosylhomocysteinase; Short=AdoHcyase; EC=3.3.1.1; AltName: Full=S-adenosyl-L-homocysteine hydrolase;	A0A4D6MDV6_VIGUN RecName: Full=Adenosylhomocysteinase {ECO:0000256|ARBA:ARBA00012685, ECO:0000256|RuleBase:RU000548}; EC=3.3.1.1 {ECO:0000256|ARBA:ARBA00012685, ECO:0000256|RuleBase:RU000548};	S-adenosylhomocysteine hydrolase	GO:0004013,adenosylhomocysteinase activity; GO:0006730,one-carbon metabolic process; GO:0003674,molecular_function; GO:0003824,catalytic activity; GO:0016787,hydrolase activity; GO:0016801,hydrolase activity, acting on ether bonds; GO:0016802,trialkylsulfonium hydrolase activity; GO:0008150,biological_process; GO:0008152,metabolic process; GO:0009987,cellular process; GO:0044237,cellular metaboli…	S-adenosyl-L-homocysteine hydrolase	--	--	--
12h1_transcript_24347	1	41.6533	36.12	26.4233	19.2833	1829	K13832 3-dehydroquinate dehydratase / shikimate dehydrogenase [EC:4.2.1.10 1.1.1.25] | (RefSeq) bifunctional 3-dehydroquinate dehydratase/shikimate dehydrogenase, chloroplastic-like isoform X1 (A)	ko00400: Phenylalanine, tyrosine and tryptophan biosynthesis; ko00999: Biosynthesis of various plant secondary metabolites; ko01100: Metabolic pathways; ko01110: Biosynthesis of secondary metabolites; ko01230: Biosynthesis of amino acids	PREDICTED: bifunctional 3-dehydroquinate dehydratase/shikimate dehydrogenase, chloroplastic-like isoform X2 [Vigna angularis]	DHQSD_ARATH RecName: Full=Bifunctional 3-dehydroquinate dehydratase/shikimate dehydrogenase, chloroplastic; Short=DHQ-SDH protein; AltName: Full=DHQase-SORase; AltName: Full=Protein EMBRYO DEFECTIVE 3004; Includes: RecName: Full=Dehydroquinate dehydratase; Short=DHQ; EC=4.2.1.10; Includes: RecName: Full=Shikimate dehydrogenase; Short=SDH; EC=1.1.1.25; Flags: Precursor;	A0A0S3QZK2_PHAAN RecName: Full=Shikimate dehydrogenase {ECO:0000256|ARBA:ARBA00012962}; EC=1.1.1.25 {ECO:0000256|ARBA:ARBA00012962};	Pentafunctional AROM protein	GO:0009507,chloroplast; GO:0009570,chloroplast stroma; GO:0003855,3-dehydroquinate dehydratase activity; GO:0050661,NADP binding; GO:0004764,shikimate 3-dehydrogenase (NADP+) activity; GO:0009073,aromatic amino acid family biosynthetic process; GO:0008652,cellular amino acid biosynthetic process; GO:0009423,chorismate biosynthetic process; GO:0009793,embryo development ending in seed dormancy; GO…	Type I 3-dehydroquinase	--	--	--
12h1_transcript_2435	1	1.47	1.79333	0.333333	0	4331	K05658 ATP-binding cassette, subfamily B (MDR/TAP), member 1 [EC:7.6.2.2] | (RefSeq) ABC transporter B family member 19 (A)	ko02010: ABC transporters	ABC transporter B family member 19 [Vigna radiata var. radiata]	AB19B_ARATH RecName: Full=ABC transporter B family member 19; Short=ABC transporter ABCB.19; Short=AtABCB19; AltName: Full=Multidrug resistance protein 11; AltName: Full=P-glycoprotein 19;	A0A4D6LUG3_VIGUN SubName: Full=ATP-binding cassette {ECO:0000313|EMBL:QCD92582.1};	Multidrug/pheromone exporter, ABC superfamily	GO:0005829,cytosol; GO:0016021,integral component of membrane; GO:0005886,plasma membrane; GO:0005524,ATP binding; GO:0042626,ATPase-coupled transmembrane transporter activity; GO:0010329,auxin efflux transmembrane transporter activity; GO:0010541,acropetal auxin transport; GO:0043481,anthocyanin accumulation in tissues in response to UV light; GO:0009926,auxin polar transport; GO:0060918,auxin t…	ABC transporter transmembrane region	--	--	--
12h1_transcript_24382	1	147.98	180.03	91.3967	97.1833	1750	K07374 tubulin alpha | (RefSeq) tubulin alpha-3 chain-like (A)	ko04145: Phagosome	hypothetical protein PHAVU_001G111700g [Phaseolus vulgaris]	TBA3_ELEIN RecName: Full=Tubulin alpha-3 chain; AltName: Full=Alpha-3-tubulin;	A0A4D6MAB9_VIGUN RecName: Full=Tubulin alpha chain {ECO:0000256|RuleBase:RU000352};	Alpha tubulin	GO:0005737,cytoplasm; GO:0005874,microtubule; GO:0005525,GTP binding; GO:0003924,GTPase activity; GO:0005200,structural constituent of cytoskeleton; GO:0007017,microtubule-based process; GO:0000166,nucleotide binding; GO:0001882,nucleoside binding; GO:0001883,purine nucleoside binding; GO:0003674,molecular_function; GO:0005488,binding; GO:0017076,purine nucleotide binding; GO:0019001,guanyl nucle…	Tubulin/FtsZ family, GTPase domain	--	--	--
12h1_transcript_24428	1	27.9033	17.0867	9.39667	6.26	1808	K13424 WRKY transcription factor 33 | (RefSeq) probable WRKY transcription factor 33 (A)	ko04016: MAPK signaling pathway - plant; ko04626: Plant-pathogen interaction	PREDICTED: probable WRKY transcription factor 33 [Vigna angularis]	WRK33_ARATH RecName: Full=Probable WRKY transcription factor 33; AltName: Full=WRKY DNA-binding protein 33;	A0A4D6MTQ1_VIGUN SubName: Full=WRKY transcription factor 33 {ECO:0000313|EMBL:QCE03245.1};	--	GO:0005634,nucleus; GO:0003700,DNA-binding transcription factor activity; GO:0046872,metal ion binding; GO:0000976,transcription regulatory region sequence-specific DNA binding; GO:0010120,camalexin biosynthetic process; GO:0070370,cellular heat acclimation; GO:0034605,cellular response to heat; GO:0042742,defense response to bacterium; GO:0050832,defense response to fungus; GO:0010508,positive r…	WRKY DNA -binding domain	WRKY	TF	WRKY
12h1_transcript_24632	1	11.7167	12.05	5.27667	6.37	1811	K01210 glucan 1,3-beta-glucosidase [EC:3.2.1.58] | (RefSeq) glucan 1,3-beta-glucosidase-like (A)	ko00500: Starch and sucrose metabolism; ko01100: Metabolic pathways	PREDICTED: probable glucan 1,3-beta-glucosidase A [Vigna angularis]	--	A0A0S3QYJ8_PHAAN RecName: Full=Mannan endo-1,4-beta-mannosidase {ECO:0000256|ARBA:ARBA00012706}; EC=3.2.1.78 {ECO:0000256|ARBA:ARBA00012706};	--	GO:0005576,extracellular region; GO:0016021,integral component of membrane; GO:0051015,actin filament binding; GO:0016985,mannan endo-1,4-beta-mannosidase activity; GO:0007015,actin filament organization; GO:0071704,organic substance metabolic process; GO:0003674,molecular_function; GO:0003779,actin binding; GO:0005488,binding; GO:0005515,protein binding; GO:0008092,cytoskeletal protein binding; …	Cellulase (glycosyl hydrolase family 5)	--	--	--
12h1_transcript_24678	1	6.73	10.02	0	0	1806	K13161 heterogeneous nuclear ribonucleoprotein R | (RefSeq) heterogeneous nuclear ribonucleoprotein Q (A)	--	heterogeneous nuclear ribonucleoprotein Q [Vigna radiata var. radiata]	HNRPQ_ARATH RecName: Full=Heterogeneous nuclear ribonucleoprotein Q {ECO:0000305}; Short=hnRNP Q {ECO:0000305}; AltName: Full=Protein LHP1-INTERACTING FACTOR 2 {ECO:0000303|PubMed:21304947};	A0A4D6NNC9_VIGUN SubName: Full=Heterogeneous nuclear ribonucleoprotein Q {ECO:0000313|EMBL:QCE13357.1};	Heterogeneous nuclear ribonucleoprotein R (RRM superfamily)	GO:0005737,cytoplasm; GO:0005829,cytosol; GO:0005783,endoplasmic reticulum; GO:0005634,nucleus; GO:0003682,chromatin binding; GO:0003729,mRNA binding; GO:0043565,sequence-specific DNA binding; GO:0071395,cellular response to jasmonic acid stimulus; GO:0042742,defense response to bacterium; GO:0050832,defense response to fungus; GO:0045087,innate immune response; GO:0007275,multicellular organism …	RNA recognition motif. (a.k.a. RRM, RBD, or RNP domain)	--	--	--
12h1_transcript_24684	1	86.9867	106.463	53.3133	67.0367	1709	--	--	PREDICTED: uncharacterized protein LOC108332057 [Vigna angularis]	--	A0A4D6NNR0_VIGUN RecName: Full=START domain-containing protein {ECO:0000259|PROSITE:PS50848};	START domain-containing proteins involved in steroidogenesis/phosphatidylcholine transfer	GO:0016021,integral component of membrane; GO:0008289,lipid binding; GO:0003674,molecular_function; GO:0005488,binding; GO:0005575,cellular_component; GO:0016020,membrane; GO:0031224,intrinsic component of membrane; GO:0110165,cellular anatomical entity	START domain	--	--	--
12h1_transcript_24710	1	27.5033	25.8067	12.0467	14.93	1798	K13407 fatty acid omega-hydroxylase [EC:1.14.-.-] | (RefSeq) cytochrome P450 94A1-like (A)	ko00073: Cutin, suberine and wax biosynthesis	hypothetical protein VIGAN_04306000 [Vigna angularis var. angularis]	C94A1_VICSA RecName: Full=Cytochrome P450 94A1; EC=1.14.-.-; AltName: Full=P450-dependent fatty acid omega-hydroxylase;	A0A4D6MBC1_VIGUN SubName: Full=Cytochrome P450 {ECO:0000313|EMBL:QCD97711.1};	Cytochrome P450 CYP4/CYP19/CYP26 subfamilies	GO:0005789,endoplasmic reticulum membrane; GO:0016021,integral component of membrane; GO:0020037,heme binding; GO:0005506,iron ion binding; GO:0004497,monooxygenase activity; GO:0016705,oxidoreductase activity, acting on paired donors, with incorporation or reduction of molecular oxygen; GO:0003674,molecular_function; GO:0005488,binding; GO:0046906,tetrapyrrole binding; GO:0097159,organic cyclic …	Cytochrome P450	--	--	--
12h1_transcript_24728	1	42.3667	48.65	28.4267	23.9667	1812	K05298 glyceraldehyde-3-phosphate dehydrogenase (NADP+) (phosphorylating) [EC:1.2.1.13] | (RefSeq) glyceraldehyde-3-phosphate dehydrogenase B, chloroplastic isoform X1 (A)	ko00710: Carbon fixation in photosynthetic organisms; ko01100: Metabolic pathways; ko01200: Carbon metabolism	hypothetical protein VIGAN_02018900 [Vigna angularis var. angularis]	G3PB_PEA RecName: Full=Glyceraldehyde-3-phosphate dehydrogenase B, chloroplastic; EC=1.2.1.13; AltName: Full=NADP-dependent glyceraldehydephosphate dehydrogenase subunit B; Flags: Precursor;	A0A4D6NTJ3_VIGUN RecName: Full=Glyceraldehyde-3-phosphate dehydrogenase {ECO:0000256|RuleBase:RU361160}; EC=1.2.1.- {ECO:0000256|RuleBase:RU361160};	Glyceraldehyde 3-phosphate dehydrogenase	GO:0009507,chloroplast; GO:0047100,glyceraldehyde-3-phosphate dehydrogenase (NADP+) (phosphorylating) activity; GO:0051287,NAD binding; GO:0050661,NADP binding; GO:0006006,glucose metabolic process; GO:0019253,reductive pentose-phosphate cycle; GO:0003674,molecular_function; GO:0003824,catalytic activity; GO:0016491,oxidoreductase activity; GO:0016620,oxidoreductase activity, acting on the aldehy…	Glyceraldehyde 3-phosphate dehydrogenase, C-terminal domain	--	--	--
12h1_transcript_2485	1	5.46667	4.15333	3.65667	0	4319	K00921 1-phosphatidylinositol-3-phosphate 5-kinase [EC:2.7.1.150] | (RefSeq) 1-phosphatidylinositol-3-phosphate 5-kinase FAB1A (A)	ko00562: Inositol phosphate metabolism; ko01100: Metabolic pathways; ko04070: Phosphatidylinositol signaling system; ko04145: Phagosome	1-phosphatidylinositol-3-phosphate 5-kinase FAB1B isoform X2 [Vigna radiata var. radiata]	FAB1A_ARATH RecName: Full=1-phosphatidylinositol-3-phosphate 5-kinase FAB1A; Short=Phosphatidylinositol 3-phosphate 5-kinase; EC=2.7.1.150; AltName: Full=FYVE finger-containing phosphoinositide kinase; AltName: Full=PIKfyve; AltName: Full=Phosphatidylinositol 3-phosphate 5-kinase type III; Short=PIPkin-III; Short=Type III PIP kinase; AltName: Full=Protein FORMS APLOID AND BINUCLEATE CELLS 1A;	A0A4D6KUX1_VIGUN RecName: Full=1-phosphatidylinositol-3-phosphate 5-kinase {ECO:0000256|ARBA:ARBA00012009}; EC=2.7.1.150 {ECO:0000256|ARBA:ARBA00012009};	Phosphatidylinositol-4-phosphate 5-kinase and related FYVE finger-containing proteins	GO:0005768,endosome; GO:0010008,endosome membrane; GO:0000285,1-phosphatidylinositol-3-phosphate 5-kinase activity; GO:0005524,ATP binding; GO:0016887,ATPase activity; GO:0046872,metal ion binding; GO:0010256,endomembrane system organization; GO:0046854,phosphatidylinositol phosphorylation; GO:0009555,pollen development; GO:0007033,vacuole organization; GO:0003674,molecular_function; GO:0003824,c…	Phosphatidylinositol-4-phosphate 5-Kinase	--	--	--
12h1_transcript_24875	1	48.8633	47.5467	24.44	26.7833	1767	K08679 UDP-glucuronate 4-epimerase [EC:5.1.3.6] | (RefSeq) UDP-glucuronate 4-epimerase 1 (A)	ko00053: Ascorbate and aldarate metabolism; ko00520: Amino sugar and nucleotide sugar metabolism; ko01100: Metabolic pathways; ko01240: Biosynthesis of cofactors; ko01250: Biosynthesis of nucleotide sugars	UDP-glucuronate 4-epimerase 1 [Vigna radiata var. radiata]	GAE1_ARATH RecName: Full=UDP-glucuronate 4-epimerase 1; EC=5.1.3.6; AltName: Full=UDP-glucuronic acid epimerase 1; Short=AtUGlcAE3;	A0A4D6KV01_VIGUN SubName: Full=UDP-glucuronate 4-epimerase {ECO:0000313|EMBL:QCD80463.1};	UDP-glucose 4-epimerase/UDP-sulfoquinovose synthase	GO:0005768,endosome; GO:0005794,Golgi apparatus; GO:0032580,Golgi cisterna membrane; GO:0000138,Golgi trans cisterna; GO:0016021,integral component of membrane; GO:0005802,trans-Golgi network; GO:0050378,UDP-glucuronate 4-epimerase activity; GO:0005975,carbohydrate metabolic process; GO:0071456,cellular response to hypoxia; GO:0050832,defense response to fungus; GO:0050829,defense response to Gra…	GDP-mannose 4,6 dehydratase	--	--	--
12h1_transcript_2493	1	5.09333	3.34	0.113333	0	4262	K12818 ATP-dependent RNA helicase DHX8/PRP22 [EC:3.6.4.13] | (GenBank) NB-ARC domain disease resistance protein, putative (A)	ko03040: Spliceosome	PREDICTED: putative disease resistance RPP13-like protein 1 [Vigna angularis]	R13L1_ARATH RecName: Full=Putative disease resistance RPP13-like protein 1;	A0A0L9V450_PHAAN SubName: Full=Uncharacterized protein {ECO:0000313|EMBL:KOM49459.1};	Apoptotic ATPase	GO:0043531,ADP binding; GO:0005524,ATP binding; GO:0006952,defense response; GO:0000166,nucleotide binding; GO:0003674,molecular_function; GO:0005488,binding; GO:0017076,purine nucleotide binding; GO:0030554,adenyl nucleotide binding; GO:0032553,ribonucleotide binding; GO:0032555,purine ribonucleotide binding; GO:0032559,adenyl ribonucleotide binding; GO:0036094,small molecule binding; GO:0043167…	NB-ARC domain	--	--	--
12h1_transcript_24939	1	47.12	59.3767	26.75	20.2133	1743	K00012 UDPglucose 6-dehydrogenase [EC:1.1.1.22] | (RefSeq) UDP-glucose 6-dehydrogenase 1-like (A)	ko00040: Pentose and glucuronate interconversions; ko00053: Ascorbate and aldarate metabolism; ko00520: Amino sugar and nucleotide sugar metabolism; ko01100: Metabolic pathways; ko01240: Biosynthesis of cofactors; ko01250: Biosynthesis of nucleotide sugars	UDP-glucose 6-dehydrogenase 1 [Vigna radiata var. radiata]	UGDH1_SOYBN RecName: Full=UDP-glucose 6-dehydrogenase 1; Short=UDP-Glc dehydrogenase 1; Short=UDP-GlcDH 1; Short=UDPGDH 1; EC=1.1.1.22; AltName: Full=Gm-UGD1;	A0A4D6LUQ6_VIGUN RecName: Full=UDP-glucose 6-dehydrogenase {ECO:0000256|ARBA:ARBA00012954, ECO:0000256|PIRNR:PIRNR000124}; EC=1.1.1.22 {ECO:0000256|ARBA:ARBA00012954, ECO:0000256|PIRNR:PIRNR000124};	UDP-glucose/GDP-mannose dehydrogenase	GO:0005829,cytosol; GO:0005634,nucleus; GO:0051287,NAD binding; GO:0003979,UDP-glucose 6-dehydrogenase activity; GO:0006024,glycosaminoglycan biosynthetic process; GO:0006065,UDP-glucuronate biosynthetic process; GO:0000166,nucleotide binding; GO:0003674,molecular_function; GO:0005488,binding; GO:0036094,small molecule binding; GO:0097159,organic cyclic compound binding; GO:1901265,nucleoside pho…	UDP-glucose/GDP-mannose dehydrogenase family, NAD binding domain	--	--	--
12h1_transcript_24944	1	42.56	46.8367	27.79	22.8467	1775	--	--	sulfite exporter TauE/SafE family protein 3-like [Vigna radiata var. radiata]	TAUE3_ARATH RecName: Full=Sulfite exporter TauE/SafE family protein 3 {ECO:0000312|EMBL:AEC07746.1};	A0A4D6LR10_VIGUN SubName: Full=Transmembrane protein TauE-like {ECO:0000313|EMBL:QCD91017.1};	--	GO:0031464,Cul4A-RING E3 ubiquitin ligase complex; GO:0016021,integral component of membrane; GO:0016567,protein ubiquitination; GO:0006464,cellular protein modification process; GO:0006807,nitrogen compound metabolic process; GO:0008150,biological_process; GO:0008152,metabolic process; GO:0009987,cellular process; GO:0019538,protein metabolic process; GO:0032446,protein modification by small pro…	Sulfite exporter TauE/SafE	--	--	--
12h1_transcript_24971	1	3.80333	3.26333	1.54667	1.13	1783	K08150 MFS transporter, SP family, solute carrier family 2 (myo-inositol transporter), member 13 | (RefSeq) inositol transporter 1 (A)	--	PREDICTED: polyol transporter 5-like [Vigna angularis]	PLT5_ARATH RecName: Full=Polyol transporter 5; AltName: Full=Protein POLYOL TRANSPORTER 5; Short=AtPLT5; AltName: Full=Sugar-proton symporter PLT5;	A0A4D6NW11_VIGUN SubName: Full=MFS transporter {ECO:0000313|EMBL:QCE16799.1};	Predicted transporter (major facilitator superfamily)	GO:0016021,integral component of membrane; GO:0005886,plasma membrane; GO:0005351,carbohydrate:proton symporter activity; GO:0015591,D-ribose transmembrane transporter activity; GO:0015148,D-xylose transmembrane transporter activity; GO:0005354,galactose transmembrane transporter activity; GO:0005355,glucose transmembrane transporter activity; GO:0015168,glycerol transmembrane transporter activit…	Sugar (and other) transporter	--	--	--
12h1_transcript_24985	1	138.747	112.98	70.1633	77.4767	1756	K22279 vicianin beta-glucosidase [EC:3.2.1.119] | (RefSeq) vicianin hydrolase-like (A)	--	hypothetical protein VIGAN_07192200 [Vigna angularis var. angularis]	VICHY_VICSN RecName: Full=Vicianin hydrolase {ECO:0000312|EMBL:ABD03937.1}; Short=VH {ECO:0000303|PubMed:17548373}; EC=3.2.1.119; Flags: Precursor; Fragment;	A0A4D6M4W3_VIGUN SubName: Full=Beta-glucosidase {ECO:0000313|EMBL:QCD95867.1};	Beta-glucosidase, lactase phlorizinhydrolase, and related proteins	GO:0004553,hydrolase activity, hydrolyzing O-glycosyl compounds; GO:0050392,vicianin beta-glucosidase activity; GO:0016052,carbohydrate catabolic process; GO:0003674,molecular_function; GO:0003824,catalytic activity; GO:0016787,hydrolase activity; GO:0016798,hydrolase activity, acting on glycosyl bonds; GO:0008422,beta-glucosidase activity; GO:0015926,glucosidase activity; GO:0005975,carbohydrate…	Glycosyl hydrolase family 1	--	--	--
12h1_transcript_2503	1	0.406667	0.596667	0	0.11	4318	K04498 E1A/CREB-binding protein [EC:2.3.1.48] | (RefSeq) histone acetyltransferase HAC1-like isoform X1 (A)	ko03250: Viral life cycle - HIV-1	hypothetical protein VIGAN_07000700 [Vigna angularis var. angularis]	HAC1_ARATH RecName: Full=Histone acetyltransferase HAC1; EC=2.3.1.48 {ECO:0000269|PubMed:11160878};	A0A4D6N4U6_VIGUN RecName: Full=Histone acetyltransferase {ECO:0000256|ARBA:ARBA00013184}; EC=2.3.1.48 {ECO:0000256|ARBA:ARBA00013184};	CREB binding protein/P300 and related TAZ Zn-finger proteins	GO:0000123,histone acetyltransferase complex; GO:0005667,transcription regulator complex; GO:0031490,chromatin DNA binding; GO:0004402,histone acetyltransferase activity; GO:0001085,RNA polymerase II transcription factor binding; GO:0003713,transcription coactivator activity; GO:0008270,zinc ion binding; GO:0016573,histone acetylation; GO:0045944,positive regulation of transcription by RNA polyme…	Histone acetylation protein	TAZ	TR	TAZ
12h1_transcript_25031	1	1.94	1.82333	1.16333	0	1778	--	--	homeobox-DDT domain protein RLT1 isoform X2 [Vigna radiata var. radiata]	RLT1_ARATH RecName: Full=Homeobox-DDT domain protein RLT1 {ECO:0000305}; AltName: Full=Protein HOMEOBOX-1 {ECO:0000305}; AltName: Full=Protein RINGLET 1 {ECO:0000303|PubMed:22694359};	A0A4D6L799_VIGUN SubName: Full=Uncharacterized protein {ECO:0000313|EMBL:QCD84407.1};	--	GO:0005634,nucleus; GO:0003677,DNA binding; GO:0003700,DNA-binding transcription factor activity; GO:0009908,flower development; GO:0045892,negative regulation of transcription, DNA-templated; GO:0048510,regulation of timing of transition from vegetative to reproductive phase; GO:0006351,transcription, DNA-templated; GO:0010228,vegetative to reproductive phase transition of meristem; GO:0003674,m…	Homeodomain	HB-other	TF	HB->HB-other
12h1_transcript_251	1	4.28333	3.18667	2.18667	1.35667	6080	K12879 THO complex subunit 2 | (RefSeq) THO complex subunit 2 (A)	ko03013: Nucleocytoplasmic transport; ko03040: Spliceosome	THO complex subunit 2 [Vigna radiata var. radiata]	THOC2_ARATH RecName: Full=THO complex subunit 2; Short=AtTHO2; AltName: Full=Protein EMBRYO DEFECTIVE 2793;	A0A4D6LAH7_VIGUN RecName: Full=THO complex subunit 2 {ECO:0000256|ARBA:ARBA00019596};	KEKE-like motif-containing transcription regulator (Rlr1)/suppressor of sin4	GO:0016607,nuclear speck; GO:0005634,nucleus; GO:0000347,THO complex; GO:0000445,THO complex part of transcription export complex; GO:0003729,mRNA binding; GO:0003723,RNA binding; GO:1990428,miRNA transport; GO:0006406,mRNA export from nucleus; GO:0006397,mRNA processing; GO:0035196,production of miRNAs involved in gene silencing by miRNA; GO:0008380,RNA splicing; GO:0003674,molecular_function; G…	Transcription factor/nuclear export subunit protein 2	--	--	--
12h1_transcript_25101	1	55.2133	43.8167	29.0933	21.8533	1767	--	--	uncharacterized protein LOC106769631 [Vigna radiata var. radiata]	--	A0A4D6N1B3_VIGUN SubName: Full=Uncharacterized protein {ECO:0000313|EMBL:QCE07058.1};	--	--	--	--	--	--
12h1_transcript_25107	1	18.5233	25.66	9.27	12.05	1769	K07936 GTP-binding nuclear protein Ran | (RefSeq) GTP-binding nuclear protein Ran1B (A)	ko03008: Ribosome biogenesis in eukaryotes; ko03013: Nucleocytoplasmic transport; ko03250: Viral life cycle - HIV-1	PREDICTED: putative nuclease HARBI1 [Vigna angularis]	ALPL_ARATH RecName: Full=Protein ALP1-like {ECO:0000305}; EC=3.1.-.-;	A0A1S3TXA9_VIGRR SubName: Full=protein ALP1-like {ECO:0000313|RefSeq:XP_014498407.1};	Predicted transposase	GO:0005634,nucleus; GO:0046872,metal ion binding; GO:0004518,nuclease activity; GO:0003674,molecular_function; GO:0005488,binding; GO:0043167,ion binding; GO:0043169,cation binding; GO:0003824,catalytic activity; GO:0016787,hydrolase activity; GO:0016788,hydrolase activity, acting on ester bonds; GO:0005575,cellular_component; GO:0005622,intracellular anatomical structure; GO:0043226,organelle; G…	DDE superfamily endonuclease	--	--	--
12h1_transcript_2512	1	20.66	35.54	0.663333	12.8133	4262	K10999 cellulose synthase A [EC:2.4.1.12] | (RefSeq) cellulose synthase A catalytic subunit 6 [UDP-forming]-like (A)	--	cellulose synthase A catalytic subunit 6 [UDP-forming]	CESA6_ARATH RecName: Full=Cellulose synthase A catalytic subunit 6 [UDP-forming]; Short=AtCesA6; EC=2.4.1.12; AltName: Full=AraxCelA; AltName: Full=Isoxaben-resistant protein 2; AltName: Full=Protein PROCUSTE 1; AltName: Full=Protein QUILL;	A0A4D6L8D5_VIGUN RecName: Full=Cellulose synthase {ECO:0000256|RuleBase:RU361116}; EC=2.4.1.12 {ECO:0000256|RuleBase:RU361116};	--	GO:0010330,cellulose synthase complex; GO:0005794,Golgi apparatus; GO:0005887,integral component of plasma membrane; GO:0005886,plasma membrane; GO:0005802,trans-Golgi network; GO:0016760,cellulose synthase (UDP-forming) activity; GO:0016759,cellulose synthase activity; GO:0046872,metal ion binding; GO:0071555,cell wall organization; GO:0030244,cellulose biosynthetic process; GO:0043622,cortical …	Cellulose synthase	--	--	--
12h1_transcript_25120	1	24.0567	21.8167	11.53	9.24333	1774	K22683 aspartyl protease family protein [EC:3.4.23.-] | (RefSeq) aspartyl protease family protein 2 (A)	--	hypothetical protein VIGAN_05125400 [Vigna angularis var. angularis]	APF2_ARATH RecName: Full=Aspartyl protease family protein 2 {ECO:0000305}; EC=3.4.23.- {ECO:0000305}; Flags: Precursor;	A0A4D6KUZ0_VIGUN SubName: Full=Aspartyl protease family protein {ECO:0000313|EMBL:QCD77524.1};	Aspartyl protease	GO:0009505,plant-type cell wall; GO:0004190,aspartic-type endopeptidase activity; GO:0080167,response to karrikin; GO:0003674,molecular_function; GO:0003824,catalytic activity; GO:0004175,endopeptidase activity; GO:0008233,peptidase activity; GO:0016787,hydrolase activity; GO:0070001,aspartic-type peptidase activity; GO:0140096,catalytic activity, acting on a protein; GO:0008150,biological_proces…	Xylanase inhibitor N-terminal	--	--	--
12h1_transcript_2524	1	2.15	3.26333	0	0.95	4309	K10615 E3 ubiquitin-protein ligase HERC4 [EC:2.3.2.26] | (RefSeq) probable E3 ubiquitin-protein ligase HERC4 isoform X1 (A)	ko04120: Ubiquitin mediated proteolysis	PREDICTED: uncharacterized protein LOC108342748 isoform X2 [Vigna angularis]	PRAF1_ARATH RecName: Full=PH, RCC1 and FYVE domains-containing protein 1 {ECO:0000303|PubMed:11563980}; AltName: Full=Protein Praf4 {ECO:0000303|PubMed:15358268};	A0A0S3S7D3_PHAAN SubName: Full=Uncharacterized protein {ECO:0000313|EMBL:BAT88758.1};	--	GO:0005085,guanyl-nucleotide exchange factor activity; GO:0046872,metal ion binding; GO:0070300,phosphatidic acid binding; GO:0035091,phosphatidylinositol binding; GO:0003674,molecular_function; GO:0030234,enzyme regulator activity; GO:0030695,GTPase regulator activity; GO:0060589,nucleoside-triphosphatase regulator activity; GO:0098772,molecular function regulator; GO:0005488,binding; GO:0043167…	Regulator of chromosome condensation (RCC1) repeat	--	--	--
12h1_transcript_25291	1	114.453	147.557	85.3733	60.6433	1739	K01648 ATP citrate (pro-S)-lyase [EC:2.3.3.8] | (RefSeq) ATP-citrate synthase alpha chain protein 1-like (A)	ko00020: Citrate cycle (TCA cycle); ko01100: Metabolic pathways; ko01110: Biosynthesis of secondary metabolites	ATP-citrate synthase alpha chain protein 1 [Vigna radiata var. radiata]	ACLA1_ARATH RecName: Full=ATP-citrate synthase alpha chain protein 1; Short=ATP-citrate synthase A-1; EC=2.3.3.8; AltName: Full=ATP-citrate lyase A-1; AltName: Full=Citrate cleavage enzyme A-1;	A0A4D6M445_VIGUN RecName: Full=ATP citrate synthase {ECO:0000256|ARBA:ARBA00012639}; EC=2.3.3.8 {ECO:0000256|ARBA:ARBA00012639};	ATP-citrate lyase	GO:0005829,cytosol; GO:0005524,ATP binding; GO:0003878,ATP citrate synthase activity; GO:0006629,lipid metabolic process; GO:0000166,nucleotide binding; GO:0003674,molecular_function; GO:0005488,binding; GO:0017076,purine nucleotide binding; GO:0030554,adenyl nucleotide binding; GO:0032553,ribonucleotide binding; GO:0032555,purine ribonucleotide binding; GO:0032559,adenyl ribonucleotide binding; …	ATP citrate lyase citrate-binding	--	--	--
12h1_transcript_25308	1	65.1633	84.5133	48.0767	29.9033	1781	K24139 auxin efflux carrier family protein | (RefSeq) protein PIN-LIKES 3-like (A)	--	PREDICTED: protein PIN-LIKES 3-like [Vigna angularis]	PILS3_ARATH RecName: Full=Protein PIN-LIKES 3 {ECO:0000303|PubMed:22504182}; AltName: Full=Auxin efflux carrier-like protein 3 {ECO:0000303|PubMed:22504182};	A0A4D6LRZ2_VIGUN SubName: Full=Auxin efflux carrier {ECO:0000313|EMBL:QCD91233.1};	Predicted membrane protein	GO:0005789,endoplasmic reticulum membrane; GO:0016021,integral component of membrane; GO:0005739,mitochondrion; GO:0009734,auxin-activated signaling pathway; GO:0009733,response to auxin; GO:0055085,transmembrane transport; GO:0007154,cell communication; GO:0007165,signal transduction; GO:0008150,biological_process; GO:0009719,response to endogenous stimulus; GO:0009725,response to hormone; GO:00…	Membrane transport protein	--	--	--
12h1_transcript_25310	1	101.98	125.6	71.9033	47.6367	1683	K01426 amidase [EC:3.5.1.4] | (RefSeq) amidase 1 (A)	ko00330: Arginine and proline metabolism; ko00360: Phenylalanine metabolism; ko00380: Tryptophan metabolism; ko01100: Metabolic pathways	amidase 1 [Vigna radiata var. radiata]	AMI1_ARATH RecName: Full=Amidase 1 {ECO:0000303|PubMed:16738862}; Short=AtAMI1 {ECO:0000303|PubMed:12620340}; EC=3.5.1.4 {ECO:0000269|PubMed:12620340, ECO:0000269|PubMed:17555521, ECO:0000269|PubMed:27135507}; AltName: Full=Translocon at the outer membrane of chloroplasts 64-I {ECO:0000305}; Short=AtTOC64-I {ECO:0000303|PubMed:14741350};	A0A4D6N4F7_VIGUN SubName: Full=Amidase {ECO:0000313|EMBL:QCE07359.1};	Amidases	GO:0005737,cytoplasm; GO:0005829,cytosol; GO:0005576,extracellular region; GO:0005654,nucleoplasm; GO:0004040,amidase activity; GO:0004067,asparaginase activity; GO:0016810,hydrolase activity, acting on carbon-nitrogen (but not peptide) bonds; GO:0043864,indoleacetamide hydrolase activity; GO:0009851,auxin biosynthetic process; GO:0009684,indoleacetic acid biosynthetic process; GO:0003674,molecul…	Amidase	--	--	--
12h1_transcript_25319	1	25.0933	40.84	7.06667	9.27	1753	--	--	fasciclin-like arabinogalactan protein 16 [Vigna radiata var. radiata]	FLA17_ARATH RecName: Full=Fasciclin-like arabinogalactan protein 17; Flags: Precursor;	A0A4D6MCP5_VIGUN SubName: Full=Uncharacterized protein {ECO:0000313|EMBL:QCD98138.1};	Fasciclin and related adhesion glycoproteins	GO:0005576,extracellular region; GO:0005773,vacuole; GO:0005575,cellular_component; GO:0110165,cellular anatomical entity; GO:0005622,intracellular anatomical structure; GO:0005737,cytoplasm; GO:0043226,organelle; GO:0043227,membrane-bounded organelle; GO:0043229,intracellular organelle; GO:0043231,intracellular membrane-bounded organelle	Fasciclin domain	--	--	--
12h1_transcript_25327	1	30.0633	35.91	19.9867	16.4433	1743	K12666 oligosaccharyltransferase complex subunit alpha (ribophorin I) | (RefSeq) dolichyl-diphosphooligosaccharide--protein glycosyltransferase subunit 1B (A)	ko00510: N-Glycan biosynthesis; ko00513: Various types of N-glycan biosynthesis; ko01100: Metabolic pathways; ko04141: Protein processing in endoplasmic reticulum	PREDICTED: dolichyl-diphosphooligosaccharide--protein glycosyltransferase subunit 1B [Vigna angularis]	OST1B_ARATH RecName: Full=Dolichyl-diphosphooligosaccharide--protein glycosyltransferase subunit 1B; AltName: Full=Ribophorin IB; Short=RPN-IB; AltName: Full=Ribophorin-1B; Flags: Precursor;	A0A0S3SNQ9_PHAAN RecName: Full=Dolichyl-diphosphooligosaccharide--protein glycosyltransferase subunit 1 {ECO:0000256|RuleBase:RU361143};	Oligosaccharyltransferase, alpha subunit (ribophorin I)	GO:0005783,endoplasmic reticulum; GO:0016021,integral component of membrane; GO:0005739,mitochondrion; GO:0008250,oligosaccharyltransferase complex; GO:0009505,plant-type cell wall; GO:0005886,plasma membrane; GO:0005774,vacuolar membrane; GO:0006487,protein N-linked glycosylation; GO:0018279,protein N-linked glycosylation via asparagine; GO:0006464,cellular protein modification process; GO:00064…	Ribophorin I	--	--	--
12h1_transcript_25343	1	27.15	20.78	9.04	0	1682	K13114 pinin | (RefSeq) pinin (A)	ko03013: Nucleocytoplasmic transport; ko03015: mRNA surveillance pathway	hypothetical protein LR48_Vigan01g035500 [Vigna angularis]	--	A0A4D6KH34_VIGUN SubName: Full=Pinin {ECO:0000313|EMBL:QCD76492.1};	Pinin (desmosome-associated protein)	GO:0005634,nucleus; GO:0006397,mRNA processing; GO:0008380,RNA splicing; GO:0006139,nucleobase-containing compound metabolic process; GO:0006396,RNA processing; GO:0006725,cellular aromatic compound metabolic process; GO:0006807,nitrogen compound metabolic process; GO:0008150,biological_process; GO:0008152,metabolic process; GO:0009987,cellular process; GO:0010467,gene expression; GO:0016070,RNA …	pinin/SDK/memA/ protein conserved region	--	--	--
12h1_transcript_25402	1	17.6967	15.1667	4.25333	4.81	1694	--	--	fasciclin-like arabinogalactan protein 2 [Vigna radiata var. radiata]	FLA2_ARATH RecName: Full=Fasciclin-like arabinogalactan protein 2; Flags: Precursor;	A0A1S3UHC2_VIGRR SubName: Full=fasciclin-like arabinogalactan protein 2 {ECO:0000313|RefSeq:XP_014505344.1};	--	GO:0031225,anchored component of membrane; GO:0046658,anchored component of plasma membrane; GO:0005829,cytosol; GO:0005886,plasma membrane; GO:0005774,vacuolar membrane; GO:0005575,cellular_component; GO:0016020,membrane; GO:0031224,intrinsic component of membrane; GO:0110165,cellular anatomical entity; GO:0031226,intrinsic component of plasma membrane; GO:0071944,cell periphery; GO:0005622,intr…	Fasciclin domain	--	--	--
12h1_transcript_25424	1	1.24667	2.18333	0	0.64	1742	K24221 type I inositol polyphosphate 5-phosphatase IP5P1/2 [EC:3.1.3.56] | (RefSeq) type I inositol polyphosphate 5-phosphatase 2-like (A)	ko00562: Inositol phosphate metabolism; ko01100: Metabolic pathways	hypothetical protein PHAVU_003G228700g [Phaseolus vulgaris]	IP5P2_ARATH RecName: Full=Type I inositol polyphosphate 5-phosphatase 2 {ECO:0000303|PubMed:11402208}; Short=At5PTase2 {ECO:0000303|PubMed:11402208}; EC=3.1.3.56 {ECO:0000269|PubMed:11340187};	A0A4D6KXM3_VIGUN SubName: Full=Phosphatidylinositol-bisphosphatase {ECO:0000313|EMBL:QCD81463.1};	Inositol polyphosphate 5-phosphatase and related proteins	GO:0052659,inositol-1,3,4,5-tetrakisphosphate 5-phosphatase activity; GO:0052658,inositol-1,4,5-trisphosphate 5-phosphatase activity; GO:0004445,inositol-polyphosphate 5-phosphatase activity; GO:0034485,phosphatidylinositol-3,4,5-trisphosphate 5-phosphatase activity; GO:0004439,phosphatidylinositol-4,5-bisphosphate 5-phosphatase activity; GO:0009738,abscisic acid-activated signaling pathway; GO:0…	Endonuclease/Exonuclease/phosphatase family	--	--	--
12h1_transcript_25441	1	38.7533	75.74	0	0	1672	K15378 solute carrier family 45, member 1/2/4 | (RefSeq) sucrose transport protein SUC8-like (A)	--	sucrose transport protein SUC8 [Vigna radiata var. radiata]	SUC1_ARATH RecName: Full=Sucrose transport protein SUC1; AltName: Full=Sucrose permease 1; AltName: Full=Sucrose-proton symporter 1;	A0A1S3V5P6_VIGRR SubName: Full=sucrose transport protein SUC8 {ECO:0000313|RefSeq:XP_014513671.1};	Sucrose transporter and related proteins	GO:0005887,integral component of plasma membrane; GO:0016020,membrane; GO:0005739,mitochondrion; GO:0005886,plasma membrane; GO:0009506,plasmodesma; GO:0005773,vacuole; GO:0008506,sucrose:proton symporter activity; GO:0009846,pollen germination; GO:0009624,response to nematode; GO:0005985,sucrose metabolic process; GO:0003674,molecular_function; GO:0005215,transporter activity; GO:0005351,carbohy…	MFS/sugar transport protein	--	--	--
12h1_transcript_25475	1	61.6	52.4767	24.3467	11.7667	1709	K13260 isoflavone/4'-methoxyisoflavone 2'-hydroxylase [EC:1.14.14.90 1.14.14.89] | (RefSeq) cytochrome P450 81E8-like (A)	ko00943: Isoflavonoid biosynthesis; ko01100: Metabolic pathways; ko01110: Biosynthesis of secondary metabolites	cytochrome P450 81E8 [Vigna radiata var. radiata]	C81E8_MEDTR RecName: Full=Cytochrome P450 81E8 {ECO:0000303|PubMed:14617078}; EC=1.14.13.- {ECO:0000305};	A0A4D6MV93_VIGUN SubName: Full=Cytochrome P450 {ECO:0000313|EMBL:QCE04542.1};	Cytochrome P450 CYP2 subfamily	GO:0016021,integral component of membrane; GO:0020037,heme binding; GO:0005506,iron ion binding; GO:0004497,monooxygenase activity; GO:0016705,oxidoreductase activity, acting on paired donors, with incorporation or reduction of molecular oxygen; GO:0003674,molecular_function; GO:0005488,binding; GO:0046906,tetrapyrrole binding; GO:0097159,organic cyclic compound binding; GO:1901363,heterocyclic c…	Cytochrome P450	--	--	--
12h1_transcript_25493	1	63.2067	78.8933	40.0067	50.3467	1727	--	--	probable receptor-like protein kinase At5g24010 [Vigna radiata var. radiata]	Y5241_ARATH RecName: Full=Probable receptor-like protein kinase At5g24010; EC=2.7.11.-; Flags: Precursor;	A0A3Q0EV73_VIGRR SubName: Full=probable receptor-like protein kinase At5g24010 {ECO:0000313|RefSeq:XP_022635628.1};	--	GO:0016021,integral component of membrane; GO:0005886,plasma membrane; GO:0009506,plasmodesma; GO:0005524,ATP binding; GO:0004672,protein kinase activity; GO:0004674,protein serine/threonine kinase activity; GO:0046777,protein autophosphorylation; GO:0000166,nucleotide binding; GO:0003674,molecular_function; GO:0005488,binding; GO:0017076,purine nucleotide binding; GO:0030554,adenyl nucleotide bi…	Malectin-like domain	--	--	--
12h1_transcript_25507	1	108.803	173.923	33.1433	60.7133	1669	K01915 glutamine synthetase [EC:6.3.1.2] | (RefSeq) glutamine synthetase leaf isozyme, chloroplastic (A)	ko00220: Arginine biosynthesis; ko00250: Alanine, aspartate and glutamate metabolism; ko00630: Glyoxylate and dicarboxylate metabolism; ko00910: Nitrogen metabolism; ko01100: Metabolic pathways; ko01230: Biosynthesis of amino acids	glutamine synthetase leaf isozyme, chloroplastic [Vigna radiata]	GLNA4_PHAVU RecName: Full=Glutamine synthetase leaf isozyme, chloroplastic; EC=6.3.1.2; AltName: Full=Glutamate--ammonia ligase; AltName: Full=Isozyme delta; Flags: Precursor;	A0A4D6KKG7_VIGUN RecName: Full=Glutamine synthetase {ECO:0000256|RuleBase:RU004356}; EC=6.3.1.2 {ECO:0000256|RuleBase:RU004356};	Glutamine synthetase	GO:0009507,chloroplast; GO:0005524,ATP binding; GO:0004356,glutamate-ammonia ligase activity; GO:0006542,glutamine biosynthetic process; GO:0000166,nucleotide binding; GO:0003674,molecular_function; GO:0005488,binding; GO:0017076,purine nucleotide binding; GO:0030554,adenyl nucleotide binding; GO:0032553,ribonucleotide binding; GO:0032555,purine ribonucleotide binding; GO:0032559,adenyl ribonucle…	Glutamine synthetase, catalytic domain	--	--	--
12h1_transcript_25536	1	54.4667	63.7267	41.7533	26.9733	1728	K00162 pyruvate dehydrogenase E1 component beta subunit [EC:1.2.4.1] | (RefSeq) pyruvate dehydrogenase E1 component subunit beta-3, chloroplastic-like (A)	ko00010: Glycolysis / Gluconeogenesis; ko00020: Citrate cycle (TCA cycle); ko00620: Pyruvate metabolism; ko01100: Metabolic pathways; ko01110: Biosynthesis of secondary metabolites; ko01200: Carbon metabolism	pyruvate dehydrogenase E1 component subunit beta-3, chloroplastic [Vigna radiata var. radiata]	ODPB3_ARATH RecName: Full=Pyruvate dehydrogenase E1 component subunit beta-3, chloroplastic; EC=1.2.4.1; Flags: Precursor;	A0A4D6KT18_VIGUN RecName: Full=Pyruvate dehydrogenase E1 component subunit beta {ECO:0000256|RuleBase:RU364074}; EC=1.2.4.1 {ECO:0000256|RuleBase:RU364074};	Pyruvate dehydrogenase E1, beta subunit	GO:0009941,chloroplast envelope; GO:0005783,endoplasmic reticulum; GO:0004739,pyruvate dehydrogenase (acetyl-transferring) activity; GO:0008270,zinc ion binding; GO:0006086,acetyl-CoA biosynthetic process from pyruvate; GO:0006096,glycolytic process; GO:0048868,pollen tube development; GO:0003674,molecular_function; GO:0003824,catalytic activity; GO:0004738,pyruvate dehydrogenase activity; GO:001…	Transketolase, pyrimidine binding domain	--	--	--
12h1_transcript_25602	1	24.5567	20.85	8.64333	9.37333	1724	K04733 interleukin-1 receptor-associated kinase 4 [EC:2.7.11.1] | (RefSeq) G-type lectin S-receptor-like serine/threonine-protein kinase RKS1 (A)	--	cold-responsive protein kinase 1 [Vigna radiata var. radiata]	CRPK1_ARATH RecName: Full=Cold-responsive protein kinase 1 {ECO:0000303|PubMed:28344081}; EC=2.7.11.1 {ECO:0000255|PROSITE-ProRule:PRU00159, ECO:0000269|PubMed:28344081};	A0A4D6M3Z1_VIGUN SubName: Full=Brassinosteroid insensitive 1-associated receptor kinase 1 {ECO:0000313|EMBL:QCD95962.1};	Serine/threonine protein kinase	GO:0005634,nucleus; GO:0005886,plasma membrane; GO:0005524,ATP binding; GO:0106310,protein serine kinase activity; GO:0004674,protein serine/threonine kinase activity; GO:0106311,protein threonine kinase activity; GO:0046777,protein autophosphorylation; GO:0009409,response to cold; GO:0050826,response to freezing; GO:0009625,response to insect; GO:0002237,response to molecule of bacterial origin;…	Protein kinase domain	--	--	--
12h1_transcript_25727	1	55.94	38.6167	20.6	22.5567	1715	K16818 phospholipase A1 [EC:3.1.1.32] | (RefSeq) phospholipase A(1) DAD1, chloroplastic-like (A)	ko00564: Glycerophospholipid metabolism; ko00592: alpha-Linolenic acid metabolism; ko01100: Metabolic pathways; ko01110: Biosynthesis of secondary metabolites	PREDICTED: phospholipase A1-Ibeta2, chloroplastic-like [Vigna angularis]	PLA14_ARATH RecName: Full=Phospholipase A1-Ibeta2, chloroplastic; EC=3.1.1.-; Flags: Precursor;	A0A4D6LSJ1_VIGUN SubName: Full=Phospholipase A1 {ECO:0000313|EMBL:QCD91515.1};	Predicted lipase	GO:0009507,chloroplast; GO:0047714,galactolipase activity; GO:0008970,phospholipase A1 activity; GO:0004620,phospholipase activity; GO:0004806,triglyceride lipase activity; GO:0016042,lipid catabolic process; GO:0003674,molecular_function; GO:0003824,catalytic activity; GO:0016298,lipase activity; GO:0016787,hydrolase activity; GO:0016788,hydrolase activity, acting on ester bonds; GO:0052689,carb…	Lipase (class 3)	--	--	--
12h1_transcript_258	1	9.18	7.36333	1.44	0.59	6063	K03260 translation initiation factor 4G | (RefSeq) eukaryotic translation initiation factor 4G-like isoform X1 (A)	--	eukaryotic translation initiation factor 4G isoform X2 [Vigna radiata var. radiata]	IF4G_ARATH RecName: Full=Eukaryotic translation initiation factor 4G; Short=eIF-4G; Short=eIF4G; AltName: Full=Protein cucumovirus multiplication 2; AltName: Full=Protein synthesis initiation factor 4G;	A0A4D6NCY8_VIGUN SubName: Full=Translation initiation factor 4G {ECO:0000313|EMBL:QCE11178.1};	Translation initiation factor 4F, ribosome/mRNA-bridging subunit (eIF-4G)	GO:0016281,eukaryotic translation initiation factor 4F complex; GO:0003729,mRNA binding; GO:0003743,translation initiation factor activity; GO:0009737,response to abscisic acid; GO:0009615,response to virus; GO:0003674,molecular_function; GO:0003676,nucleic acid binding; GO:0003723,RNA binding; GO:0005488,binding; GO:0097159,organic cyclic compound binding; GO:1901363,heterocyclic compound bindin…	MIF4G domain	--	--	--
12h1_transcript_2583	1	2.84667	4.25667	0	0.38	4269	K12818 ATP-dependent RNA helicase DHX8/PRP22 [EC:3.6.4.13] | (RefSeq) probable pre-mRNA-splicing factor ATP-dependent RNA helicase DEAH5 (A)	ko03040: Spliceosome	probable pre-mRNA-splicing factor ATP-dependent RNA helicase DEAH5 [Vigna radiata var. radiata]	DEAH5_ARATH RecName: Full=Probable pre-mRNA-splicing factor ATP-dependent RNA helicase DEAH5 {ECO:0000305}; EC=3.6.4.13; AltName: Full=DEAH RNA helicase homolog PRP22 {ECO:0000303|PubMed:17008405};	A0A4D6MDG1_VIGUN SubName: Full=ATP-dependent RNA helicase DHX8/PRP22 {ECO:0000313|EMBL:QCD98810.1};	DEAH-box RNA helicase	GO:0071013,catalytic step 2 spliceosome; GO:0005829,cytosol; GO:0005739,mitochondrion; GO:0009506,plasmodesma; GO:0005524,ATP binding; GO:0016787,hydrolase activity; GO:0003729,mRNA binding; GO:0003723,RNA binding; GO:0003724,RNA helicase activity; GO:0000390,spliceosomal complex disassembly; GO:0000166,nucleotide binding; GO:0003674,molecular_function; GO:0005488,binding; GO:0017076,purine nucle…	Helicase associated domain (HA2)	--	--	--
12h1_transcript_25847	1	51.7333	47.77	24.2933	17.9467	1704	K12486 stromal membrane-associated protein | (RefSeq) hypothetical protein (A)	ko04144: Endocytosis	protein C2-DOMAIN ABA-RELATED 11 [Vigna radiata var. radiata]	CAR11_ARATH RecName: Full=Protein C2-DOMAIN ABA-RELATED 11 {ECO:0000305}; Contains: RecName: Full=Protein C2-DOMAIN ABA-RELATED 11, N-terminally processed;	A0A1S3VFH6_VIGRR SubName: Full=protein C2-DOMAIN ABA-RELATED 11 {ECO:0000313|RefSeq:XP_014517111.1, ECO:0000313|RefSeq:XP_014517112.1};	Predicted Ca2+-dependent phospholipid-binding protein	GO:0005634,nucleus; GO:0005886,plasma membrane; GO:0009536,plastid; GO:0005773,vacuole; GO:0005096,GTPase activator activity; GO:0046872,metal ion binding; GO:0005543,phospholipid binding; GO:0009738,abscisic acid-activated signaling pathway; GO:0009789,positive regulation of abscisic acid-activated signaling pathway; GO:0043547,positive regulation of GTPase activity; GO:0003674,molecular_functio…	C2 domain	--	--	--
12h1_transcript_25876	1	14.87	10.0833	0	0.936667	1689	K14564 nucleolar protein 56 | (RefSeq) nucleolar protein 56-like (A)	ko03008: Ribosome biogenesis in eukaryotes	PREDICTED: nucleolar protein 56-like [Vigna angularis]	NOP5B_ARATH RecName: Full=Probable nucleolar protein 5-2; AltName: Full=MAR-binding NOP56/58 homolog 2; AltName: Full=Nucleolar protein 58-2;	A0A4D6M3D0_VIGUN SubName: Full=Nucleolar protein 56 {ECO:0000313|EMBL:QCD95742.1};	Ribosome biogenesis protein - Nop56p/Sik1p	GO:0031428,box C/D RNP complex; GO:0005730,nucleolus; GO:0032040,small-subunit processome; GO:0003729,mRNA binding; GO:0030515,snoRNA binding; GO:0042254,ribosome biogenesis; GO:0003674,molecular_function; GO:0003676,nucleic acid binding; GO:0003723,RNA binding; GO:0005488,binding; GO:0097159,organic cyclic compound binding; GO:1901363,heterocyclic compound binding; GO:0008150,biological_process;…	snoRNA binding domain, fibrillarin	--	--	--
12h1_transcript_25912	1	14.79	19.67	0.133333	11.1933	1697	K05681 ATP-binding cassette, subfamily G (WHITE), member 2 | (RefSeq) hypothetical protein (A)	ko02010: ABC transporters	hypothetical protein PHAVU_011G015900g [Phaseolus vulgaris]	--	A0A4D6LK08_VIGUN SubName: Full=RNA-binding protein Luc7-like 2 {ECO:0000313|EMBL:QCD88907.1};	Spliceosome subunit	GO:0005685,U1 snRNP; GO:0003729,mRNA binding; GO:0006376,mRNA splice site selection; GO:0003674,molecular_function; GO:0003676,nucleic acid binding; GO:0003723,RNA binding; GO:0005488,binding; GO:0097159,organic cyclic compound binding; GO:1901363,heterocyclic compound binding; GO:0000245,spliceosomal complex assembly; GO:0000375,RNA splicing, via transesterification reactions; GO:0000377,RNA spl…	LUC7 N_terminus	--	--	--
12h1_transcript_25983	1	7.38333	10.75	0	0	1689	K13096 splicing factor 4 | (RefSeq) SURP and G-patch domain-containing protein 1-like protein isoform X1 (A)	--	PREDICTED: SURP and G-patch domain-containing protein 1-like protein isoform X1 [Vigna angularis]	SUGP1_ARATH RecName: Full=SURP and G-patch domain-containing protein 1-like protein; AltName: Full=Splicing factor 4-like protein; Short=SF4-like protein;	A0A4D6M4X9_VIGUN SubName: Full=Splicing factor 4 {ECO:0000313|EMBL:QCD95823.1};	Predicted RNA-binding protein, contains SWAP and G-patch domains	GO:0005634,nucleus; GO:0003723,RNA binding; GO:0006397,mRNA processing; GO:0008380,RNA splicing; GO:0003674,molecular_function; GO:0003676,nucleic acid binding; GO:0005488,binding; GO:0097159,organic cyclic compound binding; GO:1901363,heterocyclic compound binding; GO:0006139,nucleobase-containing compound metabolic process; GO:0006396,RNA processing; GO:0006725,cellular aromatic compound metabo…	G-patch domain	--	--	--
12h1_transcript_26001	1	15.8633	21.81	10.07	8.02	1691	K01870 isoleucyl-tRNA synthetase [EC:6.1.1.5] | (RefSeq) hypothetical protein (A)	ko00970: Aminoacyl-tRNA biosynthesis	transcription repressor OFP1 isoform X3 [Vigna radiata var. radiata]	OFP2_ARATH RecName: Full=Transcription repressor OFP2; AltName: Full=Ovate family protein 2; Short=AtOFP2;	A0A4D6MNS5_VIGUN RecName: Full=Transcription repressor {ECO:0000256|RuleBase:RU367028}; AltName: Full=Ovate family protein {ECO:0000256|RuleBase:RU367028};	--	GO:0005634,nucleus; GO:0003677,DNA binding; GO:0045892,negative regulation of transcription, DNA-templated; GO:0003674,molecular_function; GO:0003676,nucleic acid binding; GO:0005488,binding; GO:0097159,organic cyclic compound binding; GO:1901363,heterocyclic compound binding; GO:0006139,nucleobase-containing compound metabolic process; GO:0006351,transcription, DNA-templated; GO:0006355,regulati…	Transcriptional repressor, ovate	OFP	TF	OFP
12h1_transcript_26030	1	50.5967	42.14	21.3733	38.9933	1681	K18466 vacuolar protein sorting-associated protein 26A/B | (RefSeq) vacuolar protein sorting-associated protein 26A (A)	ko04144: Endocytosis	vacuolar protein sorting-associated protein 26A [Vigna radiata var. radiata]	VP26A_ARATH RecName: Full=Vacuolar protein sorting-associated protein 26A; AltName: Full=Vesicle protein sorting 26A;	A0A1S3U7M8_VIGRR SubName: Full=vacuolar protein sorting-associated protein 26A {ECO:0000313|RefSeq:XP_014502038.1};	Membrane coat complex Retromer, subunit VPS26	GO:0005829,cytosol; GO:0005768,endosome; GO:0010008,endosome membrane; GO:0005794,Golgi apparatus; GO:0043231,intracellular membrane-bounded organelle; GO:0016020,membrane; GO:0005771,multivesicular body; GO:0030904,retromer complex; GO:0006886,intracellular protein transport; GO:0042147,retrograde transport, endosome to Golgi; GO:0006810,transport; GO:0006811,ion transport; GO:0006820,anion tran…	Vacuolar protein sorting-associated protein 26	--	--	--
12h1_transcript_2604	1	8.85667	10.65	0.00333333	4.26333	4263	--	--	PREDICTED: translocase of chloroplast 120, chloroplastic-like [Vigna angularis]	TC132_ARATH RecName: Full=Translocase of chloroplast 132, chloroplastic; Short=AtToc132; EC=3.6.5.-; AltName: Full=132 kDa chloroplast outer envelope protein;	A0A4D6LJM7_VIGUN SubName: Full=P-loop containing nucleoside triphosphate hydrolase {ECO:0000313|EMBL:QCD88718.1};	--	GO:0009707,chloroplast outer membrane; GO:0016021,integral component of membrane; GO:0009536,plastid; GO:0051117,ATPase binding; GO:0051087,chaperone binding; GO:0005525,GTP binding; GO:0003924,GTPase activity; GO:0046872,metal ion binding; GO:0004888,transmembrane signaling receptor activity; GO:0045036,protein targeting to chloroplast; GO:0003674,molecular_function; GO:0005488,binding; GO:00055…	Translocase of chloroplast 159/132, membrane anchor domain	--	--	--
12h1_transcript_26269	1	5.35	7.89667	1.87	3.49	1665	--	--	--	--	A0A4D6MHX4_VIGUN SubName: Full=Uncharacterized protein {ECO:0000313|EMBL:QCE00374.1};	--	--	--	--	--	--
12h1_transcript_26276	1	13.9	15.3367	6.74	11.7133	1619	K13691 pathogen-inducible salicylic acid glucosyltransferase [EC:2.4.1.-] | (RefSeq) flavonol 7-O-beta-glucosyltransferase UGT74F1-like (A)	--	PREDICTED: UDP-glycosyltransferase 74F1-like [Vigna angularis]	U74F1_ARATH RecName: Full=Flavonol 7-O-beta-glucosyltransferase UGT74F1 {ECO:0000305}; EC=2.4.1.237 {ECO:0000269|PubMed:15352060}; AltName: Full=UDP-glycosyltransferase 74F1 {ECO:0000303|PubMed:11042215};	A0A4D6L7T6_VIGUN RecName: Full=Glycosyltransferase {ECO:0000256|RuleBase:RU362057}; EC=2.4.1.- {ECO:0000256|RuleBase:RU362057};	UDP-glucuronosyl and UDP-glucosyl transferase	GO:0033836,flavonol 7-O-beta-glucosyltransferase activity; GO:0080043,quercetin 3-O-glucosyltransferase activity; GO:0080044,quercetin 7-O-glucosyltransferase activity; GO:0003674,molecular_function; GO:0003824,catalytic activity; GO:0016740,transferase activity; GO:0016757,transferase activity, transferring glycosyl groups; GO:0016758,transferase activity, transferring hexosyl groups; GO:0046527…	UDP-glucoronosyl and UDP-glucosyl transferase	--	--	--
12h1_transcript_2640	1	0.76	0.55	0	0	4290	--	--	splicing factor, suppressor of white-apricot homolog isoform X1 [Vigna radiata var. radiata]	--	A0A4D6MP43_VIGUN SubName: Full=Uncharacterized protein {ECO:0000313|EMBL:QCE01747.1};	mRNA splicing factor	GO:0003723,RNA binding; GO:0006396,RNA processing; GO:0003674,molecular_function; GO:0003676,nucleic acid binding; GO:0005488,binding; GO:0097159,organic cyclic compound binding; GO:1901363,heterocyclic compound binding; GO:0006139,nucleobase-containing compound metabolic process; GO:0006725,cellular aromatic compound metabolic process; GO:0006807,nitrogen compound metabolic process; GO:0008150,b…	Alternative splicing regulator	--	--	--
12h1_transcript_26411	1	24.4467	17.7333	8.88333	11.5667	1652	K22845 phlorizin synthase [EC:2.4.1.357] | (RefSeq) UDP-glycosyltransferase 88F5-like isoform X1 (A)	ko00941: Flavonoid biosynthesis; ko01110: Biosynthesis of secondary metabolites	PREDICTED: UDP-glycosyltransferase 88F5-like [Vigna angularis]	U88F5_MALDO RecName: Full=UDP-glycosyltransferase 88F5 {ECO:0000303|Ref.1}; EC=2.4.1.- {ECO:0000305}; AltName: Full=UDP-glucose:chalcone 2'-O-glucosyltransferase {ECO:0000305};	A0A4D6M491_VIGUN SubName: Full=Hydroquinone glucosyltransferase {ECO:0000313|EMBL:QCD95321.1};	UDP-glucuronosyl and UDP-glucosyl transferase	GO:0008194,UDP-glycosyltransferase activity; GO:0003674,molecular_function; GO:0003824,catalytic activity; GO:0016740,transferase activity; GO:0016757,transferase activity, transferring glycosyl groups	UDP-glucoronosyl and UDP-glucosyl transferase	--	--	--
12h1_transcript_26462	1	15.2067	22.0733	0	0	1646	K01968 3-methylcrotonyl-CoA carboxylase alpha subunit [EC:6.4.1.4] | (RefSeq) LOW QUALITY PROTEIN: methylcrotonoyl-CoA carboxylase subunit alpha, mitochondrial (A)	ko00280: Valine, leucine and isoleucine degradation; ko01100: Metabolic pathways	hypothetical protein PHAVU_002G301900g [Phaseolus vulgaris]	STY13_ARATH RecName: Full=Serine/threonine-protein kinase STY13 {ECO:0000305}; EC=2.7.11.1 {ECO:0000269|PubMed:16429265}; AltName: Full=AtSTYPK {ECO:0000303|PubMed:17291444}; AltName: Full=Serine/threonine/tyrosine-protein kinase 13 {ECO:0000303|PubMed:16429265};	V7CTI9_PHAVU RecName: Full=Protein kinase domain-containing protein {ECO:0000259|PROSITE:PS50011};	Tyrosine kinase specific for activated (GTP-bound) p21cdc42Hs	GO:0005737,cytoplasm; GO:0005886,plasma membrane; GO:0005524,ATP binding; GO:0004672,protein kinase activity; GO:0106310,protein serine kinase activity; GO:0004674,protein serine/threonine kinase activity; GO:0004712,protein serine/threonine/tyrosine kinase activity; GO:0106311,protein threonine kinase activity; GO:0004713,protein tyrosine kinase activity; GO:0006468,protein phosphorylation; GO:0…	Protein tyrosine kinase	--	--	--
12h1_transcript_26514	1	5.51667	6.86333	1.92333	1.61	1641	K03327 multidrug resistance protein, MATE family | (RefSeq) protein DETOXIFICATION 16-like (A)	--	protein DETOXIFICATION 16-like [Vigna radiata var. radiata]	DTX16_ARATH RecName: Full=Protein DETOXIFICATION 16 {ECO:0000303|PubMed:11739388}; Short=AtDTX16 {ECO:0000303|PubMed:11739388}; AltName: Full=Multidrug and toxic compound extrusion protein 16 {ECO:0000305}; Short=MATE protein 16 {ECO:0000305};	A0A4D6LWM0_VIGUN RecName: Full=Protein DETOXIFICATION {ECO:0000256|RuleBase:RU004914}; AltName: Full=Multidrug and toxic compound extrusion protein {ECO:0000256|RuleBase:RU004914};	Uncharacterized membrane protein, predicted efflux pump	GO:0016021,integral component of membrane; GO:0016020,membrane; GO:0009536,plastid; GO:0005774,vacuolar membrane; GO:0015297,antiporter activity; GO:0022857,transmembrane transporter activity; GO:0042910,xenobiotic transmembrane transporter activity; GO:0009624,response to nematode; GO:0003674,molecular_function; GO:0005215,transporter activity; GO:0015291,secondary active transmembrane transport…	MatE	--	--	--
12h1_transcript_26532	1	38.7933	45.14	13.1433	12.2433	1640	K13459 disease resistance protein RPS2 | (RefSeq) disease resistance protein At4g27190 (A)	ko04626: Plant-pathogen interaction	PREDICTED: probable WRKY transcription factor 30 [Vigna angularis]	WRK30_ARATH RecName: Full=Probable WRKY transcription factor 30 {ECO:0000303|PubMed:22268143}; AltName: Full=WRKY DNA-binding protein 30 {ECO:0000303|PubMed:22268143};	A0A4D6KM44_VIGUN SubName: Full=WRKY transcription factor 29 {ECO:0000313|EMBL:QCD77543.1};	--	GO:0005737,cytoplasm; GO:0005634,nucleus; GO:0003700,DNA-binding transcription factor activity; GO:0000976,transcription regulatory region sequence-specific DNA binding; GO:0010150,leaf senescence; GO:0042542,response to hydrogen peroxide; GO:0010193,response to ozone; GO:0009751,response to salicylic acid; GO:0003674,molecular_function; GO:0140110,transcription regulator activity; GO:0001067,reg…	WRKY DNA -binding domain	WRKY	TF	WRKY
12h1_transcript_26675	1	22.2233	27.43	8.57667	5.28667	1625	K23136 fraxetin 5-hydroxylase [EC:1.14.14.164] | (RefSeq) xanthotoxin 5-hydroxylase CYP82C4-like (A)	ko00999: Biosynthesis of various plant secondary metabolites; ko01110: Biosynthesis of secondary metabolites	photosynthetic NDH subunit of subcomplex B 1, chloroplastic [Vigna radiata var. radiata]	PNSB1_ARATH RecName: Full=Photosynthetic NDH subunit of subcomplex B 1, chloroplastic {ECO:0000303|PubMed:21785130}; Short=Protein PnsB1 {ECO:0000303|PubMed:21785130}; AltName: Full=NAD(P)H DEHYDROGENASE SUBUNIT 48 {ECO:0000303|PubMed:18974055}; AltName: Full=NDH-DEPENDENT CYCLIC ELECTRON FLOW 1 {ECO:0000303|PubMed:18785996}; Flags: Precursor;	A0A4D6MMG0_VIGUN SubName: Full=Uncharacterized protein {ECO:0000313|EMBL:QCE02168.1};	--	GO:0009507,chloroplast; GO:0009534,chloroplast thylakoid; GO:0009535,chloroplast thylakoid membrane; GO:0010598,NAD(P)H dehydrogenase complex (plastoquinone); GO:0005634,nucleus; GO:0009773,photosynthetic electron transport in photosystem I; GO:0006091,generation of precursor metabolites and energy; GO:0008150,biological_process; GO:0008152,metabolic process; GO:0009767,photosynthetic electron tr…	Glycosyltransferase family 9 (heptosyltransferase)	--	--	--
12h1_transcript_26761	1	69.8933	49.9633	16.23	15.8233	1620	K13459 disease resistance protein RPS2 | (RefSeq) disease resistance protein At4g27190 (A)	ko04626: Plant-pathogen interaction	PREDICTED: probable WRKY transcription factor 41 [Vigna angularis]	WRK53_ARATH RecName: Full=Probable WRKY transcription factor 53 {ECO:0000303|PubMed:17369373}; AltName: Full=WRKY DNA-binding protein 53 {ECO:0000303|PubMed:17369373};	A0A4D6L997_VIGUN SubName: Full=WRKY transcription factor 29 {ECO:0000313|EMBL:QCD85117.1};	--	GO:0009507,chloroplast; GO:0005634,nucleus; GO:0003677,DNA binding; GO:0003700,DNA-binding transcription factor activity; GO:0000976,transcription regulatory region sequence-specific DNA binding; GO:0042742,defense response to bacterium; GO:0010150,leaf senescence; GO:0045893,positive regulation of transcription, DNA-templated; GO:0031347,regulation of defense response; GO:2000022,regulation of j…	WRKY DNA -binding domain	WRKY	TF	WRKY
12h1_transcript_2679	1	5.82667	5.50667	0	1.65667	4234	K01231 alpha-mannosidase II [EC:3.2.1.114] | (RefSeq) alpha-mannosidase 2 isoform X1 (A)	ko00510: N-Glycan biosynthesis; ko00513: Various types of N-glycan biosynthesis; ko01100: Metabolic pathways	PREDICTED: alpha-mannosidase 2 [Vigna angularis]	GMAN2_ARATH RecName: Full=Alpha-mannosidase 2 {ECO:0000303|PubMed:16460512}; EC=3.2.1.114 {ECO:0000269|PubMed:16460512}; AltName: Full=Golgi alpha-mannosidase II {ECO:0000303|PubMed:16460512}; Short=AMan II; Short=AtGMII {ECO:0000303|PubMed:16460512}; Short=Man II; AltName: Full=Protein hybrid glycosylation 1 {ECO:0000303|PubMed:18408158};	A0A4D6M357_VIGUN RecName: Full=Alpha-mannosidase {ECO:0000256|RuleBase:RU361199}; EC=3.2.1.- {ECO:0000256|RuleBase:RU361199};	Glycosyl hydrolase, family 38 - alpha-mannosidase	GO:0005768,endosome; GO:0005794,Golgi apparatus; GO:0000137,Golgi cis cisterna; GO:0000139,Golgi membrane; GO:0016021,integral component of membrane; GO:0005802,trans-Golgi network; GO:0004559,alpha-mannosidase activity; GO:0030246,carbohydrate binding; GO:0004572,mannosyl-oligosaccharide 1,3-1,6-alpha-mannosidase activity; GO:0046872,metal ion binding; GO:0042538,hyperosmotic salinity response; …	Glycosyl hydrolases family 38 N-terminal domain	--	--	--
12h1_transcript_26798	1	72.82	84.8467	34.39	24.5567	1613	K07374 tubulin alpha | (RefSeq) tubulin alpha-4 chain (A)	ko04145: Phagosome	tubulin alpha chain [Vigna radiata var. radiata]	TBA1_PEA RecName: Full=Tubulin alpha-1 chain;	A0A4D6NST0_VIGUN RecName: Full=Tubulin alpha chain {ECO:0000256|RuleBase:RU000352};	Alpha tubulin	GO:0005737,cytoplasm; GO:0005874,microtubule; GO:0005525,GTP binding; GO:0003924,GTPase activity; GO:0005200,structural constituent of cytoskeleton; GO:0007017,microtubule-based process; GO:0000166,nucleotide binding; GO:0001882,nucleoside binding; GO:0001883,purine nucleoside binding; GO:0003674,molecular_function; GO:0005488,binding; GO:0017076,purine nucleotide binding; GO:0019001,guanyl nucle…	Tubulin/FtsZ family, GTPase domain	--	--	--
12h1_transcript_26799	1	6.39667	6.52	3.26	1.9	1617	--	--	protein RICE SALT SENSITIVE 3 isoform X3 [Vigna radiata var. radiata]	RSS3_ORYSJ RecName: Full=Protein RICE SALT SENSITIVE 3 {ECO:0000303|PubMed:23715469};	A0A4D6NAT6_VIGUN SubName: Full=Transcription factor MYC/MYB N-terminal {ECO:0000313|EMBL:QCE09981.1};	--	GO:0005737,cytoplasm; GO:0005634,nucleus; GO:0005575,cellular_component; GO:0005622,intracellular anatomical structure; GO:0110165,cellular anatomical entity; GO:0043226,organelle; GO:0043227,membrane-bounded organelle; GO:0043229,intracellular organelle; GO:0043231,intracellular membrane-bounded organelle	bHLH-MYC and R2R3-MYB transcription factors N-terminal	--	--	--
12h1_transcript_2681	1	3.31333	2.78667	0	0.0266667	4245	K22530 ATPase family AAA domain-containing protein 1 [EC:3.6.1.-] | (RefSeq) protein MSP1-like (A)	--	PREDICTED: uncharacterized protein LOC108323422 isoform X4 [Vigna angularis]	FIGL1_ARATH RecName: Full=ATPase family AAA domain-containing protein FIGL1 {ECO:0000305}; AltName: Full=AAA-ATPase FIDGETIN-LIKE 1 {ECO:0000303|PubMed:26161528}; EC=3.6.4.- {ECO:0000305};	A0A0S3RFL1_PHAAN RecName: Full=AAA domain-containing protein {ECO:0000259|SMART:SM00382};	AAA+-type ATPase	GO:0005634,nucleus; GO:0005524,ATP binding; GO:0016887,ATPase activity; GO:0008568,microtubule-severing ATPase activity; GO:0031122,cytoplasmic microtubule organization; GO:0006310,DNA recombination; GO:0006281,DNA repair; GO:0045128,negative regulation of reciprocal meiotic recombination; GO:0000166,nucleotide binding; GO:0003674,molecular_function; GO:0005488,binding; GO:0017076,purine nucleoti…	ATPase family associated with various cellular activities (AAA)	--	--	--
12h1_transcript_26867	1	1.37	1.65333	0	0.193333	1609	K11274 chromosome transmission fidelity protein 4 | (RefSeq) hypothetical protein (A)	--	PREDICTED: E3 ubiquitin-protein ligase CIP8-like [Vigna angularis]	RNG1L_ARATH RecName: Full=E3 ubiquitin-protein ligase RING1-like; EC=2.3.2.27; AltName: Full=RING finger protein 1; AltName: Full=RING-type E3 ubiquitin transferase RING1-like {ECO:0000305};	A0A4D6KYL0_VIGUN SubName: Full=E3 ubiquitin-protein ligase {ECO:0000313|EMBL:QCD80779.1};	FOG: Predicted E3 ubiquitin ligase	GO:0005737,cytoplasm; GO:0046872,metal ion binding; GO:0061630,ubiquitin protein ligase activity; GO:0016567,protein ubiquitination; GO:0003674,molecular_function; GO:0005488,binding; GO:0043167,ion binding; GO:0043169,cation binding; GO:0003824,catalytic activity; GO:0004842,ubiquitin-protein transferase activity; GO:0016740,transferase activity; GO:0019787,ubiquitin-like protein transferase act…	Ring finger domain	--	--	--
12h1_transcript_26895	1	71.9267	53.2467	44.7	26.1933	1606	K01583 arginine decarboxylase [EC:4.1.1.19] | (RefSeq) arginine decarboxylase (A)	ko00330: Arginine and proline metabolism; ko01100: Metabolic pathways	PREDICTED: arginine decarboxylase [Vigna angularis]	SPE1_SOYBN RecName: Full=Arginine decarboxylase; Short=ADC; Short=ARGDC; EC=4.1.1.19;	A0A4D6NWR9_VIGUN RecName: Full=Arginine decarboxylase {ECO:0000256|ARBA:ARBA00012426, ECO:0000256|RuleBase:RU003740}; EC=4.1.1.19 {ECO:0000256|ARBA:ARBA00012426, ECO:0000256|RuleBase:RU003740};	--	GO:0008792,arginine decarboxylase activity; GO:0006527,arginine catabolic process; GO:0033388,putrescine biosynthetic process from arginine; GO:0008295,spermidine biosynthetic process; GO:0003674,molecular_function; GO:0003824,catalytic activity; GO:0016829,lyase activity; GO:0016830,carbon-carbon lyase activity; GO:0016831,carboxy-lyase activity; GO:0006082,organic acid metabolic process; GO:000…	Pyridoxal-dependent decarboxylase, pyridoxal binding domain	--	--	--
12h1_transcript_2695	1	5.51667	3.72333	0	0	4132	K05236 coatomer subunit alpha | (RefSeq) coatomer subunit alpha-2-like (A)	--	coatomer subunit alpha-2-like [Vigna radiata var. radiata]	COPA1_ARATH RecName: Full=Coatomer subunit alpha-1; AltName: Full=Alpha-coat protein 1; Short=Alpha-COP 1;	A0A4D6N6Q4_VIGUN RecName: Full=Coatomer subunit alpha {ECO:0000256|PIRNR:PIRNR003354};	Vesicle coat complex COPI, alpha subunit	GO:0030126,COPI vesicle coat; GO:0005829,cytosol; GO:0000139,Golgi membrane; GO:0005634,nucleus; GO:0005886,plasma membrane; GO:0005198,structural molecule activity; GO:0006888,endoplasmic reticulum to Golgi vesicle-mediated transport; GO:0006891,intra-Golgi vesicle-mediated transport; GO:0006886,intracellular protein transport; GO:0006890,retrograde vesicle-mediated transport, Golgi to endoplasm…	Coatomer (COPI) alpha subunit C-terminus	--	--	--
12h1_transcript_27	1	11.0133	10.18	4.14	5.57333	7453	K11647 SWI/SNF-related matrix-associated actin-dependent regulator of chromatin subfamily A member 2/4 [EC:5.6.2.-] | (RefSeq) ATP-dependent helicase BRM-like isoform X1 (A)	--	probable global transcription activator SNF2L2 isoform X1 [Vigna radiata var. radiata]	BRM_ARATH RecName: Full=ATP-dependent helicase BRM {ECO:0000303|PubMed:15371304}; EC=3.6.4.12; AltName: Full=Protein BRAHMA {ECO:0000303|PubMed:15371304}; Short=AtBRM {ECO:0000303|PubMed:15371304}; AltName: Full=Protein CHROMATIN REMODELING 2 {ECO:0000303|PubMed:16547115}; Short=AtCHR2 {ECO:0000303|PubMed:16547115};	A0A4D6MS16_VIGUN SubName: Full=SWI/SNF-related matrix-associated actin-dependent regulator of chromatin subfamily A member 2/4 {ECO:0000313|EMBL:QCE02727.1};	Chromatin remodeling complex SWI/SNF, component SWI2 and related ATPases (DNA/RNA helicase superfamily)	GO:0005829,cytosol; GO:0005634,nucleus; GO:0005524,ATP binding; GO:0008094,DNA-dependent ATPase activity; GO:0003682,chromatin binding; GO:0003677,DNA binding; GO:0003678,DNA helicase activity; GO:0070615,nucleosome-dependent ATPase activity; GO:0043044,ATP-dependent chromatin remodeling; GO:0090691,formation of plant organ boundary; GO:0007275,multicellular organism development; GO:0010199,organ…	SNF2 family N-terminal domain	SNF2	TR	SNF2
12h1_transcript_27021	1	12.9067	21.0267	6.99667	0	1575	K15397 3-ketoacyl-CoA synthase [EC:2.3.1.199] | (RefSeq) 3-ketoacyl-CoA synthase 6 (A)	ko00062: Fatty acid elongation; ko01100: Metabolic pathways; ko01110: Biosynthesis of secondary metabolites; ko04626: Plant-pathogen interaction	PREDICTED: 3-ketoacyl-CoA synthase 6 [Vigna angularis]	KCS6_ARATH RecName: Full=3-ketoacyl-CoA synthase 6 {ECO:0000303|PubMed:18465198}; Short=KCS-6 {ECO:0000303|PubMed:18465198}; EC=2.3.1.199 {ECO:0000269|PubMed:10330468}; AltName: Full=Cuticular protein 1 {ECO:0000303|PubMed:10330468}; AltName: Full=Eceriferum 6 {ECO:0000303|PubMed:11041893}; AltName: Full=Very long-chain fatty acid condensing enzyme 6 {ECO:0000303|PubMed:18465198}; Short=VLCFA con…	A0A4D6N4D8_VIGUN RecName: Full=3-ketoacyl-CoA synthase {ECO:0000256|PIRNR:PIRNR036417}; EC=2.3.1.- {ECO:0000256|PIRNR:PIRNR036417};	--	GO:0005783,endoplasmic reticulum; GO:0005789,endoplasmic reticulum membrane; GO:0016021,integral component of membrane; GO:0005739,mitochondrion; GO:0102336,3-oxo-arachidoyl-CoA synthase activity; GO:0102337,3-oxo-cerotoyl-CoA synthase activity; GO:0102338,3-oxo-lignoceronyl-CoA synthase activity; GO:0102756,very-long-chain 3-ketoacyl-CoA synthase activity; GO:0006633,fatty acid biosynthetic proc…	FAE1/Type III polyketide synthase-like protein	--	--	--
12h1_transcript_27024	1	70.69	94.52	39.6	29.4433	1593	--	--	fasciclin-like arabinogalactan protein 2 [Vigna radiata var. radiata]	FLA2_ARATH RecName: Full=Fasciclin-like arabinogalactan protein 2; Flags: Precursor;	A0A1S3UHC2_VIGRR SubName: Full=fasciclin-like arabinogalactan protein 2 {ECO:0000313|RefSeq:XP_014505344.1};	--	GO:0031225,anchored component of membrane; GO:0046658,anchored component of plasma membrane; GO:0005829,cytosol; GO:0005886,plasma membrane; GO:0005774,vacuolar membrane; GO:0005575,cellular_component; GO:0016020,membrane; GO:0031224,intrinsic component of membrane; GO:0110165,cellular anatomical entity; GO:0031226,intrinsic component of plasma membrane; GO:0071944,cell periphery; GO:0005622,intr…	Fasciclin domain	--	--	--
12h1_transcript_27043	1	22.2733	27.6467	9.74	17.36	1568	K13464 jasmonate ZIM domain-containing protein | (RefSeq) protein TIFY 6B-like isoform X1 (A)	ko04075: Plant hormone signal transduction	PREDICTED: protein TIFY 6B-like isoform X1 [Vigna angularis]	TIF6B_ARATH RecName: Full=Protein TIFY 6B; AltName: Full=Jasmonate ZIM domain-containing protein 3; AltName: Full=Protein JASMONATE INSENSITIVE 3;	A0A0L9VHV9_PHAAN RecName: Full=Tify domain-containing protein {ECO:0000259|PROSITE:PS51320};	--	GO:0005634,nucleus; GO:0042802,identical protein binding; GO:0006952,defense response; GO:0009867,jasmonic acid mediated signaling pathway; GO:0031347,regulation of defense response; GO:2000022,regulation of jasmonic acid mediated signaling pathway; GO:0009611,response to wounding; GO:0003674,molecular_function; GO:0005488,binding; GO:0005515,protein binding; GO:0006950,response to stress; GO:000…	tify domain	Tify	TF	Tify
12h1_transcript_27057	1	6.51	4.65667	0	4.07	1593	--	--	patatin-like protein [Vigna unguiculata]	PLP2_ARATH RecName: Full=Patatin-like protein 2; Short=AtPLP2; EC=3.1.1.-; AltName: Full=Patatin-related phospholipase A IIalpha; Short=pPLAIIa; AltName: Full=Phospholipase A IIA; Short=AtPLAIIA;	Q9AQT8_VIGUN RecName: Full=Patatin {ECO:0000256|RuleBase:RU361262}; EC=3.1.1.- {ECO:0000256|RuleBase:RU361262};	Ca2+-independent phospholipase A2	GO:0005737,cytoplasm; GO:0016020,membrane; GO:0005777,peroxisome; GO:0047372,acylglycerol lipase activity; GO:0042802,identical protein binding; GO:0016298,lipase activity; GO:0004620,phospholipase activity; GO:0071456,cellular response to hypoxia; GO:0051607,defense response to virus; GO:0016042,lipid catabolic process; GO:0006629,lipid metabolic process; GO:0031408,oxylipin biosynthetic process…	Patatin-like phospholipase	--	--	--
12h1_transcript_27067	1	11.0633	15.9767	5.41333	4.15	1592	K08237 hydroquinone glucosyltransferase [EC:2.4.1.218] | (RefSeq) hydroquinone glucosyltransferase-like (A)	--	hydroquinone glucosyltransferase-like [Vigna radiata var. radiata]	HQGT_RAUSE RecName: Full=Hydroquinone glucosyltransferase; EC=2.4.1.218; AltName: Full=Arbutin synthase;	A0A1S3TS63_VIGRR RecName: Full=Glycosyltransferase {ECO:0000256|RuleBase:RU362057}; EC=2.4.1.- {ECO:0000256|RuleBase:RU362057};	UDP-glucuronosyl and UDP-glucosyl transferase	GO:0050505,hydroquinone glucosyltransferase activity; GO:0003674,molecular_function; GO:0003824,catalytic activity; GO:0008194,UDP-glycosyltransferase activity; GO:0016740,transferase activity; GO:0016757,transferase activity, transferring glycosyl groups; GO:0016758,transferase activity, transferring hexosyl groups; GO:0035251,UDP-glucosyltransferase activity; GO:0046527,glucosyltransferase acti…	UDP-glucoronosyl and UDP-glucosyl transferase	--	--	--
12h1_transcript_27249	1	55.4933	51.67	14.1233	8.3	1564	K16297 serine carboxypeptidase-like clade II [EC:3.4.16.-] | (RefSeq) serine carboxypeptidase-like 26 (A)	--	PREDICTED: serine carboxypeptidase-like 26 [Vigna angularis]	SCP26_ARATH RecName: Full=Serine carboxypeptidase-like 26; EC=3.4.16.-; Flags: Precursor;	A0A4D6LYS9_VIGUN RecName: Full=Carboxypeptidase {ECO:0000256|RuleBase:RU361156}; EC=3.4.16.- {ECO:0000256|RuleBase:RU361156};	Serine carboxypeptidases (lysosomal cathepsin A)	GO:0005783,endoplasmic reticulum; GO:0005576,extracellular region; GO:0099503,secretory vesicle; GO:0005773,vacuole; GO:0004185,serine-type carboxypeptidase activity; GO:0003674,molecular_function; GO:0003824,catalytic activity; GO:0004180,carboxypeptidase activity; GO:0008233,peptidase activity; GO:0008236,serine-type peptidase activity; GO:0008238,exopeptidase activity; GO:0016787,hydrolase act…	Serine carboxypeptidase	--	--	--
12h1_transcript_27257	1	25.96	34.56	13.8	14.3667	1570	K21596 calmodulin-binding transcription activator | (RefSeq) protein WVD2-like 2 isoform X1 (A)	--	PREDICTED: protein WVD2-like 3 isoform X1 [Vigna angularis]	WDL3_ARATH RecName: Full=Protein WVD2-like 3 {ECO:0000305}; AltName: Full=Protein WAVE-DAMPENED 2-LIKE3 {ECO:0000303|PubMed:23653471};	A0A4D6N3W5_VIGUN SubName: Full=TPX2 protein {ECO:0000313|EMBL:QCE07632.1};	--	GO:0055028,cortical microtubule; GO:0008017,microtubule binding; GO:0043622,cortical microtubule organization; GO:0051511,negative regulation of unidimensional cell growth; GO:0009826,unidimensional cell growth; GO:0003674,molecular_function; GO:0005488,binding; GO:0005515,protein binding; GO:0008092,cytoskeletal protein binding; GO:0015631,tubulin binding; GO:0000226,microtubule cytoskeleton org…	Targeting protein for Xklp2 (TPX2)	--	--	--
12h1_transcript_2734	1	0.463333	0.526667	0	0.183333	4181	--	--	PREDICTED: protein NETWORKED 1A [Vigna angularis]	NET1B_ARATH RecName: Full=Protein NETWORKED 1B {ECO:0000303|PubMed:22840520};	A0A4D6LV82_VIGUN SubName: Full=Protein Networked NET {ECO:0000313|EMBL:QCD91834.1};	--	GO:0005634,nucleus; GO:0005886,plasma membrane; GO:0051015,actin filament binding; GO:0003674,molecular_function; GO:0003779,actin binding; GO:0005488,binding; GO:0005515,protein binding; GO:0008092,cytoskeletal protein binding; GO:0044877,protein-containing complex binding; GO:0005575,cellular_component; GO:0005622,intracellular anatomical structure; GO:0043226,organelle; GO:0043227,membrane-bou…	KIP1-like protein	--	--	--
12h1_transcript_27377	1	11.5633	15.8533	7.23333	0	1539	K04523 ubiquilin | (RefSeq) ubiquitin domain-containing protein DSK2b-like (A)	ko04141: Protein processing in endoplasmic reticulum	PREDICTED: ubiquitin domain-containing protein DSK2b-like isoform X1 [Vigna angularis]	DSK2B_ARATH RecName: Full=Ubiquitin domain-containing protein DSK2b;	A0A4D6LTB0_VIGUN SubName: Full=Ubiquilin {ECO:0000313|EMBL:QCD91194.1};	Ubiquitin-like protein	GO:0005829,cytosol; GO:0005739,mitochondrion; GO:0005634,nucleus; GO:0031593,polyubiquitin modification-dependent protein binding; GO:0006511,ubiquitin-dependent protein catabolic process; GO:0003674,molecular_function; GO:0005488,binding; GO:0005515,protein binding; GO:0140030,modification-dependent protein binding; GO:0006508,proteolysis; GO:0006807,nitrogen compound metabolic process; GO:00081…	UBA/TS-N domain	--	--	--
12h1_transcript_2744	1	2.74	3.99333	1.18333	1.55333	4197	--	--	uncharacterized protein LOC106759284 [Vigna radiata var. radiata]	--	A0A4D6NI46_VIGUN SubName: Full=Uncharacterized protein {ECO:0000313|EMBL:QCE12324.1};	--	--	Domain of unknown function (DUF4378)	--	--	--
12h1_transcript_2755	1	7.18667	8.71667	5.23	3.73667	4156	K10999 cellulose synthase A [EC:2.4.1.12] | (RefSeq) cellulose synthase A catalytic subunit 3 [UDP-forming] (A)	--	cellulose synthase A catalytic subunit 3 [UDP-forming]	CESA3_ARATH RecName: Full=Cellulose synthase A catalytic subunit 3 [UDP-forming]; Short=AtCesA3; EC=2.4.1.12; AltName: Full=Constitutive expression of VSP1 protein 1; AltName: Full=Isoxaben-resistant protein 1; Short=Ath-B; AltName: Full=Protein ECTOPIC LIGNIN 1; AltName: Full=Protein RADIALLY SWOLLEN 5; Short=AtRSW5;	A0A1S3U4T4_VIGRR RecName: Full=Cellulose synthase {ECO:0000256|RuleBase:RU361116}; EC=2.4.1.12 {ECO:0000256|RuleBase:RU361116};	--	GO:0005768,endosome; GO:0005794,Golgi apparatus; GO:0016021,integral component of membrane; GO:0005886,plasma membrane; GO:0009506,plasmodesma; GO:0005802,trans-Golgi network; GO:0016760,cellulose synthase (UDP-forming) activity; GO:0016759,cellulose synthase activity; GO:0046872,metal ion binding; GO:0071555,cell wall organization; GO:0030244,cellulose biosynthetic process; GO:0006952,defense re…	Cellulose synthase	--	--	--
12h1_transcript_2756	1	1.88333	3.08	0	0.253333	4247	K10406 kinesin family member C2/C3 | (RefSeq) kinesin-like protein KIN-14R (A)	--	kinesin-like protein KIN-14E [Vigna radiata var. radiata]	KN14E_ARATH RecName: Full=Kinesin-like protein KIN-14E {ECO:0000305}; AltName: Full=Kinesin-like calmodulin-binding protein {ECO:0000303|PubMed:8636137, ECO:0000303|PubMed:9434184}; AltName: Full=Protein ZWICHEL {ECO:0000303|PubMed:9177205};	A0A4D6L0M9_VIGUN SubName: Full=Kinesin family member C2/C3 {ECO:0000313|EMBL:QCD81841.1};	Myosin VII, myosin IXB and related myosins	GO:0055028,cortical microtubule; GO:0005856,cytoskeleton; GO:0005871,kinesin complex; GO:0005874,microtubule; GO:0072686,mitotic spindle; GO:0009524,phragmoplast; GO:0051015,actin filament binding; GO:0043531,ADP binding; GO:0005524,ATP binding; GO:0008569,ATP-dependent microtubule motor activity, minus-end-directed; GO:0016887,ATPase activity; GO:0005509,calcium ion binding; GO:0005516,calmoduli…	Kinesin motor domain	--	--	--
12h1_transcript_27572	1	25.5167	37.0333	3.55667	11.66	1538	K19366 spartin | (RefSeq) protein EARLY-RESPONSIVE TO DEHYDRATION 7, chloroplastic-like (A)	ko04144: Endocytosis	PREDICTED: uncharacterized protein LOC108340701 [Vigna angularis]	ERD7_ARATH RecName: Full=Protein EARLY-RESPONSIVE TO DEHYDRATION 7, chloroplastic {ECO:0000303|PubMed:8075396}; Flags: Precursor;	A0A4D6LJH2_VIGUN SubName: Full=Senescence/spartin-associated {ECO:0000313|EMBL:QCD88703.1};	--	GO:0009507,chloroplast; GO:0005886,plasma membrane; GO:0007623,circadian rhythm; GO:0009737,response to abscisic acid; GO:0009409,response to cold; GO:0009644,response to high light intensity; GO:0009651,response to salt stress; GO:0009414,response to water deprivation; GO:0008150,biological_process; GO:0048511,rhythmic process; GO:0009719,response to endogenous stimulus; GO:0009725,response to h…	Senescence-associated protein	--	--	--
12h1_transcript_27583	1	46.6567	56.49	9.94	18.0867	1533	--	--	PREDICTED: photosystem II stability/assembly factor HCF136, chloroplastic [Vigna angularis]	P2SAF_ARATH RecName: Full=Photosystem II stability/assembly factor HCF136, chloroplastic; Flags: Precursor;	A0A4D6LJ91_VIGUN RecName: Full=Photosystem II stability/assembly factor {ECO:0000256|PIRNR:PIRNR017875};	Sortilin and related receptors	GO:0009507,chloroplast; GO:0009941,chloroplast envelope; GO:0009570,chloroplast stroma; GO:0009533,chloroplast stromal thylakoid; GO:0009534,chloroplast thylakoid; GO:0009535,chloroplast thylakoid membrane; GO:0009523,photosystem II; GO:0009536,plastid; GO:0009579,thylakoid; GO:0031977,thylakoid lumen; GO:0015979,photosynthesis; GO:0009657,plastid organization; GO:0065003,protein-containing compl…	Photosynthesis system II assembly factor YCF48	--	--	--
12h1_transcript_27658	1	1.15667	1.35667	0	0.756667	1535	--	--	proton pump-interactor 1 [Vigna radiata var. radiata]	PPI1_ARATH RecName: Full=Proton pump-interactor 1;	A0A4D6LE72_VIGUN SubName: Full=Proton pump-interactor {ECO:0000313|EMBL:QCD86574.1};	--	GO:0005829,cytosol; GO:0005783,endoplasmic reticulum; GO:0005789,endoplasmic reticulum membrane; GO:0016021,integral component of membrane; GO:0005886,plasma membrane; GO:0009506,plasmodesma; GO:0003729,mRNA binding; GO:0010155,regulation of proton transport; GO:0003674,molecular_function; GO:0003676,nucleic acid binding; GO:0003723,RNA binding; GO:0005488,binding; GO:0097159,organic cyclic compo…	Fms-interacting protein/Thoc5	--	--	--
12h1_transcript_27666	1	17.59	19.32	5.32333	8.78333	1528	K23452 UDP-glucosyltransferase 85A [EC:2.4.1.-] | (RefSeq) UDP-glycosyltransferase 85A1 (A)	ko00908: Zeatin biosynthesis; ko01110: Biosynthesis of secondary metabolites	PREDICTED: UDP-glycosyltransferase 83A1-like [Vigna angularis]	U83A1_ARATH RecName: Full=UDP-glycosyltransferase 83A1; EC=2.4.1.-;	A0A4D6LW90_VIGUN SubName: Full=UDP-glucose:acetate beta-D-glucosyltransferase {ECO:0000313|EMBL:QCD92691.1};	UDP-glucuronosyl and UDP-glucosyl transferase	GO:0043231,intracellular membrane-bounded organelle; GO:0008194,UDP-glycosyltransferase activity; GO:0003674,molecular_function; GO:0003824,catalytic activity; GO:0016740,transferase activity; GO:0016757,transferase activity, transferring glycosyl groups; GO:0005575,cellular_component; GO:0005622,intracellular anatomical structure; GO:0043226,organelle; GO:0043227,membrane-bounded organelle; GO:0…	UDP-glucoronosyl and UDP-glucosyl transferase	--	--	--
12h1_transcript_27693	1	50.8833	42.7167	8.23667	2.83	1526	K19366 spartin | (RefSeq) protein EARLY-RESPONSIVE TO DEHYDRATION 7, chloroplastic-like (A)	ko04144: Endocytosis	PREDICTED: uncharacterized protein LOC108340701 [Vigna angularis]	ERD7_ARATH RecName: Full=Protein EARLY-RESPONSIVE TO DEHYDRATION 7, chloroplastic {ECO:0000303|PubMed:8075396}; Flags: Precursor;	A0A4D6LJH2_VIGUN SubName: Full=Senescence/spartin-associated {ECO:0000313|EMBL:QCD88703.1};	--	GO:0009507,chloroplast; GO:0005886,plasma membrane; GO:0007623,circadian rhythm; GO:0009737,response to abscisic acid; GO:0009409,response to cold; GO:0009644,response to high light intensity; GO:0009651,response to salt stress; GO:0009414,response to water deprivation; GO:0008150,biological_process; GO:0048511,rhythmic process; GO:0009719,response to endogenous stimulus; GO:0009725,response to h…	Senescence-associated protein	--	--	--
12h1_transcript_27704	1	10.4	5.98	0	4.27333	1548	K05275 pyridoxine 4-dehydrogenase [EC:1.1.1.65] | (RefSeq) pyridoxal reductase, chloroplastic (A)	ko00750: Vitamin B6 metabolism; ko01100: Metabolic pathways	PREDICTED: perakine reductase-like isoform X2 [Vigna angularis]	RSP5_CHLRE RecName: Full=Flagellar radial spoke protein 5 {ECO:0000303|PubMed:16507594}; EC=1.-.-.- {ECO:0000305};	A0A4D6N9A4_VIGUN SubName: Full=Histidine-containing phosphotransfer peotein {ECO:0000313|EMBL:QCE09441.1};	Voltage-gated shaker-like K+ channel, subunit beta/KCNAB	GO:0005737,cytoplasm; GO:0005856,cytoskeleton; GO:0031514,motile cilium; GO:0047834,D-threo-aldose 1-dehydrogenase activity; GO:0003674,molecular_function; GO:0003824,catalytic activity; GO:0016491,oxidoreductase activity; GO:0016614,oxidoreductase activity, acting on CH-OH group of donors; GO:0016616,oxidoreductase activity, acting on the CH-OH group of donors, NAD or NADP as acceptor; GO:000557…	Aldo/keto reductase family	--	--	--
12h1_transcript_27717	1	64.9867	71.4133	20.22	30.42	1526	K08679 UDP-glucuronate 4-epimerase [EC:5.1.3.6] | (RefSeq) UDP-glucuronate 4-epimerase 1 (A)	ko00053: Ascorbate and aldarate metabolism; ko00520: Amino sugar and nucleotide sugar metabolism; ko01100: Metabolic pathways; ko01240: Biosynthesis of cofactors; ko01250: Biosynthesis of nucleotide sugars	UDP-glucuronate 4-epimerase 1 [Vigna radiata var. radiata]	GAE1_ARATH RecName: Full=UDP-glucuronate 4-epimerase 1; EC=5.1.3.6; AltName: Full=UDP-glucuronic acid epimerase 1; Short=AtUGlcAE3;	A0A4D6KV01_VIGUN SubName: Full=UDP-glucuronate 4-epimerase {ECO:0000313|EMBL:QCD80463.1};	UDP-glucose 4-epimerase/UDP-sulfoquinovose synthase	GO:0005768,endosome; GO:0005794,Golgi apparatus; GO:0032580,Golgi cisterna membrane; GO:0000138,Golgi trans cisterna; GO:0016021,integral component of membrane; GO:0005802,trans-Golgi network; GO:0050378,UDP-glucuronate 4-epimerase activity; GO:0005975,carbohydrate metabolic process; GO:0071456,cellular response to hypoxia; GO:0050832,defense response to fungus; GO:0050829,defense response to Gra…	GDP-mannose 4,6 dehydratase	--	--	--
12h1_transcript_2773	1	2.41333	2.02	0	0.68	4184	K10581 ubiquitin-conjugating enzyme E2 O [EC:2.3.2.24] | (RefSeq) probable ubiquitin-conjugating enzyme E2 24 (A)	ko04120: Ubiquitin mediated proteolysis	probable ubiquitin-conjugating enzyme E2 24 [Vigna radiata var. radiata]	UBC24_ARATH RecName: Full=Probable ubiquitin-conjugating enzyme E2 24 {ECO:0000303|PubMed:16339806}; EC=2.3.2.23 {ECO:0000305}; AltName: Full=AtPHO2 {ECO:0000303|PubMed:16679424}; AltName: Full=E2 ubiquitin-conjugating enzyme 24 {ECO:0000303|PubMed:16339806}; AltName: Full=Ubiquitin carrier protein 24 {ECO:0000303|PubMed:16339806}; AltName: Full=Ubiquitin-protein ligase 24 {ECO:0000303|PubMed:163…	A0A4D6L7G2_VIGUN SubName: Full=Ubiquitin-conjugating enzyme E2 O {ECO:0000313|EMBL:QCD84354.1};	Ubiquitin-conjugating enzyme	GO:0005783,endoplasmic reticulum; GO:0005789,endoplasmic reticulum membrane; GO:0005794,Golgi apparatus; GO:0000139,Golgi membrane; GO:0005524,ATP binding; GO:0016874,ligase activity; GO:0061631,ubiquitin conjugating enzyme activity; GO:0044257,cellular protein catabolic process; GO:0016036,cellular response to phosphate starvation; GO:0055062,phosphate ion homeostasis; GO:0006817,phosphate ion t…	Ubiquitin-conjugating enzyme	--	--	--
12h1_transcript_2774	1	4.89333	3.66667	0	2.95	4221	--	--	PREDICTED: uncharacterized protein LOC108331249 isoform X2 [Vigna angularis]	--	A0A4D6KV56_VIGUN SubName: Full=Uncharacterized protein {ECO:0000313|EMBL:QCD81302.1};	FOG: Low-complexity	--	--	--	--	--
12h1_transcript_2778	1	7.33	6.16	2.72333	5.61	4201	--	--	uncharacterized protein LOC106759180 isoform X2 [Vigna radiata var. radiata]	--	A0A4D6NEQ9_VIGUN SubName: Full=Uncharacterized protein {ECO:0000313|EMBL:QCE12363.1};	--	--	--	--	--	--
12h1_transcript_27784	1	44.5467	64.22	12.6933	15.1	1512	K19476 vacuolar protein sorting-associated protein IST1 | (RefSeq) vacuolar protein sorting-associated protein IST1-like (A)	ko04144: Endocytosis	PREDICTED: uncharacterized protein LOC108334575 [Vigna angularis]	--	A0A4D6LPI1_VIGUN SubName: Full=DNA mismatch repair protein MSH2 {ECO:0000313|EMBL:QCD90295.1};	Spindle pole body protein	GO:0015031,protein transport; GO:0006810,transport; GO:0006811,ion transport; GO:0006820,anion transport; GO:0008104,protein localization; GO:0008150,biological_process; GO:0015833,peptide transport; GO:0033036,macromolecule localization; GO:0042886,amide transport; GO:0045184,establishment of protein localization; GO:0051179,localization; GO:0051234,establishment of localization; GO:0071702,orga…	Regulator of Vps4 activity in the MVB pathway	--	--	--
12h1_transcript_2791	1	11.06	17.64	0	0	4167	K12124 GIGANTEA | (RefSeq) protein GIGANTEA isoform X1 (A)	ko04712: Circadian rhythm - plant	protein GIGANTEA [Vigna radiata var. radiata]	GIGAN_ARATH RecName: Full=Protein GIGANTEA;	A0A4D6N5A9_VIGUN SubName: Full=GIGANTEA protein {ECO:0000313|EMBL:QCE08054.1};	--	GO:0005737,cytoplasm; GO:0005654,nucleoplasm; GO:0005634,nucleus; GO:0030154,cell differentiation; GO:0007623,circadian rhythm; GO:0009908,flower development; GO:0048578,positive regulation of long-day photoperiodism, flowering; GO:0009585,red, far-red light phototransduction; GO:0042752,regulation of circadian rhythm; GO:0048586,regulation of long-day photoperiodism, flowering; GO:0006355,regula…	--	--	--	--
12h1_transcript_27969	1	52.4967	73.12	12.27	27.16	1484	K12449 UDP-apiose/xylose synthase | (RefSeq) UDP-D-apiose/UDP-D-xylose synthase 2 (A)	ko00520: Amino sugar and nucleotide sugar metabolism; ko01100: Metabolic pathways; ko01250: Biosynthesis of nucleotide sugars	UDP-D-apiose/UDP-D-xylose synthase 2 [Vigna radiata var. radiata]	AXS2_ARATH RecName: Full=UDP-D-apiose/UDP-D-xylose synthase 2;	A0A1S3TL74_VIGRR SubName: Full=UDP-D-apiose/UDP-D-xylose synthase 2 {ECO:0000313|RefSeq:XP_014494517.1};	dTDP-glucose 4-6-dehydratase/UDP-glucuronic acid decarboxylase	GO:0048046,apoplast; GO:0005737,cytoplasm; GO:0005829,cytosol; GO:0005576,extracellular region; GO:0003824,catalytic activity; GO:0071555,cell wall organization; GO:0003674,molecular_function; GO:0008150,biological_process; GO:0009987,cellular process; GO:0016043,cellular component organization; GO:0045229,external encapsulating structure organization; GO:0071554,cell wall organization or biogene…	NAD dependent epimerase/dehydratase family	--	--	--
12h1_transcript_280	1	7.37	8.53333	2.93	0	5997	--	--	hypothetical protein LR48_Vigan02g222100 [Vigna angularis]	NET1B_ARATH RecName: Full=Protein NETWORKED 1B {ECO:0000303|PubMed:22840520};	A0A4D6N627_VIGUN SubName: Full=Protein Networked NET {ECO:0000313|EMBL:QCE08304.1};	--	GO:0005634,nucleus; GO:0005886,plasma membrane; GO:0051015,actin filament binding; GO:0003674,molecular_function; GO:0003779,actin binding; GO:0005488,binding; GO:0005515,protein binding; GO:0008092,cytoskeletal protein binding; GO:0044877,protein-containing complex binding; GO:0005575,cellular_component; GO:0005622,intracellular anatomical structure; GO:0043226,organelle; GO:0043227,membrane-bou…	KIP1-like protein	--	--	--
12h1_transcript_28022	1	54.83	45.45	23.02	38.3333	1489	K08486 syntaxin 1B/2/3 | (RefSeq) syntaxin-121-like (A)	ko04130: SNARE interactions in vesicular transport	syntaxin-121 [Vigna radiata var. radiata]	SY121_ARATH RecName: Full=Syntaxin-121; Short=AtSYP121; AltName: Full=Syntaxin-related protein At-Syr1;	A0A4D6MZC8_VIGUN SubName: Full=Syntaxin 1B/2/3 {ECO:0000313|EMBL:QCE05167.1};	SNARE protein Syntaxin 1 and related proteins	GO:0009504,cell plate; GO:0005829,cytosol; GO:0012505,endomembrane system; GO:0016021,integral component of membrane; GO:0005886,plasma membrane; GO:0009506,plasmodesma; GO:0031201,SNARE complex; GO:0005802,trans-Golgi network; GO:0043495,protein-membrane adaptor activity; GO:0005484,SNAP receptor activity; GO:0000149,SNARE binding; GO:0006952,defense response; GO:0050832,defense response to fung…	Syntaxin	--	--	--
12h1_transcript_28098	1	18.79	23.4467	9.87333	13.7133	1479	K14484 auxin-responsive protein IAA | (RefSeq) auxin-responsive protein IAA27 (A)	ko04075: Plant hormone signal transduction	auxin-responsive protein IAA27 isoform X1 [Vigna radiata var. radiata]	IAA27_ARATH RecName: Full=Auxin-responsive protein IAA27; AltName: Full=Auxin-induced protein 27; AltName: Full=Indoleacetic acid-induced protein 27; AltName: Full=Phytochrome-associated protein 2;	A0A4D6LST5_VIGUN RecName: Full=Auxin-induced protein {ECO:0000256|RuleBase:RU004549};	--	GO:0005634,nucleus; GO:0003700,DNA-binding transcription factor activity; GO:0042802,identical protein binding; GO:0000976,transcription regulatory region sequence-specific DNA binding; GO:0009734,auxin-activated signaling pathway; GO:0009733,response to auxin; GO:0003674,molecular_function; GO:0140110,transcription regulator activity; GO:0005488,binding; GO:0005515,protein binding; GO:0001067,re…	AUX/IAA family	AUX/IAA	TR	AUX/IAA
12h1_transcript_28139	1	77.3067	91.6433	42.5067	36.2933	1501	K13789 geranylgeranyl diphosphate synthase, type II [EC:2.5.1.1 2.5.1.10 2.5.1.29] | (RefSeq) geranylgeranyl pyrophosphate synthase, chloroplastic-like (A)	ko00900: Terpenoid backbone biosynthesis; ko01100: Metabolic pathways; ko01110: Biosynthesis of secondary metabolites	PREDICTED: geranylgeranyl pyrophosphate synthase, chloroplastic-like [Vigna angularis]	GGPPS_HEVBR RecName: Full=Geranylgeranyl pyrophosphate synthase, chloroplastic; Short=GGPP synthase; Short=GGPS; EC=2.5.1.-; AltName: Full=(2E,6E)-farnesyl diphosphate synthase; AltName: Full=Dimethylallyltranstransferase; EC=2.5.1.1; AltName: Full=Farnesyl diphosphate synthase; AltName: Full=Farnesyltranstransferase; EC=2.5.1.29; AltName: Full=Geranyltranstransferase; EC=2.5.1.10; Flags: Precurs…	A0A4D6KY95_VIGUN SubName: Full=Geranylgeranyl diphosphate synthase {ECO:0000313|EMBL:QCD81723.1};	Geranylgeranyl pyrophosphate synthase/Polyprenyl synthetase	GO:0009507,chloroplast; GO:0004161,dimethylallyltranstransferase activity; GO:0004311,farnesyltranstransferase activity; GO:0004337,geranyltranstransferase activity; GO:0046872,metal ion binding; GO:0016117,carotenoid biosynthetic process; GO:0045337,farnesyl diphosphate biosynthetic process; GO:0033384,geranyl diphosphate biosynthetic process; GO:0033386,geranylgeranyl diphosphate biosynthetic p…	Polyprenyl synthetase	--	--	--
12h1_transcript_2814	1	2.60667	3.16	0	1.62333	4227	K10756 replication factor C subunit 3/5 | (RefSeq) rfc5; replication factor C subunit 5 (36kDa), probable (A)	ko03030: DNA replication; ko03420: Nucleotide excision repair; ko03430: Mismatch repair	protein STICHEL [Vigna radiata var. radiata]	STI_ARATH RecName: Full=Protein STICHEL;	A0A4D6KYQ0_VIGUN SubName: Full=DNA polymerase III subunit gamma/tau {ECO:0000313|EMBL:QCD79861.1};	Replication factor C, subunit RFC4	GO:0009360,DNA polymerase III complex; GO:0005663,DNA replication factor C complex; GO:0005634,nucleus; GO:0005886,plasma membrane; GO:0005524,ATP binding; GO:0003677,DNA binding; GO:0003887,DNA-directed DNA polymerase activity; GO:0006281,DNA repair; GO:0006261,DNA-dependent DNA replication; GO:0010091,trichome branching; GO:0010026,trichome differentiation; GO:0000166,nucleotide binding; GO:000…	DNA polymerase III, delta subunit	--	--	--
12h1_transcript_28198	1	126.647	163.68	89.2033	62.7333	1450	K03097 casein kinase II subunit alpha [EC:2.7.11.1] | (RefSeq) casein kinase II subunit alpha isoform X1 (A)	ko03008: Ribosome biogenesis in eukaryotes; ko04712: Circadian rhythm - plant	uncharacterized protein LOC106776033 [Vigna radiata var. radiata]	--	A0A1S3VKK5_VIGRR SubName: Full=uncharacterized protein LOC106776033 {ECO:0000313|RefSeq:XP_014518815.1};	--	--	Protein of unknown function (DUF642)	--	--	--
12h1_transcript_28273	1	5.06333	3.19	1.23	0.81	1454	K03097 casein kinase II subunit alpha [EC:2.7.11.1] | (RefSeq) casein kinase II subunit alpha isoform X1 (A)	ko03008: Ribosome biogenesis in eukaryotes; ko04712: Circadian rhythm - plant	hypothetical protein VIGAN_07015500 [Vigna angularis var. angularis]	--	A0A4D6N7W2_VIGUN SubName: Full=Uncharacterized protein {ECO:0000313|EMBL:QCE08914.1};	--	--	Protein of unknown function (DUF642)	--	--	--
12h1_transcript_28306	1	255.37	314.6	179.34	149.757	1399	K15104 solute carrier family 25 (mitochondrial oxoglutarate transporter), member 11 | (RefSeq) mitochondrial uncoupling protein 5 (A)	--	hypothetical protein VIGAN_10091300 [Vigna angularis var. angularis]	PUMP5_ARATH RecName: Full=Mitochondrial uncoupling protein 5; Short=AtPUMP5; AltName: Full=Mitochondrial dicarboxylate carrier 1;	A0A4D6LQM5_VIGUN SubName: Full=Solute carrier family 25 {ECO:0000313|EMBL:QCD90698.1};	Mitochondrial oxoglutarate/malate carrier proteins	GO:0016021,integral component of membrane; GO:0005743,mitochondrial inner membrane; GO:0015297,antiporter activity; GO:0005310,dicarboxylic acid transmembrane transporter activity; GO:0015140,malate transmembrane transporter activity; GO:0015131,oxaloacetate transmembrane transporter activity; GO:0017077,oxidative phosphorylation uncoupler activity; GO:0015141,succinate transmembrane transporter …	Mitochondrial carrier protein	--	--	--
12h1_transcript_28418	1	7.23667	9.84	5.25	1.3	1438	K08794 calcium/calmodulin-dependent protein kinase I [EC:2.7.11.17] | (RefSeq) phosphoenolpyruvate carboxylase kinase 1-like (A)	--	PREDICTED: phosphoenolpyruvate carboxylase kinase 2-like [Vigna angularis]	PPCK2_ARATH RecName: Full=Phosphoenolpyruvate carboxylase kinase 2; Short=AtPPCK2; EC=2.7.11.1;	A0A4D6N5P5_VIGUN SubName: Full=Calcium-dependent protein kinase {ECO:0000313|EMBL:QCE07465.1};	Ca2+/calmodulin-dependent protein kinase, EF-Hand protein superfamily	GO:0005737,cytoplasm; GO:0005634,nucleus; GO:0005524,ATP binding; GO:0009931,calcium-dependent protein serine/threonine kinase activity; GO:0005516,calmodulin binding; GO:0004683,calmodulin-dependent protein kinase activity; GO:0106310,protein serine kinase activity; GO:0004674,protein serine/threonine kinase activity; GO:0106311,protein threonine kinase activity; GO:0016036,cellular response to …	Protein kinase domain	--	--	--
12h1_transcript_28546	1	177.497	170.717	80.23	70.94	1420	K08235 xyloglucan:xyloglucosyl transferase [EC:2.4.1.207] | (RefSeq) probable xyloglucan endotransglucosylase/hydrolase protein 6 (A)	--	PREDICTED: probable xyloglucan endotransglucosylase/hydrolase protein 6 [Vigna angularis]	XTH6_ARATH RecName: Full=Probable xyloglucan endotransglucosylase/hydrolase protein 6; Short=At-XTH6; Short=XTH-6; EC=2.4.1.207; Flags: Precursor;	A0A4D6LSI9_VIGUN RecName: Full=Xyloglucan endotransglucosylase/hydrolase {ECO:0000256|RuleBase:RU361120}; EC=2.4.1.207 {ECO:0000256|RuleBase:RU361120};	--	GO:0048046,apoplast; GO:0005618,cell wall; GO:0004553,hydrolase activity, hydrolyzing O-glycosyl compounds; GO:0016762,xyloglucan:xyloglucosyl transferase activity; GO:0042546,cell wall biogenesis; GO:0071555,cell wall organization; GO:0009414,response to water deprivation; GO:0010411,xyloglucan metabolic process; GO:0003674,molecular_function; GO:0003824,catalytic activity; GO:0016787,hydrolase …	Glycosyl hydrolases family 16	--	--	--
12h1_transcript_28574	1	10.8833	10.5433	2.79	4.23333	1417	K18823 soyasaponin III rhamnosyltransferase [EC:2.4.1.273] | (RefSeq) soyasaponin III rhamnosyltransferase (A)	--	hypothetical protein PHAVU_010G037600g [Phaseolus vulgaris]	URT1_FRAAN RecName: Full=Putative UDP-rhamnose:rhamnosyltransferase 1; Short=FaRT1 {ECO:0000303|PubMed:16443693}; EC=2.4.1.- {ECO:0000250|UniProtKB:Q940V3}; AltName: Full=Glycosyltransferase 4; Short=FaGT4 {ECO:0000312|EMBL:AAU09445.1};	A0A4D6MXH8_VIGUN SubName: Full=UDP-glucosyl transferase 73C {ECO:0000313|EMBL:QCE04595.1};	UDP-glucuronosyl and UDP-glucosyl transferase	GO:0016021,integral component of membrane; GO:0008194,UDP-glycosyltransferase activity; GO:0003674,molecular_function; GO:0003824,catalytic activity; GO:0016740,transferase activity; GO:0016757,transferase activity, transferring glycosyl groups; GO:0005575,cellular_component; GO:0016020,membrane; GO:0031224,intrinsic component of membrane; GO:0110165,cellular anatomical entity	UDP-glucoronosyl and UDP-glucosyl transferase	--	--	--
12h1_transcript_28700	1	33.9967	43.7967	22.48	23.1333	1404	K15111 solute carrier family 25 (mitochondrial S-adenosylmethionine transporter), member 26 | (RefSeq) protein MITOFERRINLIKE 1, chloroplastic (A)	--	PREDICTED: protein MITOFERRINLIKE 1, chloroplastic [Vigna angularis]	MFL1_ARATH RecName: Full=Protein MITOFERRINLIKE 1, chloroplastic; Short=AtMFL1; Flags: Precursor;	A0A4D6M0H3_VIGUN SubName: Full=Solute carrier family 25 {ECO:0000313|EMBL:QCD94632.1};	Mitochondrial carrier protein PET8	GO:0009507,chloroplast; GO:0009941,chloroplast envelope; GO:0009706,chloroplast inner membrane; GO:0016021,integral component of membrane; GO:0005743,mitochondrial inner membrane; GO:0009536,plastid; GO:0000095,S-adenosyl-L-methionine transmembrane transporter activity; GO:0006826,iron ion transport; GO:0010039,response to iron ion; GO:0003674,molecular_function; GO:0005215,transporter activity; …	Mitochondrial carrier protein	--	--	--
12h1_transcript_28809	1	29.1733	35.9633	21.36	11.73	1394	K00975 glucose-1-phosphate adenylyltransferase [EC:2.7.7.27] | (RefSeq) putative two-component response regulator ARR21 (A)	ko00500: Starch and sucrose metabolism; ko00520: Amino sugar and nucleotide sugar metabolism; ko01100: Metabolic pathways; ko01110: Biosynthesis of secondary metabolites; ko01250: Biosynthesis of nucleotide sugars	PREDICTED: protein PHR1-LIKE 2-like [Vigna angularis]	PHL2_ARATH RecName: Full=Protein PHR1-LIKE 2 {ECO:0000303|PubMed:26586833}; AltName: Full=Myb family transcription factor PHL2 {ECO:0000303|PubMed:26586833};	A0A0L9VE76_PHAAN RecName: Full=HTH myb-type domain-containing protein {ECO:0000259|PROSITE:PS51294};	--	GO:0005634,nucleus; GO:0003700,DNA-binding transcription factor activity; GO:0043565,sequence-specific DNA binding; GO:0000976,transcription regulatory region sequence-specific DNA binding; GO:0016036,cellular response to phosphate starvation; GO:0010628,positive regulation of gene expression; GO:0006355,regulation of transcription, DNA-templated; GO:0003674,molecular_function; GO:0140110,transcr…	MYB-CC type transfactor, LHEQLE motif	GARP-G2-like	TF	GARP->GARP-G2-like
12h1_transcript_2883	1	17.0867	20.6233	4.89333	8.99	4150	K14558 periodic tryptophan protein 2 | (RefSeq) protein TOPLESS isoform X1 (A)	ko03008: Ribosome biogenesis in eukaryotes	PREDICTED: topless-related protein 4-like [Vigna angularis]	TPR4_ARATH RecName: Full=Topless-related protein 4; AltName: Full=WUS-interacting protein 2;	A0A4D6KW72_VIGUN SubName: Full=Periodic tryptophan protein 2 {ECO:0000313|EMBL:QCD80635.1};	WD40 repeat-containing protein	GO:0005634,nucleus; GO:0003714,transcription corepressor activity; GO:0010336,gibberellic acid homeostasis; GO:0009938,negative regulation of gibberellic acid mediated signaling pathway; GO:1903507,negative regulation of nucleic acid-templated transcription; GO:0010072,primary shoot apical meristem specification; GO:0006355,regulation of transcription, DNA-templated; GO:0003674,molecular_function…	WD domain, G-beta repeat	--	--	--
12h1_transcript_28852	1	29.5833	20.0233	8.34	7.41667	1412	K00924 kinase [EC:2.7.1.-] | (RefSeq) probable serine/threonine-protein kinase CST (A)	--	PREDICTED: probable serine/threonine-protein kinase Cx32, chloroplastic [Vigna angularis]	PIX13_ARATH RecName: Full=Probable serine/threonine-protein kinase PIX13 {ECO:0000305}; EC=2.7.11.1 {ECO:0000305};	A0A0S3T3S1_PHAAN RecName: Full=Protein kinase domain-containing protein {ECO:0000259|PROSITE:PS50011};	Serine/threonine protein kinase	GO:0005634,nucleus; GO:0005886,plasma membrane; GO:0005524,ATP binding; GO:0106310,protein serine kinase activity; GO:0106311,protein threonine kinase activity; GO:0006952,defense response; GO:0000166,nucleotide binding; GO:0003674,molecular_function; GO:0005488,binding; GO:0017076,purine nucleotide binding; GO:0030554,adenyl nucleotide binding; GO:0032553,ribonucleotide binding; GO:0032555,purin…	Protein tyrosine kinase	--	--	--
12h1_transcript_2886	1	1.13	0.986667	0	0.09	4202	--	--	hypothetical protein VIGAN_02302700 [Vigna angularis var. angularis]	PMIR1_ARATH RecName: Full=Protein PLASTID MOVEMENT IMPAIRED 1-RELATED 1 {ECO:0000303|PubMed:26324877};	A0A4D6NIQ8_VIGUN RecName: Full=C2 NT-type domain-containing protein {ECO:0000259|PROSITE:PS51840};	--	GO:0005737,cytoplasm; GO:0030048,actin filament-based movement; GO:0009903,chloroplast avoidance movement; GO:0009902,chloroplast relocation; GO:0031022,nuclear migration along microfilament; GO:0009637,response to blue light; GO:0006928,movement of cell or subcellular component; GO:0008150,biological_process; GO:0009987,cellular process; GO:0030029,actin filament-based process; GO:0006996,organe…	N-terminal C2 in EEIG1 and EHBP1 proteins	--	--	--
12h1_transcript_29	1	5.93	5.81333	1.1	2.4	7440	K11643 chromodomain-helicase-DNA-binding protein 4 [EC:5.6.2.-] | (Kazusa) Lj1g3v1820910.1; - (A)	--	PREDICTED: protein CHROMATIN REMODELING 4 isoform X1 [Vigna angularis]	CHR4_ARATH RecName: Full=Protein CHROMATIN REMODELING 4 {ECO:0000303|PubMed:16547115}; Short=AtCHR4; EC=3.6.4.-; AltName: Full=Protein PICKLE RELATED 1 {ECO:0000303|PubMed:10570159};	A0A4D6L5U5_VIGUN SubName: Full=ATP-dependent helicase HepA {ECO:0000313|EMBL:QCD83815.1};	Predicted helicase	GO:0005634,nucleus; GO:0009506,plasmodesma; GO:0005524,ATP binding; GO:0003677,DNA binding; GO:0004386,helicase activity; GO:0016787,hydrolase activity; GO:0046872,metal ion binding; GO:0070615,nucleosome-dependent ATPase activity; GO:0006325,chromatin organization; GO:0000166,nucleotide binding; GO:0003674,molecular_function; GO:0005488,binding; GO:0017076,purine nucleotide binding; GO:0030554,a…	PHD-finger	PHD	TR	PHD
12h1_transcript_29014	1	160.72	146.6	70.0767	67.2133	1358	--	--	PREDICTED: B2 protein-like [Vigna angularis]	NRPA_SOYBN RecName: Full=DCD domain-containing protein NRP-A {ECO:0000305}; AltName: Full=Asparagine-rich protein {ECO:0000303|Ref.1}; Short=N-rich protein {ECO:0000303|Ref.1}; AltName: Full=N-rich protein A {ECO:0000303|PubMed:18490446};	A0A4D6KPG8_VIGUN SubName: Full=Cleavage and polyadenylation specificity factor subunit 4 {ECO:0000313|EMBL:QCD78475.1};	--	GO:0005737,cytoplasm; GO:0034976,response to endoplasmic reticulum stress; GO:0009414,response to water deprivation; GO:0006950,response to stress; GO:0008150,biological_process; GO:0009987,cellular process; GO:0033554,cellular response to stress; GO:0050896,response to stimulus; GO:0051716,cellular response to stimulus; GO:0001101,response to acid chemical; GO:0009415,response to water; GO:00096…	Development and cell death domain	--	--	--
12h1_transcript_2904	1	3.26667	3.63	1.84667	0.00333333	4210	K20283 golgin subfamily A member 4 | (RefSeq) myosin-9-like (A)	--	PREDICTED: putative leucine-rich repeat-containing protein DDB_G0290503 [Vigna angularis]	--	A0A4D6LJX4_VIGUN SubName: Full=Uncharacterized protein {ECO:0000313|EMBL:QCD88808.1};	--	GO:0016021,integral component of membrane; GO:0005575,cellular_component; GO:0016020,membrane; GO:0031224,intrinsic component of membrane; GO:0110165,cellular anatomical entity	Fibrinogen alpha/beta chain family	--	--	--
12h1_transcript_29122	1	131.163	173.403	91.2567	72.89	1347	K20547 basic endochitinase B [EC:3.2.1.14] | (RefSeq) endochitinase CH25 (A)	ko00520: Amino sugar and nucleotide sugar metabolism; ko01100: Metabolic pathways; ko04016: MAPK signaling pathway - plant	chitinase-like protein 1 [Vigna radiata var. radiata]	CTL1_ARATH RecName: Full=Chitinase-like protein 1; Short=AtCTL1; AltName: Full=Protein ANION ALTERED ROOT MORPHOLOGY; AltName: Full=Protein ECTOPIC DEPOSITION OF LIGNIN IN PITH 1; AltName: Full=Protein ECTOPIC ROOT HAIR 2; AltName: Full=Protein POM-POM1; AltName: Full=Protein SENSITIVE TO HOT TEMPERATURES 2; Flags: Precursor;	A0A4D6NHI2_VIGUN SubName: Full=Chitinase {ECO:0000313|EMBL:QCE12818.1};	Predicted chitinase	GO:0048046,apoplast; GO:0005794,Golgi apparatus; GO:0030247,polysaccharide binding; GO:0001708,cell fate specification; GO:0016998,cell wall macromolecule catabolic process; GO:0030244,cellulose biosynthetic process; GO:0006032,chitin catabolic process; GO:0009873,ethylene-activated signaling pathway; GO:0009825,multidimensional cell growth; GO:0010337,regulation of salicylic acid metabolic proce…	Chitinase class I	--	--	--
12h1_transcript_29176	1	200.757	173.29	80.9067	117.14	1340	K18980 2-methylene-furan-3-one reductase [EC:1.3.1.105] | (RefSeq) 2-methylene-furan-3-one reductase-like (A)	--	PREDICTED: 2-methylene-furan-3-one reductase-like [Vigna angularis]	ENOXE_FRAAN RecName: Full=2-methylene-furan-3-one reductase; EC=1.3.1.105 {ECO:0000269|PubMed:16517758, ECO:0000269|PubMed:17636940}; AltName: Full=Enone oxidoreductase; Short=FaEO; AltName: Full=Quinone oxidoreductase; Short=FaQR;	A0A4D6ND42_VIGUN SubName: Full=NADPH2:quinone reductase {ECO:0000313|EMBL:QCE10791.1};	Zinc-binding oxidoreductase	GO:0102978,furaneol oxidoreductase activity; GO:0008270,zinc ion binding; GO:0003674,molecular_function; GO:0003824,catalytic activity; GO:0016491,oxidoreductase activity; GO:0016627,oxidoreductase activity, acting on the CH-CH group of donors; GO:0016628,oxidoreductase activity, acting on the CH-CH group of donors, NAD or NADP as acceptor; GO:0005488,binding; GO:0043167,ion binding; GO:0043169,c…	Zinc-binding dehydrogenase	--	--	--
12h1_transcript_29235	1	26.6	39.3	16.19	3.51	1331	K08695 anthocyanidin reductase [EC:1.3.1.77] | (RefSeq) anthocyanidin reductase ((2S)-flavan-3-ol-forming) (A)	ko00941: Flavonoid biosynthesis; ko01100: Metabolic pathways; ko01110: Biosynthesis of secondary metabolites	hypothetical protein VIGAN_05127900 [Vigna angularis var. angularis]	ANR_GINBI RecName: Full=Putative anthocyanidin reductase {ECO:0000303|PubMed:16399014}; Short=GbANR {ECO:0000303|PubMed:16399014}; EC=1.3.1.- {ECO:0000250|UniProtKB:Q5FB34};	A0A4D6KV10_VIGUN SubName: Full=Anthocyanidin reductase {ECO:0000313|EMBL:QCD77544.1};	Flavonol reductase/cinnamoyl-CoA reductase	GO:0016491,oxidoreductase activity; GO:0009813,flavonoid biosynthetic process; GO:0003674,molecular_function; GO:0003824,catalytic activity; GO:0008150,biological_process; GO:0008152,metabolic process; GO:0009058,biosynthetic process; GO:0009812,flavonoid metabolic process; GO:0071704,organic substance metabolic process; GO:1901576,organic substance biosynthetic process	NAD dependent epimerase/dehydratase family	--	--	--
12h1_transcript_2927	1	15.8967	17.51	9.17	10.0233	4170	K17890 autophagy-related protein 16-1 | (RefSeq) autophagy-related protein 16 (A)	ko04136: Autophagy - other	DENN domain and WD repeat-containing protein SCD1 isoform X1 [Vigna radiata var. radiata]	SCD1_ARATH RecName: Full=DENN domain and WD repeat-containing protein SCD1 {ECO:0000305}; AltName: Full=Protein STOMATAL CYTOKINESIS DEFECTIVE 1 {ECO:0000303|PubMed:12874123};	A0A4D6LA52_VIGUN SubName: Full=G-protein beta WD-40 repeat {ECO:0000313|EMBL:QCD85306.1};	Calmodulin-binding protein CRAG, contains DENN domain	GO:0030136,clathrin-coated vesicle; GO:0080008,Cul4-RING E3 ubiquitin ligase complex; GO:0031410,cytoplasmic vesicle; GO:0005886,plasma membrane; GO:0000911,cytokinesis by cell plate formation; GO:0010235,guard mother cell cytokinesis; GO:0009825,multidimensional cell growth; GO:0045824,negative regulation of innate immune response; GO:0040008,regulation of growth; GO:0032483,regulation of Rab pr…	DENN (AEX-3) domain	--	--	--
[truncated: 7,296 more rows]
