# Supplementary material for: Defensive Resistance of Cowpea Vigna unguiculata Control Megalurothrips usitatus Mediated by Jasmonic Acid or Insect Damage
Source: Plants (Basel). 2023 Feb 19;12(4):942. doi: 10.3390/plants12040942 (PMC9967092; doi:10.3390/plants12040942)
Supplement: Supplementary file 1 [file plants-12-00942-s001.zip › Table S12 CK_vs_24H_filter.xlsx]

## Sheet: Sheet1
Index	Formula	Compounds	物质	Class I	物质一级分类	Class II	物质二级分类	CAS	Level	CK-1	CK-2	CK-3	24H-1	24H-2	24H-3	VIP	P-value	Fold_Change	Log2FC	Type
Zmjn001813	C7H12O4	Pimelic acid*	庚二酸*	Organic acids	有机酸	Organic acids	有机酸	111-16-0	3	72064.3	99343.4	95413.8	231853	265217	201407	1.58343	0.0070858	2.61777	1.38834	up
pmb1574	C18H28O2	9,12-Octadecadien-6-Ynoic Acid	十八碳二烯-6-炔酸	Lipids	脂质	Free fatty acids	游离脂肪酸	61481-29-6	3	66584.3	66298.6	103966	226589	416993	238417	1.53238	0.0677814	3.72388	1.89681	up
MWSslk002	C21H20O10	Sophoricoside	槐角苷	Flavonoids	黄酮	Isoflavones	异黄酮	152-95-4	3	102666	188222	161743	1.86501e+06	4.34589e+06	1.65281e+06	1.5909	0.103627	17.3734	4.11881	up
MWS201465	C14H18N2O5	Glu-Phe	L-谷氨酸-L-苯丙氨酸	Amino acids and derivatives	氨基酸及其衍生物	Amino acids and derivatives	氨基酸及其衍生物	20556-22-3	2	129539	113407	151454	308226	282704	347904	1.59358	0.00285413	2.38041	1.25121	up
pmb3066	C22H26O12	5-O-p-Coumaroylshikimic acid O-glucoside	5-O-对香豆酰莽草酸-O-葡萄糖苷	Phenolic acids	酚酸类	Phenolic acids	酚酸类	-	3	67035	96411.4	63190.2	178990	267260	177221	1.54137	0.0352699	2.75097	1.45994	up
Rfmb087	C18H32O4	9-Hydroxy-13-oxo-10-octadecenoic Acid	9-羟基-13-氧代-10-十八碳烯酸	Lipids	脂质	Free fatty acids	游离脂肪酸	-	3	202913	244668	223597	544468	485932	389732	1.57571	0.0247505	2.11588	1.08126	up
Zmhp002730	C27H30O17	6-Hydroxykaempferol-6,7-O-Diglucoside	6-羟基山柰酚-6,7-O-β-D-葡萄糖苷	Flavonoids	黄酮	Flavonols	黄酮醇	142674-16-6	1	1.44786e+07	1.45394e+07	7.32009e+06	6.78902e+06	4.09533e+06	5.48134e+06	1.32837	0.0972236	0.450373	-1.15081	down
mws0227	C6H13NO2	L-Leucine	L-亮氨酸	Amino acids and derivatives	氨基酸及其衍生物	Amino acids and derivatives	氨基酸及其衍生物	61-90-5	1	9.69308e+06	1.11187e+07	1.18338e+07	3.21926e+07	4.35739e+07	3.82645e+07	1.6157	0.0120578	3.493	1.80447	up
Lmmp002755	C33H40O21	Quercetin-7-O-rutinoside-4'-O-glucoside	槲皮素-7-O-芸香糖苷-4'-O-葡萄糖苷	Flavonoids	黄酮	Flavonols	黄酮醇	-	3	2.44107e+06	979617	449534	518317	303840	272960	1.13776	0.259415	0.28296	-1.82133	down
Zmyn004676	C18H30O3	17-Hydroxylinolenic acid	17-羟基亚麻酸	Lipids	脂质	Free fatty acids	游离脂肪酸	-	1	420252	338354	457472	1.65148e+06	1.66082e+06	1.64414e+06	1.63035	0.000651715	4.07576	2.02707	up
pmb2791	C18H30O4	9-Hydroperoxy-10E,12,15Z-octadecatrienoic acid	9-羟基过氧-10E,12,15Z-十八碳三烯酸	Lipids	脂质	Free fatty acids	游离脂肪酸	111004-08-1	3	181719	202068	251701	553159	1.11576e+06	342016	1.36109	0.184562	3.16439	1.66193	up
mws0256	C5H11NO2	L-Valine	L-缬氨酸	Amino acids and derivatives	氨基酸及其衍生物	Amino acids and derivatives	氨基酸及其衍生物	72-18-4	3	2.81491e+06	3.54037e+06	2.70114e+06	1.20118e+07	1.82661e+07	1.52509e+07	1.61562	0.0195806	5.02723	2.32976	up
Lmbn005443	C18H30O3	13-KODE; (9Z,11E)-13-Oxooctadeca-9,11-dienoic acid	13-氧代十八碳-9,11-二烯酸	Lipids	脂质	Free fatty acids	游离脂肪酸	54739-30-9	2	30753.8	28895.4	32766	89484.1	94405.6	55041.2	1.54447	0.0575869	2.58541	1.37039	up
Hmgp002327	C11H9O2N	3-amino-2-naphthoic acid	3-氨基-2-萘甲酸	Alkaloids	生物碱	Alkaloids	生物碱	-	1	4.09534e+07	13452576	1.9463e+07	6.61873e+07	8.04405e+07	7.5841e+07	1.45726	0.0136545	3.01167	1.59056	up
pmb0751	C16H16O7	Trans-5-O-(p-Coumaroyl)shikimate	反式-5-O-对香豆酰莽草酸	Phenolic acids	酚酸类	Phenolic acids	酚酸类	-	3	2.21749e+06	2.62253e+06	835531	1.26576e+07	1.29516e+07	1.29692e+07	1.56015	0.00181468	6.7973	2.76496	up
Lmsn004162	C22H22O12	1-O-Galloyl-2-O-p-Coumaroyl-β-D-glucose	1-O-没食子酰-2-O-对香豆酰-β-D-葡萄糖	Phenolic acids	酚酸类	Phenolic acids	酚酸类	94356-18-0	3	82870	41784.6	77853	416153	916080	536123	1.58232	0.0653608	9.2261	3.20572	up
Lmhp009590	C25H50NO7P	LysoPC 17:1	溶血磷脂酰胆碱 17:1	Lipids	脂质	LPC	溶血磷脂酰胆碱	-	2	183857	228986	245568	393345	666627	325648	1.37221	0.141676	2.10449	1.07347	up
Lmhp002031	C12H24N2O3	L-Leucyl-L-Leucine	L-亮氨酰-L-亮氨酸	Amino acids and derivatives	氨基酸及其衍生物	Amino acids and derivatives	氨基酸及其衍生物	3303-31-9	1	258262	361528	351328	1.02694e+06	1.10404e+06	1.19907e+06	1.60652	0.000440027	3.42909	1.77782	up
pme2074	C18H29NO4	Jasmonoyl-L-Isoleucine	茉莉酰-L-异亮氨酸	Amino acids and derivatives	氨基酸及其衍生物	Amino acids and derivatives	氨基酸及其衍生物	120330-93-0	3	51533.1	226666	132636	233743	398110	206555	1.06534	0.145063	2.04074	1.02909	up
MWSHY0013	C15H10O4	3,4'-Dihydroxyflavone	3,4'-二羟基黄酮	Flavonoids	黄酮	Flavones	黄酮	14919-49-4	3	91160.9	108573	145544	647253	1.22425e+06	633915	1.58674	0.0649537	7.25624	2.85922	up
pmb2789	C18H30O4	13S-Hydroperoxy-6Z,9Z,11E-octadecatrienoic acid	13-氢过氧化-6Z,9Z,11E-十八碳三烯酸	Lipids	脂质	Free fatty acids	游离脂肪酸	121107-97-9	3	128708	111584	154196	296978	479278	230724	1.46265	0.10711	2.55262	1.35198	up
mws0914	C15H12O5	3,5,7-Trihydroxyflavanone (Pinobanksin)	3,5,7-三羟基黄烷酮 (短叶松素)	Flavonoids	黄酮	Flavanonols	二氢黄酮醇	548-82-3	3	10430	8998.16	6783.64	667542	407514	497185	1.63961	0.0211859	59.9822	5.90646	up
Lmhp009464	C22H44NO7P	LysoPE 17:1(2n isomer)	溶血磷脂酰乙醇胺 17:1(2n异构)	Lipids	脂质	LPE	溶血磷脂酰乙醇胺	-	3	29958.3	26490.6	26191.1	50838	86436.3	47839.6	1.4804	0.10897	2.24	1.1635	up
Zmzp000145	C9H20N2O2	Trimethyllysine	三甲基赖氨酸	Amino acids and derivatives	氨基酸及其衍生物	Amino acids and derivatives	氨基酸及其衍生物	23284-33-5	3	2.57737e+06	3.91422e+06	2.40983e+06	6.40837e+06	5.34021e+06	8.40145e+06	1.46943	0.0336347	2.26369	1.17867	up
Lmhp012042	C21H38O4	2-Linoleoylglycerol*	2-亚油酰甘油酯*	Lipids	脂质	Glycerol ester	甘油酯	3443-82-1	2	70371	84943.9	114733	160782	230566	222089	1.48714	0.0174495	2.27159	1.1837	up
pmb0492	C34H37N3O6	N',N'',N'''-p-Coumaroyl-cinnamoyl-caffeoyl spermidine	N',N'',N'''-对香豆酰肉桂酰咖啡酰亚精胺	Alkaloids	生物碱	Phenolamine	酚胺	-	3	43842.3	38069.8	54042.1	106335	133660	111958	1.58879	0.00410587	2.58876	1.37226	up
mws1094	C15H12O6	Aromadendrin (Dihydrokaempferol)	香橙素 (二氢山柰酚)	Flavonoids	黄酮	Flavanonols	二氢黄酮醇	480-20-6	3	4465.54	7540.05	3245.43	127158	64515.7	72704.3	1.60658	0.0511771	17.3351	4.11563	up
Zasn010433	C20H36O2	9,12-Octadecadienoic acid,ethyl ester	9,12-亚油酸乙酯	Others	其它类	Others	其它	6114-21-2	1	96515.2	75751.7	68241.6	243730	142926	148446	1.47821	0.087127	2.22488	1.15373	up
pme2960	C15H12O5	Naringenin chalcone; 2',4,4',6'-Tetrahydroxychalcone	柚皮素查耳酮	Flavonoids	黄酮	Chalcones	查耳酮	73692-50-9	3	24973.1	8862.97	5128.82	753914	430063	536744	1.60654	0.0272827	44.1608	5.4647	up
Hmcn001884	C21H20O12	6-Hydroxyluteolin 5-glucoside	6-羟基木犀草素-5-葡萄糖苷	Flavonoids	黄酮	Flavones	黄酮	-	3	207332	487134	312568	145381	95985.9	183689	1.33998	0.130571	0.422087	-1.24439	down
pmb2786	C18H30O3	9-Hydroxy-10,12,15-octadecatrienoic acid	9-羟基-10,12,15-十八碳三烯酸	Lipids	脂质	Free fatty acids	游离脂肪酸	89886-42-0	2	22859.5	27164.9	28392.3	94342.4	93118.7	54138.2	1.55234	0.0520836	3.08097	1.62338	up
Zmyn004548	C18H28O3	12-Oxo-phytodienoic acid	12-氧-植物二烯酸	Lipids	脂质	Free fatty acids	游离脂肪酸	85551-10-6	3	40739.7	38258.2	62517.1	148467	223002	93088.8	1.46333	0.0980207	3.28275	1.7149	up
Zmpn003368	C18H30O3	13S-Hydroxy-9Z,11E,15Z-octadecatrienoic acid	13S-羟基-9Z,11E,15Z-十八碳三烯酸	Lipids	脂质	Free fatty acids	游离脂肪酸	87984-82-5	2	824987	725846	1.0326e+06	2.96157e+06	3.01253e+06	1.59159e+06	1.50607	0.0654284	2.92854	1.55018	up
Lmdn007639	C15H12O4	3,9-Dihydroxypterocarpan	3,9-二羟基紫檀素	Flavonoids	黄酮	Isoflavones	异黄酮	61135-91-9	2	41862.3	22997.1	33794.6	1.15636e+06	1.17866e+06	712161	1.63283	0.0229487	30.8875	4.94895	up
pmb3074	C16H18O8	5-O-p-Coumaroylquinic acid*	5-O-对香豆酰奎宁酸*	Phenolic acids	酚酸类	Phenolic acids	酚酸类	1899-30-5	2	1.51088e+07	2.92474e+07	1.34491e+07	4.23467e+07	6.48276e+07	4.59925e+07	1.44652	0.0245873	2.6497	1.40583	up
pmn001610	C20H36O2	Eicosadienoic acid	二十碳二烯酸	Lipids	脂质	Free fatty acids	游离脂肪酸	5598-38-9	3	225773	193750	188147	565023	372554	369778	1.53613	0.0646106	2.15142	1.10529	up
MWSHY0179	C22H22O9	Formononetin-7-O-glucoside (Ononin)	芒柄花素-7-O-葡萄糖苷(芒柄花苷)	Flavonoids	黄酮	Isoflavones	异黄酮	486-62-4	2	313178	184974	321112	710022	1.05296e+06	799439	1.54421	0.017663	3.12772	1.64511	up
Lmhp008833	C24H48NO7P	LysoPC 16:1(2n isomer)	溶血磷脂酰胆碱 16:1(2n异构)	Lipids	脂质	LPC	溶血磷脂酰胆碱	-	1	261702	797736	736621	1.37564e+06	1.94781e+06	919763	1.20048	0.092579	2.36252	1.24032	up
MWS04447	C6H11NO2	Homoproline	高脯氨酸	Amino acids and derivatives	氨基酸及其衍生物	Amino acids and derivatives	氨基酸及其衍生物	56879-46-0	2	1.48636e+06	1.42054e+06	1.44217e+06	2.64945e+06	9.76513e+06	2.12903e+06	1.18099	0.301712	3.34407	1.74161	up
Hmyp002656	C11H11NO4	Methyl dioxindole-3-acetate	甲基-二氧吲哚-乙酸	Alkaloids	生物碱	Plumerane	吲哚类生物碱	57061-18-4	3	188179	81216.1	116903	269314	324033	286232	1.44623	0.0189018	2.27694	1.1871	up
mws1060	C10H12N4O5	9-(Arabinosyl)hypoxanthine	9-(阿拉伯糖基)次黄嘌呤	Nucleotides and derivatives	核苷酸及其衍生物	Nucleotides and derivatives	核苷酸及其衍生物	7013-16-3	2	913218	1.36655e+06	1.31862e+06	6.33842e+06	8.19974e+06	6.06867e+06	1.61248	0.0109377	5.72669	2.5177	up
mws2118	C21H24O10	Phloretin-2'-O-glucoside (Phlorizin)	根皮苷	Flavonoids	黄酮	Chalcones	查耳酮	60-81-1	3	50357.7	36979.7	22797.9	19970	12969.3	21130.4	1.25772	0.133038	0.490939	-1.02638	down
mws0805	C11H19NO9	N-Acetylneuraminic acid	N-乙酰神经氨酸	Amino acids and derivatives	氨基酸及其衍生物	Amino acids and derivatives	氨基酸及其衍生物	131-48-6	3	25985	19211.1	28125	58387.4	53446.7	47510.8	1.56361	0.00248163	2.17325	1.11985	up
Cwjp002681	C42H46O23	Kaempferol-3-O-(2'''-p-Coumaroyl)sophoroside-7-O-Glucoside	山柰酚-3-O-(2'''-对香豆酰)槐糖苷-7-O-葡萄糖苷	Flavonoids	黄酮	Flavonols	黄酮醇	-	2	452413	321304	169631	85705.1	72638.3	160829	1.33469	0.114089	0.33834	-1.56345	down
Zmyn004732	C18H30O3	2R-hydroxy-9Z,12Z,15Z-octadecatrienoic acid	2R-羟基-9Z,12Z,15Z-十八碳三烯酸	Lipids	脂质	Free fatty acids	游离脂肪酸	-	3	187595	179374	243549	449374	559330	538697	1.58722	0.00303752	2.53457	1.34174	up
Lmdn004267	C20H22O6	Epipinoresinol	表松脂醇	Lignans and Coumarins	木脂素和香豆素	Lignans	木脂素	24404-50-0	3	48810	36402.4	27134.8	14505.7	21221.4	19649.5	1.39757	0.0824189	0.492906	-1.02062	down
Cmsp004086	C16H14O6	Dihydrokaempferide	二氢山柰素	Flavonoids	黄酮	Flavanonols	二氢黄酮醇	137225-59-3	2	520255	346188	267320	138638	135718	175840	1.47259	0.0887264	0.397081	-1.3325	down
MWSmce460	C5H9NO	2-Piperidone	2-哌啶酮	Alkaloids	生物碱	Piperidine alkaloids	哌啶类生物碱	675-20-7	1	492499	957409	1.28663e+06	2.25156e+06	8.8735e+06	1.13149e+06	1.09838	0.319108	4.47885	2.16313	up
Lmqn008288	C18H36O3	3-Hydroxyoctadecanoic Acid	3-羟基十八烷酸	Lipids	脂质	Free fatty acids	游离脂肪酸	45261-96-9	2	538147	449324	323016	1.49169e+06	949271	1.11021e+06	1.54016	0.0305027	2.70982	1.43819	up
mws0668	C10H12N4O6	Xanthosine	黄苷	Nucleotides and derivatives	核苷酸及其衍生物	Nucleotides and derivatives	核苷酸及其衍生物	146-80-5	1	2.75278e+06	2.1362e+06	3.86229e+06	6.65709e+06	1.18787e+07	8.70717e+06	1.50948	0.0443349	3.11302	1.63832	up
pmn001421	C16H18O8	3-O-p-Coumaroylquinic acid*	3-O-对香豆酰奎宁酸*	Phenolic acids	酚酸类	Phenolic acids	酚酸类	87099-71-6	2	1.47482e+07	3.06268e+07	1.3807e+07	4.11046e+07	6.75933e+07	4.25915e+07	1.40015	0.0486959	2.55634	1.35408	up
Xmyp004945	C33H40O20	Kaempferol-3-O-(6''-Rhamnosyl-2''-Glucosyl)Glucoside (Camelliaside A)*	山柰酚-3-O-(6'''-鼠李糖基-2'''-葡萄糖基)葡萄糖苷 (山茶苷 A)*	Flavonoids	黄酮	Flavonols	黄酮醇	135095-52-2	3	219915	114213	62679.2	79959.2	57965.3	33036.5	1.04213	0.240882	0.430842	-1.21477	down
mws0609	C10H12N5O7P	Guanosine 3',5'-cyclic monophosphate	鸟苷 3',5'-环单磷酸	Nucleotides and derivatives	核苷酸及其衍生物	Nucleotides and derivatives	核苷酸及其衍生物	7665-99-8	3	314330	157974	309101	534615	557485	534156	1.42624	0.0292697	2.0812	1.05741	up
Lmdn006025	C15H12O6	2-Hydroxy-2,3-dihydrogenistein	2-羟基-2,3-二氢染料木素	Flavonoids	黄酮	Isoflavones	异黄酮	-	3	13744.1	15303.3	7585.82	273208	128838	151459	1.60697	0.0611437	15.1094	3.91737	up
mws0282	C11H12N2O2	L-Tryptophan	L-色氨酸	Amino acids and derivatives	氨基酸及其衍生物	Amino acids and derivatives	氨基酸及其衍生物	73-22-3	1	2.33227e+07	9.76069e+06	1.26152e+07	4.439e+07	5.99465e+07	5.38294e+07	1.52914	0.00370806	3.46107	1.79122	up
Lmbn004240	C18H34O5	9,10-Dihydroxy-12,13-epoxyoctadecanoic acid	9,10-二羟基-12,13-环氧十八酸	Lipids	脂质	Free fatty acids	游离脂肪酸	-	2	9098.8	8960.44	11938.4	24237.5	22571.7	14994.7	1.47467	0.052758	2.06029	1.04285	up
pmn001390	C20H16O6	Licoisoflavone B	甘草异黄酮 B	Flavonoids	黄酮	Isoflavones	异黄酮	66056-30-2	3	950.099	956.58	1725.1	2793.23	8114.33	1133.78	1.01247	0.313998	3.31555	1.72925	up
Lmhp009129	C23H48NO7P	LysoPC 15:0(2n isomer)	溶血磷脂酰胆碱 15:0(2n异构)	Lipids	脂质	LPC	溶血磷脂酰胆碱	-	1	249659	245262	240244	556895	649366	356018	1.48259	0.085944	2.12507	1.08751	up
pme0010	C3H7NO3	L-Serine	L-丝氨酸	Amino acids and derivatives	氨基酸及其衍生物	Amino acids and derivatives	氨基酸及其衍生物	56-45-1	3	94373.7	98268.3	99917.6	247011	296513	259322	1.63216	0.00701938	2.74421	1.45639	up
HJKP000649	C8H9NO	N-benzylformamide	正苄基甲酰胺	Alkaloids	生物碱	Alkaloids	生物碱	6343-54-0	2	780519	613708	598869	1.79946e+06	2.10967e+06	2.45265e+06	1.61079	0.0108639	3.19191	1.67442	up
Lmhp112042	C21H38O4	1-Linoleoylglycerol*	1-亚油酰甘油酯*	Lipids	脂质	Glycerol ester	甘油酯	2277-28-3	2	64610.5	85110	104567	172056	225242	192605	1.52559	0.00560588	2.31983	1.21402	up
Zmdp000972	C4H9NO2S	S-Methyl-L-cysteine	S-甲基-L-半胱氨酸	Amino acids and derivatives	氨基酸及其衍生物	Amino acids and derivatives	氨基酸及其衍生物	1187-84-4	3	734259	516531	570069	1.70636e+06	2.12861e+06	2.27985e+06	1.60751	0.00745315	3.35821	1.74769	up
Hmmp001310	C11H9NO2	3-Indoleacrylic acid	3-吲哚丙烯酸	Alkaloids	生物碱	Plumerane	吲哚类生物碱	1204-06-4	1	4.03602e+07	1.26065e+07	1.88536e+07	6.65864e+07	7.85924e+07	7.34424e+07	1.45134	0.016937	3.044	1.60597	up
pmb0296	C21H40O4	1-Oleoyl-Sn-Glycerol	单酰甘油酯(18:1)	Lipids	脂质	Glycerol ester	甘油酯	129784-87-8	2	152365	209984	236120	860937	273425	248923	1.03825	0.320578	2.31137	1.20875	up
pmb2787	C18H30O3	9-Oxo-10E,12Z-octadecadienoic acid	9-过氧-10E,12Z-十八碳二烯酸	Lipids	脂质	Free fatty acids	游离脂肪酸	54232-59-6	3	58331.6	61119.4	74163	191287	225454	149456	1.58921	0.025336	2.92435	1.54812	up
Zmdp001647	C10H18N2O5	γ-Glutamyl-L-valine	γ-谷氨酰胺缬氨酸	Amino acids and derivatives	氨基酸及其衍生物	Amino acids and derivatives	氨基酸及其衍生物	-	3	91024.3	90076.5	62277	146697	154736	187402	1.52654	0.00769278	2.00854	1.00615	up
pmn001691	C18H32O5	9,12,13-Trihydroxy-10,15-octadecadienoic acid	9,12,13-三羟基-10,15-十八碳二烯酸	Lipids	脂质	Free fatty acids	游离脂肪酸	-	1	263516	240744	233330	655915	644954	477544	1.60396	0.0242625	2.41112	1.2697	up
mws0902	C15H12O4	Liquiritigenin	甘草苷元	Flavonoids	黄酮	Flavanones	二氢黄酮	578-86-9	3	15171.5	15713.2	19763.1	335374	356338	223663	1.6331	0.019699	18.0733	4.17579	up
pmb0818	C11H11NO3	Methoxyindoleacetic acid	甲氧基吲哚乙酸	Alkaloids	生物碱	Plumerane	吲哚类生物碱	3471-31-6	3	4.16351e+06	1.59112e+06	2.23019e+06	1.0084e+07	1.28113e+07	1.25507e+07	1.55114	0.00148929	4.43918	2.15029	up
Hmcp003783	C13H10N2O	1-Acetyl-β-carboline	1-乙酰基-β-咔啉	Alkaloids	生物碱	Plumerane	吲哚类生物碱	-	2	1.10514e+06	1.06243e+06	1.94099e+06	1.27389e+07	2.30333e+07	1.26041e+07	1.60009	0.0497805	11.7745	3.5576	up
Wagp002398	C23H32N2O11	Tryptophan N-Rutinoside	色氨酸 N-芸香苷	Alkaloids	生物碱	Plumerane	吲哚类生物碱	-	1	486974	187600	235044	961982	962187	1.26511e+06	1.50955	0.00530707	3.50617	1.8099	up
Lmmp007480	C15H12O4	2,4,4'-trihydroxychalcone	2,4,4'-三羟基查耳酮	Flavonoids	黄酮	Chalcones	查耳酮	-	3	54433.4	42653.3	36232.5	1.07557e+06	993809	552056	1.62948	0.0362288	19.6628	4.2974	up
Jmgn005927	C15H12O6	2-hydroxynaringenin	2-羟基柚皮素	Flavonoids	黄酮	Flavanones	二氢黄酮	-	3	14271.5	14945.7	9202.69	20766.5	38792.1	22538.2	1.37761	0.115746	2.13683	1.09547	up
MWSHY0147	C15H10O4	Daidzein	大豆苷元	Flavonoids	黄酮	Isoflavones	异黄酮	486-66-8	1	164808	48481.3	115479	536578	959920	661072	1.53015	0.032726	6.56259	2.71427	up
Lmnn002886	C23H26O11	1'-O-(3,4-Dihydroxyphenethyl)-O-caffeoyl-glucoside	1'-O-(3,4-二羟基苯乙基)-O-咖啡酰基-葡萄糖苷	Phenolic acids	酚酸类	Phenolic acids	酚酸类	-	3	48498.3	33842.9	36832.2	79587.5	277466	57859.4	1.19927	0.293472	3.48159	1.79975	up
Zmyn000453	C6H8O7	Isocitric Acid	异柠檬酸	Organic acids	有机酸	Organic acids	有机酸	320-77-4	3	2.80756e+06	7.76438e+06	4.76333e+06	2.43653e+06	2.00884e+06	1.94011e+06	1.32608	0.172976	0.416392	-1.26399	down
Qmkp093004	C9H7NO	Indole-3-carboxaldehyde	吲哚-3-甲醛	Alkaloids	生物碱	Plumerane	吲哚类生物碱	487-89-8	1	7.15724e+06	2.69979e+06	3.50031e+06	1.22515e+07	1.75176e+07	1.43097e+07	1.49402	0.00784384	3.29996	1.72245	up
pmb2970	C28H34O16	Hesperetin-5,7-di-O-glucoside	橙皮素-5,7-二-O-葡萄糖苷	Flavonoids	黄酮	Flavanones	二氢黄酮	-	3	76081.9	89376.4	93060.6	328329	528477	452225	1.60998	0.0258682	5.06358	2.34016	up
Zmdp003228	C26H28O13	Daidzein-7-O-apiosyl(1→6)glucoside*	大豆苷元-7-O-芹糖基(1→6)葡萄糖苷*	Flavonoids	黄酮	Isoflavones	异黄酮	-	3	56146.3	45098.7	66265.3	49327.6	7693.84	25758.5	1.06944	0.128877	0.494179	-1.0169	down
MWSHY0113	C21H20O12	Quercetin-3-O-galactoside (Hyperin)*	槲皮素-3-O-半乳糖苷 (金丝桃苷)*	Flavonoids	黄酮	Flavonols	黄酮醇	482-36-0	2	1.33382e+06	2.08273e+06	1.34391e+06	585511	451399	630169	1.55964	0.047686	0.350193	-1.51378	down
pmp001287	C8H9N	N-Benzylmethylene isomethylamine	N-苯亚甲基异甲胺	Alkaloids	生物碱	Alkaloids	生物碱	-	1	1.90305e+07	2.40457e+07	1.71452e+07	3.52261e+07	4.27568e+07	4.55371e+07	1.54868	0.00702789	2.0511	1.0364	up
mws1051	C15H23N6O5S+	S-Adenosylmethionine	S-腺苷蛋氨酸	Amino acids and derivatives	氨基酸及其衍生物	Amino acids and derivatives	氨基酸及其衍生物	485-80-3	3	1.36869e+06	1.38025e+06	1.64464e+06	4.04885e+06	4.67864e+06	4.9754e+06	1.61962	0.00412494	3.11885	1.64101	up
mws0281	C6H8O7	Citric Acid	柠檬酸	Organic acids	有机酸	Organic acids	有机酸	77-92-9	2	1.35395e+06	5.13793e+06	4.76769e+06	1.57099e+06	2.09588e+06	1.02171e+06	1.04475	0.205389	0.416407	-1.26393	down
Lmmn003323	C16H32O3	2-Hydroxyhexadecanoic acid	2-羟基十六烷酸	Organic acids	有机酸	Organic acids	有机酸	764-67-0	1	574670	677201	553554	3.05689e+06	4.03018e+06	2.54775e+06	1.62147	0.0259034	5.33659	2.41592	up
MWSHY0189	C21H20O10	Apigenin-7-O-glucoside(Cosmosiin)	芹菜素-7-O-葡萄糖苷	Flavonoids	黄酮	Flavones	黄酮	578-74-5	2	76749.4	122852	374680	1.57176e+06	3.37303e+06	1.39182e+06	1.49966	0.0904982	11.034	3.46388	up
Lmhp002772	C14H20N2O2	p-Coumaroylcadaverine	对香豆酰尸胺	Alkaloids	生物碱	Phenolamine	酚胺	-	3	109107	95050.1	444030	392375	534273	568493	1.1786	0.115816	2.30665	1.2058	up
MWSHY0153	C20H20O4	Isobavachalcone	补骨脂乙素	Flavonoids	黄酮	Chalcones	查耳酮	20784-50-3	3	78636.9	75426.5	113724	155870	461828	139388	1.22479	0.259108	2.82719	1.49937	up
Zasn010461	C17H34O2	Pentadecanoic acid,14-methyl-,methyl ester	14-甲基十五烷酸甲酯	Others	其它类	Others	其它	5129-60-2	1	351067	395760	493671	2.00596e+06	1.34761e+06	1.30578e+06	1.58816	0.033683	3.75604	1.90921	up
MWSHY0137	C15H12O5	Naringenin (5,7,4'-Trihydroxyflavanone)	柚皮素	Flavonoids	黄酮	Flavanones	二氢黄酮	480-41-1	3	26108	8093.74	15901.8	830404	456724	512305	1.61448	0.0373833	35.9143	5.16649	up
Hmyp003337	C18H20O6	Tabaisocoumarin D	烟草异香豆素 D	Others	其它类	Chromone	色酮类	-	3	1.26819e+06	517677	1.40824e+06	3.55197e+06	6.26221e+06	1.93574e+06	1.34184	0.146818	3.67863	1.87917	up
pme0193	C5H10N2O3	L-Glutamine	L-谷氨酰胺	Amino acids and derivatives	氨基酸及其衍生物	Amino acids and derivatives	氨基酸及其衍生物	56-85-9	3	2.22768e+06	1.1596e+06	1.84435e+06	2.45535e+06	3.17511e+06	5.02317e+06	1.27333	0.128288	2.03639	1.02601	up
Zmjp003163	C12H18O3	Jasmonic acid	茉莉酸	Organic acids	有机酸	Organic acids	有机酸	77026-92-7	2	335552	308273	596599	797036	6.3828e+06	531594	1.02367	0.375518	6.21677	2.63616	up
pmb0758	C24H26O11	Anisic acid-O-feruloyl glucoside	茴香酸-O-阿魏酰葡萄糖苷	Phenolic acids	酚酸类	Phenolic acids	酚酸类	-	3	2.35753e+06	472724	1.1151e+06	2.03273e+06	4.07158e+06	3.66494e+06	1.19986	0.0811681	2.47614	1.30809	up
pmn001497	C33H44N2O3	Dendrocrepine*	玫瑰石斛碱*	Alkaloids	生物碱	Alkaloids	生物碱	51020-39-4	1	8.9734e+06	1.06266e+07	1.00593e+07	2.38501e+07	2.52145e+07	1.96696e+07	1.60689	0.0110448	2.31746	1.21255	up
MWSHY0118	C19H18O6	5,6,7,4'-Tetramethoxyflavone	5,6,7,4'-四甲氧基黄酮	Flavonoids	黄酮	Flavones	黄酮	1168-42-9	3	13217.5	12759.5	10084.4	66248.3	32588.6	37486.2	1.55377	0.0848868	3.78031	1.91851	up
mws1329	C21H20O12	Quercetin-7-O-glucoside*	槲皮素-7-O-葡萄糖苷*	Flavonoids	黄酮	Flavonols	黄酮醇	491-50-9	3	167672	452501	240376	120024	125398	163559	1.23367	0.217928	0.475256	-1.07322	down
pmd0136	C26H54NO7P	LysoPC 18:0(2n isomer)	溶血磷脂酰胆碱 18:0(2n异构)	Lipids	脂质	LPC	溶血磷脂酰胆碱	-	1	281751	593520	400976	1.00794e+06	906948	686411	1.36774	0.0283418	2.03824	1.02733	up
pmb0508	C14H20N4O2	p-Coumaroylagmatine	对香豆酰胍丁胺	Alkaloids	生物碱	Phenolamine	酚胺	7295-86-5	1	350781	687384	2.2439e+06	7.99093e+06	1.11219e+07	2.05855e+06	1.29309	0.148521	6.45062	2.68944	up
pmb3075	C16H16O7	3-O-p-Coumaroylshikimic acid	3-O-对香豆酰莽草酸	Phenolic acids	酚酸类	Phenolic acids	酚酸类	-	3	206532	196777	73919.6	1.20728e+06	1.15645e+06	1.47344e+06	1.57641	0.00280293	8.04055	3.00729	up
Hmgp001888	C28H32O17	Patuletin-3-O-rutinoside	万寿菊素-3-O-芸香糖苷	Flavonoids	黄酮	Flavonols	黄酮醇	-	1	4.42764e+06	7.78818e+06	2.64786e+06	881439	1.59911e+06	970410	1.45338	0.124582	0.232174	-2.10672	down
pme0033	C5H4N4O	Hypoxanthine	次黄嘌呤	Nucleotides and derivatives	核苷酸及其衍生物	Nucleotides and derivatives	核苷酸及其衍生物	68-94-0	3	51777.2	89080.8	44036.8	144173	172056	166726	1.5047	0.00658756	2.61205	1.38518	up
MA10074217	C9H7NO	4-Hydroxyquinoline	4-羟基喹啉	Alkaloids	生物碱	Quinoline alkaloids	喹啉类生物碱	611-36-9	2	83804.7	133669	119897	348908	686261	225498	1.42666	0.153479	3.73674	1.90178	up
Wmkn002777	C27H30O13	7-Hydroxy-3''-methoxy-isoflavone-7-primeveroside	7-羟基-3''-甲氧基-异黄酮-7-樱草糖苷	Flavonoids	黄酮	Isoflavones	异黄酮	-	3	38872	32223.2	36011	131438	126030	93114.4	1.617	0.0189609	3.27323	1.71071	up
pme0274	C6H13NO2	6-Aminocaproic acid	6-氨基己酸	Organic acids	有机酸	Organic acids	有机酸	60-32-2	2	1.59163e+07	1.73042e+07	1.84513e+07	4.59615e+07	5.25736e+07	4.97248e+07	1.62988	0.00126205	2.86926	1.52068	up
Lmhp007598	C27H52NO7P	LysoPC 19:2(2n isomer)	溶血磷脂酰胆碱 19:2(2n异构)	Lipids	脂质	LPC	溶血磷脂酰胆碱	-	2	307488	242910	518159	566055	1.63126e+06	392532	1.00842	0.31954	2.42369	1.2772	up
HJN028	C15H16O3	2-(4-Hydroxybenzyl)-4-(methoxymethyl)phenol	2-(4-羟基苄基)-4-(甲氧基甲基)苯酚	Phenolic acids	酚酸类	Phenolic acids	酚酸类	-	3	21016.1	29070.2	59760.4	78652.6	327280	44029.9	1.06359	0.331137	4.09628	2.03431	up
Lmyn006221	C33H60O14	Gingerglycolipid C	姜糖脂 C	Lipids	脂质	Glycerol ester	甘油酯	-	1	41408.6	121106	73720.1	237941	160014	106323	1.17075	0.131113	2.13465	1.094	up
Zmhn002085	C13H12O7S	3-Acetyl-2,5-dimethylchromone-7-O-sulfate	3-乙酰基-2,5-二甲基色酮-7-O-硫酸酯	Others	其它类	Chromone	色酮类	-	2	41751.2	70622.3	55659.7	109433	122221	118030	1.50701	0.0088319	2.08104	1.0573	up
mws1336	C7H7NO2	4-Aminobenzoic acid	4-氨基苯甲酸	Phenolic acids	酚酸类	Phenolic acids	酚酸类	150-13-0	3	1.38591e+06	1.44331e+06	1.29873e+06	7.0136e+06	1.22267e+07	8.76921e+06	1.6201	0.034986	6.78533	2.76242	up
mws1173	C15H12O5	Garbanzol	鹰嘴豆醇; 3,4',7-三羟基黄烷酮	Flavonoids	黄酮	Flavonols	黄酮醇	1226-22-8	3	28806.5	11115.8	17187.6	111111	159187	92223	1.57014	0.0296912	6.34778	2.66625	up
Lmhp001670	C11H22N2O3	L-Valyl-L-Leucine	L-缬氨酰-L-亮氨酸	Amino acids and derivatives	氨基酸及其衍生物	Amino acids and derivatives	氨基酸及其衍生物	3989-97-7	3	276835	299786	428945	1.12596e+06	1.44305e+06	1.3778e+06	1.59537	0.00316736	3.92497	1.97268	up
Qmxp101615	C22H36O3	Ent-3β-Acetoxyisopimar-15-8β-ol	对映-3β-乙酰氧基异海松-15-烯-8β-醇	Terpenoids	萜类	Ditepenoids	二萜	-	2	113596	132234	130539	211522	661769	192831	1.21795	0.272325	2.83266	1.50216	up
Lmhn003240	C11H10O6	Benzoylmalic acid	苯甲酰苹果酸	Phenolic acids	酚酸类	Phenolic acids	酚酸类	22138-51-8	1	1.89162e+07	8.94768e+06	9.67416e+06	4.44844e+07	6.22037e+07	3.60244e+07	1.53444	0.0308937	3.80181	1.92669	up
pmp001310	C27H30O17	6-Hydroxykaempferol-3,6-O-Diglucoside	6-羟基山柰酚-3,6-O-二葡萄糖苷	Flavonoids	黄酮	Flavonols	黄酮醇	-	1	1.51372e+07	1.51069e+07	8.43923e+06	4.7732e+06	4.61573e+06	5.31501e+06	1.50122	0.0683873	0.380111	-1.39551	down
pme3217	C15H12O4	Isoliquiritigenin	异甘草素	Flavonoids	黄酮	Chalcones	查耳酮	961-29-5	3	47651.5	32365.7	19891.5	872532	1.05924e+06	577567	1.62407	0.0288108	25.1163	4.65055	up
Lmbn004685	C18H32O4	5S,8R-DiHODE; (5S,8R,9Z,12Z)-5,8-Dihydroxyoctadeca-9,12-dienoate	5,8-二羟基-9,12-十八碳二烯酸	Lipids	脂质	Free fatty acids	游离脂肪酸	-	3	26200.7	36041.5	32404.3	90141.6	123112	82688.6	1.58425	0.027473	3.12682	1.64469	up
Lhmp091601	C52H84O21	Demethylsoyaponin I rhamnose arabinose glucose rhamnoside	去甲大豆皂苷I鼠李糖阿拉伯糖葡萄糖鼠李糖苷	Terpenoids	萜类	Triterpene Saponin	三萜皂苷	-	3	4940.45	18158.4	7676.46	27108.2	68134.7	28911.2	1.35958	0.136257	4.03421	2.01228	up
mws0250	C9H11NO3	L-Tyrosine	L-酪氨酸	Amino acids and derivatives	氨基酸及其衍生物	Amino acids and derivatives	氨基酸及其衍生物	60-18-4	2	1.69901e+07	1.7836e+07	1.38066e+07	3.69366e+07	4.2788e+07	4.79766e+07	1.60427	0.00756115	2.62583	1.39277	up
MWS04559g	C9H11NO3	3-Hydroxy-L-phenylalanine	3-羟基-L-苯丙氨酸	Amino acids and derivatives	氨基酸及其衍生物	Amino acids and derivatives	氨基酸及其衍生物	587-33-7	2	1.57545e+07	1.7401e+07	1.3689e+07	3.66591e+07	4.31023e+07	4.67413e+07	1.61106	0.00648233	2.70048	1.43322	up
pme2433	C4H11NO2	Diethanolamine	二乙醇胺	Alkaloids	生物碱	Alkaloids	生物碱	111-42-2	3	142191	137379	130794	269971	312964	291639	1.63245	0.00409992	2.13122	1.09168	up
pma6460	C16H18O8	4-O-p-Coumaroylquinic acid	4-O-对香豆酰奎宁酸	Phenolic acids	酚酸类	Phenolic acids	酚酸类	32451-86-8	3	55729.2	85486.6	56805.3	148200	275229	148650	1.4829	0.0914502	2.88898	1.53056	up
pme0075	C7H11NO5	N-Acetyl-L-glutamic acid	N-乙酰-L-谷氨酸	Amino acids and derivatives	氨基酸及其衍生物	Amino acids and derivatives	氨基酸及其衍生物	1188-37-0	3	1.75024e+06	1.73659e+06	2.0943e+06	481176	280422	499942	1.59659	0.00122204	0.226037	-2.14537	down
pmp001270	C24H48NO7P	LysoPC 16:1	溶血磷脂酰胆碱 16:1	Lipids	脂质	LPC	溶血磷脂酰胆碱	76790-27-7	1	540716	311100	704871	1.32973e+06	2.03388e+06	990717	1.40582	0.0793443	2.79718	1.48397	up
pmb0782	C5H11N	Piperidine	哌啶	Alkaloids	生物碱	Piperidine alkaloids	哌啶类生物碱	110-89-4	3	2.26237e+06	2.61819e+06	2.70768e+06	8.70246e+06	1.16349e+07	1.09447e+07	1.62129	0.010919	4.12244	2.0435	up
mws0277	C7H12O6	Quinic Acid	奎宁酸	Organic acids	有机酸	Organic acids	有机酸	77-95-2	2	111010	394673	210411	113155	83909.2	86452.2	1.21693	0.223699	0.395921	-1.33672	down
Lmdp003509	C20H18O11	Quercetin-3-O-xyloside (Reynoutrin)	槲皮素-3-O-木糖苷 (瑞诺苷)	Flavonoids	黄酮	Flavonols	黄酮醇	549-32-6	3	475400	689923	344100	208628	116218	164642	1.48232	0.0692322	0.324288	-1.62465	down
Lmbn002072	C7H12O4	2-Propylsuccinic acid*	2-丙基琥珀酸*	Organic acids	有机酸	Organic acids	有机酸	618-57-5	3	67140.2	78503.3	91995.8	215697	228406	178815	1.59294	0.00507596	2.62128	1.39027	up
mws0373	C6H10O3	4-Methyl-2-oxovalerate	4-甲基-2-氧代戊酸	Organic acids	有机酸	Organic acids	有机酸	816-66-0	3	5108.5	15268.3	9370.77	85263.5	208855	75446.5	1.54195	0.117931	12.4234	3.63498	up
pmp000200	C48H76O18	Soyasaponin βe	大豆皂苷 βe	Terpenoids	萜类	Triterpene Saponin	三萜皂苷	-	3	32489.5	13928.3	20213.2	69133.1	52385.4	75236	1.49537	0.00870146	2.9529	1.56213	up
Hmjp003248	C30H30O19	Luteolin-7-O-(6''-malonyl)glucuronide-5-O-rhamnoside	木犀草素-7-O-(6''-丙二酰)葡萄糖醛酸苷-5-O-鼠李糖苷	Flavonoids	黄酮	Flavones	黄酮	-	3	225197	152812	227528	114253	65490.6	112028	1.40922	0.0300051	0.48184	-1.05337	down
Hmyn006303	C27H47O12P	LysoPI 18:3	溶血磷脂酰肌醇 18:3	Lipids	脂质	Glycerol ester	甘油酯	-	3	139106	222916	216608	333963	542680	292263	1.33555	0.114109	2.02013	1.01445	up
Lhdp090711	C48H76O18	Dehydrosoyasaponin Bb	去氢大豆皂苷Bb	Terpenoids	萜类	Triterpene Saponin	三萜皂苷	-	3	17596.5	18752.9	17864.7	56056.4	50393	46935.8	1.63605	0.00572983	2.82925	1.50042	up
pme1261	C9H19NO4	D-Panthenol	D-泛酰醇	Others	其它类	Saccharides	糖类	81-13-0	3	77209.5	69664.3	100291	241115	219271	215835	1.60023	0.000337441	2.73591	1.45202	up
Zaln004057	C16H16O8	4-caffeoylshikimic acid	4-咖啡酰莽草酸	Phenolic acids	酚酸类	Phenolic acids	酚酸类	-	1	383556	370124	186347	868976	549350	723156	1.40649	0.0285283	2.27811	1.18784	up
pmp000571	C15H10O5	Apigenin; 4',5,7-Trihydroxyflavone	芹菜素	Flavonoids	黄酮	Flavones	黄酮	520-36-5	3	15983	15060.9	7326.37	96775.5	87495.7	152376	1.5887	0.0370027	8.77366	3.13318	up
Lskp211346	C21H32O4	Neocaesalpin E	Neocaesalpin E	Terpenoids	萜类	Ditepenoids	二萜	-	1	1.64792e+06	1.19952e+06	1.67959e+06	6.78712e+06	4.81063e+06	4.43468e+06	1.59183	0.0298097	3.54149	1.82436	up
pma0692	C25H31N3O4	N1,N10-Bis(p-coumaroyl)spermidine	双(对香豆酰基)亚精胺	Alkaloids	生物碱	Phenolamine	酚胺	114916-05-1	3	1.05032e+06	668626	1.48932e+06	5.31736e+06	7.93669e+06	2.37153e+06	1.44222	0.12055	4.87042	2.28405	up
pme2602	C3H8NO6P	O-Phospho-L-serine	O-磷酸-L-丝氨酸	Amino acids and derivatives	氨基酸及其衍生物	Amino acids and derivatives	氨基酸及其衍生物	407-41-0	3	40796.1	44514.6	78517.4	230261	193433	193258	1.55958	0.000927751	3.76585	1.91298	up
Hmtp000776	C8H9NO3	4,5,6-Trihydroxy-2-cyclohexen-1-ylideneacetonitrile	4,5,6-三羟基-2-环己烯-1-亚乙乙腈	Alkaloids	生物碱	Alkaloids	生物碱	-	2	898829	1.28865e+06	729026	1.64524e+06	2.22642e+06	2.64535e+06	1.44673	0.0335689	2.23453	1.15997	up
Zmdp003677	C26H28O13	Daidzein-7-O-Glucoside-4'-O-Apioside*	大豆苷元-7-O-葡萄糖苷-4'-O-芹糖苷*	Flavonoids	黄酮	Isoflavones	异黄酮	108069-01-8	3	57405.8	44806.2	38998.9	39512	17842	3348.55	1.0393	0.10812	0.429871	-1.21802	down
Lhdp091316	C42H68O14	Soyasaponin B glucuronic acid glucoside	大豆皂苷元B葡萄糖醛酸葡萄糖苷	Terpenoids	萜类	Triterpene Saponin	三萜皂苷	-	3	20888.9	24807.3	37477.9	91017.7	122399	52115	1.44568	0.0883632	3.19248	1.67468	up
Hmjp003400	C19H16O3	1,7-Bis-(4-hydroxyphenyl)-2,4,6-heptatrienone	1,7-双(4-羟苯基)-2,4,6-庚三烯-1-酮	Others	其它类	Ketone compounds	酮类化合物	-	2	232721	234144	271580	919347	444299	479576	1.44371	0.136589	2.49609	1.31967	up
Lmgp003335	C21H20O10	4',5-Dihydroxyisoflavone-7-O-galactoside	5,4'-二羟基异黄酮-7-O-半乳糖苷	Flavonoids	黄酮	Isoflavones	异黄酮	-	2	294357	78488.9	277605	1.45172e+06	3.25955e+06	1.45242e+06	1.51227	0.0908772	9.47603	3.24428	up
pme0120	C5H11NO2	5-Aminovaleric acid	5-氨基戊酸	Organic acids	有机酸	Organic acids	有机酸	660-88-8	3	52739.7	53058.7	60897.1	103845	243986	85534.2	1.30957	0.217407	2.59974	1.37837	up
Lmhp002800	C28H32O17	2'-Hydoxy-5-methoxyGenistein-4',7-O-diglucoside	2'-羟基-5-甲氧基染料木素-4',7-O-二葡萄糖	Flavonoids	黄酮	Isoflavones	异黄酮	-	1	4.22387e+06	8.9103e+06	2.5196e+06	872900	1.52907e+06	831605	1.42708	0.160845	0.206568	-2.27531	down
MWSslk163	C20H20O4	Isobavachin	异补骨脂黄酮	Flavonoids	黄酮	Flavanones	二氢黄酮	31524-62-6	3	22072.8	11398.8	27836.3	46657.3	65801.3	42846.1	1.4063	0.0271144	2.53319	1.34095	up
Lmtp003948	C22H24O12	3',5',5,7-Tetrahydroxy-4'-methoxyflavanone-3'-O-glucoside	3',5',5,7-四羟基-4'-甲氧基黄烷酮-3'-O-葡萄糖苷	Flavonoids	黄酮	Flavones	黄酮	-	3	154984	156732	185801	425361	154697	460330	1.08046	0.200718	2.09116	1.0643	up
Zmxp002867	C28H32O16	Chrysoeriol-5,7-di-O-glucoside	金圣草黄素-5,7-二-O-葡萄糖苷	Flavonoids	黄酮	Flavones	黄酮	-	3	265404	139225	156282	117047	62451.7	57974.2	1.33306	0.0946266	0.423369	-1.24001	down
MWSmce674	C31H46O2	Phylloquinone (Vitamin K1)	叶绿醌 (维生素K1)	Others	其它类	Vitamin	维生素	84-80-0	3	27859.3	17354.4	15542.3	75817.8	57937.4	44363.6	1.5267	0.035113	2.93171	1.55174	up
MWStz070	C9H11NO3	N-(2-Hydroxy-4-methoxyphenyl)acetamide	N-(2-羟基-4-甲氧基苯基)乙酰胺	Alkaloids	生物碱	Phenolamine	酚胺	58469-06-0	2	1.1975e+07	11182735	9.71859e+06	2.97349e+07	3.29241e+07	39797898	1.61686	0.0127746	3.11644	1.6399	up
Zasp102439	C8H7N	m-Aminophenylacetylene	间氨基苯乙炔	Alkaloids	生物碱	Alkaloids	生物碱	54060-30-9	1	552686	203509	311699	987290	1.30751e+06	1.24104e+06	1.49773	0.00445839	3.31104	1.72728	up
Zmjn014062	C30H48O3	3-Hydroxydammara-21-oic acid 21,23-lactone	3-羟基达玛烷-21-酸-21,23-内酯	Terpenoids	萜类	Triterpene	三萜	-	3	36908.5	95133.5	39648.5	65280.8	190926	358214	1.13945	0.220286	3.57865	1.83942	up
Hmlp005443	C15H10O4	6,7-Dihydroxyflavone	6,7-二羟基黄酮	Flavonoids	黄酮	Flavones	黄酮	38183-04-9	2	103100	59370.7	82614.5	312737	540457	343854	1.58344	0.0432301	4.88421	2.28813	up
pmb1096	C8H7N	Indole	吲哚	Alkaloids	生物碱	Plumerane	吲哚类生物碱	120-72-9	2	460050	248157	315475	971475	1.24738e+06	1.20762e+06	1.57486	0.00238351	3.34721	1.74296	up
MWSmce139	C15H8O5	Coumestrol	香豆雌酚	Lignans and Coumarins	木脂素和香豆素	Coumarins	香豆素	479-13-0	3	10253.7	6413.37	7321.79	29671	19722.1	16456.9	1.51686	0.0625276	2.74503	1.45682	up
Lmhp008763	C21H42NO7P	LysoPE 16:1(2n isomer)	溶血磷脂酰乙醇胺 16:1(2n异构)	Lipids	脂质	LPE	溶血磷脂酰乙醇胺	-	3	45852.1	44924.7	25775.2	54979.8	127209	54130.6	1.16154	0.23677	2.02759	1.01976	up
pmp000344	C15H10O5	3',4',7-Trihydroxyflavone	3',4',7-三羟基黄酮	Flavonoids	黄酮	Flavones	黄酮	2150-11-0	3	22422.7	20333.4	14912.7	108133	155292	140909	1.62504	0.0125964	7.01132	2.80969	up
MWSHY0012	C15H10O5	Genistein	染料木素 (金雀异黄素)	Flavonoids	黄酮	Isoflavones	异黄酮	446-72-0	3	20597.9	3145.11	15232.8	96004.3	91096.8	120595	1.47195	0.00275337	7.89455	2.98086	up
Lmtp004722	C16H12O8	Mearnsetin	3,5,7,3',5'-五羟基-4'-甲氧基黄酮	Flavonoids	黄酮	Flavones	黄酮	16805-10-0	3	10297.2	21571.1	11042.4	36193.2	46640	23968	1.37823	0.0624414	2.48892	1.31552	up
Lmbn002739	C9H8O3	3-Hydroxycinnamic Acid	3-羟基肉桂酸	Phenolic acids	酚酸类	Phenolic acids	酚酸类	14755-02-3	2	1.36347e+06	1.32515e+06	1.70145e+06	690886	716363	534887	1.57605	0.00988847	0.442393	-1.1766	down
Wagp009079	C21H22O8	3,5,6,7,8,4'-Hexamethoxyflavone	3,5,6,7,8,4'-六甲氧基黄酮	Flavonoids	黄酮	Flavones	黄酮	34170-18-8	2	54394.8	81219.3	99091.4	35963.4	28082.6	31464.5	1.52352	0.0661206	0.406938	-1.29712	down
Hmhn003518	C16H20O9	4-O-β-D-glucopyranosylferulic acid	4-O-β-D-葡萄糖基阿魏酸	Phenolic acids	酚酸类	Phenolic acids	酚酸类	-	2	1.33656e+06	2.7432e+06	1.54922e+06	777135	1.04477e+06	882722	1.36758	0.152072	0.480483	-1.05744	down
Sayp010477	C21H28O5	phanginin A	phanginin A	Terpenoids	萜类	Ditepenoids	二萜	-	1	975781	469796	602456	295747	197194	277976	1.4414	0.101427	0.376418	-1.40959	down
mws0216	C5H9NO3	Trans-4-Hydroxy-L-proline	反-4-羟基-L-脯氨酸	Amino acids and derivatives	氨基酸及其衍生物	Amino acids and derivatives	氨基酸及其衍生物	51-35-4	2	1.08531e+07	1.93486e+07	1.93864e+07	4.30565e+07	9.30022e+07	9.46801e+07	1.49579	0.0666962	4.65311	2.21819	up
Lmhp001461	C11H20N2O3	L-Prolyl-L-Leucine	L-脯氨酰-L-亮氨酸	Amino acids and derivatives	氨基酸及其衍生物	Amino acids and derivatives	氨基酸及其衍生物	52899-07-7	3	121242	159994	595094	944877	958553	853680	1.32429	0.0484013	3.1462	1.65361	up
Lmjp003295	C22H22O12	6-Methoxykaempferol-3-O-glucoside	6-甲氧基山柰酚-3-O-葡萄糖苷	Flavonoids	黄酮	Flavonols	黄酮醇	63422-27-5	3	562062	103048	207649	925192	1.41728e+06	934991	1.38906	0.020806	3.75529	1.90893	up
pmp001312	C33H40O22	6-Hydroxykaempferol-3,7,6-O-triglycoside	6-羟基山柰酚-3,7,6-O-三葡萄糖苷	Flavonoids	黄酮	Flavonols	黄酮醇	-	3	65909.7	64848.9	51139.4	24673.1	29765.4	14178.3	1.47405	0.00466043	0.377227	-1.40649	down
Lmhn003801	C25H24O13	Feruloylsinapoyltartaric acid	阿魏酰芥子酰酒石酸	Phenolic acids	酚酸类	Phenolic acids	酚酸类	-	3	94624.1	124944	98011	21195.2	61039.4	43062.6	1.39122	0.0138186	0.394539	-1.34176	down
Lmmp002995	C30H32O20	Quercetin-7-O-(2''-malonyl)glucosyl-5-O-glucoside	槲皮素-7-O-(2''-丙二酰)葡萄糖苷-5-O-葡萄糖苷	Flavonoids	黄酮	Flavonols	黄酮醇	-	3	390179	151615	156917	109650	40289.2	35353	1.32638	0.152685	0.265191	-1.9149	down
pmb0962	C10H22N2O4	L-Lysine-Butanoic Acid	L-赖氨酸丁酸酯	Amino acids and derivatives	氨基酸及其衍生物	Amino acids and derivatives	氨基酸及其衍生物	80407-71-2	3	26465.2	32510.5	32496	61947.8	145622	79624.1	1.47509	0.123618	3.1397	1.65063	up
pmp001198	C6H13NO2	6-Deoxyfagomine	6-脱氧荞麦碱	Alkaloids	生物碱	Piperidine alkaloids	哌啶类生物碱	197449-09-5	1	3.13119e+06	3.84732e+06	3.72055e+06	1.06695e+07	1.40429e+07	1.33617e+07	1.61564	0.00992416	3.55864	1.83133	up
pma6640	C22H22O12	3'-O-Methyltricetin-7-O-glucoside	3'-O-甲基五羟黄酮-7-O-葡萄糖苷	Flavonoids	黄酮	Flavones	黄酮	-	3	1.11316e+06	1.57202e+06	584334	164165	379005	821615	1.1135	0.1491	0.417427	-1.2604	down
pmp000468	C8H6O3	Piperonal	胡椒醛	Others	其它类	Aldehyde compounds	醛类化合物	120-57-0	3	253355	106874	161891	81302.7	43623.7	23013.8	1.34801	0.0846376	0.283345	-1.81937	down
Lmhp011388	C21H36O4	2-α-Linolenoyl-glycerol*	2-α-亚麻酸甘油酯*	Lipids	脂质	Glycerol ester	甘油酯	55268-58-1	1	621732	467812	526244	1.45329e+06	1.40311e+06	1.19363e+06	1.61397	0.00245593	2.50654	1.3257	up
pmp001079	C27H30O15	Luteolin-7-O-neohesperidoside (Lonicerin)	木犀草素-7-O-新橘皮糖苷 (忍冬苷)	Flavonoids	黄酮	Flavones	黄酮	25694-72-8	3	11230.8	9093.48	12225.1	61182.3	23363	23614	1.41506	0.182076	3.32293	1.73246	up
Lmsp004670	C27H30O15	Kaempferol-3-O-glucoside-7-O-rhamnoside*	山柰酚-3-O-葡萄糖苷-7-O-鼠李糖苷*	Flavonoids	黄酮	Flavonols	黄酮醇	2392-95-2	3	11230.8	9093.48	12225.1	61182.3	23363	23614	1.41506	0.182076	3.32293	1.73246	up
MWSslk254	C27H30O15	Kaempferol-3-O-glucorhamnoside*	山柰酚-3-O-葡萄糖鼠李糖苷*	Flavonoids	黄酮	Flavonols	黄酮醇	40437-72-7	3	11230.8	9093.48	12225.1	61182.3	23363	23614	1.41506	0.182076	3.32293	1.73246	up
pma0791	C24H24O13	Naringenin-7-O-(6''-malonyl)glucoside	柚皮素-7-O-(6''-丙二酰)葡萄糖苷	Flavonoids	黄酮	Flavanones	二氢黄酮	-	3	550793	220850	250473	1.14049e+06	624112	899538	1.39073	0.0458663	2.6065	1.38211	up
pmb2654	C19H27NO12	Anthranilate-1-O-Sophoroside	邻氨基苯甲酸-1-O-槐糖苷	Phenolic acids	酚酸类	Phenolic acids	酚酸类	-	3	1.11287e+06	3.4634e+06	1.26961e+06	809320	998802	1.01641e+06	1.05044	0.315345	0.483166	-1.04941	down
pmp000596	C27H30O17	Quercetin-3-O-(2''-O-galactosyl)glucoside	槲皮素-3-O-(2''-O-半乳糖基)葡萄糖苷	Flavonoids	黄酮	Flavonols	黄酮醇	56782-99-1	2	93347.5	2.56876e+06	247074	60655.2	124392	77187.2	1.01626	0.385389	0.0901401	-3.47169	down
mws4074	C20H20O4	Glabranine	光甘草宁	Flavonoids	黄酮	Flavanones	二氢黄酮	41983-91-9	2	14714.5	13521.2	29987.1	47770.9	173466	52453.3	1.35472	0.221472	4.70075	2.23289	up
Lmgp004731	C21H20O10	Genistein-7-O-galactoside	染料木素-7-O-半乳糖苷	Flavonoids	黄酮	Isoflavones	异黄酮	-	2	507439	55423.9	295919	1.70409e+06	3.78891e+06	1.45259e+06	1.40792	0.107182	8.08772	3.01573	up
pmn001695	C16H20O10	Trihydroxycinnamoylquinic acid	三羟基肉桂酰奎宁酸	Phenolic acids	酚酸类	Phenolic acids	酚酸类	-	3	72792.3	83569.4	54187.4	288014	279744	286434	1.62142	0.0007365	4.05697	2.0204	up
pmp000638	C20H18O6	8-Prenylkaempferol	8-异戊烯基山柰酚	Flavonoids	黄酮	Flavonols	黄酮醇	28610-31-3	3	1907.97	1161.87	2102.57	45616.9	12034.8	18934.5	1.5605	0.145556	14.8067	3.88818	up
pmn001644	C23H20O14	Quercetin-3-O-(2''-O-acetyl)glucuronide	槲皮素-3-O-(2''-O-乙酰)葡萄糖醛酸苷	Flavonoids	黄酮	Flavonols	黄酮醇	-	3	36133.2	72947.2	43766.9	29115.7	19856.2	11982.1	1.33855	0.0954988	0.39879	-1.3263	down
Hmln002806	C16H16O8	5-O-Caffeoylshikimic acid	5-O-咖啡酰莽草酸	Phenolic acids	酚酸类	Phenolic acids	酚酸类	180981-12-8	2	257764	289171	156165	588833	368958	601659	1.40812	0.043468	2.21796	1.14923	up
Lmjp003655	C22H22O11	6-C-MethylKaempferol-3-glucoside	6-甲基山柰酚-3-O-葡萄糖苷	Flavonoids	黄酮	Flavones	黄酮	-	3	42608.8	36016.1	47696.1	170511	379215	210248	1.5789	0.0803892	6.01621	2.58885	up
pmp000411	C26H28O14	Genistein-8-C-apiosyl(1→6)glucoside	染料木素-8-C-芹糖基(1→6)葡萄糖苷	Flavonoids	黄酮	Isoflavones	异黄酮	-	3	118118	46297.4	39697.6	21863.1	20926.8	34289.7	1.22809	0.2315	0.377633	-1.40494	down
MWSHY0067	C27H30O16	Quercetin-3-O-rutinoside (Rutin)*	槲皮素-3-O-芸香糖苷 (芦丁)*	Flavonoids	黄酮	Flavonols	黄酮醇	153-18-4	3	62803.8	171129	86395.3	27174.9	82038.8	28814.5	1.14207	0.200637	0.430896	-1.21459	down
Lmpp003268	C33H40O20	Kaempferol-3-O-rutinoside-7-O-glucoside*	山柰酚-3-O-芸香糖苷-7-O-葡萄糖苷*	Flavonoids	黄酮	Flavonols	黄酮醇	34336-18-0	3	156891	68413.6	45622.8	32916.7	30764.3	17318.5	1.2827	0.201025	0.298972	-1.74192	down
Lhdp091318	C42H66O14	Soyasaponin E glucuronic acid glucoside	大豆皂苷元E葡萄糖醛酸葡萄糖苷	Terpenoids	萜类	Triterpene Saponin	三萜皂苷	-	3	6108.85	10510.5	2880.33	15417.1	17333	16144.1	1.34569	0.0403747	2.50744	1.32621	up
pme1119	C10H12N4O5	Inosine	肌苷	Nucleotides and derivatives	核苷酸及其衍生物	Nucleotides and derivatives	核苷酸及其衍生物	58-63-9	3	199298	384326	298109	1.07313e+06	1.45171e+06	929581	1.5524	0.0220348	3.91777	1.97003	up
Lmxn015337	C17H34O2	Methyl palmitate	棕榈酸甲酯	Lipids	脂质	Free fatty acids	游离脂肪酸	112-39-0	3	4418.94	3944.29	5042.98	16827.5	13303.2	12773.7	1.61497	0.0123682	3.20034	1.67822	up
pmp000197	C42H68O14	Soyasaponin βb'	大豆皂苷 βb'	Terpenoids	萜类	Triterpene Saponin	三萜皂苷	-	3	20791.3	27343	27779.6	114232	131455	56677.2	1.52076	0.0777785	3.98298	1.99385	up
Lhdp090707	C48H78O18	Soyasaponin βb (Soyasaponin I)	大豆皂苷 βb	Terpenoids	萜类	Triterpene Saponin	三萜皂苷	51330-27-9	1	150063	187869	95459.8	356769	487110	273234	1.45864	0.0504887	2.5776	1.36603	up
Smjp001258	C12H14N2O2	Abrine	相思豆碱 (N-甲基-L-色氨酸)	Alkaloids	生物碱	Plumerane	吲哚类生物碱	526-31-8	3	157779	64064.3	103714	278318	386836	348324	1.5004	0.00575823	3.11306	1.63833	up
mws0715	C13H16N2O4	Phenylacetyl-L-glutamine	N-苯乙酰基-L-谷氨酰胺	Amino acids and derivatives	氨基酸及其衍生物	Amino acids and derivatives	氨基酸及其衍生物	28047-15-6	3	15250.9	20562.8	52546.8	148062	175625	180755	1.50982	0.00092798	5.7089	2.51321	up
pme2244	C11H11NO2	3-Indolepropionic acid	3-吲哚丙酸	Alkaloids	生物碱	Plumerane	吲哚类生物碱	830-96-6	2	75576.3	28493.3	15892.6	127178	170862	135404	1.41856	0.011945	3.61316	1.85326	up
Lmgp003546	C23H24O12	4',5'-Dihydroxy-6,8-dimethoxyisoflavone-7-O-galactoside	5',4'-二羟基-6,8-二甲氧基异黄酮-7-O-半乳糖苷	Flavonoids	黄酮	Isoflavones	异黄酮	-	3	220634	195945	249115	436237	706072	487056	1.54243	0.0560834	2.44762	1.29138	up
MWSHY0154	C20H18O4	Neobavaisoflavone	新补骨脂异黄酮	Flavonoids	黄酮	Isoflavones	异黄酮	41060-15-5	3	1266.92	2458.68	5149.81	7601.45	4712.21	6283.82	1.14882	0.0908913	2.0954	1.06722	up
mws0014	C10H10O4	Ferulic acid	阿魏酸	Phenolic acids	酚酸类	Phenolic acids	酚酸类	537-98-4	3	711245	1.43589e+06	1.22479e+06	469539	629000	546753	1.38641	0.110087	0.487938	-1.03523	down
pmp000199	C48H74O17	Soyasaponin γg	大豆皂苷 γg	Terpenoids	萜类	Triterpene Saponin	三萜皂苷	-	2	14725.7	37289.6	15562.5	45933.7	53157.2	46279.5	1.33546	0.0611093	2.15116	1.10511	up
MWSmce024	C16H18O9	Scopoletin-7-O-glucoside (Scopolin)	东莨菪内酯-7-O-葡萄糖苷 (东莨菪苷)	Lignans and Coumarins	木脂素和香豆素	Coumarins	香豆素	531-44-2	3	222569	105600	71000.7	301861	215047	420148	1.2832	0.0794624	2.34752	1.23113	up
pmp000597	C14H10O5	Norrubrofusarin	去甲基红镰霉素	Others	其它类	Ketone compounds	酮类化合物	3566-98-1	3	28054	18003.4	20304.1	47559.9	39442.9	51406.5	1.52897	0.00710629	2.08569	1.06052	up
Lskp211359	C20H30O4	6β-Hydroxyisovouacapenol C	6β-Hydroxyisovouacapenol C	Terpenoids	萜类	Ditepenoids	二萜	-	3	553602	635720	635597	1.31803e+06	1.34195e+06	1.10646e+06	1.6066	0.00713697	2.06389	1.04537	up
pmb0639	C33H40O20	Apigenin-8-C-glucoside-7-O-Sophoroside	芹菜素-8-C-葡萄糖苷-7-O-槐糖苷	Flavonoids	黄酮	Flavones	黄酮	-	3	89555.8	23619.6	71321.7	124327	162891	146327	1.26599	0.0318711	2.34987	1.23258	up
Zmhn004909	C21H18O13	3,4-Digalloylshikimic acid	3,4-二没食子酰莽草酸	Phenolic acids	酚酸类	Phenolic acids	酚酸类	-	3	83394.5	36274.4	111228	318314	745804	499888	1.51102	0.0655574	6.77363	2.75993	up
Lmdp005678	C42H68O14	Soyasaponin III	大豆皂苷 III	Terpenoids	萜类	Triterpene Saponin	三萜皂苷	55304-02-4	3	48188	26848.2	23587.1	116500	113482	67504.7	1.49207	0.0349272	3.01639	1.59282	up
Lmdp003994	C23H24O10	6,4'-Dimethoxyisoflavone-7-O-glucoside (Wistin)	多花紫藤苷	Flavonoids	黄酮	Isoflavones	异黄酮	19046-26-5	2	1.9693e+06	669502	1.61453e+06	5.58363e+06	1.13797e+07	8.46506e+06	1.51828	0.0456433	5.97847	2.57978	up
mws0043	C21H22O8	Nobiletin (5,6,7,8,3',4'-Hexamethoxyflavone)	川陈皮素 (5,6,7,8,3',4'-六甲氧基黄酮)	Flavonoids	黄酮	Flavones	黄酮	478-01-3	2	107172	161424	152689	79298	53309.8	61664.3	1.51092	0.0301139	0.461141	-1.11672	down
Lmdp004668	C37H38O19	Kaempferol-3-O-(6''-Feruloyl)glucosyl-(1→4)-galactoside	山柰酚-3-O-(6''-阿魏酰)葡萄糖基-(1→4)-半乳糖苷	Flavonoids	黄酮	Flavonols	黄酮醇	-	3	109753	300817	132067	32330.8	60504.5	30074.2	1.45483	0.142851	0.226504	-2.14239	down
Lasp010382	C21H34O3	Ent-16beta-Methoxy-19-Kauranoic Acid	对映-16-甲氧基-19-贝壳杉酸	Terpenoids	萜类	Ditepenoids	二萜	38308-35-9	2	291589	373567	484343	714164	1.16163e+06	476583	1.22938	0.177078	2.04644	1.03312	up
Lmdp004574	C37H38O20	Quercetin-3-O-(2'''-O-feruloyl)sophoroside	槲皮素-3-O-(2'''-O-阿魏酰)槐糖苷	Flavonoids	黄酮	Flavonols	黄酮醇	-	2	1.02914e+06	4.28818e+06	2.13737e+06	351425	657411	484882	1.41953	0.172399	0.200373	-2.31924	down
pmn001689	C18H32O4	9-Hydroxy-12-oxo-15(Z)-octadecenoic acid	9-羟基-12-氧代-15(Z)-十八碳烯酸	Lipids	脂质	Free fatty acids	游离脂肪酸	-	2	38736.7	32381.4	37008.4	76458.9	130089	76474.4	1.53365	0.0809252	2.61751	1.3882	up
Cmyp002064	C22H22O11	Yuanhuanin	芫花叶苷	Flavonoids	黄酮	Flavones	黄酮	83133-14-6	3	403669	130420	287737	587058	819520	542578	1.3282	0.0326688	2.37174	1.24594	up
Hmcp001598	C27H30O16	Isorhamnetin-3-O-(2''-O-xylosyl)glucoside	异鼠李素-3-O-(2''-O-木糖基)葡萄糖苷	Flavonoids	黄酮	Flavonols	黄酮醇	-	3	84010.1	97042	62627.4	33232.6	62683.6	25631.7	1.27792	0.0552241	0.498802	-1.00346	down
Lmmp003306	C25H26O15	Quercetin-3-O-xylosyl(1→2)arabinoside	槲皮素-3-O-木糖基(1→2)阿拉伯糖苷	Flavonoids	黄酮	Flavonols	黄酮醇	-	2	639835	794482	481242	286980	243529	316412	1.51867	0.0522499	0.442127	-1.17747	down
Lmhp010334	C27H48O9	2-Linoleoylglycerol-1-O-glucoside*	2-亚油酰甘油酯-1-O-葡萄糖苷*	Lipids	脂质	Glycerol ester	甘油酯	-	1	52121.5	30712.5	43400.5	147140	84504.1	81143.2	1.45189	0.0914283	2.47783	1.30907	up
Lmhp011562	C21H36O4	1-α-Linolenoyl-glycerol*	1-α-亚麻酸甘油酯*	Lipids	脂质	Glycerol ester	甘油酯	-	1	585705	711646	610319	2.45102e+06	2.57515e+06	2.47682e+06	1.63578	4.20539e-06	3.93306	1.97565	up
Lmhp009384	C33H58O14	1-Linoleoylglycerol-2,3-di-O-glucoside*	1-亚油酰甘油酯-2,3-二-O-葡萄糖苷*	Lipids	脂质	Glycerol ester	甘油酯	-	1	26922.2	20391.8	20777.9	82611.3	33686.6	31823.2	1.21557	0.248644	2.17531	1.12122	up
Lmlp004754	C14H17NO7	Ehretioside B	2-(葡萄糖基氧基)-4-羟基苯乙腈	Alkaloids	生物碱	Phenolamine	酚胺	156368-84-2	3	150907	75448.6	129636	250275	311807	196209	1.39972	0.0354765	2.13008	1.09091	up
MWSHY0107	C20H20O4	Bavachin	补骨脂二氢黄酮	Flavonoids	黄酮	Flavanones	二氢黄酮	19879-32-4	2	12946.8	5922.71	1064.5	56445.3	168843	144048	1.48403	0.0745954	18.528	4.21163	up
Lhmp110507	C42H68O13	Soyasaponin B glucuronic acid rhamnoside	大豆皂苷元B葡萄糖醛酸鼠李糖苷	Terpenoids	萜类	Triterpene Saponin	三萜皂苷	-	3	3421.17	8064.32	5827.29	12997.9	21120.6	10005.1	1.33672	0.0997417	2.54862	1.34971	up
Lmdp004461	C43H48O24	Quercetin-3-O-(6''-O-feruloyl)glucoside-7-O-rutinoside	槲皮素-3-O-(6''-O-阿魏酰)葡萄糖苷-7-O-芸香糖苷	Flavonoids	黄酮	Flavonols	黄酮醇	-	1	1.38395e+06	1.12686e+06	787248	242412	317243	339420	1.56565	0.0403163	0.272608	-1.8751	down
Wafp002664	C15H20N2O4	1-O-p-Coumaroyllysine	1-O-对香豆酰赖氨酸	Alkaloids	生物碱	Phenolamine	酚胺	-	2	418551	1.13397e+06	1.27873e+06	2.71303e+06	3.13382e+06	1.75595e+06	1.30444	0.038438	2.68532	1.42509	up
pmp000384	C21H22O9	Isoliquiritin	异甘草苷	Flavonoids	黄酮	Chalcones	查耳酮	5041-81-6	3	71568.7	52038.8	65767.2	208031	311180	368957	1.59079	0.0367584	4.69	2.22959	up
mws1641	C6H4N4O2	Lumazine	2,4-二氧四氢蝶啶	Nucleotides and derivatives	核苷酸及其衍生物	Nucleotides and derivatives	核苷酸及其衍生物	487-21-8	3	205139	273103	195050	423806	414060	665940	1.47591	0.0679996	2.23351	1.15931	up
Lmjp003206	C32H38O21	Quercetin-3-O-Sambubioside-5-O-Glucoside	槲皮素-3-O-桑布双糖苷-5-O-葡萄糖苷	Flavonoids	黄酮	Flavonols	黄酮醇	-	1	1.92911e+07	2.60262e+07	1.55661e+07	7.02215e+06	8.13509e+06	1.245e+07	1.43505	0.0480729	0.453443	-1.14101	down
MWSHY0060	C22H18O11	Epigallocatechin-3-gallate*	表没食子儿茶素-3-没食子酸酯*	Flavonoids	黄酮	Flavanols	黄烷醇类	989-51-5	3	31006.5	14543.8	17112.8	3900.4	16691.9	5022.75	1.17104	0.135792	0.408774	-1.29063	down
MWSHY0094	C22H18O11	Gallocatechin gallate*	没食子儿茶素没食子酸酯*	Flavonoids	黄酮	Flavanols	黄烷醇类	4233-96-9	3	31006.5	14543.8	17112.8	3900.4	16691.9	5022.75	1.17104	0.135792	0.408774	-1.29063	down
mws0912	C15H10O5	2'-Hydroxydaidzein	2'-羟基大豆苷元	Flavonoids	黄酮	Isoflavones	异黄酮	7678-85-5	3	25507.1	12273.7	20842.1	51102.1	44466.4	24727.4	1.26327	0.104863	2.05203	1.03705	up
pmp000117	C22H24O9	3,5,6,7,8,3',4'-Heptamethoxyflavone	3,5,6,7,8,3',4'-七甲氧基黄酮	Flavonoids	黄酮	Flavonols	黄酮醇	1178-24-1	2	17805.1	24782.9	27280.8	4965.03	6181.49	4016.97	1.60438	0.0193578	0.217028	-2.20404	down
mws1038	C11H22N2O4S	Pantetheine	泛酰巯基乙胺	Alkaloids	生物碱	Alkaloids	生物碱	496-65-1	3	14352.1	5694.32	25993.9	76660.9	129988	93598	1.48945	0.0219944	6.52139	2.70518	up
Lskp211364	C26H38O9	Caesalminaxin J	Caesalminaxin J	Terpenoids	萜类	Ditepenoids	二萜	-	2	46897.5	48796.3	49660.9	107085	125503	82362	1.56758	0.0450257	2.16677	1.11555	up
Lmwp004293	C42H46O24	Quercetin-3-O-(2'''-O-p-coumaroyl)sophoroside-7-O-glucoside	槲皮素-3-O-(2'''-O-对香豆酰)槐糖苷-7-O-葡萄糖苷	Flavonoids	黄酮	Flavonols	黄酮醇	-	2	3.03743e+06	1.45663e+06	1.79309e+06	625605	747943	1.04712e+06	1.41786	0.107344	0.385018	-1.377	down
Hmcp001636	C23H24O13	Limocitrin-7-O-glucoside	柠檬素-7-O-葡萄糖苷	Flavonoids	黄酮	Flavonols	黄酮醇	-	3	67013.5	31263.4	100486	153346	184238	253476	1.38025	0.0270177	2.9737	1.57226	up
Lamp004875	C42H46O23	Kaempferol xylosyl glucosyl feruloyl glucoside	山奈酚 阿魏酰葡萄糖基木糖基葡萄糖苷	Flavonoids	黄酮	Flavonols	黄酮醇	-	2	394023	202884	223721	92859.3	73833.5	74974.4	1.52565	0.08443	0.294491	-1.76371	down
pmp000358	C21H22O5	Licoagrochalcone D	刺果甘草查耳酮 D	Flavonoids	黄酮	Chalcones	查耳酮	325144-69-2	3	3003.03	528.468	765.202	47847.1	19090.4	24163.2	1.55801	0.0812407	21.2025	4.40616	up
Hmcp001578	C28H32O17	Isorhamnetin-3,7-O-diglucoside	异鼠李素-3,7-O-二葡萄糖苷	Flavonoids	黄酮	Flavonols	黄酮醇	6758-51-6	3	41267.6	34484.2	57015.8	91130.7	164397	145257	1.50522	0.0454267	3.0187	1.59393	up
Smgp004575	C21H20O12	Quercetin-5-O-β-D-glucoside*	槲皮素-5-O-β-D-葡萄糖苷*	Flavonoids	黄酮	Flavonols	黄酮醇	-	2	2.17279e+06	3.60407e+06	1.60174e+06	952003	979569	1.33436e+06	1.3645	0.14287	0.442622	-1.17585	down
Lmmp008478	C48H76O18	Soyasapogenol E-3-O-rhamnosyl(1,2)glucosyl(1,2)glucuronide	大豆皂醇 E-3-O-鼠李糖基(1,2)葡萄糖基(1,2)葡萄糖醛酸苷	Terpenoids	萜类	Triterpene Saponin	三萜皂苷	-	3	19804.5	23511.6	10339.4	66702.7	59383.3	57320.3	1.53936	0.00131464	3.41823	1.77325	up
zjgp122316	C24H24O10	4-O-(6''-P-coumaroyl-β-D-glucopyranosyl)-P-coumaric acidl	4-O-(6''-P-香豆酰基-β-D-吡喃葡萄糖基)-P-香豆酸	Others	其它类	Others	其它	-	2	36722.6	15174.9	26122.3	127436	59223.2	128717	1.46361	0.0660146	4.04226	2.01516	up
Lmzn006284	C30H48O4	2-Hydroxyursolic acid	2-羟基熊果酸	Terpenoids	萜类	Triterpene	三萜	-	3	9	9	9	89343.4	197959	85534.8	1.64169	0.0778304	13808.8	13.7533	up
MWSmce468	C8H8O3	2-hydroxymethyl benzoic acid	2-(羟基甲基)苯甲酸	Phenolic acids	酚酸类	Phenolic acids	酚酸类	612-20-4	3	6555.74	6368	1957.51	51566.5	51445.7	43489.2	1.57165	0.000569464	9.84469	3.29935	up
Hmjp003008	C27H28O16	Luteolin-7-O-glucuronide-5-O-rhamnoside	木犀草素-7-O-葡萄糖醛酸苷-5-O-鼠李糖苷	Flavonoids	黄酮	Flavones	黄酮	-	3	6827.72	2624.63	4071.28	9	9	9	1.63421	0.0675682	0.0019965	-8.96831	down
Hmgp002121	C31H28O13	Hispidulin-7-O-(6''-O-p-Coumaroyl)Glucoside	高车前素-7-O-(6''-O-对香豆酰)葡萄糖苷	Flavonoids	黄酮	Flavones	黄酮	-	2	100739	103552	69957.6	5122.87	15099.3	23222.5	1.49434	0.00847798	0.158414	-2.65823	down
Lmjp002867	C27H30O15	Kaempferol-3-O-neohesperidoside*	山柰酚-3-O-新橙皮糖苷*	Flavonoids	黄酮	Flavonols	黄酮醇	32602-81-6	3	9	9	9	15790.4	33784.8	20980	1.64117	0.048039	2613.15	11.3516	up
Hmyn007081	C22H43O9P	LysoPG 16:1	溶血磷脂酰甘油 16:1	Lipids	脂质	Glycerol ester	甘油酯	-	3	87238	79476.5	112694	214796	227571	126007	1.39919	0.0833577	2.03421	1.02447	up
MWStz103	C15H22N6O5S	S-(5'-Adenosyl)-L-methionine	S-(5'-腺苷基)-L-蛋氨酸	Amino acids and derivatives	氨基酸及其衍生物	Amino acids and derivatives	氨基酸及其衍生物	29908-03-0	1	405668	338741	427519	579990	967585	1.03067e+06	1.45571	0.074899	2.2	1.13751	up
mws4177	C8H9NO2	Methyl Anthranilate	邻氨基苯甲酸甲酯	Phenolic acids	酚酸类	Phenolic acids	酚酸类	134-20-3	3	5713.1	3064.58	7703.6	22483.4	39882.2	38654	1.54456	0.0315744	6.12935	2.61573	up
pmn001642	C23H20O13	Kaempferol-3-O-(2''-O-acetyl)glucuronide	山柰酚-3-O-(2''-O-乙酰)葡萄糖醛酸苷	Flavonoids	黄酮	Flavonols	黄酮醇	-	3	1.92358e+06	2.35361e+06	4.12656e+06	6.83026e+06	1.4238e+07	6.77162e+06	1.42104	0.111836	3.31279	1.72805	up
pmp000398	C27H32O14	Liquiritigenin-7,4'-O-diglucoside	甘草苷元-7,4'-O-二葡萄糖苷	Flavonoids	黄酮	Flavanones	二氢黄酮	-	3	76221.1	96948.6	85055.1	156430	237220	173806	1.5388	0.045486	2.19752	1.13588	up
Lmhp009190	C33H58O14	2-Linoleoylglycerol-1,3-di-O-glucoside*	2-亚油酰甘油酯-1,3-二-O-葡萄糖苷*	Lipids	脂质	Glycerol ester	甘油酯	-	1	26142.7	26214.5	27667.8	64052	54377.8	48707.9	1.60715	0.021877	2.08857	1.06251	up
Lmhp008924	C27H50NO7P	LysoPC 19:3	溶血磷脂酰胆碱 19:3	Lipids	脂质	LPC	溶血磷脂酰胆碱	-	3	23339.3	17055.8	14100	47444.6	57486.6	31618.7	1.48934	0.0546879	2.50573	1.32523	up
mws4167	C21H18O12	Luteolin-7-O-glucuronide	木犀草素-7-O-葡萄糖醛酸苷	Flavonoids	黄酮	Flavones	黄酮	29741-10-4	3	18732.9	7591.58	11414	37919.5	37444.6	56403.2	1.50495	0.0208389	3.49159	1.80389	up
pmp000511	C48H78O17	Kaikasaponin II	槐花皂苷 II	Terpenoids	萜类	Triterpene Saponin	三萜皂苷	-	2	24806.1	92328.3	49624	182721	285925	94145.2	1.28163	0.128218	3.37489	1.75484	up
Lmzn106284	C30H48O4	2,3-Dihydroxylup-20(29)-en-28-oic acid (Alphitolic acid)	2,3-二羟基羽扇豆-20(29)-烯-28-酸 (麦珠子酸)	Terpenoids	萜类	Triterpene	三萜	19533-92-7	3	9	9	9	106570	180722	42849.1	1.6391	0.109888	12227.4	13.5778	up
ML10176345	C7H8O5	3-Dehydroshikimic acid	3-脱氢莽草酸	Organic acids	有机酸	Organic acids	有机酸	2922-42-1	3	118766	200023	108726	57485.2	57730.8	31399.9	1.45151	0.0729211	0.342949	-1.54393	down
Lmgp003989	C25H22O11	Dicaffeoylshikimic acid	二咖啡酰基莽草酸	Phenolic acids	酚酸类	Phenolic acids	酚酸类	-	2	7178.7	12115.5	7548.29	15689.1	49014.9	9285.29	1.01	0.329627	2.75642	1.4628	up
