# Supplementary material for: Defensive Resistance of Cowpea Vigna unguiculata Control Megalurothrips usitatus Mediated by Jasmonic Acid or Insect Damage
Source: Plants (Basel). 2023 Feb 19;12(4):942. doi: 10.3390/plants12040942 (PMC9967092; doi:10.3390/plants12040942)
Supplement: Supplementary file 1 [file plants-12-00942-s001.zip › Table S13 CK_vs_48H_filter.xlsx]

## Sheet: Sheet1
Index	Formula	Compounds	物质	Class I	物质一级分类	Class II	物质二级分类	CAS	Level	CK-1	CK-2	CK-3	48H-1	48H-2	48H-3	VIP	P-value	Fold_Change	Log2FC	Type
Zmjn001813	C7H12O4	Pimelic acid*	庚二酸*	Organic acids	有机酸	Organic acids	有机酸	111-16-0	3	72064.3	99343.4	95413.8	245146	242533	192338	1.46293	0.00604032	2.54859	1.3497	up
pmb1574	C18H28O2	9,12-Octadecadien-6-Ynoic Acid	十八碳二烯-6-炔酸	Lipids	脂质	Free fatty acids	游离脂肪酸	61481-29-6	3	66584.3	66298.6	103966	624074	476465	272856	1.45037	0.0631876	5.79861	2.53571	up
MWSslk002	C21H20O10	Sophoricoside	槐角苷	Flavonoids	黄酮	Isoflavones	异黄酮	152-95-4	3	102666	188222	161743	1.54939e+06	3.68229e+06	1.61594e+06	1.46711	0.0928711	15.1285	3.9192	up
MWS201465	C14H18N2O5	Glu-Phe	L-谷氨酸-L-苯丙氨酸	Amino acids and derivatives	氨基酸及其衍生物	Amino acids and derivatives	氨基酸及其衍生物	20556-22-3	2	129539	113407	151454	292707	301024	294027	1.48733	0.00304328	2.25091	1.17051	up
Lmhp009769	C22H44NO7P	LysoPE 17:1	溶血磷脂酰乙醇胺 17:1	Lipids	脂质	LPE	溶血磷脂酰乙醇胺	-	3	28511.6	37018	18139.7	48369.1	66531.3	76395.6	1.296	0.0278872	2.28633	1.19304	up
Lmqn008369	C27H49O12P	PI(18:2/0:0)	磷脂酰肌醇(18:2/0:0)	Lipids	脂质	Glycerol ester	甘油酯	-	3	109755	169332	160711	340808	527468	291497	1.37033	0.0709279	2.63706	1.39893	up
pmb3066	C22H26O12	5-O-p-Coumaroylshikimic acid O-glucoside	5-O-对香豆酰莽草酸-O-葡萄糖苷	Phenolic acids	酚酸类	Phenolic acids	酚酸类	-	3	67035	96411.4	63190.2	326225	130469	301793	1.31755	0.0984997	3.34671	1.74274	up
Rfmb087	C18H32O4	9-Hydroxy-13-oxo-10-octadecenoic Acid	9-羟基-13-氧代-10-十八碳烯酸	Lipids	脂质	Free fatty acids	游离脂肪酸	-	3	202913	244668	223597	1.19963e+06	869558	799963	1.49483	0.0262169	4.2748	2.09586	up
Zmhp002730	C27H30O17	6-Hydroxykaempferol-6,7-O-Diglucoside	6-羟基山柰酚-6,7-O-β-D-葡萄糖苷	Flavonoids	黄酮	Flavonols	黄酮醇	142674-16-6	1	1.44786e+07	1.45394e+07	7.32009e+06	2.917e+06	6.59896e+06	4.1998e+06	1.26385	0.0701883	0.377449	-1.40565	down
mws0227	C6H13NO2	L-Leucine	L-亮氨酸	Amino acids and derivatives	氨基酸及其衍生物	Amino acids and derivatives	氨基酸及其衍生物	61-90-5	1	9.69308e+06	1.11187e+07	1.18338e+07	4.56426e+07	46132242	3.93767e+07	1.50775	0.002445	4.01743	2.00627	up
pmb2260	C23H46NO7P	LysoPC 15:1	溶血磷脂酰胆碱 15:1	Lipids	脂质	LPC	溶血磷脂酰胆碱	-	2	178898	190533	213812	528225	769294	485396	1.46431	0.0438656	3.0569	1.61207	up
mws0367	C18H30O2	α-Linolenic Acid	α-亚麻酸	Lipids	脂质	Free fatty acids	游离脂肪酸	463-40-1	1	7.55487e+07	7.71962e+07	7.41549e+07	1.74653e+07	1.75147e+07	1.60588e+07	1.51392	8.36614e-06	0.22494	-2.15239	down
Zmyn004676	C18H30O3	17-Hydroxylinolenic acid	17-羟基亚麻酸	Lipids	脂质	Free fatty acids	游离脂肪酸	-	1	420252	338354	457472	1.63566e+06	1.54631e+06	1.46763e+06	1.50605	8.67889e-05	3.82344	1.93487	up
Zmgn003633	C12H20O3	12-Oxo-10E-Dodecenoic Acid	12-氧-10E-十二碳烯酸	Lipids	脂质	Free fatty acids	游离脂肪酸	65410-38-0	2	28652.7	28066.9	55217.7	199186	133416	108835	1.41196	0.0440247	3.9436	1.97951	up
Lmyn006011	C33H58O14	Gingerglycolipid B	姜糖脂 B	Lipids	脂质	Glycerol ester	甘油酯	88168-90-5	2	382344	609000	523916	2.13894e+06	1.68669e+06	1.76211e+06	1.47246	0.00379136	3.68765	1.8827	up
Lmhp010190	C26H52NO7P	LysoPC 18:1(2n isomer)	溶血磷脂酰胆碱 18:1(2n异构)	Lipids	脂质	LPC	溶血磷脂酰胆碱	-	1	1.78389e+07	2.20873e+07	2.93863e+07	5.46004e+07	4.99317e+07	4.87101e+07	1.42075	0.00497628	2.21089	1.14463	up
Lmhp009890	C28H52NO7P	LysoPC 20:3	溶血磷脂酰胆碱 20:3	Lipids	脂质	LPC	溶血磷脂酰胆碱	1199257-41-4	2	176138	150608	107120	499221	714715	483893	1.46481	0.0235173	3.91325	1.96837	up
pmb2791	C18H30O4	9-Hydroperoxy-10E,12,15Z-octadecatrienoic acid	9-羟基过氧-10E,12,15Z-十八碳三烯酸	Lipids	脂质	Free fatty acids	游离脂肪酸	111004-08-1	3	181719	202068	251701	1.28195e+06	1.19359e+06	828452	1.4915	0.0215193	5.19915	2.37828	up
Zmgn004439	C10H20O2	Decanoic acid	癸酸	Organic acids	有机酸	Organic acids	有机酸	334-48-5	3	20963.3	8064.56	10978.3	4201.41	4856.13	6849.99	1.21655	0.171576	0.397627	-1.33051	down
pmd0130	C22H46NO7P	LysoPC 14:0	溶血磷脂酰胆碱 14:0	Lipids	脂质	LPC	溶血磷脂酰胆碱	20559-16-4	1	476314	561072	569781	1.44088e+06	2.13495e+06	1.49104e+06	1.47113	0.0336068	3.15267	1.65657	up
pmb0862	C20H42NO7P	LysoPC 12:0	溶血磷脂酰胆碱 12:0	Lipids	脂质	LPC	溶血磷脂酰胆碱	20559-18-6	3	10930.6	9151.4	25709.3	52108.1	49419	51778.2	1.36376	0.0186559	3.34792	1.74326	up
mws0256	C5H11NO2	L-Valine	L-缬氨酸	Amino acids and derivatives	氨基酸及其衍生物	Amino acids and derivatives	氨基酸及其衍生物	72-18-4	3	2.81491e+06	3.54037e+06	2.70114e+06	1.76065e+07	2.43866e+07	1.61761e+07	1.49687	0.022128	6.42299	2.68324	up
Lmbn005443	C18H30O3	13-KODE; (9Z,11E)-13-Oxooctadeca-9,11-dienoic acid	13-氧代十八碳-9,11-二烯酸	Lipids	脂质	Free fatty acids	游离脂肪酸	54739-30-9	2	30753.8	28895.4	32766	194714	248423	137220	1.49482	0.0366894	6.27989	2.65074	up
Hmgp002327	C11H9O2N	3-amino-2-naphthoic acid	3-氨基-2-萘甲酸	Alkaloids	生物碱	Alkaloids	生物碱	-	1	4.09534e+07	13452576	1.9463e+07	8.09287e+07	6.6542e+07	7.12992e+07	1.34269	0.0145311	2.96159	1.56637	up
pmb0751	C16H16O7	Trans-5-O-(p-Coumaroyl)shikimate	反式-5-O-对香豆酰莽草酸	Phenolic acids	酚酸类	Phenolic acids	酚酸类	-	3	2.21749e+06	2.62253e+06	835531	1.2753e+07	3.4008e+06	1.02239e+07	1.23118	0.12736	4.64761	2.21649	up
Lmsn004162	C22H22O12	1-O-Galloyl-2-O-p-Coumaroyl-β-D-glucose	1-O-没食子酰-2-O-对香豆酰-β-D-葡萄糖	Phenolic acids	酚酸类	Phenolic acids	酚酸类	94356-18-0	3	82870	41784.6	77853	526793	496290	431519	1.48774	0.00121662	7.18295	2.84458	up
pmb2497	C9H10O5	4-Hydroxy-3-methoxymandelate	4-羟基-3-甲氧基扁桃酸	Phenolic acids	酚酸类	Phenolic acids	酚酸类	55-10-7	3	66076.6	239651	105350	309220	308590	281383	1.15742	0.0862366	2.1874	1.12922	up
Lmhp009590	C25H50NO7P	LysoPC 17:1	溶血磷脂酰胆碱 17:1	Lipids	脂质	LPC	溶血磷脂酰胆碱	-	2	183857	228986	245568	837860	965883	676952	1.48697	0.0149562	3.7677	1.91368	up
Lmhp002031	C12H24N2O3	L-Leucyl-L-Leucine	L-亮氨酰-L-亮氨酸	Amino acids and derivatives	氨基酸及其衍生物	Amino acids and derivatives	氨基酸及其衍生物	3303-31-9	1	258262	361528	351328	801549	730485	657943	1.45155	0.00189418	2.25511	1.1732	up
pme2074	C18H29NO4	Jasmonoyl-L-Isoleucine	茉莉酰-L-异亮氨酸	Amino acids and derivatives	氨基酸及其衍生物	Amino acids and derivatives	氨基酸及其衍生物	120330-93-0	3	51533.1	226666	132636	412881	247988	342932	1.11946	0.0470474	2.44332	1.28884	up
MWSHY0013	C15H10O4	3,4'-Dihydroxyflavone	3,4'-二羟基黄酮	Flavonoids	黄酮	Flavones	黄酮	14919-49-4	3	91160.9	108573	145544	556694	1.48033e+06	768317	1.44239	0.0986285	8.12487	3.02235	up
pmb2789	C18H30O4	13S-Hydroperoxy-6Z,9Z,11E-octadecatrienoic acid	13-氢过氧化-6Z,9Z,11E-十八碳三烯酸	Lipids	脂质	Free fatty acids	游离脂肪酸	121107-97-9	3	128708	111584	154196	786007	752278	453837	1.48137	0.0355582	5.04989	2.33625	up
mws0914	C15H12O5	3,5,7-Trihydroxyflavanone (Pinobanksin)	3,5,7-三羟基黄烷酮 (短叶松素)	Flavonoids	黄酮	Flavanonols	二氢黄酮醇	548-82-3	3	10430	8998.16	6783.64	217483	82367.4	166387	1.48243	0.0650451	17.7873	4.15278	up
Lmhp009187	C20H42NO7P	LysoPE 15:0	溶血磷脂酰乙醇胺 15:0	Lipids	脂质	LPE	溶血磷脂酰乙醇胺	-	1	92532.6	102023	69049.9	210359	243567	181281	1.44597	0.00833058	2.40969	1.26885	up
MWS0552	C15H28O2	Cis-10-Pentadecenoic Acid(C15:1)	顺-10-十五碳烯酸	Lipids	脂质	Free fatty acids	游离脂肪酸	84743-29-3	2	4.50876e+06	5.10008e+06	1.16898e+06	991286	1.08997e+06	1.30337e+06	1.0887	0.180979	0.314037	-1.671	down
Lmhp009464	C22H44NO7P	LysoPE 17:1(2n isomer)	溶血磷脂酰乙醇胺 17:1(2n异构)	Lipids	脂质	LPE	溶血磷脂酰乙醇胺	-	3	29958.3	26490.6	26191.1	470788	142941	557952	1.43115	0.102775	14.1781	3.8256	up
Wafn011571	C18H32O3	alpha-Hydroxylinoleic acid*	α-羟基亚油酸*	Lipids	脂质	Free fatty acids	游离脂肪酸	57818-44-7	1	891228	754978	1.06458e+06	2.23541e+06	2.06868e+06	1.85527e+06	1.47083	0.0014935	2.27216	1.18407	up
Zmzp000145	C9H20N2O2	Trimethyllysine	三甲基赖氨酸	Amino acids and derivatives	氨基酸及其衍生物	Amino acids and derivatives	氨基酸及其衍生物	23284-33-5	3	2.57737e+06	3.91422e+06	2.40983e+06	6.4057e+06	1.02049e+07	6.32892e+06	1.37226	0.0533744	2.57706	1.36573	up
mws0193	C7H15N3O3	L-Homocitrulline	L-高瓜氨酸	Amino acids and derivatives	氨基酸及其衍生物	Amino acids and derivatives	氨基酸及其衍生物	1190-49-4	3	522941	522226	683177	272428	263216	255800	1.4756	0.0273329	0.457921	-1.12683	down
mws1094	C15H12O6	Aromadendrin (Dihydrokaempferol)	香橙素 (二氢山柰酚)	Flavonoids	黄酮	Flavanonols	二氢黄酮醇	480-20-6	3	4465.54	7540.05	3245.43	69362.7	31585.1	67097.2	1.45028	0.0517101	11.0186	3.46187	up
Zasn010433	C20H36O2	9,12-Octadecadienoic acid,ethyl ester	9,12-亚油酸乙酯	Others	其它类	Others	其它	6114-21-2	1	96515.2	75751.7	68241.6	181247	214440	147455	1.43763	0.0213663	2.25831	1.17524	up
pme2960	C15H12O5	Naringenin chalcone; 2',4,4',6'-Tetrahydroxychalcone	柚皮素查耳酮	Flavonoids	黄酮	Chalcones	查耳酮	73692-50-9	3	24973.1	8862.97	5128.82	286751	136259	205345	1.44276	0.0433074	16.1262	4.01133	up
Hmcn001884	C21H20O12	6-Hydroxyluteolin 5-glucoside	6-羟基木犀草素-5-葡萄糖苷	Flavonoids	黄酮	Flavones	黄酮	-	3	207332	487134	312568	136486	153358	142929	1.29897	0.14308	0.42975	-1.21843	down
pmb2786	C18H30O3	9-Hydroxy-10,12,15-octadecatrienoic acid	9-羟基-10,12,15-十八碳三烯酸	Lipids	脂质	Free fatty acids	游离脂肪酸	89886-42-0	2	22859.5	27164.9	28392.3	180665	252871	136222	1.4912	0.0401798	7.26576	2.86111	up
Zmyn004548	C18H28O3	12-Oxo-phytodienoic acid	12-氧-植物二烯酸	Lipids	脂质	Free fatty acids	游离脂肪酸	85551-10-6	3	40739.7	38258.2	62517.1	377256	364943	249209	1.4898	0.0173286	7.00567	2.80852	up
Zmpn003368	C18H30O3	13S-Hydroxy-9Z,11E,15Z-octadecatrienoic acid	13S-羟基-9Z,11E,15Z-十八碳三烯酸	Lipids	脂质	Free fatty acids	游离脂肪酸	87984-82-5	2	824987	725846	1.0326e+06	4.38743e+06	4.3895e+06	4.23178e+06	1.50566	3.54002e-05	5.03544	2.33212	up
Lmdn007639	C15H12O4	3,9-Dihydroxypterocarpan	3,9-二羟基紫檀素	Flavonoids	黄酮	Isoflavones	异黄酮	61135-91-9	2	41862.3	22997.1	33794.6	798152	366396	868084	1.48346	0.0542668	20.6036	4.36483	up
pmb3074	C16H18O8	5-O-p-Coumaroylquinic acid*	5-O-对香豆酰奎宁酸*	Phenolic acids	酚酸类	Phenolic acids	酚酸类	1899-30-5	2	1.51088e+07	2.92474e+07	1.34491e+07	6.19685e+07	2.84731e+07	5.06222e+07	1.20964	0.0873846	2.44033	1.28708	up
pmn001610	C20H36O2	Eicosadienoic acid	二十碳二烯酸	Lipids	脂质	Free fatty acids	游离脂肪酸	5598-38-9	3	225773	193750	188147	465699	499355	362724	1.46974	0.021373	2.18503	1.12765	up
MWSHY0179	C22H22O9	Formononetin-7-O-glucoside (Ononin)	芒柄花素-7-O-葡萄糖苷(芒柄花苷)	Flavonoids	黄酮	Isoflavones	异黄酮	486-62-4	2	313178	184974	321112	845046	878998	732731	1.44902	0.000944025	2.99876	1.58437	up
Lmhp008833	C24H48NO7P	LysoPC 16:1(2n isomer)	溶血磷脂酰胆碱 16:1(2n异构)	Lipids	脂质	LPC	溶血磷脂酰胆碱	-	1	261702	797736	736621	1.38384e+06	1.9509e+06	1.02387e+06	1.15051	0.0663041	2.42676	1.27903	up
pme1086	C10H17N3O6S	Glutathione reduced form	谷胱甘肽还原型	Amino acids and derivatives	氨基酸及其衍生物	Amino acids and derivatives	氨基酸及其衍生物	70-18-8	3	651742	704725	252698	109777	104313	334619	1.15373	0.115121	0.34099	-1.5522	down
MWS04447	C6H11NO2	Homoproline	高脯氨酸	Amino acids and derivatives	氨基酸及其衍生物	Amino acids and derivatives	氨基酸及其衍生物	56879-46-0	2	1.48636e+06	1.42054e+06	1.44217e+06	8.23099e+06	1.0384e+07	3.3213e+06	1.39358	0.107054	5.0439	2.33454	up
Lmgp000796	C8H7NO2	4-Hydroxymandelonitrile	4-羟基扁桃腈	Alkaloids	生物碱	Phenolamine	酚胺	13093-65-7	3	3.13112e+06	1.87667e+06	2.33749e+06	5.3003e+06	6.30266e+06	5.0133e+06	1.42536	0.00453937	2.26217	1.17771	up
Hmyp002656	C11H11NO4	Methyl dioxindole-3-acetate	甲基-二氧吲哚-乙酸	Alkaloids	生物碱	Plumerane	吲哚类生物碱	57061-18-4	3	188179	81216.1	116903	373011	278609	347447	1.36251	0.00867112	2.58626	1.37087	up
mws1060	C10H12N4O5	9-(Arabinosyl)hypoxanthine	9-(阿拉伯糖基)次黄嘌呤	Nucleotides and derivatives	核苷酸及其衍生物	Nucleotides and derivatives	核苷酸及其衍生物	7013-16-3	2	913218	1.36655e+06	1.31862e+06	6.91588e+06	9.7626e+06	8.53687e+06	1.48941	0.011014	7.00742	2.80888	up
pme0122	C8H16N2O3	N6-Acetyl-L-lysine	N6-乙酰-L-赖氨酸	Amino acids and derivatives	氨基酸及其衍生物	Amino acids and derivatives	氨基酸及其衍生物	692-04-6	3	1.5597e+06	1.11938e+06	1.31427e+06	2.33707e+06	4.03516e+06	1.80491e+06	1.22275	0.169901	2.04768	1.03399	up
pmb0854	C26H48NO7P	LysoPC 18:3	溶血磷脂酰胆碱 18:3	Lipids	脂质	LPC	溶血磷脂酰胆碱	-	1	3.52626e+07	3.80463e+07	3.24209e+07	7.29752e+07	7.9152e+07	7.21589e+07	1.50056	0.000228325	2.12132	1.08496	up
Cwjp002681	C42H46O23	Kaempferol-3-O-(2'''-p-Coumaroyl)sophoroside-7-O-Glucoside	山柰酚-3-O-(2'''-对香豆酰)槐糖苷-7-O-葡萄糖苷	Flavonoids	黄酮	Flavonols	黄酮醇	-	2	452413	321304	169631	107235	151675	143257	1.19184	0.154585	0.426319	-1.22999	down
mws0126	C26H54NO7P	LysoPC 18:0	溶血磷脂酰胆碱 18:0	Lipids	脂质	LPC	溶血磷脂酰胆碱	19420-57-6	1	4.48989e+06	5.30711e+06	3.84095e+06	1.48287e+07	1.73715e+07	1.35233e+07	1.48929	0.00554149	3.35267	1.74531	up
Cmsp004086	C16H14O6	Dihydrokaempferide	二氢山柰素	Flavonoids	黄酮	Flavanonols	二氢黄酮醇	137225-59-3	2	520255	346188	267320	198622	144430	137077	1.31437	0.0919155	0.423483	-1.23962	down
Hmpp002612	C27H30O16	Luteolin-7-O-gentiobioside	木犀草素-7-O-龙胆双糖苷	Flavonoids	黄酮	Flavones	黄酮	-	1	2.95844e+06	1.89028e+06	1.25738e+06	540188	1.00602e+06	504098	1.28137	0.100943	0.335781	-1.57441	down
MWSmce460	C5H9NO	2-Piperidone	2-哌啶酮	Alkaloids	生物碱	Piperidine alkaloids	哌啶类生物碱	675-20-7	1	492499	957409	1.28663e+06	4.13077e+06	8.26333e+06	2.75143e+06	1.35029	0.127197	5.53455	2.46847	up
Lmtp003677	C27H30O17	Quercetin-3-O-sophoroside (Baimaside)	槲皮素-3-O-槐糖苷(白麻苷)	Flavonoids	黄酮	Flavonols	黄酮醇	18609-17-1	2	4.94893e+06	5.42075e+07	1.37887e+07	7.4287e+06	2.74805e+06	1.66674e+06	1.04925	0.31079	0.162362	-2.62272	down
mws0668	C10H12N4O6	Xanthosine	黄苷	Nucleotides and derivatives	核苷酸及其衍生物	Nucleotides and derivatives	核苷酸及其衍生物	146-80-5	1	2.75278e+06	2.1362e+06	3.86229e+06	8.81308e+06	9.77879e+06	8.4465e+06	1.45363	0.00089002	3.08965	1.62744	up
pmn001421	C16H18O8	3-O-p-Coumaroylquinic acid*	3-O-对香豆酰奎宁酸*	Phenolic acids	酚酸类	Phenolic acids	酚酸类	87099-71-6	2	1.47482e+07	3.06268e+07	1.3807e+07	6.22546e+07	2.82391e+07	5.19576e+07	1.1856	0.0916372	2.40701	1.26724	up
Lmdn006025	C15H12O6	2-Hydroxy-2,3-dihydrogenistein	2-羟基-2,3-二氢染料木素	Flavonoids	黄酮	Isoflavones	异黄酮	-	3	13744.1	15303.3	7585.82	182908	61060.8	151694	1.43325	0.0813325	10.8007	3.43305	up
mws0282	C11H12N2O2	L-Tryptophan	L-色氨酸	Amino acids and derivatives	氨基酸及其衍生物	Amino acids and derivatives	氨基酸及其衍生物	73-22-3	1	2.33227e+07	9.76069e+06	1.26152e+07	6.00083e+07	4.61768e+07	5.44058e+07	1.41727	0.00266332	3.51414	1.81317	up
Lmbn004240	C18H34O5	9,10-Dihydroxy-12,13-epoxyoctadecanoic acid	9,10-二羟基-12,13-环氧十八酸	Lipids	脂质	Free fatty acids	游离脂肪酸	-	2	9098.8	8960.44	11938.4	44862.2	41274	17528.4	1.35388	0.101575	3.45576	1.789	up
pmn001390	C20H16O6	Licoisoflavone B	甘草异黄酮 B	Flavonoids	黄酮	Isoflavones	异黄酮	66056-30-2	3	950.099	956.58	1725.1	11043.8	12512.6	6148.98	1.46623	0.0434925	8.17927	3.03197	up
pmd0143	C28H58NO7P	LysoPC 20:0	溶血磷脂酰胆碱 20:0	Lipids	脂质	LPC	溶血磷脂酰胆碱	108341-80-6	3	19859.1	51525.8	41204	123955	165522	69140.2	1.26533	0.0866811	3.18519	1.67138	up
pmn001694	C18H34O5	9,10,13-Trihydroxy-11-Octadecenoic Acid	9,10,13-三羟基-11-十八碳烯酸	Lipids	脂质	Free fatty acids	游离脂肪酸	29907-57-1	2	390304	359848	411326	942972	873718	589301	1.41345	0.0592691	2.07149	1.05067	up
Lmhp007840	C27H52NO7P	LysoPC 19:2	溶血磷脂酰胆碱 19:2	Lipids	脂质	LPC	溶血磷脂酰胆碱	-	2	227588	136231	551791	1.04884e+06	634280	499182	1.12306	0.117066	2.38344	1.25305	up
Lmhp009129	C23H48NO7P	LysoPC 15:0(2n isomer)	溶血磷脂酰胆碱 15:0(2n异构)	Lipids	脂质	LPC	溶血磷脂酰胆碱	-	1	249659	245262	240244	935323	1.12162e+06	802142	1.50495	0.0166315	3.88905	1.95942	up
pmp000195	C25H24O13	6''-O-Malonylglycitin	6''-O-丙二酰黄豆豆苷	Flavonoids	黄酮	Isoflavones	异黄酮	137705-39-6	3	1.7374e+06	65100.5	374916	34238	81714.2	54494.7	1.02841	0.322533	0.0782796	-3.67522	down
pme0010	C3H7NO3	L-Serine	L-丝氨酸	Amino acids and derivatives	氨基酸及其衍生物	Amino acids and derivatives	氨基酸及其衍生物	56-45-1	3	94373.7	98268.3	99917.6	251115	228442	159281	1.43769	0.0522957	2.18362	1.12672	up
HJKP000649	C8H9NO	N-benzylformamide	正苄基甲酰胺	Alkaloids	生物碱	Alkaloids	生物碱	6343-54-0	2	780519	613708	598869	2.11106e+06	2.58551e+06	2.16576e+06	1.49919	0.00378025	3.44305	1.78369	up
Lmhp009526	C27H46O9	2-α-Linolenoyl-glycerol-1-O-glucoside*	2-α-亚麻酸甘油酯-1-O-葡萄糖苷*	Lipids	脂质	Glycerol ester	甘油酯	-	1	521213	731447	574729	1.98055e+06	1.42965e+06	1.75266e+06	1.46163	0.0113205	2.82527	1.49839	up
Zmdp000972	C4H9NO2S	S-Methyl-L-cysteine	S-甲基-L-半胱氨酸	Amino acids and derivatives	氨基酸及其衍生物	Amino acids and derivatives	氨基酸及其衍生物	1187-84-4	3	734259	516531	570069	1.72272e+06	2.38307e+06	1.99831e+06	1.48082	0.0108657	3.35232	1.74516	up
Hmmp001310	C11H9NO2	3-Indoleacrylic acid	3-吲哚丙烯酸	Alkaloids	生物碱	Plumerane	吲哚类生物碱	1204-06-4	1	4.03602e+07	1.26065e+07	1.88536e+07	8.0025e+07	6.19869e+07	6.97204e+07	1.32788	0.0141188	2.94808	1.55978	up
Lmrj002087	C10H18N2O5	L-Isoleucyl-L-Aspartate	L-异亮氨酰-L-天冬氨酸	Amino acids and derivatives	氨基酸及其衍生物	Amino acids and derivatives	氨基酸及其衍生物	-	3	421482	406268	394959	753411	1.56704e+06	1.65685e+06	1.36672	0.085451	3.25286	1.70171	up
pmb0296	C21H40O4	1-Oleoyl-Sn-Glycerol	单酰甘油酯(18:1)	Lipids	脂质	Glycerol ester	甘油酯	129784-87-8	2	152365	209984	236120	919081	1.02667e+06	451364	1.4019	0.0741654	4.00541	2.00195	up
pmb2787	C18H30O3	9-Oxo-10E,12Z-octadecadienoic acid	9-过氧-10E,12Z-十八碳二烯酸	Lipids	脂质	Free fatty acids	游离脂肪酸	54232-59-6	3	58331.6	61119.4	74163	331439	394376	240674	1.49074	0.0274962	4.99184	2.31957	up
Zmdp001647	C10H18N2O5	γ-Glutamyl-L-valine	γ-谷氨酰胺缬氨酸	Amino acids and derivatives	氨基酸及其衍生物	Amino acids and derivatives	氨基酸及其衍生物	-	3	91024.3	90076.5	62277	260164	206592	236619	1.46938	0.00239876	2.89006	1.5311	up
pmb2406	C25H52NO7P	LysoPC 17:0	溶血磷脂酰胆碱 17:0	Lipids	脂质	LPC	溶血磷脂酰胆碱	50930-23-9	3	442464	507344	356570	1.477e+06	1.98312e+06	1.28079e+06	1.47184	0.0275797	3.62905	1.85959	up
pmn001691	C18H32O5	9,12,13-Trihydroxy-10,15-octadecadienoic acid	9,12,13-三羟基-10,15-十八碳二烯酸	Lipids	脂质	Free fatty acids	游离脂肪酸	-	1	263516	240744	233330	1.72966e+06	1.65266e+06	1.01401e+06	1.49665	0.0327122	5.9604	2.57541	up
pme0026	C6H14N2O2	L-Lysine	L-赖氨酸	Amino acids and derivatives	氨基酸及其衍生物	Amino acids and derivatives	氨基酸及其衍生物	56-87-1	3	3.46684e+06	1.51382e+06	2.7221e+06	5.52519e+06	8.25511e+06	5.29589e+06	1.3154	0.0365901	2.47654	1.30832	up
mws0902	C15H12O4	Liquiritigenin	甘草苷元	Flavonoids	黄酮	Flavanones	二氢黄酮	578-86-9	3	15171.5	15713.2	19763.1	304433	135863	260133	1.48614	0.0501031	13.8294	3.78967	up
pmb0818	C11H11NO3	Methoxyindoleacetic acid	甲氧基吲哚乙酸	Alkaloids	生物碱	Plumerane	吲哚类生物碱	3471-31-6	3	4.16351e+06	1.59112e+06	2.23019e+06	1.44358e+07	9.30368e+06	1.09836e+07	1.42121	0.0136642	4.34863	2.12056	up
Hmcp003783	C13H10N2O	1-Acetyl-β-carboline	1-乙酰基-β-咔啉	Alkaloids	生物碱	Plumerane	吲哚类生物碱	-	2	1.10514e+06	1.06243e+06	1.94099e+06	1.07004e+07	2.74234e+07	1.38731e+07	1.46087	0.0890987	12.6557	3.66172	up
Lmhp008885	C20H42NO7P	LysoPE 15:0(2n isomer)	溶血磷脂酰乙醇胺 15:0(2n异构)	Lipids	脂质	LPE	溶血磷脂酰乙醇胺	-	1	93369.4	81797.7	65174.8	217880	256433	201607	1.47968	0.00435418	2.81233	1.49177	up
Lmhp008337	C19H40NO7P	LysoPE 14:0(2n isomer)	溶血磷脂酰乙醇胺 14:0(2n异构)	Lipids	脂质	LPE	溶血磷脂酰乙醇胺	-	1	7495.29	7993.02	8345.38	105254	39330.7	168850	1.42121	0.122955	13.1509	3.71709	up
Wagp002398	C23H32N2O11	Tryptophan N-Rutinoside	色氨酸 N-芸香苷	Alkaloids	生物碱	Plumerane	吲哚类生物碱	-	1	486974	187600	235044	1.00962e+06	947727	836232	1.3819	0.00875647	3.07115	1.61878	up
Wafp003258	C24H27NO9	N-Feruloylphenylacetamide glucoside	N-阿魏酰苯乙胺 葡萄糖苷	Alkaloids	生物碱	Phenolamine	酚胺	-	2	144479	326325	310245	1.00687e+06	711305	600883	1.33108	0.0341691	2.96916	1.57006	up
Lmmp007480	C15H12O4	2,4,4'-trihydroxychalcone	2,4,4'-三羟基查耳酮	Flavonoids	黄酮	Chalcones	查耳酮	-	3	54433.4	42653.3	36232.5	756490	335886	661798	1.4837	0.0511161	13.1577	3.71784	up
Jmgn005927	C15H12O6	2-hydroxynaringenin	2-羟基柚皮素	Flavonoids	黄酮	Flavanones	二氢黄酮	-	3	14271.5	14945.7	9202.69	159454	67996.1	140241	1.46202	0.0581579	9.57033	3.25857	up
MWSHY0147	C15H10O4	Daidzein	大豆苷元	Flavonoids	黄酮	Isoflavones	异黄酮	486-66-8	1	164808	48481.3	115479	589219	390087	595292	1.38491	0.0123963	4.78939	2.25984	up
Lmnn002886	C23H26O11	1'-O-(3,4-Dihydroxyphenethyl)-O-caffeoyl-glucoside	1'-O-(3,4-二羟基苯乙基)-O-咖啡酰基-葡萄糖苷	Phenolic acids	酚酸类	Phenolic acids	酚酸类	-	3	48498.3	33842.9	36832.2	291508	233809	143903	1.47599	0.049338	5.61552	2.48942	up
Qmkp093004	C9H7NO	Indole-3-carboxaldehyde	吲哚-3-甲醛	Alkaloids	生物碱	Plumerane	吲哚类生物碱	487-89-8	1	7.15724e+06	2.69979e+06	3.50031e+06	1.79527e+07	1.18176e+07	1.39863e+07	1.37323	0.0127635	3.27585	1.71187	up
pmb2970	C28H34O16	Hesperetin-5,7-di-O-glucoside	橙皮素-5,7-二-O-葡萄糖苷	Flavonoids	黄酮	Flavanones	二氢黄酮	-	3	76081.9	89376.4	93060.6	641012	221509	552532	1.39559	0.0941589	5.47369	2.45251	up
Zmdp003228	C26H28O13	Daidzein-7-O-apiosyl(1→6)glucoside*	大豆苷元-7-O-芹糖基(1→6)葡萄糖苷*	Flavonoids	黄酮	Isoflavones	异黄酮	-	3	56146.3	45098.7	66265.3	3918.23	38549.1	11472.4	1.1474	0.0481048	0.322009	-1.63483	down
MWSHY0113	C21H20O12	Quercetin-3-O-galactoside (Hyperin)*	槲皮素-3-O-半乳糖苷 (金丝桃苷)*	Flavonoids	黄酮	Flavonols	黄酮醇	482-36-0	2	1.33382e+06	2.08273e+06	1.34391e+06	441128	664571	473615	1.43625	0.0420648	0.331757	-1.5918	down
Rfmb091	C18H32O3	9S-Hydroxy-10E,12Z-octadecadienoic acid*	9S-羟基-10E,12Z-十八碳二烯酸*	Lipids	脂质	Free fatty acids	游离脂肪酸	15514-85-9	1	931627	776769	1.09772e+06	2.3723e+06	1.99117e+06	2.04906e+06	1.46951	0.00168369	2.2852	1.19232	up
pmp001287	C8H9N	N-Benzylmethylene isomethylamine	N-苯亚甲基异甲胺	Alkaloids	生物碱	Alkaloids	生物碱	-	1	1.90305e+07	2.40457e+07	1.71452e+07	3.87075e+07	4.70682e+07	3.4714e+07	1.41584	0.0152162	2.00078	1.00056	up
mws1051	C15H23N6O5S+	S-Adenosylmethionine	S-腺苷蛋氨酸	Amino acids and derivatives	氨基酸及其衍生物	Amino acids and derivatives	氨基酸及其衍生物	485-80-3	3	1.36869e+06	1.38025e+06	1.64464e+06	3.75174e+06	3.27893e+06	3971244	1.48931	0.00316579	2.50409	1.32429	up
Lmmn003323	C16H32O3	2-Hydroxyhexadecanoic acid	2-羟基十六烷酸	Organic acids	有机酸	Organic acids	有机酸	764-67-0	1	574670	677201	553554	3.16735e+06	1.64069e+06	2.75777e+06	1.45167	0.0511662	4.19059	2.06716	up
MWSHY0046	C21H20O12	Quercetin-3-O-glucoside (Isoquercitrin)*	槲皮素-3-O-葡萄糖苷(异槲皮苷)*	Flavonoids	黄酮	Flavonols	黄酮醇	482-35-9	2	2.28688e+06	3.14195e+06	2.63672e+06	866148	1.18639e+06	1.26919e+06	1.45405	0.0114131	0.411842	-1.27984	down
mws0289	C23H46NO7P	LysoPE 18:1	溶血磷脂酰乙醇胺 18:1	Lipids	脂质	LPE	溶血磷脂酰乙醇胺	89576-29-4	3	1.74318e+06	2.00929e+06	2.03902e+06	3.79733e+06	4.40235e+06	4.01572e+06	1.48819	0.00163301	2.1092	1.0767	up
MWSHY0189	C21H20O10	Apigenin-7-O-glucoside(Cosmosiin)	芹菜素-7-O-葡萄糖苷	Flavonoids	黄酮	Flavones	黄酮	578-74-5	2	76749.4	122852	374680	1.35597e+06	3.53146e+06	1.23944e+06	1.37132	0.128946	10.6688	3.41532	up
MWSHY0153	C20H20O4	Isobavachalcone	补骨脂乙素	Flavonoids	黄酮	Chalcones	查耳酮	20784-50-3	3	78636.9	75426.5	113724	462750	396133	267860	1.46477	0.0328589	4.20761	2.073	up
MWSmce692	C18H30O2	γ-Linolenic Acid	γ-亚麻酸	Lipids	脂质	Free fatty acids	游离脂肪酸	506-26-3	1	525566	507606	524251	1.42273e+06	1.60092e+06	1.22188e+06	1.50307	0.0144052	2.726	1.44679	up
MWSHY0137	C15H12O5	Naringenin (5,7,4'-Trihydroxyflavanone)	柚皮素	Flavonoids	黄酮	Flavanones	二氢黄酮	480-41-1	3	26108	8093.74	15901.8	249795	118335	223925	1.45013	0.0440827	11.8166	3.56275	up
Hmyp003337	C18H20O6	Tabaisocoumarin D	烟草异香豆素 D	Others	其它类	Chromone	色酮类	-	3	1.26819e+06	517677	1.40824e+06	4.73855e+06	4.61385e+06	2.51627e+06	1.34554	0.0429725	3.71581	1.89368	up
pme0193	C5H10N2O3	L-Glutamine	L-谷氨酰胺	Amino acids and derivatives	氨基酸及其衍生物	Amino acids and derivatives	氨基酸及其衍生物	56-85-9	3	2.22768e+06	1.1596e+06	1.84435e+06	4.50963e+06	6.63841e+06	1.12031e+07	1.36956	0.0983099	4.27231	2.09502	up
Lmbp002592	C27H30O16	Kaempferol-3,7-O-diglucoside	山柰酚-3,7-O-双葡萄糖苷	Flavonoids	黄酮	Flavonols	黄酮醇	25615-14-9	2	3.03133e+06	1.20186e+06	1.18105e+06	577910	776005	700621	1.20417	0.208502	0.379468	-1.39795	down
pmb0863	C24H46NO7P	LysoPC 16:2(2n isomer)	溶血磷脂酰胆碱 16:2(2n异构)	Lipids	脂质	LPC	溶血磷脂酰胆碱	-	2	51750.2	43052.1	48516	161422	273537	143059	1.45726	0.0703305	4.0331	2.01189	up
Lmhp009802	C25H46NO7P	LysoPE 20:3(2n isomer)	溶血磷脂酰乙醇胺 20:3(2n异构)	Lipids	脂质	LPE	溶血磷脂酰乙醇胺	-	3	35612	30199.5	22966.1	62456.6	85428.9	63240.4	1.4257	0.0179382	2.37814	1.24984	up
Zmjp003163	C12H18O3	Jasmonic acid	茉莉酸	Organic acids	有机酸	Organic acids	有机酸	77026-92-7	2	335552	308273	596599	3.9294e+06	2.66678e+06	1.39714e+06	1.42025	0.0890162	6.44402	2.68796	up
pmb0864	C19H40NO7P	LysoPE 14:0	溶血磷脂酰乙醇胺 14:0	Lipids	脂质	LPE	溶血磷脂酰乙醇胺	-	1	81083.5	77551.4	60316.9	165460	193253	158640	1.47415	0.0028375	2.36286	1.24054	up
pmd0146	C28H54NO7P	LysoPC 20:2(2n isomer)	溶血磷脂酰胆碱 20:2(2n异构)	Lipids	脂质	LPC	溶血磷脂酰胆碱	-	3	264706	303579	230180	574118	783753	591036	1.4566	0.0213695	2.44081	1.28736	up
Lmbn005369	C18H32O3	13(S)-HODE;13(S)-Hydroxyoctadeca-9Z,11E-dienoic acid*	13-羟基十八烷基-9,11-二烯酸*	Lipids	脂质	Free fatty acids	游离脂肪酸	10219-69-9	1	656656	526308	761629	1.83426e+06	1.62083e+06	1.42771e+06	1.47031	0.00436795	2.51096	1.32824	up
Lmhp009773	C27H46O9	1-α-Linolenoyl-glycerol-3-O-glucoside*	1-α-亚麻酸甘油酯-3-O-葡萄糖苷*	Lipids	脂质	Glycerol ester	甘油酯	-	1	216658	610892	510448	1.55855e+06	1.43661e+06	651227	1.16983	0.098147	2.72525	1.44639	up
pmn001497	C33H44N2O3	Dendrocrepine*	玫瑰石斛碱*	Alkaloids	生物碱	Alkaloids	生物碱	51020-39-4	1	8.9734e+06	1.06266e+07	1.00593e+07	3.81121e+07	3.8699e+07	3.21374e+07	1.50692	0.00443692	3.67334	1.87709	up
Lmhp008718	C25H48NO7P	LysoPC 17:2	溶血磷脂酰胆碱 17:2	Lipids	脂质	LPC	溶血磷脂酰胆碱	-	2	81207.3	111547	106004	222619	303592	190653	1.41223	0.045039	2.39948	1.26272	up
MWSHY0118	C19H18O6	5,6,7,4'-Tetramethoxyflavone	5,6,7,4'-四甲氧基黄酮	Flavonoids	黄酮	Flavones	黄酮	1168-42-9	3	13217.5	12759.5	10084.4	35785.6	26775.3	25933	1.46356	0.0230033	2.45398	1.29512	up
mws1329	C21H20O12	Quercetin-7-O-glucoside*	槲皮素-7-O-葡萄糖苷*	Flavonoids	黄酮	Flavonols	黄酮醇	491-50-9	3	167672	452501	240376	144379	92732.4	137746	1.17773	0.195138	0.435603	-1.19891	down
pmd0136	C26H54NO7P	LysoPC 18:0(2n isomer)	溶血磷脂酰胆碱 18:0(2n异构)	Lipids	脂质	LPC	溶血磷脂酰胆碱	-	1	281751	593520	400976	1.53188e+06	1.67836e+06	1.34505e+06	1.42785	0.0011958	3.56928	1.83563	up
pmn001684	C12H18O4	Tuberonic Acid	Tuberonic Acid	Organic acids	有机酸	Organic acids	有机酸	124649-26-9	1	11408.2	8793.82	8920.97	27756.2	28713	25531.1	1.50118	0.000166619	2.81565	1.49347	up
pmb0508	C14H20N4O2	p-Coumaroylagmatine	对香豆酰胍丁胺	Alkaloids	生物碱	Phenolamine	酚胺	7295-86-5	1	350781	687384	2.2439e+06	3.24486e+06	2.3511e+06	4.51879e+06	1.15058	0.0569886	3.08182	1.62378	up
pmb3075	C16H16O7	3-O-p-Coumaroylshikimic acid	3-O-对香豆酰莽草酸	Phenolic acids	酚酸类	Phenolic acids	酚酸类	-	3	206532	196777	73919.6	1.04851e+06	270322	1.00033e+06	1.22313	0.131211	4.85965	2.28085	up
Hmgp001888	C28H32O17	Patuletin-3-O-rutinoside	万寿菊素-3-O-芸香糖苷	Flavonoids	黄酮	Flavonols	黄酮醇	-	1	4.42764e+06	7.78818e+06	2.64786e+06	765344	990394	828367	1.41915	0.112752	0.173854	-2.52405	down
pmd0147	C28H54NO7P	LysoPC 20:2	溶血磷脂酰胆碱 20:2	Lipids	脂质	LPC	溶血磷脂酰胆碱	-	3	262251	296130	210195	556433	681724	589878	1.46281	0.00247079	2.37847	1.25003	up
MA10074217	C9H7NO	4-Hydroxyquinoline	4-羟基喹啉	Alkaloids	生物碱	Quinoline alkaloids	喹啉类生物碱	611-36-9	2	83804.7	133669	119897	380927	345942	376579	1.46706	0.000262358	3.27073	1.70961	up
Wmkn002777	C27H30O13	7-Hydroxy-3''-methoxy-isoflavone-7-primeveroside	7-羟基-3''-甲氧基-异黄酮-7-樱草糖苷	Flavonoids	黄酮	Isoflavones	异黄酮	-	3	38872	32223.2	36011	405366	272383	215741	1.50052	0.0428759	8.3421	3.06041	up
pme0274	C6H13NO2	6-Aminocaproic acid	6-氨基己酸	Organic acids	有机酸	Organic acids	有机酸	60-32-2	2	1.59163e+07	1.73042e+07	1.84513e+07	5.79809e+07	5.64342e+07	5.3773e+07	1.51145	5.88278e-05	3.25492	1.70262	up
Lmhp010040	C25H46NO7P	LysoPE 20:3	溶血磷脂酰乙醇胺 20:3	Lipids	脂质	LPE	溶血磷脂酰乙醇胺	-	3	37606.9	38898.5	25407.4	71888.4	77752	71402.6	1.43245	0.00431416	2.16894	1.11699	up
Lmhp007598	C27H52NO7P	LysoPC 19:2(2n isomer)	溶血磷脂酰胆碱 19:2(2n异构)	Lipids	脂质	LPC	溶血磷脂酰胆碱	-	2	307488	242910	518159	1.37474e+06	1.21965e+06	976165	1.41921	0.00577461	3.34147	1.74048	up
HJN028	C15H16O3	2-(4-Hydroxybenzyl)-4-(methoxymethyl)phenol	2-(4-羟基苄基)-4-(甲氧基甲基)苯酚	Phenolic acids	酚酸类	Phenolic acids	酚酸类	-	3	21016.1	29070.2	59760.4	359101	216720	65095.7	1.24675	0.170103	5.83465	2.54465	up
pmb2319	C23H48NO7P	LysoPC 15:0	溶血磷脂酰胆碱 15:0	Lipids	脂质	LPC	溶血磷脂酰胆碱	108273-89-8	1	253798	287829	227027	940918	1.12681e+06	766165	1.49025	0.0197294	3.68683	1.88238	up
Lmyn006221	C33H60O14	Gingerglycolipid C	姜糖脂 C	Lipids	脂质	Glycerol ester	甘油酯	-	1	41408.6	121106	73720.1	248164	319768	180523	1.30621	0.0312456	3.16826	1.66369	up
mws1336	C7H7NO2	4-Aminobenzoic acid	4-氨基苯甲酸	Phenolic acids	酚酸类	Phenolic acids	酚酸类	150-13-0	3	1.38591e+06	1.44331e+06	1.29873e+06	9.07038e+06	4.16588e+06	6.02527e+06	1.45568	0.0716438	4.66613	2.22223	up
Lmhp008273	C20H40NO7P	LysoPE 15:1(2n isomer)	溶血磷脂酰乙醇胺 15:1(2n异构)	Lipids	脂质	LPE	溶血磷脂酰乙醇胺	-	3	23442.3	17986.1	12048.4	45882.2	49804.3	30726	1.34292	0.0328204	2.36388	1.24116	up
Lmhp010908	C27H54NO7P	LysoPC 19:1	溶血磷脂酰胆碱 19:1	Lipids	脂质	LPC	溶血磷脂酰胆碱	-	1	71024.8	120586	97083.8	271231	409617	223415	1.39747	0.058816	3.13225	1.6472	up
mws1173	C15H12O5	Garbanzol	鹰嘴豆醇; 3,4',7-三羟基黄烷酮	Flavonoids	黄酮	Flavonols	黄酮醇	1226-22-8	3	28806.5	11115.8	17187.6	628882	80866.1	1.17985e+06	1.32569	0.194016	33.087	5.04819	up
Lmhp001670	C11H22N2O3	L-Valyl-L-Leucine	L-缬氨酰-L-亮氨酸	Amino acids and derivatives	氨基酸及其衍生物	Amino acids and derivatives	氨基酸及其衍生物	3989-97-7	3	276835	299786	428945	831564	831349	650719	1.42488	0.00554418	2.30083	1.20215	up
Qmxp101615	C22H36O3	Ent-3β-Acetoxyisopimar-15-8β-ol	对映-3β-乙酰氧基异海松-15-烯-8β-醇	Terpenoids	萜类	Ditepenoids	二萜	-	2	113596	132234	130539	687275	665774	391395	1.47867	0.04049	4.63494	2.21255	up
Lmhn003240	C11H10O6	Benzoylmalic acid	苯甲酰苹果酸	Phenolic acids	酚酸类	Phenolic acids	酚酸类	22138-51-8	1	1.89162e+07	8.94768e+06	9.67416e+06	4.9501e+07	2.48449e+07	3.12753e+07	1.32464	0.0745314	2.81371	1.49248	up
pmp001310	C27H30O17	6-Hydroxykaempferol-3,6-O-Diglucoside	6-羟基山柰酚-3,6-O-二葡萄糖苷	Flavonoids	黄酮	Flavonols	黄酮醇	-	1	1.51372e+07	1.51069e+07	8.43923e+06	3.06569e+06	6.69549e+06	3.77441e+06	1.31888	0.0448946	0.349908	-1.51495	down
mws4102	C21H18O6	Isoglycyrol	异甘草醇	Lignans and Coumarins	木脂素和香豆素	Coumarins	香豆素	23013-86-7	3	4150.56	9	704.402	34180.7	8712.66	75799.5	1.17114	0.191354	24.4025	4.60896	up
pme3217	C15H12O4	Isoliquiritigenin	异甘草素	Flavonoids	黄酮	Chalcones	查耳酮	961-29-5	3	47651.5	32365.7	19891.5	737244	296796	718429	1.46469	0.0614431	17.5407	4.13263	up
Lmbn004685	C18H32O4	5S,8R-DiHODE; (5S,8R,9Z,12Z)-5,8-Dihydroxyoctadeca-9,12-dienoate	5,8-二羟基-9,12-十八碳二烯酸	Lipids	脂质	Free fatty acids	游离脂肪酸	-	3	26200.7	36041.5	32404.3	140637	220237	110836	1.46086	0.0602937	4.98392	2.31728	up
Lmmp000897	C30H26O14	Gallocatechin-(4α→8)-gallocatechin	没食子儿茶素-(4α→8)-没食子儿茶素	Flavonoids	黄酮	Flavanols	黄烷醇类	-	2	2.28325e+06	1.86114e+06	1.41787e+06	541617	1.00957e+06	686727	1.35862	0.0282396	0.40234	-1.31351	down
mws0250	C9H11NO3	L-Tyrosine	L-酪氨酸	Amino acids and derivatives	氨基酸及其衍生物	Amino acids and derivatives	氨基酸及其衍生物	60-18-4	2	1.69901e+07	1.7836e+07	1.38066e+07	4.65589e+07	4.64041e+07	4.69413e+07	1.50014	0.00138843	2.87675	1.52444	up
MWS04559g	C9H11NO3	3-Hydroxy-L-phenylalanine	3-羟基-L-苯丙氨酸	Amino acids and derivatives	氨基酸及其衍生物	Amino acids and derivatives	氨基酸及其衍生物	587-33-7	2	1.57545e+07	1.7401e+07	1.3689e+07	4.34828e+07	4.61288e+07	4.91533e+07	1.49748	0.000251244	2.96224	1.56669	up
pmb0502	C16H25N3O2	p-Coumaroylspermidine	对香豆酰亚精胺	Alkaloids	生物碱	Phenolamine	酚胺	-	2	1.99477e+07	3.25921e+07	4.93938e+07	1.10404e+08	4.91321e+07	8.49536e+07	1.17771	0.0987128	2.39852	1.26215	up
pmb2228	C27H56NO7P	LysoPC 19:0	溶血磷脂酰胆碱 19:0	Lipids	脂质	LPC	溶血磷脂酰胆碱	108273-88-7	3	33171.4	22867.4	53741.2	177887	122651	81241.7	1.35489	0.0717734	3.47768	1.79812	up
pmb0889	C18H30O2	Punicic acid (9Z,11E,13Z-octadecatrienoic acid)	石榴酸 (9Z,11E,13Z-十八碳三烯酸)	Lipids	脂质	Free fatty acids	游离脂肪酸	544-72-9	3	2.10731e+06	1.64263e+06	2.23427e+06	3.98746e+06	3.85736e+06	4.17855e+06	1.46556	0.00215732	2.00918	1.00661	up
pma6460	C16H18O8	4-O-p-Coumaroylquinic acid	4-O-对香豆酰奎宁酸	Phenolic acids	酚酸类	Phenolic acids	酚酸类	32451-86-8	3	55729.2	85486.6	56805.3	255552	90283.1	170961	1.21441	0.150995	2.6098	1.38394	up
pme0075	C7H11NO5	N-Acetyl-L-glutamic acid	N-乙酰-L-谷氨酸	Amino acids and derivatives	氨基酸及其衍生物	Amino acids and derivatives	氨基酸及其衍生物	1188-37-0	3	1.75024e+06	1.73659e+06	2.0943e+06	249744	157043	381069	1.47429	0.00103634	0.141164	-2.82455	down
pmp001270	C24H48NO7P	LysoPC 16:1	溶血磷脂酰胆碱 16:1	Lipids	脂质	LPC	溶血磷脂酰胆碱	76790-27-7	1	540716	311100	704871	2.65457e+06	1.50763e+06	1.05207e+06	1.31834	0.117901	3.3496	1.74399	up
mws4063	C21H22O4	Licochalcone E	甘草查耳酮 E	Flavonoids	黄酮	Chalcones	查耳酮	864232-34-8	3	20836.4	13992.9	20927.4	67500.5	56596.1	56571.8	1.48162	0.00141109	3.2403	1.69613	up
MWSmce689	C19H32O2	Methyl linolenate	亚麻酸甲酯	Lipids	脂质	Free fatty acids	游离脂肪酸	301-00-8	3	166098	148037	252826	1.10277e+06	720092	657370	1.45715	0.0385726	4.37461	2.12916	up
Lmhp009034	C21H42NO7P	LysoPE 16:1	溶血磷脂酰乙醇胺 16:1	Lipids	脂质	LPE	溶血磷脂酰乙醇胺	-	3	119328	118335	108040	528877	480645	256834	1.4394	0.0668904	3.66313	1.87308	up
pmb0782	C5H11N	Piperidine	哌啶	Alkaloids	生物碱	Piperidine alkaloids	哌啶类生物碱	110-89-4	3	2.26237e+06	2.61819e+06	2.70768e+06	1.20318e+07	1.52375e+07	9.60928e+06	1.49399	0.0260705	4.85996	2.28094	up
Lmdp003509	C20H18O11	Quercetin-3-O-xyloside (Reynoutrin)	槲皮素-3-O-木糖苷 (瑞诺苷)	Flavonoids	黄酮	Flavonols	黄酮醇	549-32-6	3	475400	689923	344100	150345	181489	175253	1.41673	0.0789311	0.335948	-1.57369	down
Lmbn002072	C7H12O4	2-Propylsuccinic acid*	2-丙基琥珀酸*	Organic acids	有机酸	Organic acids	有机酸	618-57-5	3	67140.2	78503.3	91995.8	235852	221599	206542	1.48905	0.000250099	2.79412	1.4824	up
Lhmp100803	C42H68O14	Dehydrosoyasaponin A glucose glucoside	脱氢大豆皂苷元A葡萄糖葡萄糖苷	Terpenoids	萜类	Triterpene Saponin	三萜皂苷	-	3	23672.6	10815.3	51724.9	64138.3	85514.6	39560.7	1.04634	0.128949	2.19473	1.13404	up
mws0373	C6H10O3	4-Methyl-2-oxovalerate	4-甲基-2-氧代戊酸	Organic acids	有机酸	Organic acids	有机酸	816-66-0	3	5108.5	15268.3	9370.77	87399.3	126898	81568.9	1.44916	0.0211389	9.94589	3.3141	up
pmp000200	C48H76O18	Soyasaponin βe	大豆皂苷 βe	Terpenoids	萜类	Triterpene Saponin	三萜皂苷	-	3	32489.5	13928.3	20213.2	82564.6	33559.2	29507.6	1.05108	0.258719	2.18564	1.12806	up
Hmjp003248	C30H30O19	Luteolin-7-O-(6''-malonyl)glucuronide-5-O-rhamnoside	木犀草素-7-O-(6''-丙二酰)葡萄糖醛酸苷-5-O-鼠李糖苷	Flavonoids	黄酮	Flavones	黄酮	-	3	225197	152812	227528	65973.6	52845.8	44307.2	1.45332	0.0210536	0.269392	-1.89222	down
Hmyn006303	C27H47O12P	LysoPI 18:3	溶血磷脂酰肌醇 18:3	Lipids	脂质	Glycerol ester	甘油酯	-	3	139106	222916	216608	617982	846931	472871	1.41762	0.0461823	3.34892	1.74369	up
Lhdp090711	C48H76O18	Dehydrosoyasaponin Bb	去氢大豆皂苷Bb	Terpenoids	萜类	Triterpene Saponin	三萜皂苷	-	3	17596.5	18752.9	17864.7	82217.1	41085.9	23881.6	1.19803	0.215176	2.71488	1.44089	up
pme1261	C9H19NO4	D-Panthenol	D-泛酰醇	Others	其它类	Saccharides	糖类	81-13-0	3	77209.5	69664.3	100291	241471	200882	313129	1.4452	0.0281574	3.0566	1.61193	up
pmp000571	C15H10O5	Apigenin; 4',5,7-Trihydroxyflavone	芹菜素	Flavonoids	黄酮	Flavones	黄酮	520-36-5	3	15983	15060.9	7326.37	77228	30113.2	68799.1	1.34939	0.0821475	4.59055	2.19867	up
Lskp211346	C21H32O4	Neocaesalpin E	Neocaesalpin E	Terpenoids	萜类	Ditepenoids	二萜	-	1	1.64792e+06	1.19952e+06	1.67959e+06	1.37824e+07	1.35202e+07	7.25634e+06	1.48671	0.0418803	7.63392	2.93242	up
pma0692	C25H31N3O4	N1,N10-Bis(p-coumaroyl)spermidine	双(对香豆酰基)亚精胺	Alkaloids	生物碱	Phenolamine	酚胺	114916-05-1	3	1.05032e+06	668626	1.48932e+06	6.27958e+06	2.5489e+06	6.77567e+06	1.35397	0.0860298	4.86374	2.28207	up
pme2602	C3H8NO6P	O-Phospho-L-serine	O-磷酸-L-丝氨酸	Amino acids and derivatives	氨基酸及其衍生物	Amino acids and derivatives	氨基酸及其衍生物	407-41-0	3	40796.1	44514.6	78517.4	144154	100611	97131.7	1.28784	0.0397301	2.08692	1.06138	up
Hmtp000776	C8H9NO3	4,5,6-Trihydroxy-2-cyclohexen-1-ylideneacetonitrile	4,5,6-三羟基-2-环己烯-1-亚乙乙腈	Alkaloids	生物碱	Alkaloids	生物碱	-	2	898829	1.28865e+06	729026	1.68764e+06	2.5564e+06	1.80796e+06	1.31307	0.0402048	2.07508	1.05317	up
Lhdp091316	C42H68O14	Soyasaponin B glucuronic acid glucoside	大豆皂苷元B葡萄糖醛酸葡萄糖苷	Terpenoids	萜类	Triterpene Saponin	三萜皂苷	-	3	20888.9	24807.3	37477.9	172803	58621.4	53537.6	1.23087	0.22476	3.42609	1.77656	up
pmn001498	C33H44N2O3	Isodendrocrepine*	异玫瑰石斛碱*	Alkaloids	生物碱	Alkaloids	生物碱	50906-94-0	1	2.54995e+06	5.0981e+06	4.88108e+06	1.03177e+07	1.45397e+07	9.84281e+06	1.35332	0.0210946	2.76956	1.46965	up
Hmjp003400	C19H16O3	1,7-Bis-(4-hydroxyphenyl)-2,4,6-heptatrienone	1,7-双(4-羟苯基)-2,4,6-庚三烯-1-酮	Others	其它类	Ketone compounds	酮类化合物	-	2	232721	234144	271580	1.63089e+06	1.18573e+06	940228	1.4924	0.0376079	5.08752	2.34696	up
Lmgp003335	C21H20O10	4',5-Dihydroxyisoflavone-7-O-galactoside	5,4'-二羟基异黄酮-7-O-半乳糖苷	Flavonoids	黄酮	Isoflavones	异黄酮	-	2	294357	78488.9	277605	1.38293e+06	3.03109e+06	1.38884e+06	1.39639	0.0863534	8.92129	3.15725	up
pme0120	C5H11NO2	5-Aminovaleric acid	5-氨基戊酸	Organic acids	有机酸	Organic acids	有机酸	660-88-8	3	52739.7	53058.7	60897.1	207496	257129	123722	1.43589	0.0682213	3.52948	1.81945	up
Lmhp002800	C28H32O17	2'-Hydoxy-5-methoxyGenistein-4',7-O-diglucoside	2'-羟基-5-甲氧基染料木素-4',7-O-二葡萄糖	Flavonoids	黄酮	Isoflavones	异黄酮	-	1	4.22387e+06	8.9103e+06	2.5196e+06	679145	1.24719e+06	818124	1.36433	0.152074	0.175322	-2.51192	down
MWSslk163	C20H20O4	Isobavachin	异补骨脂黄酮	Flavonoids	黄酮	Flavanones	二氢黄酮	31524-62-6	3	22072.8	11398.8	27836.3	92211.2	79939	56837.5	1.40059	0.0188187	3.73504	1.90112	up
Zmxp002867	C28H32O16	Chrysoeriol-5,7-di-O-glucoside	金圣草黄素-5,7-二-O-葡萄糖苷	Flavonoids	黄酮	Flavones	黄酮	-	3	265404	139225	156282	66546.4	71477.3	16064.2	1.19647	0.0578677	0.27471	-1.86402	down
MWStz070	C9H11NO3	N-(2-Hydroxy-4-methoxyphenyl)acetamide	N-(2-羟基-4-甲氧基苯基)乙酰胺	Alkaloids	生物碱	Phenolamine	酚胺	58469-06-0	2	1.1975e+07	11182735	9.71859e+06	3.60773e+07	3.87858e+07	3.77102e+07	1.50919	1.71823e-05	3.42415	1.77574	up
Zasp102439	C8H7N	m-Aminophenylacetylene	间氨基苯乙炔	Alkaloids	生物碱	Alkaloids	生物碱	54060-30-9	1	552686	203509	311699	1.40788e+06	1.00683e+06	1.07851e+06	1.38091	0.00798984	3.27113	1.70979	up
Hmlp005443	C15H10O4	6,7-Dihydroxyflavone	6,7-二羟基黄酮	Flavonoids	黄酮	Flavones	黄酮	38183-04-9	2	103100	59370.7	82614.5	351161	202667	339804	1.42789	0.0380025	3.64621	1.8664	up
pmb1096	C8H7N	Indole	吲哚	Alkaloids	生物碱	Plumerane	吲哚类生物碱	120-72-9	2	460050	248157	315475	1.45192e+06	967948	1.11792e+06	1.44796	0.0159411	3.45595	1.78908	up
MWSmce139	C15H8O5	Coumestrol	香豆雌酚	Lignans and Coumarins	木脂素和香豆素	Coumarins	香豆素	479-13-0	3	10253.7	6413.37	7321.79	113701	87974.9	234376	1.47413	0.0930173	18.1773	4.18406	up
pmb0608	C25H24O14	Chrysoeriol-7-O-(6''-malonyl)glucoside	金圣草黄素-7-O-(6''-丙二酰)葡萄糖苷	Flavonoids	黄酮	Flavones	黄酮	-	3	619205	228364	420247	107164	230991	137525	1.18799	0.133487	0.375197	-1.41428	down
Lmhp008763	C21H42NO7P	LysoPE 16:1(2n isomer)	溶血磷脂酰乙醇胺 16:1(2n异构)	Lipids	脂质	LPE	溶血磷脂酰乙醇胺	-	3	45852.1	44924.7	25775.2	356767	191736	188069	1.45834	0.0635375	6.31969	2.65985	up
pmp000344	C15H10O5	3',4',7-Trihydroxyflavone	3',4',7-三羟基黄酮	Flavonoids	黄酮	Flavones	黄酮	2150-11-0	3	22422.7	20333.4	14912.7	88872.1	81901.8	64807.7	1.48941	0.00910059	4.08508	2.03036	up
MWSHY0012	C15H10O5	Genistein	染料木素 (金雀异黄素)	Flavonoids	黄酮	Isoflavones	异黄酮	446-72-0	3	20597.9	3145.11	15232.8	74605	34201	88078	1.2417	0.0714839	5.05144	2.33669	up
Lmtp004722	C16H12O8	Mearnsetin	3,5,7,3',5'-五羟基-4'-甲氧基黄酮	Flavonoids	黄酮	Flavones	黄酮	16805-10-0	3	10297.2	21571.1	11042.4	42607.7	29955.2	58445.5	1.31939	0.0533125	3.05305	1.61025	up
Lmhp002001	C14H20N2O3	L-Valyl-L-Phenylalanine	L-缬氨酰-L-苯丙氨酸	Amino acids and derivatives	氨基酸及其衍生物	Amino acids and derivatives	氨基酸及其衍生物	3918-92-1	3	178141	191699	178337	336941	478953	374867	1.45733	0.0358389	2.17222	1.11917	up
Wagp009079	C21H22O8	3,5,6,7,8,4'-Hexamethoxyflavone	3,5,6,7,8,4'-六甲氧基黄酮	Flavonoids	黄酮	Flavones	黄酮	34170-18-8	2	54394.8	81219.3	99091.4	26325.1	29351.4	19004.4	1.41395	0.0479571	0.31819	-1.65204	down
Sayp010477	C21H28O5	phanginin A	phanginin A	Terpenoids	萜类	Ditepenoids	二萜	-	1	975781	469796	602456	206305	161047	182483	1.41671	0.0799092	0.26847	-1.89717	down
mws0216	C5H9NO3	Trans-4-Hydroxy-L-proline	反-4-羟基-L-脯氨酸	Amino acids and derivatives	氨基酸及其衍生物	Amino acids and derivatives	氨基酸及其衍生物	51-35-4	2	1.08531e+07	1.93486e+07	1.93864e+07	7.80279e+07	6.96606e+07	5.80191e+07	1.45281	0.00448423	4.14832	2.05253	up
Lmjp003295	C22H22O12	6-Methoxykaempferol-3-O-glucoside	6-甲氧基山柰酚-3-O-葡萄糖苷	Flavonoids	黄酮	Flavonols	黄酮醇	63422-27-5	3	562062	103048	207649	800688	910370	563869	1.17116	0.0586526	2.60659	1.38217	up
Smjp002269	C18H17NO5	N-[3-(4-Hydroxyphenyl)acryloyl]-L-tyrosine	N-[3-(4-羟基苯基)丙烯酰基]-L-酪氨酸	Amino acids and derivatives	氨基酸及其衍生物	Amino acids and derivatives	氨基酸及其衍生物	77201-66-2	1	172686	589239	276468	2.01693e+06	1.13024e+06	623000	1.21526	0.145672	3.63077	1.86028	up
pmp001312	C33H40O22	6-Hydroxykaempferol-3,7,6-O-triglycoside	6-羟基山柰酚-3,7,6-O-三葡萄糖苷	Flavonoids	黄酮	Flavonols	黄酮醇	-	3	65909.7	64848.9	51139.4	16952.1	18536.2	9258.36	1.43078	0.00266497	0.245999	-2.02328	down
mws0055	C20H20O7	Tangeretin (4',5,6,7,8-Pentamethoxyflavone)	桔皮素 (4',5,6,7,8-五甲氧基黄酮)	Flavonoids	黄酮	Flavones	黄酮	481-53-8	3	55260.3	77090.8	87439.1	32804.4	33439.2	27590.7	1.43083	0.0429731	0.426927	-1.22794	down
Lmmp002995	C30H32O20	Quercetin-7-O-(2''-malonyl)glucosyl-5-O-glucoside	槲皮素-7-O-(2''-丙二酰)葡萄糖苷-5-O-葡萄糖苷	Flavonoids	黄酮	Flavonols	黄酮醇	-	3	390179	151615	156917	33143.1	98353.7	44347.8	1.26319	0.150053	0.25167	-1.99039	down
Zmyn002919	C8H8O2	2-Methylbenzoic acid	2-甲基苯甲酸	Phenolic acids	酚酸类	Phenolic acids	酚酸类	118-90-1	3	10752.3	16167.5	9117.47	20193.6	62259.4	16559.1	1.05487	0.287605	2.7475	1.45812	up
Lmhp011549	C28H56NO7P	LysoPC 20:1	溶血磷脂酰胆碱 20:1	Lipids	脂质	LPC	溶血磷脂酰胆碱	-	1	168838	204865	165488	373744	605966	460878	1.43711	0.0431659	2.67176	1.41779	up
pmb0962	C10H22N2O4	L-Lysine-Butanoic Acid	L-赖氨酸丁酸酯	Amino acids and derivatives	氨基酸及其衍生物	Amino acids and derivatives	氨基酸及其衍生物	80407-71-2	3	26465.2	32510.5	32496	79618.5	131056	69065.6	1.41898	0.080262	3.05822	1.61269	up
pmp001198	C6H13NO2	6-Deoxyfagomine	6-脱氧荞麦碱	Alkaloids	生物碱	Piperidine alkaloids	哌啶类生物碱	197449-09-5	1	3.13119e+06	3.84732e+06	3.72055e+06	1.64761e+07	2.02846e+07	1.46568e+07	1.50051	0.013398	4.8058	2.26478	up
pma6640	C22H22O12	3'-O-Methyltricetin-7-O-glucoside	3'-O-甲基五羟黄酮-7-O-葡萄糖苷	Flavonoids	黄酮	Flavones	黄酮	-	3	1.11316e+06	1.57202e+06	584334	191502	763673	155797	1.11631	0.115338	0.339797	-1.55726	down
mws2623	C18H34O2	11-Octadecanoic acid(Vaccenic acid)*	11-十八碳烯酸*	Lipids	脂质	Free fatty acids	游离脂肪酸	506-17-2	1	8.24291e+06	9.71337e+06	1.14657e+07	2.39599e+07	2.47136e+07	2.03649e+07	1.46732	0.002044	2.3465	1.23051	up
Hmcp001618	C32H38O20	Quercetin-3-O-(2''-O-Xylosyl)rutinoside	槲皮素-3-O-(2''-O-木糖基)芸香糖苷	Flavonoids	黄酮	Flavonols	黄酮醇	129235-39-8	2	445235	380443	276059	136466	172572	123964	1.41325	0.036678	0.393017	-1.34733	down
Lmhp011388	C21H36O4	2-α-Linolenoyl-glycerol*	2-α-亚麻酸甘油酯*	Lipids	脂质	Glycerol ester	甘油酯	55268-58-1	1	621732	467812	526244	1.28544e+06	1.3205e+06	1.35489e+06	1.49559	0.000837009	2.45133	1.29356	up
pma0791	C24H24O13	Naringenin-7-O-(6''-malonyl)glucoside	柚皮素-7-O-(6''-丙二酰)葡萄糖苷	Flavonoids	黄酮	Flavanones	二氢黄酮	-	3	550793	220850	250473	1.19169e+06	710769	1.03902e+06	1.32761	0.0256279	2.87784	1.52499	up
pmb2654	C19H27NO12	Anthranilate-1-O-Sophoroside	邻氨基苯甲酸-1-O-槐糖苷	Phenolic acids	酚酸类	Phenolic acids	酚酸类	-	3	1.11287e+06	3.4634e+06	1.26961e+06	813428	537239	813628	1.15719	0.246066	0.370226	-1.43352	down
pmp000596	C27H30O17	Quercetin-3-O-(2''-O-galactosyl)glucoside	槲皮素-3-O-(2''-O-半乳糖基)葡萄糖苷	Flavonoids	黄酮	Flavonols	黄酮醇	56782-99-1	2	93347.5	2.56876e+06	247074	41586.9	68153.3	66301	1.07685	0.373164	0.0605122	-4.04663	down
HX1365	C9H6O2	Coumarin	香豆素	Lignans and Coumarins	木脂素和香豆素	Coumarins	香豆素	91-64-5	2	3.75562e+07	4.92949e+07	4.14415e+07	9.74279e+07	5.36117e+07	1.07418e+08	1.23121	0.11398	2.0146	1.01049	up
Lmtn002565	C14H18O9	1-O-Vanilloyl-D-Glucose	1-O-香草酰-D-葡萄糖	Phenolic acids	酚酸类	Phenolic acids	酚酸类	-	3	405314	80781.3	76290.9	42793.6	51396.8	55499.8	1.00193	0.333906	0.26617	-1.90958	down
mws4074	C20H20O4	Glabranine	光甘草宁	Flavonoids	黄酮	Flavanones	二氢黄酮	41983-91-9	2	14714.5	13521.2	29987.1	186636	84589.7	73224.8	1.39932	0.115116	5.91608	2.56464	up
Lmgp004731	C21H20O10	Genistein-7-O-galactoside	染料木素-7-O-半乳糖苷	Flavonoids	黄酮	Isoflavones	异黄酮	-	2	507439	55423.9	295919	1.39695e+06	2.90181e+06	1.49163e+06	1.29101	0.0688393	6.74255	2.75329	up
mws0264	C12H22O11	D-Trehalose	D-海藻糖	Others	其它类	Saccharides	糖类	99-20-7	3	3.73802e+06	9.19283e+06	5.77647e+06	3.46511e+06	1.66429e+06	3.94968e+06	1.07589	0.17051	0.485323	-1.04298	down
pmn001695	C16H20O10	Trihydroxycinnamoylquinic acid	三羟基肉桂酰奎宁酸	Phenolic acids	酚酸类	Phenolic acids	酚酸类	-	3	72792.3	83569.4	54187.4	300016	308031	195760	1.46368	0.026557	3.81767	1.93269	up
MWSslk006	C10H12O4	Ethyl Vanillate	香草酸乙酯	Phenolic acids	酚酸类	Phenolic acids	酚酸类	617-05-0	3	7883.6	12914.9	6071.93	40798	48606	41700.6	1.45655	0.000489656	4.87915	2.28663	up
pmp000638	C20H18O6	8-Prenylkaempferol	8-异戊烯基山柰酚	Flavonoids	黄酮	Flavonols	黄酮醇	28610-31-3	3	1907.97	1161.87	2102.57	26456.1	9703.58	16449.3	1.45865	0.082581	10.1711	3.3464	up
Lmmn009932	C31H50O3	3-Hydroxy-24-methylene-9,19-cyclolanostan-26-oic acid (Ambolic acid)	3-羟基-24-亚甲基-9,19-环羊毛甾烷-26-酸 (阿波醇酸)	Terpenoids	萜类	Triterpene	三萜	13878-93-8	2	53448.4	38320.4	38097.3	93257.9	70391.6	156590	1.2899	0.128033	2.46592	1.30212	up
pme0183	C5H5N5O	Isoguanine	异鸟嘌呤	Nucleotides and derivatives	核苷酸及其衍生物	Nucleotides and derivatives	核苷酸及其衍生物	3373-53-3	3	100362	108186	103239	269670	163164	214072	1.40487	0.0673705	2.07483	1.053	up
pmn001644	C23H20O14	Quercetin-3-O-(2''-O-acetyl)glucuronide	槲皮素-3-O-(2''-O-乙酰)葡萄糖醛酸苷	Flavonoids	黄酮	Flavonols	黄酮醇	-	3	36133.2	72947.2	43766.9	25818.4	18888.1	30885	1.23599	0.138979	0.494556	-1.0158	down
Lmjp003655	C22H22O11	6-C-MethylKaempferol-3-glucoside	6-甲基山柰酚-3-O-葡萄糖苷	Flavonoids	黄酮	Flavones	黄酮	-	3	42608.8	36016.1	47696.1	150135	255848	177367	1.47647	0.0393068	4.618	2.20727	up
mws0396	C18H34O2	Elaidic Acid*	反油酸*	Lipids	脂质	Free fatty acids	游离脂肪酸	112-79-8	1	9.44347e+06	1.03343e+07	1.25769e+07	2.57478e+07	2.62592e+07	2.15697e+07	1.47201	0.00284061	2.27407	1.18528	up
Lmyn012331	C18H34O2	Petroselinic acid*	岩芹酸*	Lipids	脂质	Free fatty acids	游离脂肪酸	593-39-5	1	9.44347e+06	1.03343e+07	1.25769e+07	2.57478e+07	2.62592e+07	2.15697e+07	1.47201	0.00284061	2.27407	1.18528	up
pmp000411	C26H28O14	Genistein-8-C-apiosyl(1→6)glucoside	染料木素-8-C-芹糖基(1→6)葡萄糖苷	Flavonoids	黄酮	Isoflavones	异黄酮	-	3	118118	46297.4	39697.6	14528.9	29009.5	5354.65	1.16684	0.168444	0.239539	-2.06166	down
MWSHY0067	C27H30O16	Quercetin-3-O-rutinoside (Rutin)*	槲皮素-3-O-芸香糖苷 (芦丁)*	Flavonoids	黄酮	Flavonols	黄酮醇	153-18-4	3	62803.8	171129	86395.3	65342.3	48523.5	46285.4	1.0711	0.243656	0.499959	-1.00012	down
Lmyn012274	C30H46O4	3,25-Epoxy-3-hydroxyolean-18-en-28-oic acid (Semimoronic acid)	3,25-环氧-3-羟基齐墩果-18-烯-28-酸 (3,25-环氧模绕醇酸)	Terpenoids	萜类	Triterpene	三萜	102053-38-3	2	53772.7	53521.4	48478.5	137474	158912	102468	1.46671	0.0375583	2.56049	1.35642	up
Hmln002199	C23H22O13	Quercetin-3-O-(6''-O-acetyl)galactoside	槲皮素-3-O-(6''-O-乙酰)半乳糖苷	Flavonoids	黄酮	Flavonols	黄酮醇	-	3	115832	190961	217127	76031.7	87405.7	94454.4	1.32403	0.0956973	0.492236	-1.02258	down
pme1119	C10H12N4O5	Inosine	肌苷	Nucleotides and derivatives	核苷酸及其衍生物	Nucleotides and derivatives	核苷酸及其衍生物	58-63-9	3	199298	384326	298109	1.13499e+06	1.14285e+06	1.14015e+06	1.45334	0.00391929	3.87645	1.95474	up
pmp000197	C42H68O14	Soyasaponin βb'	大豆皂苷 βb'	Terpenoids	萜类	Triterpene Saponin	三萜皂苷	-	3	20791.3	27343	27779.6	118291	58101.8	40091.8	1.26324	0.184963	2.85172	1.51183	up
pmb0128	C13H24O2	δ-Tridecalactone	δ-十三烷内脂	Lipids	脂质	Free fatty acids	游离脂肪酸	7370-92-5	3	261117	231714	178561	724795	513048	357060	1.34706	0.0952383	2.37552	1.24824	up
Smjp001258	C12H14N2O2	Abrine	相思豆碱 (N-甲基-L-色氨酸)	Alkaloids	生物碱	Plumerane	吲哚类生物碱	526-31-8	3	157779	64064.3	103714	348361	250743	275132	1.35695	0.0103629	2.68535	1.42511	up
pmb0880	C23H48NO7P	LysoPE 18:0(2n isomer)	溶血磷脂酰乙醇胺 18:0(2n异构)	Lipids	脂质	LPE	溶血磷脂酰乙醇胺	-	3	13299	13659.7	17297.2	31169.8	37512.3	31432.7	1.46951	0.0031926	2.26218	1.17771	up
mws0715	C13H16N2O4	Phenylacetyl-L-glutamine	N-苯乙酰基-L-谷氨酰胺	Amino acids and derivatives	氨基酸及其衍生物	Amino acids and derivatives	氨基酸及其衍生物	28047-15-6	3	15250.9	20562.8	52546.8	162642	58509.5	119921	1.25012	0.0936922	3.86001	1.94861	up
Wmqp000810	C9H6O3	7-Hydroxycoumarin;Umbelliferone	7-羟基香豆素;伞形酮	Lignans and Coumarins	木脂素和香豆素	Coumarins	香豆素	93-35-6	2	1.4695e+06	1.0444e+06	993806	2.31166e+06	2.74314e+06	2.60828e+06	1.44395	0.00240892	2.18464	1.1274	up
pmd0153	C19H39O7P	LysoPA 16:0	溶血卵磷脂酸 16:0	Lipids	脂质	Glycerol ester	甘油酯	22002-85-3	3	71571.5	95691.1	86520.5	185560	184651	222223	1.4605	0.0034211	2.33441	1.22306	up
pme2244	C11H11NO2	3-Indolepropionic acid	3-吲哚丙酸	Alkaloids	生物碱	Plumerane	吲哚类生物碱	830-96-6	2	75576.3	28493.3	15892.6	149857	100125	141096	1.26431	0.0200586	3.26001	1.70488	up
MWSHY0154	C20H18O4	Neobavaisoflavone	新补骨脂异黄酮	Flavonoids	黄酮	Isoflavones	异黄酮	41060-15-5	3	1266.92	2458.68	5149.81	15661.4	7753.17	44425.1	1.23934	0.218788	7.64356	2.93425	up
pme0253	C8H15NO3	N-Acetyl-L-leucine	N-乙酰-L-亮氨酸	Amino acids and derivatives	氨基酸及其衍生物	Amino acids and derivatives	氨基酸及其衍生物	1188-21-2	3	93078.3	85375.5	104857	280598	193689	183345	1.44217	0.0517984	2.32124	1.2149	up
pmb2657	C10H18N4O6	Argininosuccinic acid	精氨基琥珀酸	Organic acids	有机酸	Organic acids	有机酸	2387-71-5	3	48289.6	70837.9	138049	33505.3	58772.9	30584.4	1.03962	0.233383	0.477736	-1.06571	down
Lmjp003360	C35H40O24	Quercetin-3-O-(2''-O-malonyl)sophoroside-7-O-arabinoside	槲皮素-3-O-(2''-O-丙二酰)槐糖苷-7-O-阿拉伯糖苷	Flavonoids	黄酮	Flavonols	黄酮醇	-	3	98087.6	47593.4	61348.8	24144.8	11479.2	48627.7	1.12318	0.0992773	0.406954	-1.29706	down
Lmhp010573	C27H48O9	1-Linoleoylglycerol-3-O-glucoside*	1-亚油酰甘油酯-3-O-葡萄糖苷*	Lipids	脂质	Glycerol ester	甘油酯	-	1	32115.1	72639.5	56113.1	158384	182079	208507	1.39249	0.00263709	3.41256	1.77085	up
HJN076	C27H32O13	Pinocembrin-7-O-neohesperidoside	乔松素-7-O-新橘皮糖苷	Flavonoids	黄酮	Flavanones	二氢黄酮	13241-31-1	3	6931.34	3769.97	9397.14	66245.5	35491.2	17895.9	1.35544	0.141596	5.95233	2.57346	up
Lskp211359	C20H30O4	6β-Hydroxyisovouacapenol C	6β-Hydroxyisovouacapenol C	Terpenoids	萜类	Ditepenoids	二萜	-	3	553602	635720	635597	1.50765e+06	1.55073e+06	1.56364e+06	1.50471	3.98804e-05	2.53272	1.34069	up
Zmhn004909	C21H18O13	3,4-Digalloylshikimic acid	3,4-二没食子酰莽草酸	Phenolic acids	酚酸类	Phenolic acids	酚酸类	-	3	83394.5	36274.4	111228	461723	508215	437128	1.43614	0.00020639	6.09392	2.60737	up
Lmdp005678	C42H68O14	Soyasaponin III	大豆皂苷 III	Terpenoids	萜类	Triterpene Saponin	三萜皂苷	55304-02-4	3	48188	26848.2	23587.1	166925	58701.2	66993.3	1.22579	0.199696	2.96704	1.56902	up
Lmdp003994	C23H24O10	6,4'-Dimethoxyisoflavone-7-O-glucoside (Wistin)	多花紫藤苷	Flavonoids	黄酮	Isoflavones	异黄酮	19046-26-5	2	1.9693e+06	669502	1.61453e+06	6.75095e+06	7.12586e+06	5.61893e+06	1.41192	0.00115398	4.58364	2.19649	up
mws0043	C21H22O8	Nobiletin (5,6,7,8,3',4'-Hexamethoxyflavone)	川陈皮素 (5,6,7,8,3',4'-六甲氧基黄酮)	Flavonoids	黄酮	Flavones	黄酮	478-01-3	2	107172	161424	152689	50551.1	60683.3	34631.8	1.41034	0.01863	0.346241	-1.53015	down
Lmdp004668	C37H38O19	Kaempferol-3-O-(6''-Feruloyl)glucosyl-(1→4)-galactoside	山柰酚-3-O-(6''-阿魏酰)葡萄糖基-(1→4)-半乳糖苷	Flavonoids	黄酮	Flavonols	黄酮醇	-	3	109753	300817	132067	44611	21046.5	28050.2	1.3897	0.129394	0.172689	-2.53375	down
Lmnp102580	C26H28O14	Apigenin-6-C-(2''-xylosyl)glucoside	芹菜素-6-C-(2''-木糖基)葡萄糖苷	Flavonoids	黄酮	Flavones	黄酮	-	3	84901.4	23083.5	50689.7	13982.2	25030.4	7606.65	1.12942	0.164269	0.293805	-1.76707	down
Lasp010382	C21H34O3	Ent-16beta-Methoxy-19-Kauranoic Acid	对映-16-甲氧基-19-贝壳杉酸	Terpenoids	萜类	Ditepenoids	二萜	38308-35-9	2	291589	373567	484343	895851	1.35033e+06	963666	1.41394	0.0272509	2.79239	1.4815	up
Lmdp004574	C37H38O20	Quercetin-3-O-(2'''-O-feruloyl)sophoroside	槲皮素-3-O-(2'''-O-阿魏酰)槐糖苷	Flavonoids	黄酮	Flavonols	黄酮醇	-	2	1.02914e+06	4.28818e+06	2.13737e+06	1.05655e+06	574411	686247	1.15983	0.213223	0.310839	-1.68576	down
pmn001689	C18H32O4	9-Hydroxy-12-oxo-15(Z)-octadecenoic acid	9-羟基-12-氧代-15(Z)-十八碳烯酸	Lipids	脂质	Free fatty acids	游离脂肪酸	-	2	38736.7	32381.4	37008.4	119357	158603	97400	1.48037	0.0368024	3.47149	1.79556	up
Hmcp001598	C27H30O16	Isorhamnetin-3-O-(2''-O-xylosyl)glucoside	异鼠李素-3-O-(2''-O-木糖基)葡萄糖苷	Flavonoids	黄酮	Flavonols	黄酮醇	-	3	84010.1	97042	62627.4	10873.9	41928	19334.1	1.30246	0.0140258	0.296028	-1.75619	down
Lmmp003306	C25H26O15	Quercetin-3-O-xylosyl(1→2)arabinoside	槲皮素-3-O-木糖基(1→2)阿拉伯糖苷	Flavonoids	黄酮	Flavonols	黄酮醇	-	2	639835	794482	481242	239088	298069	275237	1.42455	0.0510326	0.424103	-1.23751	down
Lmhp010334	C27H48O9	2-Linoleoylglycerol-1-O-glucoside*	2-亚油酰甘油酯-1-O-葡萄糖苷*	Lipids	脂质	Glycerol ester	甘油酯	-	1	52121.5	30712.5	43400.5	164640	156727	125292	1.47478	0.00424181	3.53833	1.82307	up
Lmhp011562	C21H36O4	1-α-Linolenoyl-glycerol*	1-α-亚麻酸甘油酯*	Lipids	脂质	Glycerol ester	甘油酯	-	1	585705	711646	610319	1.49656e+06	984952	1.63279e+06	1.37598	0.0600651	2.15672	1.10884	up
Lmhp009384	C33H58O14	1-Linoleoylglycerol-2,3-di-O-glucoside*	1-亚油酰甘油酯-2,3-二-O-葡萄糖苷*	Lipids	脂质	Glycerol ester	甘油酯	-	1	26922.2	20391.8	20777.9	60789.1	97631.5	63438.2	1.45737	0.0457904	3.25823	1.70409	up
Lmlp004754	C14H17NO7	Ehretioside B	2-(葡萄糖基氧基)-4-羟基苯乙腈	Alkaloids	生物碱	Phenolamine	酚胺	156368-84-2	3	150907	75448.6	129636	403075	314086	241710	1.37391	0.0326147	2.69352	1.42949	up
MWSHY0107	C20H20O4	Bavachin	补骨脂二氢黄酮	Flavonoids	黄酮	Flavanones	二氢黄酮	19879-32-4	2	12946.8	5922.71	1064.5	359432	104822	305710	1.40297	0.0838215	38.6256	5.27149	up
Lmdp004461	C43H48O24	Quercetin-3-O-(6''-O-feruloyl)glucoside-7-O-rutinoside	槲皮素-3-O-(6''-O-阿魏酰)葡萄糖苷-7-O-芸香糖苷	Flavonoids	黄酮	Flavonols	黄酮醇	-	1	1.38395e+06	1.12686e+06	787248	314596	278878	271556	1.46071	0.0418019	0.262285	-1.93079	down
Lmhp010515	C25H52NO7P	LysoPC 17:0(2n isomer)	溶血磷脂酰胆碱 17:0(2n异构)	Lipids	脂质	LPC	溶血磷脂酰胆碱	-	3	269681	370936	264344	856270	948998	766073	1.47333	0.00175186	2.84138	1.50659	up
Hmcp001628	C29H34O18	Limocitrin-3,7-di-O-glucoside	柠檬素-3,7-O-二葡萄糖苷	Flavonoids	黄酮	Flavonols	黄酮醇	-	3	12902	3223.93	11504.4	22147.1	24101.6	20627.9	1.17176	0.0384348	2.42041	1.27525	up
pmp000384	C21H22O9	Isoliquiritin	异甘草苷	Flavonoids	黄酮	Chalcones	查耳酮	5041-81-6	3	71568.7	52038.8	65767.2	175598	108870	199639	1.38118	0.0628276	2.55635	1.35409	up
mws1641	C6H4N4O2	Lumazine	2,4-二氧四氢蝶啶	Nucleotides and derivatives	核苷酸及其衍生物	Nucleotides and derivatives	核苷酸及其衍生物	487-21-8	3	205139	273103	195050	392868	657420	378459	1.31826	0.100109	2.12203	1.08545	up
Zmdp004305	C28H24O9	Daidzein-7-O-(2''-benzoyl)rhamnoside	大豆苷元-7-O-(2''-苯甲酰)鼠李糖苷	Flavonoids	黄酮	Isoflavones	异黄酮	-	3	220322	35330.6	75007.3	8093.03	21200.8	25211	1.19149	0.242582	0.164837	-2.60089	down
Lmjp003206	C32H38O21	Quercetin-3-O-Sambubioside-5-O-Glucoside	槲皮素-3-O-桑布双糖苷-5-O-葡萄糖苷	Flavonoids	黄酮	Flavonols	黄酮醇	-	1	1.92911e+07	2.60262e+07	1.55661e+07	5.37275e+06	1.15006e+07	1.01234e+07	1.28253	0.0448773	0.443416	-1.17327	down
mws0912	C15H10O5	2'-Hydroxydaidzein	2'-羟基大豆苷元	Flavonoids	黄酮	Isoflavones	异黄酮	7678-85-5	3	25507.1	12273.7	20842.1	54507.5	32975.6	74579.9	1.27912	0.0913646	2.7645	1.46702	up
pmp000117	C22H24O9	3,5,6,7,8,3',4'-Heptamethoxyflavone	3,5,6,7,8,3',4'-七甲氧基黄酮	Flavonoids	黄酮	Flavonols	黄酮醇	1178-24-1	2	17805.1	24782.9	27280.8	7933.31	4991.9	4863.34	1.45097	0.0168789	0.2546	-1.9737	down
pmp000086	C13H16O6	1-Feruloyl-sn-glycerol*	1-阿魏酰-sn-甘油*	Phenolic acids	酚酸类	Phenolic acids	酚酸类	-	3	38763.2	77792.6	39746.5	156697	126726	67890.7	1.17042	0.113955	2.24765	1.16842	up
mws1078	C7H7NO2	Anthranilic Acid	邻氨基苯甲酸	Phenolic acids	酚酸类	Phenolic acids	酚酸类	118-92-3	3	1.13597e+06	1.50893e+06	1.46311e+06	9	9	9	1.51688	0.00727442	6.57253e-06	-17.2151	down
mws0913	C21H20O11	Kaempferol-3-O-galactoside (Trifolin)*	山柰酚-3-O-半乳糖苷(三叶豆苷)*	Flavonoids	黄酮	Flavonols	黄酮醇	23627-87-4	3	98546.9	74800.7	224132	28210.9	71103.9	57519	1.09803	0.220521	0.394571	-1.34164	down
mws1038	C11H22N2O4S	Pantetheine	泛酰巯基乙胺	Alkaloids	生物碱	Alkaloids	生物碱	496-65-1	3	14352.1	5694.32	25993.9	76574.3	65391.5	79173.1	1.35591	0.00191859	4.80316	2.26399	up
Lskp211364	C26H38O9	Caesalminaxin J	Caesalminaxin J	Terpenoids	萜类	Ditepenoids	二萜	-	2	46897.5	48796.3	49660.9	265128	123694	171941	1.44127	0.079264	3.8579	1.94781	up
Lmwp004293	C42H46O24	Quercetin-3-O-(2'''-O-p-coumaroyl)sophoroside-7-O-glucoside	槲皮素-3-O-(2'''-O-对香豆酰)槐糖苷-7-O-葡萄糖苷	Flavonoids	黄酮	Flavonols	黄酮醇	-	2	3.03743e+06	1.45663e+06	1.79309e+06	749317	750503	1.15677e+06	1.28101	0.119163	0.422543	-1.24283	down
pmp000550	C22H22O10	Calycosin-7-O-glucoside	毛蕊异黄酮苷	Flavonoids	黄酮	Isoflavones	异黄酮	20633-67-4	3	192577	239285	232596	796564	743775	567396	1.48624	0.0167582	3.17211	1.66544	up
pmb0709	C30H32O20	Quercetin-7-O-(6''-malonyl)glucosyl-5-O-glucoside	槲皮素-7-O-(6''-丙二酰)葡萄糖苷-5-O-葡萄糖苷	Flavonoids	黄酮	Flavonols	黄酮醇	-	3	30598.9	15982.7	18155.2	6807.17	9560.04	15443.4	1.1619	0.122078	0.491383	-1.02508	down
Cmbn007148	C22H22O9	1-O-Feruloyl-3-O-caffeoylglycerol	1-O-阿魏酰基-3-O-咖啡酰甘油	Phenolic acids	酚酸类	Phenolic acids	酚酸类	-	2	139697	158988	162019	9	9	9	1.51678	0.00206592	5.86061e-05	-14.0586	down
Lamp004875	C42H46O23	Kaempferol xylosyl glucosyl feruloyl glucoside	山奈酚 阿魏酰葡萄糖基木糖基葡萄糖苷	Flavonoids	黄酮	Flavonols	黄酮醇	-	2	394023	202884	223721	68050	119273	136382	1.27988	0.0993925	0.39446	-1.34205	down
pmp000358	C21H22O5	Licoagrochalcone D	刺果甘草查耳酮 D	Flavonoids	黄酮	Chalcones	查耳酮	325144-69-2	3	3003.03	528.468	765.202	33206.5	12858.6	21885.5	1.42167	0.0666342	15.8146	3.98319	up
Smgp004575	C21H20O12	Quercetin-5-O-β-D-glucoside*	槲皮素-5-O-β-D-葡萄糖苷*	Flavonoids	黄酮	Flavonols	黄酮醇	-	2	2.17279e+06	3.60407e+06	1.60174e+06	868496	1.36047e+06	978977	1.26018	0.137633	0.434764	-1.2017	down
Lmmp008478	C48H76O18	Soyasapogenol E-3-O-rhamnosyl(1,2)glucosyl(1,2)glucuronide	大豆皂醇 E-3-O-鼠李糖基(1,2)葡萄糖基(1,2)葡萄糖醛酸苷	Terpenoids	萜类	Triterpene Saponin	三萜皂苷	-	3	19804.5	23511.6	10339.4	81087.2	32193.1	27619.3	1.1316	0.227572	2.62601	1.39287	up
zjgp122316	C24H24O10	4-O-(6''-P-coumaroyl-β-D-glucopyranosyl)-P-coumaric acidl	4-O-(6''-P-香豆酰基-β-D-吡喃葡萄糖基)-P-香豆酸	Others	其它类	Others	其它	-	2	36722.6	15174.9	26122.3	78381	41720.2	94604.2	1.24858	0.0851274	2.75194	1.46045	up
MWSmce587	C9H10O4	2,6-Dimethoxybenzoic acid	2,6-二甲氧基苯甲酸	Phenolic acids	酚酸类	Phenolic acids	酚酸类	1466-76-8	3	69893.5	32106.3	40754.1	14671.5	11203.7	43756	1.02089	0.189396	0.487771	-1.03572	down
Lmzn006284	C30H48O4	2-Hydroxyursolic acid	2-羟基熊果酸	Terpenoids	萜类	Triterpene	三萜	-	3	9	9	9	72774.9	93556	67856.3	1.51654	0.0100286	8673.6	13.0824	up
MWSmce588	C16H14O5	Licochalcone B	甘草查耳酮 B	Flavonoids	黄酮	Chalcones	查耳酮	58749-23-8	3	16723.3	23726.5	44183	75142.2	94041.5	55242.7	1.28532	0.0324725	2.65177	1.40695	up
MWSmce468	C8H8O3	2-hydroxymethyl benzoic acid	2-(羟基甲基)苯甲酸	Phenolic acids	酚酸类	Phenolic acids	酚酸类	612-20-4	3	6555.74	6368	1957.51	34597.4	28479.4	13065.6	1.32273	0.0788915	5.11667	2.3552	up
Hmgp002121	C31H28O13	Hispidulin-7-O-(6''-O-p-Coumaroyl)Glucoside	高车前素-7-O-(6''-O-对香豆酰)葡萄糖苷	Flavonoids	黄酮	Flavones	黄酮	-	2	100739	103552	69957.6	8908.14	5915.26	2295.99	1.44443	0.0132807	0.0624228	-4.00178	down
Lmjp002867	C27H30O15	Kaempferol-3-O-neohesperidoside*	山柰酚-3-O-新橙皮糖苷*	Flavonoids	黄酮	Flavonols	黄酮醇	32602-81-6	3	9	9	9	56434.9	19978.8	26224	1.51417	0.0933845	3801.4	11.8923	up
Hmyn007081	C22H43O9P	LysoPG 16:1	溶血磷脂酰甘油 16:1	Lipids	脂质	Glycerol ester	甘油酯	-	3	87238	79476.5	112694	871632	642455	1.2613e+06	1.48376	0.043663	9.93308	3.31224	up
mws4177	C8H9NO2	Methyl Anthranilate	邻氨基苯甲酸甲酯	Phenolic acids	酚酸类	Phenolic acids	酚酸类	134-20-3	3	5713.1	3064.58	7703.6	21792.8	18431.4	21678.3	1.4143	0.00113032	3.75593	1.90917	up
pmn001642	C23H20O13	Kaempferol-3-O-(2''-O-acetyl)glucuronide	山柰酚-3-O-(2''-O-乙酰)葡萄糖醛酸苷	Flavonoids	黄酮	Flavonols	黄酮醇	-	3	1.92358e+06	2.35361e+06	4.12656e+06	7.17451e+06	7.03707e+06	5.35423e+06	1.32714	0.0146409	2.32822	1.21923	up
Lmhp008513	C33H56O14	2-α-Linolenoyl-glycerol-1,3-di-O-glucoside*	2-α-亚麻酸甘油酯-1,3-二-O-葡萄糖苷*	Lipids	脂质	Glycerol ester	甘油酯	-	1	352004	448225	324830	1.34701e+06	1.07235e+06	1.6695e+06	1.46343	0.0248419	3.63435	1.8617	up
Hmyn007168	C22H45O9P	LysoPG 16:0	溶血磷脂酰甘油 16:0	Lipids	脂质	Glycerol ester	甘油酯	-	1	8.49979e+06	4.86047e+06	4.33286e+06	1.25384e+07	9.19162e+06	3.59249e+07	1.12439	0.252368	3.25861	1.70426	up
Lmhp009190	C33H58O14	2-Linoleoylglycerol-1,3-di-O-glucoside*	2-亚油酰甘油酯-1,3-二-O-葡萄糖苷*	Lipids	脂质	Glycerol ester	甘油酯	-	1	26142.7	26214.5	27667.8	61385	53319.5	90444.6	1.42076	0.0656478	2.56356	1.35815	up
pme2993	C10H8O4	Scopoletin (7-Hydroxy-6-methoxycoumarin)	东莨菪内酯	Lignans and Coumarins	木脂素和香豆素	Coumarins	香豆素	92-61-5	2	632397	128519	306317	9	9	9	1.50777	0.137429	2.52991e-05	-15.2706	down
Lmhp008924	C27H50NO7P	LysoPC 19:3	溶血磷脂酰胆碱 19:3	Lipids	脂质	LPC	溶血磷脂酰胆碱	-	3	23339.3	17055.8	14100	60283.6	51869	55380	1.47258	0.000532249	3.07427	1.62025	up
mws4167	C21H18O12	Luteolin-7-O-glucuronide	木犀草素-7-O-葡萄糖醛酸苷	Flavonoids	黄酮	Flavones	黄酮	29741-10-4	3	18732.9	7591.58	11414	69030.8	63711.6	32571.2	1.39345	0.055189	4.38051	2.1311	up
pmp001106	C27H30O15	Vitexin-2''-O-glucoside	牡荆素-2''-O-葡萄糖苷	Flavonoids	黄酮	Flavones	黄酮	61360-94-9	2	26231.6	13880.7	69782	120744	181006	69544.7	1.19752	0.0955871	3.37864	1.75644	up
Hmqp002870	C32H38O20	Luteolin-7-O-Sophoroside-5-O-arabinoside	木犀草素-7-O-槐糖苷-5-O-阿拉伯糖苷	Flavonoids	黄酮	Flavones	黄酮	-	2	110524	101634	57843	27229.7	35906.8	33350	1.38808	0.0675529	0.357357	-1.48456	down
pme2117	C10H15N5O10P2	Adenosine 5'-diphosphate	腺苷-5'-二磷酸	Nucleotides and derivatives	核苷酸及其衍生物	Nucleotides and derivatives	核苷酸及其衍生物	58-64-0	3	86319.6	117824	106968	272496	288778	121220	1.19302	0.142345	2.19372	1.13338	up
Lmzn106284	C30H48O4	2,3-Dihydroxylup-20(29)-en-28-oic acid (Alphitolic acid)	2,3-二羟基羽扇豆-20(29)-烯-28-酸 (麦珠子酸)	Terpenoids	萜类	Triterpene	三萜	19533-92-7	3	9	9	9	89727.4	100915	100299	1.51624	0.00139903	10775.6	13.3955	up
Hmsp004056	C15H12O5	Protosappanin A	原苏木素 A	Others	其它类	Ketone compounds	酮类化合物	-	3	10689.9	12933.5	31612.8	9	9	9	1.51165	0.109039	0.00048881	-10.9984	down
ML10176345	C7H8O5	3-Dehydroshikimic acid	3-脱氢莽草酸	Organic acids	有机酸	Organic acids	有机酸	2922-42-1	3	118766	200023	108726	24407.8	58060	76715.7	1.24288	0.0706175	0.372345	-1.42529	down
