# Supplementary material for: Defensive Resistance of Cowpea Vigna unguiculata Control Megalurothrips usitatus Mediated by Jasmonic Acid or Insect Damage
Source: Plants (Basel). 2023 Feb 19;12(4):942. doi: 10.3390/plants12040942 (PMC9967092; doi:10.3390/plants12040942)
Supplement: Supplementary file 1 [file plants-12-00942-s001.zip › Table S14 CK_vs_JA_filter.xlsx]

## Sheet: Sheet1
Index	Formula	Compounds	物质	Class I	物质一级分类	Class II	物质二级分类	CAS	Level	CK-1	CK-2	CK-3	JA-1	JA-2	JA-3	VIP	P-value	Fold_Change	Log2FC	Type
pmb1574	C18H28O2	9,12-Octadecadien-6-Ynoic Acid	十八碳二烯-6-炔酸	Lipids	脂质	Free fatty acids	游离脂肪酸	61481-29-6	3	66584.3	66298.6	103966	275486	234075	255518	1.64568	0.000530827	3.23024	1.69164	up
MWSslk002	C21H20O10	Sophoricoside	槐角苷	Flavonoids	黄酮	Isoflavones	异黄酮	152-95-4	3	102666	188222	161743	558893	897297	864614	1.62857	0.0237414	5.12738	2.35822	up
pmb3066	C22H26O12	5-O-p-Coumaroylshikimic acid O-glucoside	5-O-对香豆酰莽草酸-O-葡萄糖苷	Phenolic acids	酚酸类	Phenolic acids	酚酸类	-	3	67035	96411.4	63190.2	130028	170746	186065	1.54724	0.0171642	2.14811	1.10307	up
pmb2260	C23H46NO7P	LysoPC 15:1	溶血磷脂酰胆碱 15:1	Lipids	脂质	LPC	溶血磷脂酰胆碱	-	2	178898	190533	213812	481687	460772	354184	1.64086	0.0208657	2.22316	1.15261	up
Lmcp002302	C12H17N5O5	N6-(2-Hydroxyethyl)adenosine	N6-(2-羟乙基)腺苷	Nucleotides and derivatives	核苷酸及其衍生物	Nucleotides and derivatives	核苷酸及其衍生物	4338-48-1	3	992955	760782	1.15356e+06	1.9183e+06	1.48863e+06	2.64268e+06	1.47591	0.0771166	2.08084	1.05717	up
Zmgn003633	C12H20O3	12-Oxo-10E-Dodecenoic Acid	12-氧-10E-十二碳烯酸	Lipids	脂质	Free fatty acids	游离脂肪酸	65410-38-0	2	28652.7	28066.9	55217.7	207386	127882	222419	1.60803	0.0282913	4.98213	2.31676	up
Lmyn006011	C33H58O14	Gingerglycolipid B	姜糖脂 B	Lipids	脂质	Glycerol ester	甘油酯	88168-90-5	2	382344	609000	523916	1.79253e+06	1.29674e+06	1.37173e+06	1.62417	0.0131334	2.94405	1.5578	up
Lmhp009890	C28H52NO7P	LysoPC 20:3	溶血磷脂酰胆碱 20:3	Lipids	脂质	LPC	溶血磷脂酰胆碱	1199257-41-4	2	176138	150608	107120	441642	404562	639532	1.6114	0.0330344	3.42441	1.77586	up
pmb2791	C18H30O4	9-Hydroperoxy-10E,12,15Z-octadecatrienoic acid	9-羟基过氧-10E,12,15Z-十八碳三烯酸	Lipids	脂质	Free fatty acids	游离脂肪酸	111004-08-1	3	181719	202068	251701	1.07727e+06	653049	453276	1.55308	0.10526	3.43609	1.78077	up
Zmgn004439	C10H20O2	Decanoic acid	癸酸	Organic acids	有机酸	Organic acids	有机酸	334-48-5	3	20963.3	8064.56	10978.3	3033.44	6648.34	8612.46	1.16932	0.196709	0.457285	-1.12883	down
mws0256	C5H11NO2	L-Valine	L-缬氨酸	Amino acids and derivatives	氨基酸及其衍生物	Amino acids and derivatives	氨基酸及其衍生物	72-18-4	3	2.81491e+06	3.54037e+06	2.70114e+06	5.2941e+06	4.51735e+06	8.52833e+06	1.44124	0.122249	2.02506	1.01796	up
Lmbn005443	C18H30O3	13-KODE; (9Z,11E)-13-Oxooctadeca-9,11-dienoic acid	13-氧代十八碳-9,11-二烯酸	Lipids	脂质	Free fatty acids	游离脂肪酸	54739-30-9	2	30753.8	28895.4	32766	127722	85529.7	181353	1.62185	0.0678887	4.26991	2.09421	up
Hmgp002327	C11H9O2N	3-amino-2-naphthoic acid	3-氨基-2-萘甲酸	Alkaloids	生物碱	Alkaloids	生物碱	-	1	4.09534e+07	13452576	1.9463e+07	3.94619e+07	6.31157e+07	5.32362e+07	1.29432	0.0671059	2.10933	1.07678	up
pmb0751	C16H16O7	Trans-5-O-(p-Coumaroyl)shikimate	反式-5-O-对香豆酰莽草酸	Phenolic acids	酚酸类	Phenolic acids	酚酸类	-	3	2.21749e+06	2.62253e+06	835531	9.27653e+06	1.00464e+07	8.79132e+06	1.56445	0.000662857	4.95358	2.30847	up
MWS2430	C15H30O2	13-methylmyristic acid	13-甲基十四烷酸	Lipids	脂质	Free fatty acids	游离脂肪酸	2485-71-4	3	741658	928677	836680	416610	322650	482882	1.59352	0.00413363	0.487489	-1.03656	down
pme2527	C5H12N2O2	L-Ornithine	L-鸟氨酸	Amino acids and derivatives	氨基酸及其衍生物	Amino acids and derivatives	氨基酸及其衍生物	70-26-8	3	339889	481008	570503	131836	136346	297680	1.433	0.0354713	0.406685	-1.29801	down
Lmsn004162	C22H22O12	1-O-Galloyl-2-O-p-Coumaroyl-β-D-glucose	1-O-没食子酰-2-O-对香豆酰-β-D-葡萄糖	Phenolic acids	酚酸类	Phenolic acids	酚酸类	94356-18-0	3	82870	41784.6	77853	129763	252666	118031	1.37141	0.138222	2.47131	1.30528	up
pmb2497	C9H10O5	4-Hydroxy-3-methoxymandelate	4-羟基-3-甲氧基扁桃酸	Phenolic acids	酚酸类	Phenolic acids	酚酸类	55-10-7	3	66076.6	239651	105350	51786.8	49362.2	62461.5	1.21745	0.256619	0.398004	-1.32915	down
Lmhp009590	C25H50NO7P	LysoPC 17:1	溶血磷脂酰胆碱 17:1	Lipids	脂质	LPC	溶血磷脂酰胆碱	-	2	183857	228986	245568	624861	505479	841185	1.61904	0.0427441	2.99437	1.58225	up
pme2074	C18H29NO4	Jasmonoyl-L-Isoleucine	茉莉酰-L-异亮氨酸	Amino acids and derivatives	氨基酸及其衍生物	Amino acids and derivatives	氨基酸及其衍生物	120330-93-0	3	51533.1	226666	132636	6.00282e+06	8.74459e+06	1.02696e+07	1.65838	0.0222379	60.8931	5.92821	up
MWSHY0013	C15H10O4	3,4'-Dihydroxyflavone	3,4'-二羟基黄酮	Flavonoids	黄酮	Flavones	黄酮	14919-49-4	3	91160.9	108573	145544	267103	499874	310246	1.56527	0.0697545	3.11987	1.64149	up
pmb2789	C18H30O4	13S-Hydroperoxy-6Z,9Z,11E-octadecatrienoic acid	13-氢过氧化-6Z,9Z,11E-十八碳三烯酸	Lipids	脂质	Free fatty acids	游离脂肪酸	121107-97-9	3	128708	111584	154196	553640	409971	307585	1.61537	0.0510169	3.22239	1.68813	up
mws0914	C15H12O5	3,5,7-Trihydroxyflavanone (Pinobanksin)	3,5,7-三羟基黄烷酮 (短叶松素)	Flavonoids	黄酮	Flavanonols	二氢黄酮醇	548-82-3	3	10430	8998.16	6783.64	40966	40675.8	86799.2	1.61946	0.0898391	6.42615	2.68396	up
Wafn011571	C18H32O3	alpha-Hydroxylinoleic acid*	α-羟基亚油酸*	Lipids	脂质	Free fatty acids	游离脂肪酸	57818-44-7	1	891228	754978	1.06458e+06	2.41099e+06	1.79872e+06	1.56129e+06	1.56623	0.043943	2.1289	1.09011	up
mws0193	C7H15N3O3	L-Homocitrulline	L-高瓜氨酸	Amino acids and derivatives	氨基酸及其衍生物	Amino acids and derivatives	氨基酸及其衍生物	1190-49-4	3	522941	522226	683177	263082	183965	257871	1.6126	0.0118206	0.407857	-1.29386	down
mws1094	C15H12O6	Aromadendrin (Dihydrokaempferol)	香橙素 (二氢山柰酚)	Flavonoids	黄酮	Flavanonols	二氢黄酮醇	480-20-6	3	4465.54	7540.05	3245.43	14100	11073.2	130938	1.22862	0.356168	10.2361	3.3556	up
pme2960	C15H12O5	Naringenin chalcone; 2',4,4',6'-Tetrahydroxychalcone	柚皮素查耳酮	Flavonoids	黄酮	Chalcones	查耳酮	73692-50-9	3	24973.1	8862.97	5128.82	66903.3	83284.9	107377	1.53946	0.0117899	6.61019	2.72469	up
pmb2786	C18H30O3	9-Hydroxy-10,12,15-octadecatrienoic acid	9-羟基-10,12,15-十八碳三烯酸	Lipids	脂质	Free fatty acids	游离脂肪酸	89886-42-0	2	22859.5	27164.9	28392.3	124364	73010.2	159673	1.61601	0.0655591	4.5532	2.18688	up
Zmyn004548	C18H28O3	12-Oxo-phytodienoic acid	12-氧-植物二烯酸	Lipids	脂质	Free fatty acids	游离脂肪酸	85551-10-6	3	40739.7	38258.2	62517.1	342834	203930	257419	1.65273	0.0283329	5.68267	2.50657	up
Zmpn003368	C18H30O3	13S-Hydroxy-9Z,11E,15Z-octadecatrienoic acid	13S-羟基-9Z,11E,15Z-十八碳三烯酸	Lipids	脂质	Free fatty acids	游离脂肪酸	87984-82-5	2	824987	725846	1.0326e+06	5.85368e+06	3.98718e+06	4.01703e+06	1.67087	0.0239338	5.36414	2.42335	up
Lmdn007639	C15H12O4	3,9-Dihydroxypterocarpan	3,9-二羟基紫檀素	Flavonoids	黄酮	Isoflavones	异黄酮	61135-91-9	2	41862.3	22997.1	33794.6	148446	68156.4	212520	1.49623	0.116311	4.34977	2.12094	up
pmb3074	C16H18O8	5-O-p-Coumaroylquinic acid*	5-O-对香豆酰奎宁酸*	Phenolic acids	酚酸类	Phenolic acids	酚酸类	1899-30-5	2	1.51088e+07	2.92474e+07	1.34491e+07	4.00256e+07	3.81524e+07	5.61909e+07	1.44658	0.0292375	2.32451	1.21693	up
MWSHY0179	C22H22O9	Formononetin-7-O-glucoside (Ononin)	芒柄花素-7-O-葡萄糖苷(芒柄花苷)	Flavonoids	黄酮	Isoflavones	异黄酮	486-62-4	2	313178	184974	321112	571553	716971	659465	1.56102	0.00355198	2.37773	1.24959	up
Lmhp008833	C24H48NO7P	LysoPC 16:1(2n isomer)	溶血磷脂酰胆碱 16:1(2n异构)	Lipids	脂质	LPC	溶血磷脂酰胆碱	-	1	261702	797736	736621	2.17207e+06	1.58934e+06	1.71968e+06	1.45219	0.00742019	3.05173	1.60963	up
pme1086	C10H17N3O6S	Glutathione reduced form	谷胱甘肽还原型	Amino acids and derivatives	氨基酸及其衍生物	Amino acids and derivatives	氨基酸及其衍生物	70-18-8	3	651742	704725	252698	129926	126089	166923	1.4941	0.108064	0.262831	-1.92779	down
mws0001	C4H8N2O3	L-Asparagine	L-天冬酰胺	Amino acids and derivatives	氨基酸及其衍生物	Amino acids and derivatives	氨基酸及其衍生物	70-47-3	3	4.95713e+06	6.62021e+06	8.01459e+06	1.69516e+06	1.74813e+06	3.53803e+06	1.51246	0.0216983	0.356336	-1.48869	down
Zmhn002422	C16H20O9	1-O-Feruloyl-β-D-glucose	1-O-阿魏酰-β-D-葡萄糖	Phenolic acids	酚酸类	Phenolic acids	酚酸类	7196-71-6	2	9.67323e+06	1.51607e+07	1.4793e+07	5.98107e+06	8.50443e+06	3.42922e+06	1.37879	0.0362431	0.452084	-1.14534	down
Lmgn000224	C5H6O5	2-Methyl-3-oxosuccinic acid	2-甲基-3-氧代琥珀酸	Organic acids	有机酸	Organic acids	有机酸	-	1	664688	2.26976e+06	1.09961e+06	3.80876e+06	3.62605e+06	2.50184e+06	1.35768	0.0366025	2.46319	1.30053	up
mws1060	C10H12N4O5	9-(Arabinosyl)hypoxanthine	9-(阿拉伯糖基)次黄嘌呤	Nucleotides and derivatives	核苷酸及其衍生物	Nucleotides and derivatives	核苷酸及其衍生物	7013-16-3	2	913218	1.36655e+06	1.31862e+06	6.4903e+06	6.62961e+06	4.60299e+06	1.66053	0.0152518	4.92524	2.30019	up
mws0254	C6H9N3O2	L-Histidine	L-组氨酸	Amino acids and derivatives	氨基酸及其衍生物	Amino acids and derivatives	氨基酸及其衍生物	71-00-1	2	3.92309e+07	3.15057e+07	8.23361e+07	1.04732e+07	1.54323e+07	3.07381e+07	1.29785	0.168878	0.370044	-1.43423	down
mws0805	C11H19NO9	N-Acetylneuraminic acid	N-乙酰神经氨酸	Amino acids and derivatives	氨基酸及其衍生物	Amino acids and derivatives	氨基酸及其衍生物	131-48-6	3	25985	19211.1	28125	70116	109029	65599	1.61236	0.0489503	3.33798	1.73897	up
pmb0854	C26H48NO7P	LysoPC 18:3	溶血磷脂酰胆碱 18:3	Lipids	脂质	LPC	溶血磷脂酰胆碱	-	1	3.52626e+07	3.80463e+07	3.24209e+07	6.59898e+07	7.06416e+07	7.84229e+07	1.66559	0.00374334	2.034	1.02432	up
Zmdp000292	C7H16N4O2	Arginine methyl ester	精氨酸甲酯	Amino acids and derivatives	氨基酸及其衍生物	Amino acids and derivatives	氨基酸及其衍生物	-	3	753047	504589	843621	178510	221912	371901	1.50964	0.0288596	0.367553	-1.44398	down
mws0126	C26H54NO7P	LysoPC 18:0	溶血磷脂酰胆碱 18:0	Lipids	脂质	LPC	溶血磷脂酰胆碱	19420-57-6	1	4.48989e+06	5.30711e+06	3.84095e+06	1.28598e+07	9.08344e+06	8.11716e+06	1.56588	0.0536014	2.20417	1.14024	up
MWSmce460	C5H9NO	2-Piperidone	2-哌啶酮	Alkaloids	生物碱	Piperidine alkaloids	哌啶类生物碱	675-20-7	1	492499	957409	1.28663e+06	2.64943e+06	2.15902e+06	2.39374e+06	1.48515	0.00897272	2.63186	1.39608	up
pmn001421	C16H18O8	3-O-p-Coumaroylquinic acid*	3-O-对香豆酰奎宁酸*	Phenolic acids	酚酸类	Phenolic acids	酚酸类	87099-71-6	2	1.47482e+07	3.06268e+07	1.3807e+07	4.09072e+07	3.8657e+07	5.76703e+07	1.42908	0.0330455	2.31886	1.21341	up
Lmdn006025	C15H12O6	2-Hydroxy-2,3-dihydrogenistein	2-羟基-2,3-二氢染料木素	Flavonoids	黄酮	Isoflavones	异黄酮	-	3	13744.1	15303.3	7585.82	27817.1	24233.4	278202	1.1746	0.36441	9.01513	3.17235	up
mws0282	C11H12N2O2	L-Tryptophan	L-色氨酸	Amino acids and derivatives	氨基酸及其衍生物	Amino acids and derivatives	氨基酸及其衍生物	73-22-3	1	2.33227e+07	9.76069e+06	1.26152e+07	2.38568e+07	4.04831e+07	3.39871e+07	1.36025	0.0523268	2.15165	1.10544	up
pmn001390	C20H16O6	Licoisoflavone B	甘草异黄酮 B	Flavonoids	黄酮	Isoflavones	异黄酮	66056-30-2	3	950.099	956.58	1725.1	4515.31	4025.85	9445.99	1.56261	0.106675	4.9527	2.30822	up
pmd0143	C28H58NO7P	LysoPC 20:0	溶血磷脂酰胆碱 20:0	Lipids	脂质	LPC	溶血磷脂酰胆碱	108341-80-6	3	19859.1	51525.8	41204	112920	81873.5	123658	1.47537	0.013995	2.82845	1.50001	up
pmp000193	C24H22O12	6''-O-Malonyldaidzin	6''-O-丙二酰黄豆苷	Flavonoids	黄酮	Isoflavones	异黄酮	124590-31-4	2	8.23243e+06	536148	3.00528e+06	148895	376770	826043	1.20691	0.264856	0.114806	-3.12273	down
Lmhp007840	C27H52NO7P	LysoPC 19:2	溶血磷脂酰胆碱 19:2	Lipids	脂质	LPC	溶血磷脂酰胆碱	-	2	227588	136231	551791	744720	511899	608134	1.22454	0.112129	2.03662	1.02618	up
Lmhp009129	C23H48NO7P	LysoPC 15:0(2n isomer)	溶血磷脂酰胆碱 15:0(2n异构)	Lipids	脂质	LPC	溶血磷脂酰胆碱	-	1	249659	245262	240244	602444	459311	646246	1.64894	0.0287465	2.32329	1.21617	up
pmp000195	C25H24O13	6''-O-Malonylglycitin	6''-O-丙二酰黄豆豆苷	Flavonoids	黄酮	Isoflavones	异黄酮	137705-39-6	3	1.7374e+06	65100.5	374916	10605.2	41553.1	94455.9	1.21109	0.318154	0.0673342	-3.89252	down
Wbtn005529	C23H20O7	5,12,14-trihydroxy-2,2,10,10-tetramethyl-1,11,13-trioxapentacen-6-one	5,12,14-三羟基-2,2,10,10-四甲基-1,11,13-三氧五苯-6-酮	Others	其它类	Ketone compounds	酮类化合物	-	2	6856.35	7339.94	7650.29	1.62186e+06	1.08114e+06	1.67414e+06	1.69685	0.0166245	200.358	7.64644	up
Lmhp009526	C27H46O9	2-α-Linolenoyl-glycerol-1-O-glucoside*	2-α-亚麻酸甘油酯-1-O-葡萄糖苷*	Lipids	脂质	Glycerol ester	甘油酯	-	1	521213	731447	574729	2.0034e+06	1.19168e+06	1.29636e+06	1.56544	0.0658763	2.45784	1.29739	up
Hmmp001310	C11H9NO2	3-Indoleacrylic acid	3-吲哚丙烯酸	Alkaloids	生物碱	Plumerane	吲哚类生物碱	1204-06-4	1	4.03602e+07	1.26065e+07	1.88536e+07	3.51007e+07	5.90155e+07	5.2766e+07	1.24307	0.0878072	2.04513	1.03219	up
Lmrj002087	C10H18N2O5	L-Isoleucyl-L-Aspartate	L-异亮氨酰-L-天冬氨酸	Amino acids and derivatives	氨基酸及其衍生物	Amino acids and derivatives	氨基酸及其衍生物	-	3	421482	406268	394959	628570	497172	1.39593e+06	1.19282	0.262325	2.06237	1.0443	up
pmb2787	C18H30O3	9-Oxo-10E,12Z-octadecadienoic acid	9-过氧-10E,12Z-十八碳二烯酸	Lipids	脂质	Free fatty acids	游离脂肪酸	54232-59-6	3	58331.6	61119.4	74163	236067	162258	245918	1.64864	0.0262421	3.32746	1.73442	up
pmb2406	C25H52NO7P	LysoPC 17:0	溶血磷脂酰胆碱 17:0	Lipids	脂质	LPC	溶血磷脂酰胆碱	50930-23-9	3	442464	507344	356570	1.21301e+06	932924	982022	1.63024	0.008501	2.39437	1.25965	up
pmn001691	C18H32O5	9,12,13-Trihydroxy-10,15-octadecadienoic acid	9,12,13-三羟基-10,15-十八碳二烯酸	Lipids	脂质	Free fatty acids	游离脂肪酸	-	1	263516	240744	233330	960027	634206	435990	1.5385	0.105558	2.75251	1.46075	up
pme0026	C6H14N2O2	L-Lysine	L-赖氨酸	Amino acids and derivatives	氨基酸及其衍生物	Amino acids and derivatives	氨基酸及其衍生物	56-87-1	3	3.46684e+06	1.51382e+06	2.7221e+06	335304	448216	1.34297e+06	1.40357	0.0616541	0.276069	-1.8569	down
mws0902	C15H12O4	Liquiritigenin	甘草苷元	Flavonoids	黄酮	Flavanones	二氢黄酮	578-86-9	3	15171.5	15713.2	19763.1	50003.1	24131.7	137463	1.28653	0.257992	4.17783	2.06275	up
pmb0818	C11H11NO3	Methoxyindoleacetic acid	甲氧基吲哚乙酸	Alkaloids	生物碱	Plumerane	吲哚类生物碱	3471-31-6	3	4.16351e+06	1.59112e+06	2.23019e+06	4.06713e+06	8.32221e+06	6.27292e+06	1.3297	0.0821972	2.33722	1.22479	up
Hmcp003783	C13H10N2O	1-Acetyl-β-carboline	1-乙酰基-β-咔啉	Alkaloids	生物碱	Plumerane	吲哚类生物碱	-	2	1.10514e+06	1.06243e+06	1.94099e+06	5.57325e+06	9.70778e+06	6.73217e+06	1.62585	0.0343672	5.35789	2.42166	up
pmf0138	C6H12O6	D-Mannose	甘露糖	Others	其它类	Saccharides	糖类	3458-28-4	3	103371	36969.9	38208.4	26222.8	22161.3	29790.5	1.21245	0.265944	0.437832	-1.19155	down
Wagp002398	C23H32N2O11	Tryptophan N-Rutinoside	色氨酸 N-芸香苷	Alkaloids	生物碱	Plumerane	吲哚类生物碱	-	1	486974	187600	235044	331114	712412	2.21362e+06	1.09489	0.305386	3.58078	1.84028	up
Lmzn001582	C18H28O9	5'-Glucosyloxyjasmanic acid	5'-葡萄糖基氧代茉莉酸	Phenolic acids	酚酸类	Phenolic acids	酚酸类	-	2	994817	661223	1.31525e+06	3.28014e+06	2.33826e+06	3.64816e+06	1.5722	0.0183242	3.1187	1.64095	up
Lmmp007480	C15H12O4	2,4,4'-trihydroxychalcone	2,4,4'-三羟基查耳酮	Flavonoids	黄酮	Chalcones	查耳酮	-	3	54433.4	42653.3	36232.5	138866	64769.8	185051	1.4115	0.132697	2.91546	1.54372	up
Lmnn002886	C23H26O11	1'-O-(3,4-Dihydroxyphenethyl)-O-caffeoyl-glucoside	1'-O-(3,4-二羟基苯乙基)-O-咖啡酰基-葡萄糖苷	Phenolic acids	酚酸类	Phenolic acids	酚酸类	-	3	48498.3	33842.9	36832.2	266870	155908	163167	1.649	0.0472259	4.91674	2.2977	up
Qmkp093004	C9H7NO	Indole-3-carboxaldehyde	吲哚-3-甲醛	Alkaloids	生物碱	Plumerane	吲哚类生物碱	487-89-8	1	7.15724e+06	2.69979e+06	3.50031e+06	6.58678e+06	1.06532e+07	1.0017e+07	1.29641	0.0682986	2.0406	1.02899	up
Zmdp003228	C26H28O13	Daidzein-7-O-apiosyl(1→6)glucoside*	大豆苷元-7-O-芹糖基(1→6)葡萄糖苷*	Flavonoids	黄酮	Isoflavones	异黄酮	-	3	56146.3	45098.7	66265.3	21671.8	4998.44	5886.53	1.50251	0.00552549	0.194357	-2.36322	down
Rfmb091	C18H32O3	9S-Hydroxy-10E,12Z-octadecadienoic acid*	9S-羟基-10E,12Z-十八碳二烯酸*	Lipids	脂质	Free fatty acids	游离脂肪酸	15514-85-9	1	931627	776769	1.09772e+06	2.56681e+06	1.8993e+06	1.52693e+06	1.53641	0.0625255	2.13571	1.09471	up
Hmmn002544	C16H20O9	Ferulic acid-4-O-glucoside	阿魏酸-4-O-葡萄糖苷	Phenolic acids	酚酸类	Phenolic acids	酚酸类	117405-51-3	1	216582	260824	254681	138785	124387	97895	1.60914	0.0026899	0.493203	-1.01975	down
MWSHY0189	C21H20O10	Apigenin-7-O-glucoside(Cosmosiin)	芹菜素-7-O-葡萄糖苷	Flavonoids	黄酮	Flavones	黄酮	578-74-5	2	76749.4	122852	374680	505562	969604	878022	1.4291	0.0317511	4.09762	2.03479	up
MWSHY0153	C20H20O4	Isobavachalcone	补骨脂乙素	Flavonoids	黄酮	Chalcones	查耳酮	20784-50-3	3	78636.9	75426.5	113724	469905	402349	777115	1.64187	0.0558623	6.15925	2.62276	up
MWSmce692	C18H30O2	γ-Linolenic Acid	γ-亚麻酸	Lipids	脂质	Free fatty acids	游离脂肪酸	506-26-3	1	525566	507606	524251	1.27769e+06	1.12503e+06	1.21297e+06	1.69326	0.00364661	2.32158	1.21511	up
MWSHY0137	C15H12O5	Naringenin (5,7,4'-Trihydroxyflavanone)	柚皮素	Flavonoids	黄酮	Flavanones	二氢黄酮	480-41-1	3	26108	8093.74	15901.8	76158.2	61845.6	125785	1.54222	0.0581044	5.26487	2.3964	up
Hmyp003337	C18H20O6	Tabaisocoumarin D	烟草异香豆素 D	Others	其它类	Chromone	色酮类	-	3	1.26819e+06	517677	1.40824e+06	2.94662e+06	3.21494e+06	4.24607e+06	1.49921	0.0101429	3.25839	1.70416	up
pme0193	C5H10N2O3	L-Glutamine	L-谷氨酰胺	Amino acids and derivatives	氨基酸及其衍生物	Amino acids and derivatives	氨基酸及其衍生物	56-85-9	3	2.22768e+06	1.1596e+06	1.84435e+06	236538	360803	791137	1.48159	0.0351515	0.265401	-1.91376	down
pmb0863	C24H46NO7P	LysoPC 16:2(2n isomer)	溶血磷脂酰胆碱 16:2(2n异构)	Lipids	脂质	LPC	溶血磷脂酰胆碱	-	2	51750.2	43052.1	48516	169706	132103	185056	1.67079	0.0163752	3.39709	1.7643	up
Zmjp003163	C12H18O3	Jasmonic acid	茉莉酸	Organic acids	有机酸	Organic acids	有机酸	77026-92-7	2	335552	308273	596599	2.68077e+06	1.81027e+06	2.40144e+06	1.64198	0.010838	5.55655	2.47419	up
pmd0146	C28H54NO7P	LysoPC 20:2(2n isomer)	溶血磷脂酰胆碱 20:2(2n异构)	Lipids	脂质	LPC	溶血磷脂酰胆碱	-	3	264706	303579	230180	631658	473145	630035	1.61771	0.0164582	2.17271	1.1195	up
Lmbn005369	C18H32O3	13(S)-HODE;13(S)-Hydroxyoctadeca-9Z,11E-dienoic acid*	13-羟基十八烷基-9,11-二烯酸*	Lipids	脂质	Free fatty acids	游离脂肪酸	10219-69-9	1	656656	526308	761629	2.02408e+06	1.40779e+06	1.23263e+06	1.5712	0.0542671	2.3987	1.26225	up
Lmhp009773	C27H46O9	1-α-Linolenoyl-glycerol-3-O-glucoside*	1-α-亚麻酸甘油酯-3-O-葡萄糖苷*	Lipids	脂质	Glycerol ester	甘油酯	-	1	216658	610892	510448	1.13436e+06	1.14984e+06	692223	1.30537	0.0489576	2.22453	1.1535	up
pmn001497	C33H44N2O3	Dendrocrepine*	玫瑰石斛碱*	Alkaloids	生物碱	Alkaloids	生物碱	51020-39-4	1	8.9734e+06	1.06266e+07	1.00593e+07	3.8402e+07	2.77704e+07	2.77741e+07	1.66636	0.0244969	3.16753	1.66336	up
Lmhp008718	C25H48NO7P	LysoPC 17:2	溶血磷脂酰胆碱 17:2	Lipids	脂质	LPC	溶血磷脂酰胆碱	-	2	81207.3	111547	106004	230493	192322	363520	1.54483	0.0842083	2.63201	1.39617	up
MWS0132	C20H32N6O12S2	Oxiglutatione	氧化谷胱甘肽	Amino acids and derivatives	氨基酸及其衍生物	Amino acids and derivatives	氨基酸及其衍生物	27025-41-8	3	794496	684774	698197	297429	333403	392431	1.65297	0.00118705	0.469933	-1.08947	down
pmd0136	C26H54NO7P	LysoPC 18:0(2n isomer)	溶血磷脂酰胆碱 18:0(2n异构)	Lipids	脂质	LPC	溶血磷脂酰胆碱	-	1	281751	593520	400976	1.17827e+06	860647	566886	1.30341	0.112068	2.04177	1.02982	up
pmn001684	C12H18O4	Tuberonic Acid	Tuberonic Acid	Organic acids	有机酸	Organic acids	有机酸	124649-26-9	1	11408.2	8793.82	8920.97	572188	376779	756431	1.68927	0.036388	58.5584	5.87181	up
pmb3075	C16H16O7	3-O-p-Coumaroylshikimic acid	3-O-对香豆酰莽草酸	Phenolic acids	酚酸类	Phenolic acids	酚酸类	-	3	206532	196777	73919.6	814245	1.14746e+06	973583	1.59213	0.00591411	6.15069	2.62075	up
pmd0147	C28H54NO7P	LysoPC 20:2	溶血磷脂酰胆碱 20:2	Lipids	脂质	LPC	溶血磷脂酰胆碱	-	3	262251	296130	210195	659646	476029	606373	1.60888	0.0147165	2.26659	1.18052	up
MA10074217	C9H7NO	4-Hydroxyquinoline	4-羟基喹啉	Alkaloids	生物碱	Quinoline alkaloids	喹啉类生物碱	611-36-9	2	83804.7	133669	119897	566041	1.11714e+06	323551	1.54295	0.140719	5.94815	2.57244	up
Wmkn002777	C27H30O13	7-Hydroxy-3''-methoxy-isoflavone-7-primeveroside	7-羟基-3''-甲氧基-异黄酮-7-樱草糖苷	Flavonoids	黄酮	Isoflavones	异黄酮	-	3	38872	32223.2	36011	388084	162640	133357	1.59384	0.139309	6.38694	2.67513	up
MWS4312	C4H6O3	Butanone acid	丁酮酸	Organic acids	有机酸	Organic acids	有机酸	600-18-0	3	56158.9	168761	80303.1	276033	270090	223528	1.42724	0.0286985	2.5216	1.33434	up
Lmhp007598	C27H52NO7P	LysoPC 19:2(2n isomer)	溶血磷脂酰胆碱 19:2(2n异构)	Lipids	脂质	LPC	溶血磷脂酰胆碱	-	2	307488	242910	518159	993281	610649	896956	1.45675	0.0324527	2.34043	1.22677	up
HJN028	C15H16O3	2-(4-Hydroxybenzyl)-4-(methoxymethyl)phenol	2-(4-羟基苄基)-4-(甲氧基甲基)苯酚	Phenolic acids	酚酸类	Phenolic acids	酚酸类	-	3	21016.1	29070.2	59760.4	255983	156452	207788	1.59344	0.0163368	5.64627	2.4973	up
Lmyn006221	C33H60O14	Gingerglycolipid C	姜糖脂 C	Lipids	脂质	Glycerol ester	甘油酯	-	1	41408.6	121106	73720.1	256690	146749	100202	1.16735	0.186008	2.13195	1.09217	up
mws1336	C7H7NO2	4-Aminobenzoic acid	4-氨基苯甲酸	Phenolic acids	酚酸类	Phenolic acids	酚酸类	150-13-0	3	1.38591e+06	1.44331e+06	1.29873e+06	3.18489e+06	1.55188e+07	2.1219e+06	1.2056	0.324782	5.04501	2.33486	up
Lmhp010908	C27H54NO7P	LysoPC 19:1	溶血磷脂酰胆碱 19:1	Lipids	脂质	LPC	溶血磷脂酰胆碱	-	1	71024.8	120586	97083.8	240650	188584	159053	1.49735	0.0320702	2.03775	1.02698	up
Qmxp101615	C22H36O3	Ent-3β-Acetoxyisopimar-15-8β-ol	对映-3β-乙酰氧基异海松-15-烯-8β-醇	Terpenoids	萜类	Ditepenoids	二萜	-	2	113596	132234	130539	326500	352682	192718	1.53166	0.0773501	2.31661	1.21202	up
pme3096	C3H5NO4	Aminomalonic acid	氨基丙二酸	Organic acids	有机酸	Organic acids	有机酸	1068-84-4	3	1.14523e+06	2.56537e+06	2.87822e+06	3.2166e+06	2.52823e+06	7.67832e+06	1.01472	0.291699	2.03726	1.02663	up
pme3217	C15H12O4	Isoliquiritigenin	异甘草素	Flavonoids	黄酮	Chalcones	查耳酮	961-29-5	3	47651.5	32365.7	19891.5	117891	70341.6	174247	1.47708	0.0916018	3.6281	1.85921	up
Lhmp091601	C52H84O21	Demethylsoyaponin I rhamnose arabinose glucose rhamnoside	去甲大豆皂苷I鼠李糖阿拉伯糖葡萄糖鼠李糖苷	Terpenoids	萜类	Triterpene Saponin	三萜皂苷	-	3	4940.45	18158.4	7676.46	9953.08	51325.6	27993.5	1.06879	0.240121	2.90077	1.53644	up
pmb2228	C27H56NO7P	LysoPC 19:0	溶血磷脂酰胆碱 19:0	Lipids	脂质	LPC	溶血磷脂酰胆碱	108273-88-7	3	33171.4	22867.4	53741.2	140003	56348.6	55761.4	1.21941	0.226486	2.29653	1.19946	up
pma6460	C16H18O8	4-O-p-Coumaroylquinic acid	4-O-对香豆酰奎宁酸	Phenolic acids	酚酸类	Phenolic acids	酚酸类	32451-86-8	3	55729.2	85486.6	56805.3	132907	157233	222922	1.55201	0.0466374	2.59095	1.37348	up
pme0075	C7H11NO5	N-Acetyl-L-glutamic acid	N-乙酰-L-谷氨酸	Amino acids and derivatives	氨基酸及其衍生物	Amino acids and derivatives	氨基酸及其衍生物	1188-37-0	3	1.75024e+06	1.73659e+06	2.0943e+06	814766	651423	593289	1.65414	0.00257002	0.369008	-1.43828	down
pmp001270	C24H48NO7P	LysoPC 16:1	溶血磷脂酰胆碱 16:1	Lipids	脂质	LPC	溶血磷脂酰胆碱	76790-27-7	1	540716	311100	704871	2.13831e+06	1.54198e+06	1.39107e+06	1.55558	0.0202242	3.25779	1.70389	up
mws4063	C21H22O4	Licochalcone E	甘草查耳酮 E	Flavonoids	黄酮	Chalcones	查耳酮	864232-34-8	3	20836.4	13992.9	20927.4	58305.4	50557.5	103569	1.58024	0.0845729	3.80999	1.92979	up
MWSmce689	C19H32O2	Methyl linolenate	亚麻酸甲酯	Lipids	脂质	Free fatty acids	游离脂肪酸	301-00-8	3	166098	148037	252826	1.03761e+06	629779	986281	1.6332	0.0264446	4.68051	2.22667	up
Lmbp000123	C6H13NO2S	L-Homomethionine	L-高甲硫氨酸	Amino acids and derivatives	氨基酸及其衍生物	Amino acids and derivatives	氨基酸及其衍生物	25148-30-5	3	1.97782e+06	611477	5.50618e+06	146114	206848	422716	1.40591	0.235963	0.0958162	-3.38359	down
mws5038	C12H22O11	Isomaltulose	异麦芽酮糖	Others	其它类	Saccharides	糖类	13718-94-0	3	2.31531e+06	3.90986e+06	4.3016e+06	1.74754e+06	2.03286e+06	1.07104e+06	1.3872	0.071136	0.460867	-1.11758	down
mws0373	C6H10O3	4-Methyl-2-oxovalerate	4-甲基-2-氧代戊酸	Organic acids	有机酸	Organic acids	有机酸	816-66-0	3	5108.5	15268.3	9370.77	89376.6	85377.3	96850.5	1.63636	6.29107e-05	9.1303	3.19066	up
Hmyn006303	C27H47O12P	LysoPI 18:3	溶血磷脂酰肌醇 18:3	Lipids	脂质	Glycerol ester	甘油酯	-	3	139106	222916	216608	518875	403504	579708	1.58489	0.0130904	2.59593	1.37625	up
pme0008	C6H13N3O3	L-Citrulline	L-瓜氨酸	Amino acids and derivatives	氨基酸及其衍生物	Amino acids and derivatives	氨基酸及其衍生物	372-75-8	3	1.74146e+06	1.36354e+06	1.41485e+06	533029	500186	784703	1.60735	0.00467316	0.402208	-1.31398	down
Zaln004057	C16H16O8	4-caffeoylshikimic acid	4-咖啡酰莽草酸	Phenolic acids	酚酸类	Phenolic acids	酚酸类	-	1	383556	370124	186347	544727	679353	705270	1.41838	0.0168723	2.05244	1.03734	up
Lskp211346	C21H32O4	Neocaesalpin E	Neocaesalpin E	Terpenoids	萜类	Ditepenoids	二萜	-	1	1.64792e+06	1.19952e+06	1.67959e+06	1.03571e+07	6.62487e+06	6.83342e+06	1.66345	0.0319241	5.26072	2.39526	up
Zmdp003677	C26H28O13	Daidzein-7-O-Glucoside-4'-O-Apioside*	大豆苷元-7-O-葡萄糖苷-4'-O-芹糖苷*	Flavonoids	黄酮	Isoflavones	异黄酮	108069-01-8	3	57405.8	44806.2	38998.9	18778	28893.8	16661.1	1.51987	0.0222301	0.45558	-1.13422	down
Lhdp091316	C42H68O14	Soyasaponin B glucuronic acid glucoside	大豆皂苷元B葡萄糖醛酸葡萄糖苷	Terpenoids	萜类	Triterpene Saponin	三萜皂苷	-	3	20888.9	24807.3	37477.9	48140.3	90383.2	45507.8	1.37396	0.135816	2.2126	1.14575	up
pmn001498	C33H44N2O3	Isodendrocrepine*	异玫瑰石斛碱*	Alkaloids	生物碱	Alkaloids	生物碱	50906-94-0	1	2.54995e+06	5.0981e+06	4.88108e+06	1.2962e+07	7.49667e+06	4.65787e+06	1.13303	0.221222	2.00465	1.00335	up
Zjgp101338	C48H74O17	glyyunnansapogenin I-GlcA-Glc-Glc	云南甘草皂苷元I-葡萄糖醛酸基-二葡萄糖苷	Terpenoids	萜类	Triterpene Saponin	三萜皂苷	-	2	12746.9	35513.8	14574.9	22100.4	72363.8	39623.2	1.05165	0.246458	2.13394	1.09352	up
mws0359	C15H30O2	Pentadecanoic Acid	十五烷酸	Lipids	脂质	Free fatty acids	游离脂肪酸	1002-84-2	2	709053	901324	747319	403371	303346	469689	1.56784	0.0073177	0.498964	-1.00299	down
Hmjp003400	C19H16O3	1,7-Bis-(4-hydroxyphenyl)-2,4,6-heptatrienone	1,7-双(4-羟苯基)-2,4,6-庚三烯-1-酮	Others	其它类	Ketone compounds	酮类化合物	-	2	232721	234144	271580	1.07186e+06	918155	908655	1.69095	0.00364766	3.92537	1.97283	up
MWSmce119	C6H14N4O2	L-Arginine	L-精氨酸	Amino acids and derivatives	氨基酸及其衍生物	Amino acids and derivatives	氨基酸及其衍生物	74-79-3	2	2.8371e+07	2.11522e+07	2.42106e+07	1.07114e+07	7.89126e+06	1.5134e+07	1.51335	0.0109117	0.457548	-1.12801	down
Lmgp003335	C21H20O10	4',5-Dihydroxyisoflavone-7-O-galactoside	5,4'-二羟基异黄酮-7-O-半乳糖苷	Flavonoids	黄酮	Isoflavones	异黄酮	-	2	294357	78488.9	277605	502568	830019	965984	1.39918	0.0385633	3.53381	1.82123	up
MWSslk163	C20H20O4	Isobavachin	异补骨脂黄酮	Flavonoids	黄酮	Flavanones	二氢黄酮	31524-62-6	3	22072.8	11398.8	27836.3	79935.6	55117.3	47588	1.49852	0.0356352	2.97907	1.57486	up
Lchp000218	C11H12O4	(R)-3-ethyl-7-hydroxy-6-methoxyphthalide	(R)-3-乙基-7-羟基-6-甲氧基苯酞	Others	其它类	Others	其它	-	2	843620	766465	1.3512e+06	2.43962e+06	4.13987e+06	2.68326e+06	1.56622	0.0461644	3.12795	1.64522	up
mws0628	C7H6O2	4-Hydroxybenzaldehyde	4-羟基苯甲醛	Phenolic acids	酚酸类	Phenolic acids	酚酸类	123-08-0	1	2.33203e+06	2.98423e+06	2.61724e+06	5.95894e+06	6.35962e+06	4.9813e+06	1.64365	0.00756665	2.18061	1.12473	up
Lmgn000219	C4H6O3	Succinic semialdehyde	琥珀酸半醛	Organic acids	有机酸	Organic acids	有机酸	692-29-5	3	49264.4	147510	113750	282235	248735	186069	1.34893	0.028284	2.30912	1.20735	up
Lmtp004722	C16H12O8	Mearnsetin	3,5,7,3',5'-五羟基-4'-甲氧基黄酮	Flavonoids	黄酮	Flavones	黄酮	16805-10-0	3	10297.2	21571.1	11042.4	29593.5	51991.6	32321.8	1.46054	0.0586968	2.65451	1.40845	up
Lmbn002739	C9H8O3	3-Hydroxycinnamic Acid	3-羟基肉桂酸	Phenolic acids	酚酸类	Phenolic acids	酚酸类	14755-02-3	2	1.36347e+06	1.32515e+06	1.70145e+06	568136	679464	674163	1.65404	0.0143028	0.437752	-1.19182	down
Zmjp000182	C7H16N4O2	N-Monomethyl-L-arginine	N-单甲基-L-精氨酸	Amino acids and derivatives	氨基酸及其衍生物	Amino acids and derivatives	氨基酸及其衍生物	17035-90-4	3	734329	552644	804324	205071	204042	408486	1.50837	0.0140365	0.390953	-1.35493	down
Wagp009079	C21H22O8	3,5,6,7,8,4'-Hexamethoxyflavone	3,5,6,7,8,4'-六甲氧基黄酮	Flavonoids	黄酮	Flavones	黄酮	34170-18-8	2	54394.8	81219.3	99091.4	9654.99	65321.9	31878	1.13261	0.112439	0.455272	-1.1352	down
Sayp010477	C21H28O5	phanginin A	phanginin A	Terpenoids	萜类	Ditepenoids	二萜	-	1	975781	469796	602456	257147	254895	236368	1.54717	0.103327	0.365429	-1.45234	down
Lmmn003663	C14H18O9	5-Glucosyloxy-2-Hydroxybenzoic acid methyl ester	5-葡萄糖氧基-2-羟基苯甲酸甲酯	Phenolic acids	酚酸类	Phenolic acids	酚酸类	-	3	352110	67119.9	84541.3	26183.2	42109.8	68527.9	1.15977	0.315334	0.271593	-1.88048	down
pmn001382	C25H24O12	Isochlorogenic acid A*	异绿原酸 A*	Phenolic acids	酚酸类	Phenolic acids	酚酸类	2450-53-5	3	20208	39123.5	34483.4	112411	78956.4	100730	1.58334	0.00829958	3.11355	1.63856	up
pmn001384	C25H24O12	Isochlorogenic acid C*	异绿原酸 C*	Phenolic acids	酚酸类	Phenolic acids	酚酸类	57378-72-0	3	20208	39123.5	34483.4	112411	78956.4	100730	1.58334	0.00829958	3.11355	1.63856	up
pmp000194	C24H22O13	6''-O-Malonylgenistin	6''-O-丙二酰染料木苷	Flavonoids	黄酮	Isoflavones	异黄酮	51011-05-3	3	2.27104e+06	306322	619945	75069.4	147243	185764	1.3776	0.266415	0.127631	-2.96994	down
Lchp000221	C11H10O4	(Z)-3-Ethylidene-7-hydroxy-6-methoxyphthalide	(Z)-3-亚乙基-7-羟基-6-甲氧基苯酞	Others	其它类	Others	其它	-	2	574200	585114	735990	1.97316e+06	1.47535e+06	2.89276e+06	1.59947	0.0681255	3.34578	1.74234	up
Lmhn004976	C16H12O6	Aracarpene 2	9-甲氧基-6H-[1]苯并呋喃[3,2-c]色烯-3,4,7-三醇	Flavonoids	黄酮	Isoflavones	异黄酮	-	3	3544.66	5061.6	3603.44	14003.8	5052.76	9536.57	1.32295	0.164785	2.34183	1.22764	up
Lmhp011388	C21H36O4	2-α-Linolenoyl-glycerol*	2-α-亚麻酸甘油酯*	Lipids	脂质	Glycerol ester	甘油酯	55268-58-1	1	621732	467812	526244	973458	1.06162e+06	1.88922e+06	1.49862	0.115428	2.42872	1.2802	up
pmp001079	C27H30O15	Luteolin-7-O-neohesperidoside (Lonicerin)	木犀草素-7-O-新橘皮糖苷 (忍冬苷)	Flavonoids	黄酮	Flavones	黄酮	25694-72-8	3	11230.8	9093.48	12225.1	35876.2	12303.7	20211.7	1.22476	0.225142	2.10116	1.07119	up
Lmsp004670	C27H30O15	Kaempferol-3-O-glucoside-7-O-rhamnoside*	山柰酚-3-O-葡萄糖苷-7-O-鼠李糖苷*	Flavonoids	黄酮	Flavonols	黄酮醇	2392-95-2	3	11230.8	9093.48	12225.1	35876.2	12303.7	20211.7	1.22476	0.225142	2.10116	1.07119	up
MWSslk254	C27H30O15	Kaempferol-3-O-glucorhamnoside*	山柰酚-3-O-葡萄糖鼠李糖苷*	Flavonoids	黄酮	Flavonols	黄酮醇	40437-72-7	3	11230.8	9093.48	12225.1	35876.2	12303.7	20211.7	1.22476	0.225142	2.10116	1.07119	up
pmb2654	C19H27NO12	Anthranilate-1-O-Sophoroside	邻氨基苯甲酸-1-O-槐糖苷	Phenolic acids	酚酸类	Phenolic acids	酚酸类	-	3	1.11287e+06	3.4634e+06	1.26961e+06	562215	753628	422316	1.3836	0.211361	0.297331	-1.74986	down
pme3967	C12H17N5O5	2-(Dimethylamino)guanosine	2-(二甲基氨基)鸟苷	Nucleotides and derivatives	核苷酸及其衍生物	Nucleotides and derivatives	核苷酸及其衍生物	2140-67-2	3	1.03696e+06	727228	1.12259e+06	1.96428e+06	1.42092e+06	2.46264e+06	1.46212	0.0661123	2.02573	1.01844	up
Lmtn002565	C14H18O9	1-O-Vanilloyl-D-Glucose	1-O-香草酰-D-葡萄糖	Phenolic acids	酚酸类	Phenolic acids	酚酸类	-	3	405314	80781.3	76290.9	18242.3	45225	67321.2	1.17448	0.316899	0.23256	-2.10433	down
mws4074	C20H20O4	Glabranine	光甘草宁	Flavonoids	黄酮	Flavanones	二氢黄酮	41983-91-9	2	14714.5	13521.2	29987.1	140654	126546	149606	1.6484	0.000210174	7.15881	2.83972	up
Lmgp004731	C21H20O10	Genistein-7-O-galactoside	染料木素-7-O-半乳糖苷	Flavonoids	黄酮	Isoflavones	异黄酮	-	2	507439	55423.9	295919	499331	902751	757549	1.13584	0.0700294	2.51476	1.33042	up
MWSslk006	C10H12O4	Ethyl Vanillate	香草酸乙酯	Phenolic acids	酚酸类	Phenolic acids	酚酸类	617-05-0	3	7883.6	12914.9	6071.93	26598.8	23002.3	7996.01	1.05461	0.206803	2.14352	1.09998	up
pme0057	C4H9NO2S	L-Homocysteine	L-高半胱氨酸	Amino acids and derivatives	氨基酸及其衍生物	Amino acids and derivatives	氨基酸及其衍生物	6027-13-0	3	114961	81690.8	47475.9	113200	144758	412743	1.1674	0.271107	2.74733	1.45803	up
Zabp008827	C22H22O4	3',5-dihydroxy-2-(p-hydroxybenzyl)-3-methoxybibenzyl	3',5-二羟基-2-(对-羟苄基)-3-甲氧联苄	Others	其它类	Others	其它	-	2	138451	345751	680216	1.27227e+06	959485	572678	1.19968	0.104243	2.40844	1.2681	up
MWSHY0182	C18H16O3	Ipriflavone	7-异丙氧基异黄酮	Flavonoids	黄酮	Isoflavones	异黄酮	35212-22-7	3	10697.7	9148.41	12343.2	3969.64	5893.15	5723.55	1.57109	0.0107211	0.484208	-1.0463	down
Lmjp003655	C22H22O11	6-C-MethylKaempferol-3-glucoside	6-甲基山柰酚-3-O-葡萄糖苷	Flavonoids	黄酮	Flavones	黄酮	-	3	42608.8	36016.1	47696.1	78986.3	143780	47932.3	1.21378	0.229165	2.14294	1.09959	up
pmp000411	C26H28O14	Genistein-8-C-apiosyl(1→6)glucoside	染料木素-8-C-芹糖基(1→6)葡萄糖苷	Flavonoids	黄酮	Isoflavones	异黄酮	-	3	118118	46297.4	39697.6	8779.37	4906.71	31069.6	1.35602	0.159447	0.219269	-2.18922	down
Lmyn012274	C30H46O4	3,25-Epoxy-3-hydroxyolean-18-en-28-oic acid (Semimoronic acid)	3,25-环氧-3-羟基齐墩果-18-烯-28-酸 (3,25-环氧模绕醇酸)	Terpenoids	萜类	Triterpene	三萜	102053-38-3	2	53772.7	53521.4	48478.5	98530.8	110882	109853	1.67989	0.0016724	2.04956	1.03531	up
Hmln002199	C23H22O13	Quercetin-3-O-(6''-O-acetyl)galactoside	槲皮素-3-O-(6''-O-乙酰)半乳糖苷	Flavonoids	黄酮	Flavonols	黄酮醇	-	3	115832	190961	217127	59657.8	107014	67188.5	1.42873	0.0671884	0.446368	-1.16369	down
Lhdp091318	C42H66O14	Soyasaponin E glucuronic acid glucoside	大豆皂苷元E葡萄糖醛酸葡萄糖苷	Terpenoids	萜类	Triterpene Saponin	三萜皂苷	-	3	6108.85	10510.5	2880.33	9333.35	23157	9695.87	1.08895	0.234911	2.16343	1.11332	up
pme1119	C10H12N4O5	Inosine	肌苷	Nucleotides and derivatives	核苷酸及其衍生物	Nucleotides and derivatives	核苷酸及其衍生物	58-63-9	3	199298	384326	298109	1.17921e+06	920454	599337	1.52739	0.0576072	3.06102	1.61401	up
pmp000197	C42H68O14	Soyasaponin βb'	大豆皂苷 βb'	Terpenoids	萜类	Triterpene Saponin	三萜皂苷	-	3	20791.3	27343	27779.6	39713.6	95929.5	44296.8	1.35806	0.192589	2.37032	1.24508	up
Lmgn000160	C4H8N2O3	3-Ureidopropionic Acid	3-脲基丙酸	Organic acids	有机酸	Organic acids	有机酸	462-88-4	3	195078	224830	312233	64697.4	92707.3	112024	1.56849	0.0347031	0.368	-1.44222	down
MWStz191	C21H22O12	Taxifolin-3'-O-glucoside	花旗松素-3'-O-葡萄糖苷	Flavonoids	黄酮	Flavanonols	二氢黄酮醇	31106-05-5	2	12380.1	12765.9	10627.3	84517.7	85719.1	51840.4	1.66915	0.0301107	6.2079	2.63411	up
pme2244	C11H11NO2	3-Indolepropionic acid	3-吲哚丙酸	Alkaloids	生物碱	Plumerane	吲哚类生物碱	830-96-6	2	75576.3	28493.3	15892.6	82809	114629	96020.9	1.29253	0.06654	2.44626	1.29058	up
Lhmp122023	C19H20O12	3-O-caffeoyl malonyl quinic acid	3-O-咖啡酰丙二酰奎宁酸	Others	其它类	Others	其它	-	2	429184	72669.7	141635	59881.5	64904.9	82224.6	1.08502	0.314033	0.321701	-1.63621	down
mws1422	C15H14O5	Epiafzelechin	表阿夫儿茶精	Flavonoids	黄酮	Flavanols	黄烷醇类	24808-04-6	3	392607	100817	166432	29208.6	81656.1	121307	1.14166	0.243655	0.351852	-1.50696	down
mws0014	C10H10O4	Ferulic acid	阿魏酸	Phenolic acids	酚酸类	Phenolic acids	酚酸类	537-98-4	3	711245	1.43589e+06	1.22479e+06	499478	443072	548425	1.47741	0.0975588	0.442173	-1.17732	down
pmb2657	C10H18N4O6	Argininosuccinic acid	精氨基琥珀酸	Organic acids	有机酸	Organic acids	有机酸	2387-71-5	3	48289.6	70837.9	138049	10336.7	31632.5	17248.7	1.45885	0.127644	0.230261	-2.11866	down
MWS1848	C8H8O2	Phenyl acetate	乙酸苯酯	Phenolic acids	酚酸类	Phenolic acids	酚酸类	122-79-2	3	78343.7	36531.3	52334.7	20595	34075.7	28393.1	1.33786	0.137961	0.496764	-1.00937	down
MWSmce024	C16H18O9	Scopoletin-7-O-glucoside (Scopolin)	东莨菪内酯-7-O-葡萄糖苷 (东莨菪苷)	Lignans and Coumarins	木脂素和香豆素	Coumarins	香豆素	531-44-2	3	222569	105600	71000.7	292151	397031	128450	1.03715	0.214923	2.04833	1.03445	up
Lmhp010573	C27H48O9	1-Linoleoylglycerol-3-O-glucoside*	1-亚油酰甘油酯-3-O-葡萄糖苷*	Lipids	脂质	Glycerol ester	甘油酯	-	1	32115.1	72639.5	56113.1	185673	104373	174453	1.48558	0.0403776	2.88747	1.5298	up
HJN076	C27H32O13	Pinocembrin-7-O-neohesperidoside	乔松素-7-O-新橘皮糖苷	Flavonoids	黄酮	Flavanones	二氢黄酮	13241-31-1	3	6931.34	3769.97	9397.14	37119.5	24083.9	25790.8	1.58435	0.0204811	4.3284	2.11384	up
Lskp211359	C20H30O4	6β-Hydroxyisovouacapenol C	6β-Hydroxyisovouacapenol C	Terpenoids	萜类	Ditepenoids	二萜	-	3	553602	635720	635597	1.59904e+06	1.61259e+06	1.32416e+06	1.67481	0.00686804	2.48547	1.31352	up
Lmmn000214	C18H32O15	Solatriose	茄三糖	Others	其它类	Saccharides	糖类	528-40-5	3	71995.4	117735	123193	19746.8	22105	25631.9	1.65048	0.0359228	0.215656	-2.2132	down
Wmzn000227	C6H10O4	2,2-Dimethylsuccinic acid	2,2-二甲基琥珀酸	Organic acids	有机酸	Organic acids	有机酸	597-43-3	3	14034.1	9611.79	14426.8	1311.11	1091.85	3427.25	1.59003	0.00920429	0.153134	-2.70714	down
Zmhn004909	C21H18O13	3,4-Digalloylshikimic acid	3,4-二没食子酰莽草酸	Phenolic acids	酚酸类	Phenolic acids	酚酸类	-	3	83394.5	36274.4	111228	140847	246074	94247.2	1.11701	0.196649	2.08391	1.05929	up
Lmdp003994	C23H24O10	6,4'-Dimethoxyisoflavone-7-O-glucoside (Wistin)	多花紫藤苷	Flavonoids	黄酮	Isoflavones	异黄酮	19046-26-5	2	1.9693e+06	669502	1.61453e+06	2.38702e+06	4.52773e+06	2.14737e+06	1.19134	0.156423	2.13059	1.09125	up
Lmnp102580	C26H28O14	Apigenin-6-C-(2''-xylosyl)glucoside	芹菜素-6-C-(2''-木糖基)葡萄糖苷	Flavonoids	黄酮	Flavones	黄酮	-	3	84901.4	23083.5	50689.7	11031.1	15437.4	31997.3	1.19458	0.19468	0.368463	-1.44041	down
Lasp010382	C21H34O3	Ent-16beta-Methoxy-19-Kauranoic Acid	对映-16-甲氧基-19-贝壳杉酸	Terpenoids	萜类	Ditepenoids	二萜	38308-35-9	2	291589	373567	484343	898308	938109	1.62254e+06	1.5508	0.0747794	3.0091	1.58933	up
Zmyn000155	C7H14N2O3	N-α-Acetyl-L-ornithine	N-α-乙酰基-L-鸟氨酸	Amino acids and derivatives	氨基酸及其衍生物	Amino acids and derivatives	氨基酸及其衍生物	6205-08-9	2	96259	61381.8	99926	20765.9	46359.6	33568.2	1.47452	0.0306144	0.390942	-1.35497	down
Lmhp010334	C27H48O9	2-Linoleoylglycerol-1-O-glucoside*	2-亚油酰甘油酯-1-O-葡萄糖苷*	Lipids	脂质	Glycerol ester	甘油酯	-	1	52121.5	30712.5	43400.5	169144	161118	91786.2	1.57147	0.0493693	3.34337	1.7413	up
Lmhp011562	C21H36O4	1-α-Linolenoyl-glycerol*	1-α-亚麻酸甘油酯*	Lipids	脂质	Glycerol ester	甘油酯	-	1	585705	711646	610319	970393	1.45736e+06	2.04673e+06	1.4792	0.108576	2.34552	1.22991	up
Lmhp009384	C33H58O14	1-Linoleoylglycerol-2,3-di-O-glucoside*	1-亚油酰甘油酯-2,3-二-O-葡萄糖苷*	Lipids	脂质	Glycerol ester	甘油酯	-	1	26922.2	20391.8	20777.9	66786	70822.3	42328.5	1.58608	0.0460416	2.64256	1.40193	up
MWSHY0107	C20H20O4	Bavachin	补骨脂二氢黄酮	Flavonoids	黄酮	Flavanones	二氢黄酮	19879-32-4	2	12946.8	5922.71	1064.5	8969.77	17525.4	125314	1.08795	0.361088	7.61559	2.92895	up
Hmcp001628	C29H34O18	Limocitrin-3,7-di-O-glucoside	柠檬素-3,7-O-二葡萄糖苷	Flavonoids	黄酮	Flavonols	黄酮醇	-	3	12902	3223.93	11504.4	27077.6	18187.6	63140.8	1.30969	0.184528	3.92344	1.97212	up
pmp000384	C21H22O9	Isoliquiritin	异甘草苷	Flavonoids	黄酮	Chalcones	查耳酮	5041-81-6	3	71568.7	52038.8	65767.2	83577.9	111828	285776	1.21714	0.263184	2.5409	1.34534	up
Zmdp004305	C28H24O9	Daidzein-7-O-(2''-benzoyl)rhamnoside	大豆苷元-7-O-(2''-苯甲酰)鼠李糖苷	Flavonoids	黄酮	Isoflavones	异黄酮	-	3	220322	35330.6	75007.3	14246.7	30723.4	18627	1.32105	0.253648	0.192334	-2.37831	down
pmp000117	C22H24O9	3,5,6,7,8,3',4'-Heptamethoxyflavone	3,5,6,7,8,3',4'-七甲氧基黄酮	Flavonoids	黄酮	Flavonols	黄酮醇	1178-24-1	2	17805.1	24782.9	27280.8	1592.49	2667.21	13462.6	1.37576	0.0243964	0.253651	-1.97908	down
mws0913	C21H20O11	Kaempferol-3-O-galactoside (Trifolin)*	山柰酚-3-O-半乳糖苷(三叶豆苷)*	Flavonoids	黄酮	Flavonols	黄酮醇	23627-87-4	3	98546.9	74800.7	224132	63305.1	52019	54257.2	1.25479	0.242289	0.426642	-1.2289	down
mws1038	C11H22N2O4S	Pantetheine	泛酰巯基乙胺	Alkaloids	生物碱	Alkaloids	生物碱	496-65-1	3	14352.1	5694.32	25993.9	34556.1	52252.5	76216.6	1.38084	0.0649436	3.54093	1.82413	up
mws1014	C10H8O5	Fraxetin (7,8-Dihydroxy-6-methoxycoumarin)	秦皮素	Lignans and Coumarins	木脂素和香豆素	Coumarins	香豆素	574-84-5	2	753283	623475	945816	2.09944e+06	2.0236e+06	2.0567e+06	1.65248	0.00364709	2.66073	1.41182	up
Lskp211364	C26H38O9	Caesalminaxin J	Caesalminaxin J	Terpenoids	萜类	Ditepenoids	二萜	-	2	46897.5	48796.3	49660.9	222329	136135	118384	1.61721	0.074932	3.28058	1.71395	up
pmp000550	C22H22O10	Calycosin-7-O-glucoside	毛蕊异黄酮苷	Flavonoids	黄酮	Isoflavones	异黄酮	20633-67-4	3	192577	239285	232596	709228	484650	311817	1.43618	0.132897	2.26605	1.18018	up
Zmzn000078	C3H7O6P	Dihydroxyacetone phosphate	磷酸二羟基丙酮	Others	其它类	Saccharides	糖类	57-04-5	3	28480.6	33173.6	29748.6	65192.9	52847.5	73138.2	1.63253	0.0249379	2.0916	1.06461	up
Lmsn003023	C27H24O18	1,3,6-Tri-O-galloyl-β-D-glucose*	1,3,6-三-O-没食子酰-β-D-葡萄糖*	Phenolic acids	酚酸类	Phenolic acids	酚酸类	18483-17-5	3	44345.3	5975.24	11413.8	3024.6	11233	2560.41	1.0506	0.337437	0.272426	-1.87606	down
Lmfn001062	C27H24O18	2,4,6-Tri-O-galloyl-D-glucose*	2,4,6-三-O-没食子酰-D-葡萄糖*	Phenolic acids	酚酸类	Phenolic acids	酚酸类	108043-99-8	3	44345.3	5975.24	11413.8	3024.6	11233	2560.41	1.0506	0.337437	0.272426	-1.87606	down
pmb0824	C25H28O13	Syringic acid-4-O-(6''-feruloyl)glucoside	丁香酸-4-O-(6''-阿魏酰)葡萄糖苷	Phenolic acids	酚酸类	Phenolic acids	酚酸类	-	3	50990.1	104144	83789.6	29877.7	45978.5	37450.5	1.40955	0.103596	0.474238	-1.07632	down
Lmqn001932	C28H36O13	Syringaresinol-4'-O-glucoside	丁香树脂酚-4'-O-葡萄糖苷	Lignans and Coumarins	木脂素和香豆素	Lignans	木脂素	7374-79-0	3	277537	49567.6	134073	30853.9	23582.8	74378	1.1807	0.234075	0.279317	-1.84003	down
Lmmp008478	C48H76O18	Soyasapogenol E-3-O-rhamnosyl(1,2)glucosyl(1,2)glucuronide	大豆皂醇 E-3-O-鼠李糖基(1,2)葡萄糖基(1,2)葡萄糖醛酸苷	Terpenoids	萜类	Triterpene Saponin	三萜皂苷	-	3	19804.5	23511.6	10339.4	33783.2	68545.7	26678.8	1.26495	0.184297	2.40437	1.26566	up
Lmgn002184	C7H10O5	2-Oxoheptanedionic acid*	2-氧庚二酸*	Organic acids	有机酸	Organic acids	有机酸	17126-90-8	3	131904	62095.3	104944	17259.1	57278	13973.5	1.38362	0.0537326	0.296078	-1.75595	down
Hmdp001794	C35H28O20	Quercetin-3-O-(2'',3''-O-digalloyl)-glucoside	槲皮素-3-O-(2'',3''-O-二没食子酰)葡萄糖苷	Flavonoids	黄酮	Flavonols	黄酮醇	-	3	15199	18007.3	13899	32647.5	17973.1	45512.3	1.28304	0.173694	2.04081	1.02914	up
Lmzn006284	C30H48O4	2-Hydroxyursolic acid	2-羟基熊果酸	Terpenoids	萜类	Triterpene	三萜	-	3	9	9	9	121689	176737	126542	1.6982	0.0150841	15739.5	13.9421	up
mws0145	C8H8O3	O-Anisic acid (2-Methoxybenzoic acid)	邻茴香酸(2-甲氧基苯甲酸)	Phenolic acids	酚酸类	Phenolic acids	酚酸类	529-75-9	3	22494.4	14165.3	15211.5	9309.68	6960.62	7222.69	1.55206	0.0594777	0.452909	-1.14271	down
MWSmce588	C16H14O5	Licochalcone B	甘草查耳酮 B	Flavonoids	黄酮	Chalcones	查耳酮	58749-23-8	3	16723.3	23726.5	44183	68403.4	44124.4	73288.1	1.3494	0.0512394	2.19556	1.13459	up
MWSmce468	C8H8O3	2-hydroxymethyl benzoic acid	2-(羟基甲基)苯甲酸	Phenolic acids	酚酸类	Phenolic acids	酚酸类	612-20-4	3	6555.74	6368	1957.51	8463.52	29523.5	62216.4	1.31242	0.209653	6.73354	2.75136	up
Hmgp002121	C31H28O13	Hispidulin-7-O-(6''-O-p-Coumaroyl)Glucoside	高车前素-7-O-(6''-O-对香豆酰)葡萄糖苷	Flavonoids	黄酮	Flavones	黄酮	-	2	100739	103552	69957.6	21830.9	24269.9	9078.69	1.57457	0.0109043	0.201202	-2.31328	down
Lmjp002867	C27H30O15	Kaempferol-3-O-neohesperidoside*	山柰酚-3-O-新橙皮糖苷*	Flavonoids	黄酮	Flavonols	黄酮醇	32602-81-6	3	9	9	9	46843.9	33183.3	45671.7	1.69863	0.0107143	4655.51	12.1847	up
Hmyn007081	C22H43O9P	LysoPG 16:1	溶血磷脂酰甘油 16:1	Lipids	脂质	Glycerol ester	甘油酯	-	3	87238	79476.5	112694	454919	306869	480048	1.65542	0.0240336	4.44452	2.15203	up
mws4177	C8H9NO2	Methyl Anthranilate	邻氨基苯甲酸甲酯	Phenolic acids	酚酸类	Phenolic acids	酚酸类	134-20-3	3	5713.1	3064.58	7703.6	19566.7	67282	25068.2	1.51275	0.168269	6.79055	2.76353	up
Lmhp008513	C33H56O14	2-α-Linolenoyl-glycerol-1,3-di-O-glucoside*	2-α-亚麻酸甘油酯-1,3-二-O-葡萄糖苷*	Lipids	脂质	Glycerol ester	甘油酯	-	1	352004	448225	324830	1.63423e+06	1.77398e+06	1.45252e+06	1.6786	0.00208314	4.32043	2.11117	up
mws4173	C11H10O4	5,7-Dimethoxycoumarin (Limettin)(Citropten)	5,7-二甲氧基香豆素 (柠檬内酯)(柠檬油素)	Lignans and Coumarins	木脂素和香豆素	Coumarins	香豆素	487-06-9	3	756596	757517	412518	303637	263530	264268	1.50992	0.0844491	0.431549	-1.2124	down
Lmhp009190	C33H58O14	2-Linoleoylglycerol-1,3-di-O-glucoside*	2-亚油酰甘油酯-1,3-二-O-葡萄糖苷*	Lipids	脂质	Glycerol ester	甘油酯	-	1	26142.7	26214.5	27667.8	74469.5	56189.6	50186.2	1.63396	0.043541	2.25986	1.17623	up
pme2993	C10H8O4	Scopoletin (7-Hydroxy-6-methoxycoumarin)	东莨菪内酯	Lignans and Coumarins	木脂素和香豆素	Coumarins	香豆素	92-61-5	2	632397	128519	306317	2.10536e+06	798470	1.4877e+06	1.39558	0.0840658	4.11488	2.04085	up
Lmhp008924	C27H50NO7P	LysoPC 19:3	溶血磷脂酰胆碱 19:3	Lipids	脂质	LPC	溶血磷脂酰胆碱	-	3	23339.3	17055.8	14100	62836.9	62165.3	39711.9	1.58973	0.0289942	3.02255	1.59577	up
pme3261	C15H10O5	6-Hydroxydaidzein	6-羟基黄豆苷元	Flavonoids	黄酮	Isoflavones	异黄酮	17817-31-1	3	46607.2	14731.6	23051.4	8160.81	7184.53	8645.53	1.45967	0.169175	0.284285	-1.81459	down
Hmqp002870	C32H38O20	Luteolin-7-O-Sophoroside-5-O-arabinoside	木犀草素-7-O-槐糖苷-5-O-阿拉伯糖苷	Flavonoids	黄酮	Flavones	黄酮	-	2	110524	101634	57843	9	9	9	1.69747	0.0312112	9.99999e-05	-13.2877	down
pmp001110	C25H26O13	Apigenin-6-C-xyloside-8-C-arabinoside	芹菜素-6-C-木糖苷-8-C-阿拉伯糖苷	Flavonoids	黄酮	Flavones	黄酮	-	3	107654	80795.4	42982.4	23005.4	34800	53364.7	1.20615	0.15364	0.480357	-1.05782	down
Lmzn106284	C30H48O4	2,3-Dihydroxylup-20(29)-en-28-oic acid (Alphitolic acid)	2,3-二羟基羽扇豆-20(29)-烯-28-酸 (麦珠子酸)	Terpenoids	萜类	Triterpene	三萜	19533-92-7	3	9	9	9	117456	159822	115112	1.69837	0.0121159	14533	13.827	up
ML10176345	C7H8O5	3-Dehydroshikimic acid	3-脱氢莽草酸	Organic acids	有机酸	Organic acids	有机酸	2922-42-1	3	118766	200023	108726	96811.1	73338.1	32201.5	1.23033	0.106391	0.473318	-1.07912	down
Zmdn003203	C27H24O18	1,2,6-Tri-O-galloyl-β-D-glucose	1,2,6-三-O-没食子酰-β-D-葡萄糖	Phenolic acids	酚酸类	Phenolic acids	酚酸类	79886-49-0	3	52881.8	10372.7	24472.3	4338.51	12297.6	5397.52	1.27342	0.218681	0.251162	-1.99331	down
Lmgp003989	C25H22O11	Dicaffeoylshikimic acid	二咖啡酰基莽草酸	Phenolic acids	酚酸类	Phenolic acids	酚酸类	-	2	7178.7	12115.5	7548.29	78554.5	54894.7	38072.1	1.63383	0.0521284	6.38992	2.6758	up
