# Supplementary material for: Defensive Resistance of Cowpea Vigna unguiculata Control Megalurothrips usitatus Mediated by Jasmonic Acid or Insect Damage
Source: Plants (Basel). 2023 Feb 19;12(4):942. doi: 10.3390/plants12040942 (PMC9967092; doi:10.3390/plants12040942)
Supplement: Supplementary file 1 [file plants-12-00942-s001.zip › Table S2 bamStatSummary.txt]

Sample	Total Read pairs	Total mapped reads	Uniq mapped reads	Multiple mapped reads
JA-1	23,154,490	17,696,369(76.43%)	5,281,263(22.81%)	12,415,106(53.62%)
JA-2	20,925,139	16,010,238(76.51%)	4,758,813(22.74%)	11,251,425(53.77%)
JA-3	22,458,935	17,091,127(76.10%)	5,033,480(22.41%)	12,057,647(53.69%)
CK-1	24,647,439	18,607,381(75.49%)	5,257,059(21.33%)	13,350,322(54.17%)
CK-2	22,210,931	17,031,765(76.68%)	5,435,836(24.47%)	11,595,929(52.21%)
CK-3	22,707,046	17,512,930(77.13%)	5,193,300(22.87%)	12,319,630(54.25%)
24H-1	22,261,728	16,924,071(76.02%)	4,692,048(21.08%)	12,232,023(54.95%)
24H-2	23,191,275	17,123,592(73.84%)	4,740,260(20.44%)	12,383,332(53.40%)
24H-3	22,655,384	17,021,044(75.13%)	5,213,276(23.01%)	11,807,768(52.12%)
48H-1	22,428,209	17,146,573(76.45%)	4,932,123(21.99%)	12,214,450(54.46%)
48H-2	24,919,696	18,660,740(74.88%)	5,169,057(20.74%)	13,491,683(54.14%)
48H-3	21,058,209	16,051,574(76.22%)	4,799,884(22.79%)	11,251,690(53.43%)
