# Supplementary material for: Defensive Resistance of Cowpea Vigna unguiculata Control Megalurothrips usitatus Mediated by Jasmonic Acid or Insect Damage
Source: Plants (Basel). 2023 Feb 19;12(4):942. doi: 10.3390/plants12040942 (PMC9967092; doi:10.3390/plants12040942)
Supplement: Supplementary file 1 [file plants-12-00942-s001.zip › Table S3 CK_vs_24H.diff.annot.xlsx]

## Sheet: Sheet1
ID	CK-1_fpkm	CK-2_fpkm	CK-3_fpkm	24H-1_fpkm	24H-2_fpkm	24H-3_fpkm	CK-1_count	CK-2_count	CK-3_count	24H-1_count	24H-2_count	24H-3_count	log2FoldChange	pvalue	padj	regulated	Length	KEGG	KEGG pathway	NR	Swissprot	TrEMBL	KOG	GO	Pfam	TF-Family	TF-Category	TF-Classification
12h1_transcript_32043	20.18	21.48	25.58	821.67	840.59	807.04	192	187	229	7159	7434	7082	5.08958	1.26475e-246	2.90627e-242	up	776	--	--	pathogenesis related protein [Vigna unguiculata]	PR2_PHAVU RecName: Full=Pathogenesis-related protein 2; AltName: Full=PvPR2;	A0A4D6KYZ4_VIGUN SubName: Full=Bet v I type allergen {ECO:0000313|EMBL:QCD80021.1};	--	GO:0010427,abscisic acid binding; GO:0004864,protein phosphatase inhibitor activity; GO:0038023,signaling receptor activity; GO:0009738,abscisic acid-activated signaling pathway; GO:0006952,defense response; GO:0009607,response to biotic stimulus; GO:0003674,molecular_function; GO:0005488,binding; GO:0008289,lipid binding; GO:0019840,isoprenoid binding; GO:0031406,carboxylic acid binding; GO:0033…	Pathogenesis-related protein Bet v I family	--	--	--
12h1_transcript_31977	922.04	833.76	975.25	17.41	26.81	18.81	9252	7669	9231	160	250	174	-5.54816	1.22948e-163	1.41261e-159	down	804	K03860 phosphatidylinositol N-acetylglucosaminyltransferase subunit Q | (RefSeq) N-acetylglucosaminyl-phosphatidylinositol biosynthetic protein gpi1-like (A)	ko00563: Glycosylphosphatidylinositol (GPI)-anchor biosynthesis; ko01100: Metabolic pathways	hypothetical protein VIGAN_02256600 [Vigna angularis var. angularis]	GASA6_ARATH RecName: Full=Gibberellin-regulated protein 6; AltName: Full=GAST1 protein homolog 6; Flags: Precursor;	A0A0S3RG60_PHAAN SubName: Full=Uncharacterized protein {ECO:0000313|EMBL:BAT79650.1};	--	GO:0005576,extracellular region; GO:0009740,gibberellic acid mediated signaling pathway; GO:0009750,response to fructose; GO:0009749,response to glucose; GO:0080167,response to karrikin; GO:0009744,response to sucrose; GO:0007154,cell communication; GO:0007165,signal transduction; GO:0008150,biological_process; GO:0009719,response to endogenous stimulus; GO:0009725,response to hormone; GO:0009739…	Gibberellin regulated protein	--	--	--
12h1_transcript_29158	55.92	48.45	40.58	2386.86	2672.67	3432.95	1047	831	716	40794	46291	59049	5.76676	5.86142e-150	4.48965e-146	up	1271	K00430 peroxidase [EC:1.11.1.7] | (RefSeq) peroxidase 12 (A)	ko00940: Phenylpropanoid biosynthesis; ko01100: Metabolic pathways; ko01110: Biosynthesis of secondary metabolites	peroxidase 12-like precursor [Vigna angularis]	PER12_ARATH RecName: Full=Peroxidase 12; Short=Atperox P12; EC=1.11.1.7; AltName: Full=ATP4a; AltName: Full=PRXR6; Flags: Precursor;	Q43854_PHAAN RecName: Full=Peroxidase {ECO:0000256|ARBA:ARBA00012313, ECO:0000256|RuleBase:RU362060}; EC=1.11.1.7 {ECO:0000256|ARBA:ARBA00012313, ECO:0000256|RuleBase:RU362060};	--	GO:0005618,cell wall; GO:0005576,extracellular region; GO:0005739,mitochondrion; GO:0009505,plant-type cell wall; GO:0009506,plasmodesma; GO:0005773,vacuole; GO:0020037,heme binding; GO:0046872,metal ion binding; GO:0004601,peroxidase activity; GO:0042744,hydrogen peroxide catabolic process; GO:0006979,response to oxidative stress; GO:0003674,molecular_function; GO:0005488,binding; GO:0046906,tet…	Peroxidase	--	--	--
12h1_transcript_28105	306.01	254.56	273.74	35.49	42.85	32.38	6908	5263	5822	730	894	671	-3.02591	2.96775e-126	1.7049e-122	down	1478	K00830 alanine-glyoxylate transaminase / serine-glyoxylate transaminase / serine-pyruvate transaminase [EC:2.6.1.44 2.6.1.45 2.6.1.51] | (RefSeq) serine--glyoxylate aminotransferase (A)	ko00250: Alanine, aspartate and glutamate metabolism; ko00260: Glycine, serine and threonine metabolism; ko00630: Glyoxylate and dicarboxylate metabolism; ko01100: Metabolic pathways; ko01110: Biosynthesis of secondary metabolites; ko01200: Carbon metabolism; ko04146: Peroxisome	PREDICTED: serine--glyoxylate aminotransferase [Vigna angularis]	SGAT_ARATH RecName: Full=Serine--glyoxylate aminotransferase; EC=2.6.1.45 {ECO:0000269|PubMed:18235971, ECO:0000269|PubMed:23098902}; AltName: Full=Alanine--glyoxylate aminotransferase; Short=AGT; EC=2.6.1.44 {ECO:0000269|PubMed:18235971, ECO:0000269|PubMed:23098902}; AltName: Full=Asparagine aminotransferase; EC=2.6.1.-; AltName: Full=Serine--pyruvate aminotransferase; EC=2.6.1.51 {ECO:0000269|P…	A0A4D6KXT2_VIGUN RecName: Full=Alanine--glyoxylate transaminase {ECO:0000256|ARBA:ARBA00013049}; EC=2.6.1.44 {ECO:0000256|ARBA:ARBA00013049};	Alanine-glyoxylate aminotransferase AGT1	GO:0048046,apoplast; GO:0009507,chloroplast; GO:0009570,chloroplast stroma; GO:0005829,cytosol; GO:0005739,mitochondrion; GO:0005777,peroxisome; GO:0005886,plasma membrane; GO:0008453,alanine-glyoxylate transaminase activity; GO:0003729,mRNA binding; GO:0050281,serine-glyoxylate transaminase activity; GO:0004760,serine-pyruvate transaminase activity; GO:0019265,glycine biosynthetic process, by tr…	Aminotransferase class-V	--	--	--
12h1_transcript_24216	61.65	49.96	54.33	12.61	13.04	11.2	1807	1341	1500	337	353	301	-2.28174	2.38941e-121	1.09812e-117	down	1840	K13436 pto-interacting protein 1 [EC:2.7.11.1] | (RefSeq) probable receptor-like protein kinase At2g47060 (A)	ko04626: Plant-pathogen interaction	CBS domain-containing protein CBSCBSPB3 [Vigna radiata var. radiata]	Y3295_ARATH RecName: Full=CBS domain-containing protein CBSCBSPB3;	A0A4D6NR87_VIGUN SubName: Full=Uncharacterized protein {ECO:0000313|EMBL:QCE15184.1};	--	GO:0016021,integral component of membrane; GO:0005575,cellular_component; GO:0016020,membrane; GO:0031224,intrinsic component of membrane; GO:0110165,cellular anatomical entity	CBS domain	--	--	--
12h1_transcript_29554	55.05	46.77	51.08	210.57	202.7	185.59	1042	811	911	3638	3549	3227	1.85915	1.57321e-110	6.02513e-107	up	1282	K20604 mitogen-activated protein kinase kinase 9 [EC:2.7.12.2] | (RefSeq) mitogen-activated protein kinase kinase 9 (A)	ko04016: MAPK signaling pathway - plant	PREDICTED: mitogen-activated protein kinase kinase 9-like [Vigna angularis]	M2K9_ARATH RecName: Full=Mitogen-activated protein kinase kinase 9; Short=AtMKK9; Short=MAP kinase kinase 9; EC=2.7.12.2;	A0A4D6LTT3_VIGUN SubName: Full=Mitogen-activated protein kinase kinase 4/5 {ECO:0000313|EMBL:QCD92342.1};	Mitogen-activated protein kinase kinase (MAP2K)	GO:0005737,cytoplasm; GO:0005634,nucleus; GO:0005524,ATP binding; GO:0004708,MAP kinase kinase activity; GO:0030295,protein kinase activator activity; GO:0106310,protein serine kinase activity; GO:0004674,protein serine/threonine kinase activity; GO:0106311,protein threonine kinase activity; GO:0004714,transmembrane receptor protein tyrosine kinase activity; GO:0010120,camalexin biosynthetic proc…	Protein kinase domain	--	--	--
12h1_transcript_32637	2090.67	2867.67	1741.83	15.17	17.59	9.84	11682	14705	9197	78	92	51	-7.41312	8.78318e-108	2.88327e-104	down	565	--	--	saposin-like protein 11 [Vigna radiata var. radiata]	--	A0A4D6KIP5_VIGUN SubName: Full=Uncharacterized protein {ECO:0000313|EMBL:QCD76585.1};	--	--	--	--	--	--
12h1_transcript_30885	175.04	147.16	142.89	47.31	49.55	45.39	2486	1915	1913	614	652	593	-1.81623	1.8345e-102	5.26936e-99	down	1028	--	--	PREDICTED: uncharacterized protein LOC108327946 [Vigna angularis]	FLZ6_ARATH RecName: Full=FCS-Like Zinc finger 6 {ECO:0000303|PubMed:24901469};	A0A4D6MDY9_VIGUN RecName: Full=FLZ-type domain-containing protein {ECO:0000259|PROSITE:PS51795};	--	GO:0005737,cytoplasm; GO:0005829,cytosol; GO:0005783,endoplasmic reticulum; GO:0005634,nucleus; GO:0019900,kinase binding; GO:0046872,metal ion binding; GO:0042594,response to starvation; GO:0090351,seedling development; GO:0003674,molecular_function; GO:0005488,binding; GO:0005515,protein binding; GO:0019899,enzyme binding; GO:0043167,ion binding; GO:0043169,cation binding; GO:0006950,response t…	zinc-finger of the FCS-type, C2-C2	--	--	--
12h1_transcript_25183	3.12	2.92	1.97	53.48	63.84	60.87	84	72	50	1314	1589	1505	4.36526	1.08847e-99	2.7791e-96	up	1713	K03797 carboxyl-terminal processing protease [EC:3.4.21.102] | (RefSeq) carboxyl-terminal-processing peptidase 3, chloroplastic isoform X1 (A)	--	PREDICTED: carboxyl-terminal-processing peptidase 3, chloroplastic [Vigna angularis]	CTPA3_ARATH RecName: Full=Carboxyl-terminal-processing peptidase 3, chloroplastic; EC=3.4.21.102; AltName: Full=D1 C-terminal processing protease 3; AltName: Full=Photosystem II D1 protein processing peptidase 3; Flags: Precursor;	A0A4D6MZK6_VIGUN SubName: Full=Carboxyl-terminal processing protease {ECO:0000313|EMBL:QCE05237.1};	--	GO:0009543,chloroplast thylakoid lumen; GO:0004175,endopeptidase activity; GO:0004252,serine-type endopeptidase activity; GO:0003674,molecular_function; GO:0003824,catalytic activity; GO:0008233,peptidase activity; GO:0016787,hydrolase activity; GO:0140096,catalytic activity, acting on a protein; GO:0008236,serine-type peptidase activity; GO:0017171,serine hydrolase activity; GO:0005575,cellular_…	Peptidase family S41	--	--	--
12h1_transcript_29799	172.4	135.34	147.13	41.71	40.51	44.96	3151	2266	2534	696	685	755	-1.94452	2.37185e-88	5.45028e-85	down	1247	K04565 superoxide dismutase, Cu-Zn family [EC:1.15.1.1] | (RefSeq) superoxide dismutase [Cu-Zn], chloroplastic-like (A)	ko04146: Peroxisome	superoxide dismutase [Cu-Zn]	SODCP_PEA RecName: Full=Superoxide dismutase [Cu-Zn], chloroplastic; EC=1.15.1.1; Flags: Precursor;	A0A4D6NBU3_VIGUN RecName: Full=Superoxide dismutase [Cu-Zn] {ECO:0000256|RuleBase:RU000393}; EC=1.15.1.1 {ECO:0000256|RuleBase:RU000393};	Cu2+/Zn2+ superoxide dismutase SOD1	GO:0009507,chloroplast; GO:0046872,metal ion binding; GO:0004784,superoxide dismutase activity; GO:0003674,molecular_function; GO:0005488,binding; GO:0043167,ion binding; GO:0043169,cation binding; GO:0003824,catalytic activity; GO:0016209,antioxidant activity; GO:0016491,oxidoreductase activity; GO:0016721,oxidoreductase activity, acting on superoxide radicals as acceptor; GO:0005575,cellular_co…	Copper/zinc superoxide dismutase (SODC)	--	--	--
12h1_transcript_32403	1.75	0.88	0.57	249.29	268.31	354.33	13	6	4	1704	1863	2440	7.99077	1.40539e-86	2.93585e-83	up	665	--	--	cowpea pathogenesis-related protein 3 (CpPR3) [Vigna unguiculata]	PR2_PHAVU RecName: Full=Pathogenesis-related protein 2; AltName: Full=PvPR2;	A0A4D6KTV1_VIGUN SubName: Full=Bet v I type allergen {ECO:0000313|EMBL:QCD80023.1};	--	GO:0010427,abscisic acid binding; GO:0004864,protein phosphatase inhibitor activity; GO:0038023,signaling receptor activity; GO:0009738,abscisic acid-activated signaling pathway; GO:0006952,defense response; GO:0009607,response to biotic stimulus; GO:0003674,molecular_function; GO:0005488,binding; GO:0008289,lipid binding; GO:0019840,isoprenoid binding; GO:0031406,carboxylic acid binding; GO:0033…	Pathogenesis-related protein Bet v I family	--	--	--
12h1_transcript_31760	61.46	35.95	49.95	737.47	752.15	619	651	349	499	7150	7399	6043	3.74286	2.74599e-83	5.25834e-80	up	834	K01051 pectinesterase [EC:3.1.1.11] | (RefSeq) pectinesterase (A)	ko00040: Pentose and glucuronate interconversions; ko01100: Metabolic pathways	PREDICTED: 21 kDa protein-like [Vigna angularis]	21KD_DAUCA RecName: Full=21 kDa protein; AltName: Full=1.2 protein; Flags: Precursor;	A0A4D6LL48_VIGUN SubName: Full=Elongation factor G {ECO:0000313|EMBL:QCD89016.1};	--	GO:0004857,enzyme inhibitor activity; GO:0003674,molecular_function; GO:0030234,enzyme regulator activity; GO:0098772,molecular function regulator	Plant invertase/pectin methylesterase inhibitor	--	--	--
12h1_transcript_1846	34.19	28.34	37.07	4.98	5.52	5.68	2710	2056	2766	359	403	412	-2.73755	1.16806e-76	2.06467e-73	down	4524	K01280 tripeptidyl-peptidase II [EC:3.4.14.10] | (RefSeq) tripeptidyl-peptidase 2-like isoform X1 (A)	--	tripeptidyl-peptidase 2 isoform X1 [Vigna radiata var. radiata]	TPPII_ARATH RecName: Full=Tripeptidyl-peptidase 2; EC=3.4.14.10; AltName: Full=Tripeptidyl-peptidase II; Short=TPPII;	A0A4D6N8B5_VIGUN RecName: Full=Tripeptidyl-peptidase II {ECO:0000256|ARBA:ARBA00012462}; EC=3.4.14.10 {ECO:0000256|ARBA:ARBA00012462};	Tripeptidyl peptidase II	GO:0009507,chloroplast; GO:0005737,cytoplasm; GO:0005829,cytosol; GO:0022626,cytosolic ribosome; GO:0005774,vacuolar membrane; GO:0005773,vacuole; GO:0004177,aminopeptidase activity; GO:0003729,mRNA binding; GO:0004252,serine-type endopeptidase activity; GO:0008240,tripeptidyl-peptidase activity; GO:0006508,proteolysis; GO:0003674,molecular_function; GO:0003824,catalytic activity; GO:0008233,pept…	Subtilase family	--	--	--
12h1_transcript_32054	1465.18	898.76	1293.95	102.64	81.35	102.14	14184	7976	11817	910	732	912	-3.76963	2.33463e-70	3.83196e-67	down	785	--	--	uncharacterized protein LOC106759040 [Vigna radiata var. radiata]	--	A0A1S3TUT4_VIGRR SubName: Full=uncharacterized protein LOC106759040 {ECO:0000313|RefSeq:XP_014497538.1};	--	--	--	--	--	--
12h1_transcript_16591	48.64	33.87	48.89	3.86	3.35	2.73	1965	1253	1860	142	125	101	-3.83405	5.92306e-69	9.07373e-66	down	2436	K14506 jasmonic acid-amino synthetase [EC:6.3.2.52] | (RefSeq) uncharacterized LOC109115461 (A)	ko04075: Plant hormone signal transduction	PREDICTED: uncharacterized protein LOC108322646 isoform X2 [Vigna angularis]	--	A0A4D6KY35_VIGUN SubName: Full=Ternary complex factor MIP1 {ECO:0000313|EMBL:QCD81653.1};	--	--	Protein of unknown function, DUF547	--	--	--
12h1_transcript_32013	14.12	15.91	12.09	149.38	193.08	182.79	138	143	112	1344	1763	1656	3.53347	4.01416e-68	5.76509e-65	up	793	K09060 plant G-box-binding factor | (RefSeq) bZIP transcription factor 16-like (A)	--	PREDICTED: UV-B-induced protein At3g17800, chloroplastic-like [Vigna angularis]	UVB31_ARATH RecName: Full=UV-B-induced protein At3g17800, chloroplastic {ECO:0000305}; Flags: Precursor;	A0A4D6LAP2_VIGUN SubName: Full=Uncharacterized protein {ECO:0000313|EMBL:QCD85466.1};	--	GO:0009507,chloroplast; GO:0010193,response to ozone; GO:0010224,response to UV-B; GO:0009611,response to wounding; GO:0000302,response to reactive oxygen species; GO:0006950,response to stress; GO:0006979,response to oxidative stress; GO:0008150,biological_process; GO:0010035,response to inorganic substance; GO:0042221,response to chemical; GO:0050896,response to stimulus; GO:1901700,response to…	Protein of unknown function (DUF760)	--	--	--
12h1_transcript_31870	14.39	14.11	18.09	230.09	215.72	170.47	135	121	160	1985	1889	1481	3.62122	7.57923e-67	1.02449e-63	up	771	K00521 ferric-chelate reductase [EC:1.16.1.7] | (RefSeq) ferric reduction oxidase 7, chloroplastic-like (A)	--	PREDICTED: NAC transcription factor 29-like [Vigna angularis]	NAC47_ARATH RecName: Full=NAC transcription factor 47 {ECO:0000305}; AltName: Full=NAC domain-containing protein 47 {ECO:0000305}; Short=ANAC047 {ECO:0000305}; AltName: Full=Protein SPEEDY HYPONASTIC GROWTH {ECO:0000303|PubMed:24363315};	A0A0L9U6U3_PHAAN RecName: Full=NAC domain-containing protein {ECO:0000259|PROSITE:PS51005};	--	GO:0005634,nucleus; GO:0003700,DNA-binding transcription factor activity; GO:0000976,transcription regulatory region sequence-specific DNA binding; GO:0009793,embryo development ending in seed dormancy; GO:0010365,positive regulation of ethylene biosynthetic process; GO:0009413,response to flooding; GO:0003674,molecular_function; GO:0140110,transcription regulator activity; GO:0001067,regulatory …	No apical meristem (NAM) protein	NAC	TF	NAC
12h1_transcript_30268	14.87	17.65	15.71	105.61	110.21	102.54	251	273	250	1628	1722	1591	2.60501	2.57707e-65	3.28992e-62	up	1172	--	--	PREDICTED: repetitive proline-rich cell wall protein 2 [Vigna angularis]	PRP2_SOYBN RecName: Full=Repetitive proline-rich cell wall protein 2; Flags: Precursor;	A0A4D6NL11_VIGUN SubName: Full=Protein tyrosine phosphatase {ECO:0000313|EMBL:QCE13732.1};	--	GO:0005618,cell wall; GO:0005576,extracellular region; GO:0005199,structural constituent of cell wall; GO:0007275,multicellular organism development; GO:0003674,molecular_function; GO:0005198,structural molecule activity; GO:0008150,biological_process; GO:0032501,multicellular organismal process; GO:0032502,developmental process; GO:0048856,anatomical structure development; GO:0005575,cellular_co…	Extensin-like protein repeat	--	--	--
12h1_transcript_29212	51.34	36.34	37.67	199.11	219.85	225.16	1015	658	702	3595	4022	4091	2.25948	2.88458e-63	3.48867e-60	up	1328	K18368 caffeoylshikimate esterase [EC:3.1.1.-] | (RefSeq) caffeoylshikimate esterase-like (A)	ko00940: Phenylpropanoid biosynthesis; ko01100: Metabolic pathways; ko01110: Biosynthesis of secondary metabolites	PREDICTED: caffeoylshikimate esterase-like [Vigna angularis]	CSE_ARATH RecName: Full=Caffeoylshikimate esterase; EC=3.1.1.-; AltName: Full=Lysophospholipase 2; Short=LysoPL2;	A0A4D6MWE0_VIGUN SubName: Full=Acylglycerol lipase {ECO:0000313|EMBL:QCE05753.1};	Lysophospholipase	GO:0005783,endoplasmic reticulum; GO:0005794,Golgi apparatus; GO:0016020,membrane; GO:0005634,nucleus; GO:0005886,plasma membrane; GO:0009506,plasmodesma; GO:0003846,2-acylglycerol O-acyltransferase activity; GO:0090430,caffeoyl-CoA: alcohol caffeoyl transferase activity; GO:0016787,hydrolase activity; GO:0016298,lipase activity; GO:0004622,lysophospholipase activity; GO:0009809,lignin biosynthet…	Serine aminopeptidase, S33	--	--	--
12h1_transcript_26645	29.71	30.09	29.05	98.12	103.72	104.95	753	699	694	2269	2430	2443	1.67267	9.30092e-61	1.06863e-57	up	1628	K00827 alanine-glyoxylate transaminase / (R)-3-amino-2-methylpropionate-pyruvate transaminase [EC:2.6.1.44 2.6.1.40] | (RefSeq) alanine--glyoxylate aminotransferase 2 homolog 1, mitochondrial (A)	ko00250: Alanine, aspartate and glutamate metabolism; ko00260: Glycine, serine and threonine metabolism; ko00270: Cysteine and methionine metabolism; ko00280: Valine, leucine and isoleucine degradation; ko01100: Metabolic pathways; ko01110: Biosynthesis of secondary metabolites	PREDICTED: alanine--glyoxylate aminotransferase 2 homolog 1, mitochondrial [Vigna angularis]	AGT21_ARATH RecName: Full=Alanine--glyoxylate aminotransferase 2 homolog 1, mitochondrial; EC=2.6.1.44; AltName: Full=Beta-alanine-pyruvate aminotransferase 1; Flags: Precursor;	A0A4D6L897_VIGUN SubName: Full=Alanine-glyoxylate transaminase {ECO:0000313|EMBL:QCD84742.1};	Alanine-glyoxylate aminotransferase AGT2	GO:0005739,mitochondrion; GO:0005886,plasma membrane; GO:0005774,vacuolar membrane; GO:0008453,alanine-glyoxylate transaminase activity; GO:0030170,pyridoxal phosphate binding; GO:0008270,zinc ion binding; GO:0009853,photorespiration; GO:0046686,response to cadmium ion; GO:0003674,molecular_function; GO:0003824,catalytic activity; GO:0008483,transaminase activity; GO:0016740,transferase activity;…	Aminotransferase class-III	--	--	--
12h1_transcript_32088	228.95	222	218.87	1185.51	1006.66	1239.19	2161	1921	1949	10250	8834	10790	2.24981	9.94636e-60	1.08837e-56	up	772	K23051 NAD(P)H-quinone oxidoreductase subunit T, chloroplastic [EC:7.1.1.-] | (RefSeq) NAD(P)H-quinone oxidoreductase subunit T, chloroplastic-like (A)	--	PREDICTED: chaperone protein dnaJ 11, chloroplastic-like [Vigna angularis]	DNJ11_ARATH RecName: Full=Chaperone protein dnaJ 11, chloroplastic; Short=AtDjC11; Short=AtJ11; Flags: Precursor;	A0A4D6LRL9_VIGUN SubName: Full=Molecular chaperone DnaJ {ECO:0000313|EMBL:QCD91113.1};	Molecular chaperone (DnaJ superfamily)	GO:0009507,chloroplast; GO:0009570,chloroplast stroma; GO:0005634,nucleus; GO:0009536,plastid; GO:0005575,cellular_component; GO:0005622,intracellular anatomical structure; GO:0005737,cytoplasm; GO:0043226,organelle; GO:0043227,membrane-bounded organelle; GO:0043229,intracellular organelle; GO:0043231,intracellular membrane-bounded organelle; GO:0110165,cellular anatomical entity; GO:0009532,plas…	DnaJ domain	--	--	--
12h1_transcript_30022	165.92	167.39	145.51	44.14	40.27	42.86	2733	2526	2259	664	614	649	-2.0247	3.83799e-59	4.00878e-56	down	1150	K16908 chloroplast NAD(P)H dehydrogenase [EC:1.6.99.-] | (RefSeq) dihydrodipicolinate reductase-like protein CRR1, chloroplastic (A)	--	PREDICTED: dihydrodipicolinate reductase-like protein CRR1, chloroplastic isoform X1 [Vigna angularis]	DAPB3_ARATH RecName: Full=Dihydrodipicolinate reductase-like protein CRR1, chloroplastic {ECO:0000305}; AltName: Full=4-hydroxy-tetrahydrodipicolinate reductase 3 {ECO:0000305}; Short=HTPA reductase 3; AltName: Full=Protein CHLORORESPIRATORY REDUCTION 1 {ECO:0000303|PubMed:17727612}; Flags: Precursor;	A0A4D6N7Z5_VIGUN SubName: Full=Dihydrodipicolinate reductase {ECO:0000313|EMBL:QCE08235.1};	--	GO:0009507,chloroplast; GO:0009570,chloroplast stroma; GO:0008839,4-hydroxy-tetrahydrodipicolinate reductase; GO:0019877,diaminopimelate biosynthetic process; GO:0009089,lysine biosynthetic process via diaminopimelate; GO:0019684,photosynthesis, light reaction; GO:0003674,molecular_function; GO:0003824,catalytic activity; GO:0016491,oxidoreductase activity; GO:0016627,oxidoreductase activity, act…	Dihydrodipicolinate reductase, N-terminus	--	--	--
12h1_transcript_27037	8.77	8.34	8.45	35.04	37.56	38.83	217	189	197	791	859	882	2.01212	5.92763e-59	5.92222e-56	up	1595	K18878 BHLH transcription factor Upa20 | (RefSeq) transcription factor bHLH137-like (A)	ko04626: Plant-pathogen interaction	transcription factor bHLH130 isoform X2 [Vigna radiata var. radiata]	BH130_ARATH RecName: Full=Transcription factor bHLH130; AltName: Full=Basic helix-loop-helix protein 130; Short=AtbHLH130; Short=bHLH 130; AltName: Full=Transcription factor EN 69; AltName: Full=bHLH transcription factor bHLH130;	A0A4D6MVU3_VIGUN SubName: Full=Phytochrome-interacting factor 3 {ECO:0000313|EMBL:QCE05218.1};	--	GO:0005634,nucleus; GO:0003700,DNA-binding transcription factor activity; GO:0000981,DNA-binding transcription factor activity, RNA polymerase II-specific; GO:0046983,protein dimerization activity; GO:0000978,RNA polymerase II cis-regulatory region sequence-specific DNA binding; GO:0048573,photoperiodism, flowering; GO:0006357,regulation of transcription by RNA polymerase II; GO:0006355,regulatio…	Helix-loop-helix DNA-binding domain	bHLH	TF	bHLH
12h1_transcript_27727	63.23	60.27	54.48	18.92	17.81	18.52	1480	1292	1201	404	385	398	-1.80062	1.423e-58	1.36246e-55	down	1523	K19073 divinyl chlorophyllide a 8-vinyl-reductase [EC:1.3.1.75] | (RefSeq) divinyl chlorophyllide a 8-vinyl-reductase, chloroplastic (A)	ko00860: Porphyrin metabolism; ko01100: Metabolic pathways; ko01110: Biosynthesis of secondary metabolites	hypothetical protein VIGAN_02001000 [Vigna angularis var. angularis]	HC244_ARATH RecName: Full=Protein HIGH CHLOROPHYLL FLUORESCENCE PHENOTYPE 244, chloroplastic {ECO:0000303|PubMed:23027666}; Flags: Precursor;	A0A4D6NSX6_VIGUN SubName: Full=NADH dehydrogenase {ECO:0000313|EMBL:QCE16943.1};	Predicted dehydrogenase	GO:0009507,chloroplast; GO:0009570,chloroplast stroma; GO:0009534,chloroplast thylakoid; GO:0009535,chloroplast thylakoid membrane; GO:0009523,photosystem II; GO:0005886,plasma membrane; GO:0042651,thylakoid membrane; GO:0003743,translation initiation factor activity; GO:0010207,photosystem II assembly; GO:0003674,molecular_function; GO:0003676,nucleic acid binding; GO:0003723,RNA binding; GO:000…	NmrA-like family	--	--	--
12h1_transcript_10785	65.05	73.64	59.93	0	0.12	0	3375	3498	2927	0	5	0	-11.0072	4.57731e-58	4.20728e-55	down	3053	K03798 cell division protease FtsH [EC:3.4.24.-] | (RefSeq) predicted protein (A)	--	hypothetical protein VIGAN_07024100 [Vigna angularis var. angularis]	FTSI2_ARATH RecName: Full=Probable inactive ATP-dependent zinc metalloprotease FTSHI 2, chloroplastic; Short=AtFTSHI2 {ECO:0000303|PubMed:12185496}; AltName: Full=Protein EMBRYO DEFECTIVE 2083 {ECO:0000303|PubMed:21286311}; AltName: Full=Protein FTSH INACTIVE PROTEASE 2 {ECO:0000303|PubMed:12185496}; Flags: Precursor;	A0A4D6N6U1_VIGUN SubName: Full=Cell division protease FtsH {ECO:0000313|EMBL:QCE08988.1};	AAA+-type ATPase containing the peptidase M41 domain	GO:0009507,chloroplast; GO:0009941,chloroplast envelope; GO:0031969,chloroplast membrane; GO:0009534,chloroplast thylakoid; GO:0016021,integral component of membrane; GO:0062091,Ycf2/FtsHi complex; GO:0005524,ATP binding; GO:0004176,ATP-dependent peptidase activity; GO:0016464,chloroplast protein-transporting ATPase activity; GO:0004222,metalloendopeptidase activity; GO:0045037,protein import int…	ATPase family associated with various cellular activities (AAA)	--	--	--
12h1_transcript_29894	4.09	5.99	4.16	122.42	141.66	190.34	73	98	70	1997	2342	3125	4.87658	3.08407e-57	2.72573e-54	up	1225	K00521 ferric-chelate reductase [EC:1.16.1.7] | (RefSeq) ferric reduction oxidase 7, chloroplastic-like (A)	--	PREDICTED: NAC domain-containing protein 21/22 [Vigna angularis]	NAC22_ARATH RecName: Full=NAC domain-containing protein 21/22; Short=ANAC021/ANAC022;	A0A4D6M760_VIGUN RecName: Full=NAC domain-containing protein {ECO:0000259|PROSITE:PS51005};	--	GO:0005634,nucleus; GO:0003677,DNA binding; GO:0003700,DNA-binding transcription factor activity; GO:0009734,auxin-activated signaling pathway; GO:0048527,lateral root development; GO:0003674,molecular_function; GO:0003676,nucleic acid binding; GO:0005488,binding; GO:0097159,organic cyclic compound binding; GO:1901363,heterocyclic compound binding; GO:0140110,transcription regulator activity; GO:…	No apical meristem (NAM) protein	NAC	TF	NAC
12h1_transcript_4563	2.21	1.87	1.68	16.31	22.85	17.81	146	113	105	988	1401	1085	3.20015	6.8355e-57	5.81752e-54	up	3841	K01634 sphinganine-1-phosphate aldolase [EC:4.1.2.27] | (RefSeq) sphingosine-1-phosphate lyase (A)	ko00600: Sphingolipid metabolism; ko01100: Metabolic pathways	sphingosine-1-phosphate lyase [Vigna radiata var. radiata]	SGPL_ARATH RecName: Full=Sphingosine-1-phosphate lyase; Short=AtSPL1; Short=S1PL; Short=SP-lyase; Short=SPL; EC=4.1.2.27; AltName: Full=Dihydrosphingosine phosphate lyase 1; Short=AtDPL1; AltName: Full=Sphingosine-1-phosphate aldolase;	A0A4D6NGM0_VIGUN SubName: Full=Sphinganine-1-phosphate aldolase {ECO:0000313|EMBL:QCE12826.1};	Glutamate decarboxylase/sphingosine phosphate lyase	GO:0005783,endoplasmic reticulum; GO:0005789,endoplasmic reticulum membrane; GO:0016021,integral component of membrane; GO:0016831,carboxy-lyase activity; GO:0030170,pyridoxal phosphate binding; GO:0008117,sphinganine-1-phosphate aldolase activity; GO:0019752,carboxylic acid metabolic process; GO:0030149,sphingolipid catabolic process; GO:0003674,molecular_function; GO:0003824,catalytic activity;…	Pyridoxal-dependent decarboxylase conserved domain	--	--	--
12h1_transcript_29151	1.88	0.83	1.78	136.8	176.6	304.64	37	15	33	2463	3222	5520	7.01264	1.38309e-55	1.13507e-52	up	1325	K25108 licheninase [EC:3.2.1.73] | (RefSeq) glucan endo-1,3-beta-glucosidase-like (A)	--	PREDICTED: glucan endo-1,3-beta-glucosidase, basic isoform [Vigna angularis]	E13B_PHAVU RecName: Full=Glucan endo-1,3-beta-glucosidase, basic isoform; EC=3.2.1.39; AltName: Full=(1->3)-beta-glucan endohydrolase; Short=(1->3)-beta-glucanase; AltName: Full=Beta-1,3-endoglucanase; Flags: Precursor;	A0A4D6NL75_VIGUN RecName: Full=(1->3)-beta-glucan endohydrolase {ECO:0000256|ARBA:ARBA00020943}; EC=3.2.1.39 {ECO:0000256|ARBA:ARBA00012780}; AltName: Full=Beta-1,3-endoglucanase {ECO:0000256|ARBA:ARBA00013986};	--	GO:0005773,vacuole; GO:0042973,glucan endo-1,3-beta-D-glucosidase activity; GO:0005975,carbohydrate metabolic process; GO:0006952,defense response; GO:0003674,molecular_function; GO:0003824,catalytic activity; GO:0004553,hydrolase activity, hydrolyzing O-glycosyl compounds; GO:0008422,beta-glucosidase activity; GO:0015926,glucosidase activity; GO:0016787,hydrolase activity; GO:0016798,hydrolase a…	Glycosyl hydrolases family 17	--	--	--
12h1_transcript_5715	73.06	73.36	77.58	21.13	22.83	18.87	4545	4178	4543	1196	1309	1075	-1.95539	2.40091e-55	1.90243e-52	down	3608	K01872 alanyl-tRNA synthetase [EC:6.1.1.7] | (RefSeq) alanine--tRNA ligase, chloroplastic/mitochondrial (A)	ko00970: Aminoacyl-tRNA biosynthesis	PREDICTED: alanine--tRNA ligase, chloroplastic/mitochondrial isoform X2 [Vigna angularis]	SYAP_POPTR RecName: Full=Alanine--tRNA ligase, chloroplastic/mitochondrial {ECO:0000255|HAMAP-Rule:MF_03134}; EC=6.1.1.7 {ECO:0000255|HAMAP-Rule:MF_03134}; AltName: Full=Alanyl-tRNA synthetase {ECO:0000255|HAMAP-Rule:MF_03134}; Short=AlaRS {ECO:0000255|HAMAP-Rule:MF_03134}; Flags: Precursor;	A0A4D6NVB8_VIGUN RecName: Full=Probable alanine--tRNA ligase, chloroplastic {ECO:0000256|HAMAP-Rule:MF_03134}; EC=6.1.1.7 {ECO:0000256|HAMAP-Rule:MF_03134}; AltName: Full=Alanyl-tRNA synthetase {ECO:0000256|HAMAP-Rule:MF_03134}; Short=AlaRS {ECO:0000256|HAMAP-Rule:MF_03134};	Alanyl-tRNA synthetase	GO:0009507,chloroplast; GO:0005739,mitochondrion; GO:0004813,alanine-tRNA ligase activity; GO:0016597,amino acid binding; GO:0002161,aminoacyl-tRNA editing activity; GO:0005524,ATP binding; GO:0000049,tRNA binding; GO:0008270,zinc ion binding; GO:0006419,alanyl-tRNA aminoacylation; GO:0006400,tRNA modification; GO:0003674,molecular_function; GO:0003824,catalytic activity; GO:0004812,aminoacyl-tRN…	tRNA synthetases class II (A)	--	--	--
12h1_transcript_11139	0.77	0.58	0.42	10.54	12.23	10.75	39	27	20	490	576	503	4.14169	4.44063e-54	3.40138e-51	up	3012	K01904 4-coumarate--CoA ligase [EC:6.2.1.12] | (RefSeq) 4-coumarate--CoA ligase 2 (A)	ko00130: Ubiquinone and other terpenoid-quinone biosynthesis; ko00940: Phenylpropanoid biosynthesis; ko01100: Metabolic pathways; ko01110: Biosynthesis of secondary metabolites	Retrovirus-related Pol polyprotein from transposon TNT 1-94 [Cajanus cajan]	CBDAS_CANSA RecName: Full=Cannabidiolic acid synthase {ECO:0000303|PubMed:8663284}; Short=CBDA synthase {ECO:0000303|PubMed:8663284}; EC=1.21.3.8 {ECO:0000269|PubMed:17544411, ECO:0000269|PubMed:8663284}; Flags: Precursor;	A0A151SLM7_CAJCA SubName: Full=Retrovirus-related Pol polyprotein from transposon TNT 1-94 {ECO:0000313|EMBL:KYP55707.1};	--	GO:0048046,apoplast; GO:0102779,cannabidiolate synthase activity; GO:0071949,FAD binding; GO:1901696,cannabinoid biosynthetic process; GO:0003674,molecular_function; GO:0003824,catalytic activity; GO:0016491,oxidoreductase activity; GO:0046992,oxidoreductase activity, acting on X-H and Y-H to form an X-Y bond; GO:0046993,oxidoreductase activity, acting on X-H and Y-H to form an X-Y bond, with oxy…	gag-polypeptide of LTR copia-type	--	--	--
12h1_transcript_26502	2.65	3.03	3	27.76	28.45	32.84	67	71	72	648	672	771	3.25102	3.83726e-53	2.8444e-50	up	1641	K13493 cytokinin-N-glucosyltransferase [EC:2.4.1.-] | (RefSeq) UDP-glycosyltransferase 76C1 (A)	ko00908: Zeatin biosynthesis; ko01110: Biosynthesis of secondary metabolites	PREDICTED: UDP-glucose iridoid glucosyltransferase-like [Vigna angularis]	UGT7_CATRO RecName: Full=UDP-glucose iridoid glucosyltransferase; EC=2.4.1.-; AltName: Full=UDP-glucose glucosyltransferase 7; Short=CrUGT7; AltName: Full=UDP-glycosyltransferase 76A2;	A0A4D6LJ87_VIGUN SubName: Full=Cytokinin-N-glucosyltransferase {ECO:0000313|EMBL:QCD88396.1};	UDP-glucuronosyl and UDP-glucosyl transferase	GO:0035251,UDP-glucosyltransferase activity; GO:1900994,(-)-secologanin biosynthetic process; GO:0003674,molecular_function; GO:0003824,catalytic activity; GO:0008194,UDP-glycosyltransferase activity; GO:0016740,transferase activity; GO:0016757,transferase activity, transferring glycosyl groups; GO:0016758,transferase activity, transferring hexosyl groups; GO:0046527,glucosyltransferase activity;…	UDP-glucoronosyl and UDP-glucosyl transferase	--	--	--
12h1_transcript_13672	15.91	13.01	12.51	80.85	114.92	86.79	718	538	531	3326	4786	3592	2.65826	1.52126e-50	1.09241e-47	up	2692	K00951 GTP pyrophosphokinase [EC:2.7.6.5] | (RefSeq) probable GTP diphosphokinase RSH2, chloroplastic (A)	ko00230: Purine metabolism; ko01100: Metabolic pathways	PREDICTED: probable GTP diphosphokinase RSH2, chloroplastic [Vigna angularis]	RSH2C_ARATH RecName: Full=Probable GTP diphosphokinase RSH2, chloroplastic; EC=2.7.6.5; AltName: Full=RelA/SpoT homolog 2; Short=AtRSH2; AltName: Full=ppGpp synthetase RSH2; Flags: Precursor;	A0A4D6MP14_VIGUN RecName: Full=GTP diphosphokinase {ECO:0000256|ARBA:ARBA00013251}; EC=2.7.6.5 {ECO:0000256|ARBA:ARBA00013251};	Predicted guanosine polyphosphate pyrophosphohydrolase/synthase	GO:0009507,chloroplast; GO:0005524,ATP binding; GO:0005525,GTP binding; GO:0008728,GTP diphosphokinase activity; GO:0016301,kinase activity; GO:0015969,guanosine tetraphosphate metabolic process; GO:0009737,response to abscisic acid; GO:0009611,response to wounding; GO:0000166,nucleotide binding; GO:0003674,molecular_function; GO:0005488,binding; GO:0017076,purine nucleotide binding; GO:0030554,a…	HD domain	--	--	--
12h1_transcript_22255	44.19	48.15	36.1	6.92	7.01	6.67	1386	1383	1066	197	202	191	-2.76525	1.76037e-50	1.22581e-47	down	1951	K14611 solute carrier family 23 (nucleobase transporter), member 1 | (RefSeq) nucleobase-ascorbate transporter 6 (A)	--	nucleobase-ascorbate transporter 6 [Vigna radiata var. radiata]	NAT6_ARATH RecName: Full=Nucleobase-ascorbate transporter 6; Short=AtNAT6;	A0A4D6NKA8_VIGUN SubName: Full=Solute carrier family 23 {ECO:0000313|EMBL:QCE14190.1};	Xanthine/uracil transporters	GO:0005618,cell wall; GO:0005783,endoplasmic reticulum; GO:0016021,integral component of membrane; GO:0009506,plasmodesma; GO:0005773,vacuole; GO:0022857,transmembrane transporter activity; GO:0003674,molecular_function; GO:0005215,transporter activity; GO:0005575,cellular_component; GO:0030312,external encapsulating structure; GO:0071944,cell periphery; GO:0110165,cellular anatomical entity; GO:…	Permease family	--	--	--
12h1_transcript_24896	16.88	16.26	13.39	61.08	59.84	61.67	475	419	355	1567	1555	1592	1.85949	6.13934e-50	4.14929e-47	up	1777	K01051 pectinesterase [EC:3.1.1.11] | (RefSeq) pectinesterase/pectinesterase inhibitor PPE8B (A)	ko00040: Pentose and glucuronate interconversions; ko01100: Metabolic pathways	PREDICTED: pectinesterase/pectinesterase inhibitor PPE8B [Vigna angularis]	PME_PRUPE RecName: Full=Pectinesterase/pectinesterase inhibitor PPE8B; Includes: RecName: Full=Pectinesterase inhibitor PPE8B; AltName: Full=Pectin methylesterase inhibitor PPE8B; Includes: RecName: Full=Pectinesterase PPE8B; Short=PE PPE8B; EC=3.1.1.11; AltName: Full=Pectin methylesterase PPE8B; Flags: Precursor;	A0A4D6KXG6_VIGUN RecName: Full=Pectinesterase {ECO:0000256|ARBA:ARBA00013229}; EC=3.1.1.11 {ECO:0000256|ARBA:ARBA00013229};	--	GO:0005618,cell wall; GO:0005576,extracellular region; GO:0045330,aspartyl esterase activity; GO:0004857,enzyme inhibitor activity; GO:0030599,pectinesterase activity; GO:0042545,cell wall modification; GO:0045490,pectin catabolic process; GO:0003674,molecular_function; GO:0003824,catalytic activity; GO:0016787,hydrolase activity; GO:0016788,hydrolase activity, acting on ester bonds; GO:0030234,e…	Pectinesterase	--	--	--
12h1_transcript_31000	233.15	192.81	224.6	103.74	102.62	96.9	3372	2555	3062	1371	1375	1289	-1.20951	8.6923e-50	5.70687e-47	down	1042	K00799 glutathione S-transferase [EC:2.5.1.18] | (RefSeq) glutathione S-transferase-like (A)	ko00480: Glutathione metabolism; ko01100: Metabolic pathways	glutathione S-transferase [Vigna radiata var. radiata]	GSTF8_ARATH RecName: Full=Glutathione S-transferase F8, chloroplastic; Short=AtGSTF8; EC=2.5.1.18; AltName: Full=AtGSTF5; AltName: Full=GST class-phi member 8; AltName: Full=Glutathione S-transferase 6; Flags: Precursor;	A0A4D6MCN6_VIGUN RecName: Full=Glutathione transferase {ECO:0000256|ARBA:ARBA00012452}; EC=2.5.1.18 {ECO:0000256|ARBA:ARBA00012452};	Glutathione S-transferase	GO:0009507,chloroplast; GO:0009941,chloroplast envelope; GO:0009570,chloroplast stroma; GO:0005737,cytoplasm; GO:0005829,cytosol; GO:0005634,nucleus; GO:0010319,stromule; GO:0009579,thylakoid; GO:0005774,vacuolar membrane; GO:0043295,glutathione binding; GO:0004364,glutathione transferase activity; GO:0004601,peroxidase activity; GO:0071456,cellular response to hypoxia; GO:0006952,defense respons…	Glutathione S-transferase, N-terminal domain	--	--	--
12h1_transcript_14124	81.89	60.71	77.64	20.24	17.97	16.42	3598	2442	3212	810	728	661	-2.12131	1.14187e-48	7.28863e-46	down	2626	K16911 ATP-dependent RNA helicase DDX21 [EC:3.6.4.13] | (RefSeq) DEAD-box ATP-dependent RNA helicase 3, chloroplastic-like (A)	--	PREDICTED: DEAD-box ATP-dependent RNA helicase 3, chloroplastic-like [Vigna angularis]	RH3_ARATH RecName: Full=DEAD-box ATP-dependent RNA helicase 3, chloroplastic; EC=3.6.4.13; AltName: Full=Protein EMBRYO DEFECTIVE 1138; Flags: Precursor;	A0A4D6N2V7_VIGUN RecName: Full=RNA helicase {ECO:0000256|ARBA:ARBA00012552}; EC=3.6.4.13 {ECO:0000256|ARBA:ARBA00012552};	ATP-dependent RNA helicase	GO:0009507,chloroplast; GO:0009941,chloroplast envelope; GO:0009570,chloroplast stroma; GO:0005737,cytoplasm; GO:0005634,nucleus; GO:0009536,plastid; GO:0005524,ATP binding; GO:0016787,hydrolase activity; GO:0003729,mRNA binding; GO:0003724,RNA helicase activity; GO:0008270,zinc ion binding; GO:0009658,chloroplast organization; GO:0000373,Group II intron splicing; GO:0009651,response to salt stre…	DEAD/DEAH box helicase	--	--	--
12h1_transcript_19747	18.7	15.79	13.39	62.04	69.4	67.14	684	529	461	2070	2345	2254	1.94377	1.46739e-47	9.11326e-45	up	2233	K23870 putative pectin methyltransferase [EC:2.1.1.-] | (RefSeq) probable pectin methyltransferase QUA2 (A)	--	PREDICTED: probable pectin methyltransferase QUA2 [Vigna angularis]	PMTT_ARATH RecName: Full=Probable pectin methyltransferase QUA2; EC=2.1.1.-; AltName: Full=Protein OVERSENSITIVE TO SUGAR 1; AltName: Full=Protein QUASIMODO 2; AltName: Full=Protein TUMOROUS SHOOT DEVELOPMENT 2;	A0A4D6MZW3_VIGUN RecName: Full=Methyltransferase {ECO:0000256|RuleBase:RU366043}; EC=2.1.1.- {ECO:0000256|RuleBase:RU366043};	--	GO:0005737,cytoplasm; GO:0005768,endosome; GO:0005794,Golgi apparatus; GO:0000139,Golgi membrane; GO:0000138,Golgi trans cisterna; GO:0016021,integral component of membrane; GO:0005802,trans-Golgi network; GO:0008168,methyltransferase activity; GO:0007155,cell adhesion; GO:0010289,homogalacturonan biosynthetic process; GO:0032259,methylation; GO:0009735,response to cytokinin; GO:0048364,root deve…	Putative S-adenosyl-L-methionine-dependent methyltransferase	--	--	--
12h1_transcript_21653	21.14	18.28	19.17	71.44	64.91	77.71	688	545	588	2121	1952	2322	1.75945	1.52725e-47	9.23546e-45	up	2016	K00029 malate dehydrogenase (oxaloacetate-decarboxylating)(NADP+) [EC:1.1.1.40] | (RefSeq) NADP-dependent malic enzyme-like (A)	ko00620: Pyruvate metabolism; ko00710: Carbon fixation in photosynthetic organisms; ko01100: Metabolic pathways; ko01200: Carbon metabolism	NADP-dependent malic enzyme isoform X1 [Vigna radiata var. radiata]	MAOX_POPTR RecName: Full=NADP-dependent malic enzyme; Short=NADP-ME; EC=1.1.1.40;	A0A4D6LA39_VIGUN RecName: Full=Malic enzyme {ECO:0000256|RuleBase:RU003426};	NADP+-dependent malic enzyme	GO:0005737,cytoplasm; GO:0004471,malate dehydrogenase (decarboxylating) (NAD+) activity; GO:0004473,malate dehydrogenase (decarboxylating) (NADP+) activity; GO:0046872,metal ion binding; GO:0051287,NAD binding; GO:0008948,oxaloacetate decarboxylase activity; GO:0003674,molecular_function; GO:0003824,catalytic activity; GO:0004470,malic enzyme activity; GO:0016491,oxidoreductase activity; GO:00166…	Malic enzyme, NAD binding domain	--	--	--
12h1_transcript_22227	52.08	67.09	47.97	6.36	5.38	5.08	1698	2003	1473	189	162	152	-3.4373	6.38407e-47	3.76153e-44	down	2017	--	--	UPF0496 protein 4-like [Vigna radiata var. radiata]	ROH1_ARATH RecName: Full=Protein ROH1 {ECO:0000303|PubMed:20618910};	A0A4D6LZW7_VIGUN SubName: Full=Protein BYPASS-related {ECO:0000313|EMBL:QCD94549.1};	--	GO:0016021,integral component of membrane; GO:0048354,mucilage biosynthetic process involved in seed coat development; GO:0010214,seed coat development; GO:0000003,reproduction; GO:0003006,developmental process involved in reproduction; GO:0007275,multicellular organism development; GO:0008150,biological_process; GO:0008152,metabolic process; GO:0009058,biosynthetic process; GO:0009791,post-embry…	Protein BYPASS1-related	--	--	--
12h1_transcript_22671	35.28	30.06	28.73	8.4	10.35	9.35	1115	870	855	242	302	271	-1.85431	1.9594e-46	1.12563e-43	down	1963	--	--	uncharacterized protein LOC106769323 [Vigna radiata var. radiata]	--	A0A1S3UWC7_VIGRR RecName: Full=Ceramide glucosyltransferase {ECO:0000256|ARBA:ARBA00012699}; EC=2.4.1.80 {ECO:0000256|ARBA:ARBA00012699};	Ceramide glucosyltransferase	GO:0016021,integral component of membrane; GO:0008120,ceramide glucosyltransferase activity; GO:0102769,dihydroceramide glucosyltransferase activity; GO:0006665,sphingolipid metabolic process; GO:0003674,molecular_function; GO:0003824,catalytic activity; GO:0008194,UDP-glycosyltransferase activity; GO:0016740,transferase activity; GO:0016757,transferase activity, transferring glycosyl groups; GO:…	Glycosyl transferase family 21	--	--	--
12h1_transcript_26222	123.57	104.28	124.31	47.55	46.52	49.32	3192	2467	3025	1120	1110	1169	-1.40797	1.7616e-45	9.87313e-43	down	1653	K08150 MFS transporter, SP family, solute carrier family 2 (myo-inositol transporter), member 13 | (RefSeq) inositol transporter 1-like (A)	--	probable polyol transporter 6 [Vigna radiata var. radiata]	PLT5_ARATH RecName: Full=Polyol transporter 5; AltName: Full=Protein POLYOL TRANSPORTER 5; Short=AtPLT5; AltName: Full=Sugar-proton symporter PLT5;	A0A4D6LA04_VIGUN SubName: Full=MFS transporter {ECO:0000313|EMBL:QCD85280.1};	Predicted transporter (major facilitator superfamily)	GO:0016021,integral component of membrane; GO:0005886,plasma membrane; GO:0005351,carbohydrate:proton symporter activity; GO:0015591,D-ribose transmembrane transporter activity; GO:0015148,D-xylose transmembrane transporter activity; GO:0005354,galactose transmembrane transporter activity; GO:0005355,glucose transmembrane transporter activity; GO:0015168,glycerol transmembrane transporter activit…	Sugar (and other) transporter	--	--	--
12h1_transcript_31484	2.85	3.19	3.27	33.49	31.91	31.97	36	37	39	387	374	372	3.27652	2.41366e-45	1.32056e-42	up	944	K07466 replication factor A1 | (RefSeq) uncharacterized protein LOC114187234 isoform X1 (A)	ko03030: DNA replication; ko03420: Nucleotide excision repair; ko03430: Mismatch repair; ko03440: Homologous recombination	TMV resistance protein N [Vigna radiata var. radiata]	TMVRN_NICGU RecName: Full=TMV resistance protein N; EC=3.2.2.6 {ECO:0000255|PROSITE-ProRule:PRU00204};	A0A1S3VQ26_VIGRR SubName: Full=TMV resistance protein N {ECO:0000313|RefSeq:XP_014520385.1};	--	GO:0005737,cytoplasm; GO:0043531,ADP binding; GO:0005524,ATP binding; GO:0050135,NAD(P)+ nucleosidase activity; GO:0061809,NAD+ nucleotidase, cyclic ADP-ribose generating; GO:0009626,plant-type hypersensitive response; GO:0007165,signal transduction; GO:0000166,nucleotide binding; GO:0003674,molecular_function; GO:0005488,binding; GO:0017076,purine nucleotide binding; GO:0030554,adenyl nucleotide…	TIR domain	--	--	--
12h1_transcript_23657	9.43	9.03	11.52	58.51	51.89	56.6	285	250	328	1612	1448	1569	2.36146	4.75129e-45	2.53907e-42	up	1889	K19747 BAHD acyltransferase [EC:2.3.1.-] | (RefSeq) BAHD acyltransferase DCR (A)	--	PREDICTED: uncharacterized acetyltransferase At3g50280 [Vigna angularis]	Y3028_ARATH RecName: Full=Uncharacterized acetyltransferase At3g50280; EC=2.3.1.-;	A0A4D6MMF3_VIGUN SubName: Full=Shikimate O-hydroxycinnamoyltransferase {ECO:0000313|EMBL:QCE01309.1};	--	GO:0016747,transferase activity, transferring acyl groups other than amino-acyl groups; GO:0003674,molecular_function; GO:0003824,catalytic activity; GO:0016740,transferase activity; GO:0016746,transferase activity, transferring acyl groups	Transferase family	--	--	--
12h1_transcript_30439	42.13	34.87	24.46	632.71	1196.93	751.26	686	520	375	9410	18046	11247	4.56205	1.31779e-44	6.88217e-42	up	1140	K20547 basic endochitinase B [EC:3.2.1.14] | (RefSeq) endochitinase (A)	ko00520: Amino sugar and nucleotide sugar metabolism; ko01100: Metabolic pathways; ko04016: MAPK signaling pathway - plant	chitinase class 1, partial [Vigna unguiculata]	CHIT_PHAVU RecName: Full=Endochitinase; EC=3.2.1.14; Flags: Precursor;	A0A4D6NVD7_VIGUN RecName: Full=Chitinase {ECO:0000256|ARBA:ARBA00012729}; EC=3.2.1.14 {ECO:0000256|ARBA:ARBA00012729};	Predicted chitinase	GO:0005773,vacuole; GO:0008061,chitin binding; GO:0004568,chitinase activity; GO:0016998,cell wall macromolecule catabolic process; GO:0006032,chitin catabolic process; GO:0006952,defense response; GO:0000272,polysaccharide catabolic process; GO:0003674,molecular_function; GO:0005488,binding; GO:0097367,carbohydrate derivative binding; GO:0003824,catalytic activity; GO:0004553,hydrolase activity,…	Chitinase class I	--	--	--
12h1_transcript_28407	63.17	72.46	82.55	11.9	11.15	10.23	1379	1449	1698	237	225	205	-2.83583	1.87456e-44	9.57233e-42	down	1438	K02291 15-cis-phytoene synthase [EC:2.5.1.32] | (RefSeq) phytoene synthase 2, chloroplastic-like (A)	ko00906: Carotenoid biosynthesis; ko01100: Metabolic pathways; ko01110: Biosynthesis of secondary metabolites	phytoene synthase 2, chloroplastic [Vigna radiata var. radiata]	PSY_DAUCA RecName: Full=Phytoene synthase, chloroplastic; EC=2.5.1.32; Flags: Precursor;	A0A4D6KSC9_VIGUN SubName: Full=Phytoene synthase {ECO:0000313|EMBL:QCD79463.1};	Squalene synthetase	GO:0010287,plastoglobule; GO:0004310,farnesyl-diphosphate farnesyltransferase activity; GO:0016767,geranylgeranyl-diphosphate geranylgeranyltransferase activity; GO:0046905,phytoene synthase activity; GO:0051996,squalene synthase activity; GO:0016117,carotenoid biosynthetic process; GO:0003674,molecular_function; GO:0003824,catalytic activity; GO:0004311,farnesyltranstransferase activity; GO:0004…	Squalene/phytoene synthase	--	--	--
12h1_transcript_25398	111.15	86.49	93.69	324.9	335.63	274.66	3051	2174	2422	8131	8508	6916	1.57324	2.71165e-44	1.35459e-41	up	1740	K03327 multidrug resistance protein, MATE family | (RefSeq) protein DETOXIFICATION 40-like (A)	--	PREDICTED: protein DETOXIFICATION 40-like [Vigna angularis]	DTX40_ARATH RecName: Full=Protein DETOXIFICATION 40 {ECO:0000303|PubMed:11739388}; Short=AtDTX40 {ECO:0000303|PubMed:11739388}; AltName: Full=Multidrug and toxic compound extrusion protein 40 {ECO:0000305}; Short=MATE protein 40 {ECO:0000305};	A0A4D6KID3_VIGUN RecName: Full=Protein DETOXIFICATION {ECO:0000256|RuleBase:RU004914}; AltName: Full=Multidrug and toxic compound extrusion protein {ECO:0000256|RuleBase:RU004914};	Uncharacterized membrane protein, predicted efflux pump	GO:0016021,integral component of membrane; GO:0016020,membrane; GO:0005774,vacuolar membrane; GO:0005773,vacuole; GO:0015297,antiporter activity; GO:0022857,transmembrane transporter activity; GO:0042910,xenobiotic transmembrane transporter activity; GO:0003674,molecular_function; GO:0005215,transporter activity; GO:0015291,secondary active transmembrane transporter activity; GO:0022804,active tr…	MatE	--	--	--
12h1_transcript_14363	20.25	18.84	20.38	6.22	7.25	6.57	918	782	870	257	303	273	-1.68552	3.26938e-44	1.59845e-41	down	2701	K09527 DnaJ homolog subfamily C member 7 | (RefSeq) inactive TPR repeat-containing thioredoxin TTL3-like (A)	--	PREDICTED: TPR repeat-containing thioredoxin TTL1-like [Vigna angularis]	TTL1_ARATH RecName: Full=TPR repeat-containing thioredoxin TTL1; AltName: Full=Tetratricopeptide repeat thioredoxin-like 1;	A0A4D6N8A8_VIGUN SubName: Full=DnaJ-like protein subfamily C member 7 {ECO:0000313|EMBL:QCE10060.1};	FOG: TPR repeat	GO:0005737,cytoplasm; GO:0009738,abscisic acid-activated signaling pathway; GO:0009789,positive regulation of abscisic acid-activated signaling pathway; GO:0009737,response to abscisic acid; GO:0006970,response to osmotic stress; GO:0009651,response to salt stress; GO:0007154,cell communication; GO:0007165,signal transduction; GO:0008150,biological_process; GO:0009719,response to endogenous stimu…	Tetratricopeptide repeat	--	--	--
12h1_transcript_26375	3.38	4.38	4.05	65.52	46.04	67.51	86	102	97	1520	1082	1576	3.80378	7.30654e-44	3.49785e-41	up	1632	K08237 hydroquinone glucosyltransferase [EC:2.4.1.218] | (RefSeq) hydroquinone glucosyltransferase-like (A)	--	PREDICTED: hydroquinone glucosyltransferase-like [Vigna angularis]	HQGT_RAUSE RecName: Full=Hydroquinone glucosyltransferase; EC=2.4.1.218; AltName: Full=Arbutin synthase;	A0A4D6NEH8_VIGUN RecName: Full=Glycosyltransferase {ECO:0000256|RuleBase:RU362057}; EC=2.4.1.- {ECO:0000256|RuleBase:RU362057};	UDP-glucuronosyl and UDP-glucosyl transferase	GO:0050505,hydroquinone glucosyltransferase activity; GO:0003674,molecular_function; GO:0003824,catalytic activity; GO:0008194,UDP-glycosyltransferase activity; GO:0016740,transferase activity; GO:0016757,transferase activity, transferring glycosyl groups; GO:0016758,transferase activity, transferring hexosyl groups; GO:0035251,UDP-glucosyltransferase activity; GO:0046527,glucosyltransferase acti…	UDP-glucoronosyl and UDP-glucosyl transferase	--	--	--
12h1_transcript_27799	49	41.86	43.03	19.84	17.72	18.69	1140	892	943	421	381	399	-1.36159	8.88213e-44	4.16535e-41	down	1515	K22520 protein disulfide-isomerase [EC:5.3.4.1] | (RefSeq) protein disulfide-isomerase LQY1, chloroplastic (A)	--	protein disulfide-isomerase LQY1, chloroplastic [Vigna radiata var. radiata]	SPA_SOLLC RecName: Full=Protein SPA, chloroplastic {ECO:0000303|PubMed:24372694}; AltName: Full=Sugar partition-affecting protein {ECO:0000303|PubMed:24372694}; Flags: Precursor;	A0A4D6MBJ6_VIGUN SubName: Full=Heat shock protein DnaJ {ECO:0000313|EMBL:QCD98802.1};	--	GO:0009535,chloroplast thylakoid membrane; GO:0016021,integral component of membrane; GO:0005575,cellular_component; GO:0005622,intracellular anatomical structure; GO:0005737,cytoplasm; GO:0009507,chloroplast; GO:0009534,chloroplast thylakoid; GO:0009536,plastid; GO:0009579,thylakoid; GO:0016020,membrane; GO:0031976,plastid thylakoid; GO:0031984,organelle subcompartment; GO:0034357,photosynthetic…	Protein of unknown function (DUF1356)	--	--	--
12h1_transcript_29517	44.34	37.07	32.23	7.57	7.87	8.32	841	644	576	131	138	145	-2.3648	1.64344e-43	7.55293e-41	down	1284	--	--	hypothetical protein LR48_Vigan05g029300 [Vigna angularis]	NDX1_SOLLC RecName: Full=Protein NEOXANTHIN-DEFICIENT 1 {ECO:0000303|PubMed:24506237};	A0A0L9UJE9_PHAAN SubName: Full=Uncharacterized protein {ECO:0000313|EMBL:KOM42689.1};	--	GO:0016123,xanthophyll biosynthetic process; GO:0006629,lipid metabolic process; GO:0006720,isoprenoid metabolic process; GO:0006721,terpenoid metabolic process; GO:0008150,biological_process; GO:0008152,metabolic process; GO:0008299,isoprenoid biosynthetic process; GO:0008610,lipid biosynthetic process; GO:0009058,biosynthetic process; GO:0009987,cellular process; GO:0016108,tetraterpenoid metab…	Acetoacetate decarboxylase (ADC)	--	--	--
12h1_transcript_7059	22.02	18.21	24.28	3.81	3.85	4.61	1309	991	1359	206	211	251	-2.50843	5.04734e-43	2.27417e-40	down	3460	--	--	PREDICTED: cyclin-dependent kinase inhibitor 7-like [Vigna angularis]	KRP7_ARATH RecName: Full=Cyclin-dependent kinase inhibitor 7; AltName: Full=Inhibitor/interactor of CDK protein 5; AltName: Full=KIP-related protein 7;	A0A4D6KXI7_VIGUN RecName: Full=Cyclin-dependent kinase inhibitor {ECO:0000256|PIRNR:PIRNR017811};	--	GO:0001673,male germ cell nucleus; GO:0005654,nucleoplasm; GO:0004861,cyclin-dependent protein serine/threonine kinase inhibitor activity; GO:0004860,protein kinase inhibitor activity; GO:0007050,cell cycle arrest; GO:0045736,negative regulation of cyclin-dependent protein serine/threonine kinase activity; GO:0003674,molecular_function; GO:0004857,enzyme inhibitor activity; GO:0016538,cyclin-depe…	Cyclin-dependent kinase inhibitor	--	--	--
12h1_transcript_30020	13.4	14.73	11.19	164.51	137.13	219.53	235	236	184	2633	2224	3536	3.61949	1.0304e-42	4.55336e-40	up	1207	K05933 aminocyclopropanecarboxylate oxidase [EC:1.14.17.4] | (RefSeq) 1-aminocyclopropane-1-carboxylate oxidase-like (A)	ko00270: Cysteine and methionine metabolism; ko01100: Metabolic pathways; ko01110: Biosynthesis of secondary metabolites	1-aminocyclopropane-1-carboxylate oxidase-like [Vigna angularis]	ACCO_PRUMU RecName: Full=1-aminocyclopropane-1-carboxylate oxidase; Short=ACC oxidase; EC=1.14.17.4; AltName: Full=Ethylene-forming enzyme; Short=EFE;	A0A4D6LAI4_VIGUN SubName: Full=Aminocyclopropanecarboxylate oxidase {ECO:0000313|EMBL:QCD85414.1};	Iron/ascorbate family oxidoreductases	GO:0009815,1-aminocyclopropane-1-carboxylate oxidase activity; GO:0031418,L-ascorbic acid binding; GO:0046872,metal ion binding; GO:0009693,ethylene biosynthetic process; GO:0009835,fruit ripening; GO:0003674,molecular_function; GO:0003824,catalytic activity; GO:0016491,oxidoreductase activity; GO:0016638,oxidoreductase activity, acting on the CH-NH2 group of donors; GO:0016641,oxidoreductase act…	2OG-Fe(II) oxygenase superfamily	--	--	--
12h1_transcript_30837	8.3	8.41	9.37	47.98	53.35	44.05	125	116	133	660	744	610	2.36503	3.10472e-42	1.3461e-39	up	1074	K14516 ethylene-responsive transcription factor 1 | (RefSeq) ethylene-responsive transcription factor 1B-like (A)	ko04016: MAPK signaling pathway - plant; ko04075: Plant hormone signal transduction	ethylene-responsive transcription factor 1B [Vigna radiata var. radiata]	ERF92_ARATH RecName: Full=Ethylene-responsive transcription factor 1B; Short=AtERF1B; AltName: Full=Ethylene-responsive element-binding factor 1B; Short=EREBP-1B;	A0A4D6N1L1_VIGUN SubName: Full=Ethylene-responsive transcription factor 1 {ECO:0000313|EMBL:QCE07656.1};	--	GO:0005634,nucleus; GO:0003677,DNA binding; GO:0003700,DNA-binding transcription factor activity; GO:0000976,transcription regulatory region sequence-specific DNA binding; GO:0006952,defense response; GO:0009873,ethylene-activated signaling pathway; GO:0009867,jasmonic acid mediated signaling pathway; GO:0003674,molecular_function; GO:0003676,nucleic acid binding; GO:0005488,binding; GO:0097159,o…	AP2 domain	AP2/ERF-ERF	TF	AP2/ERF->AP2/ERF-ERF
12h1_transcript_32243	1403.14	1780.01	1136.48	133.83	100.82	134.97	11651	13553	8906	1018	779	1035	-3.66037	3.47293e-42	1.47786e-39	down	711	K02639 ferredoxin | (RefSeq) ferredoxin-like (A)	ko00195: Photosynthesis; ko01100: Metabolic pathways	PREDICTED: ferredoxin, leaf L-A-like [Vigna angularis]	FER1_PEA RecName: Full=Ferredoxin-1, chloroplastic; AltName: Full=Ferredoxin I; Flags: Precursor;	A0A4D6KFI8_VIGUN RecName: Full=Ferredoxin {ECO:0000256|RuleBase:RU364001};	--	GO:0009507,chloroplast; GO:0051537,2 iron, 2 sulfur cluster binding; GO:0009055,electron transfer activity; GO:0046872,metal ion binding; GO:0003674,molecular_function; GO:0005488,binding; GO:0051536,iron-sulfur cluster binding; GO:0051540,metal cluster binding; GO:0003824,catalytic activity; GO:0016491,oxidoreductase activity; GO:0043167,ion binding; GO:0043169,cation binding; GO:0005575,cellula…	2Fe-2S iron-sulfur cluster binding domain	--	--	--
12h1_transcript_28931	25.24	30.2	28.85	174.15	158.46	193.36	521	571	561	3280	3024	3665	2.52182	7.12438e-42	2.97657e-39	up	1374	--	--	PREDICTED: uncharacterized protein LOC108345450 [Vigna angularis]	--	A0A4D6LQ36_VIGUN RecName: Full=DUF1338 domain-containing protein {ECO:0000259|SMART:SM01150};	--	--	Domain of unknown function (DUF1338)	--	--	--
12h1_transcript_31738	83.29	62.03	94.77	622.12	904.53	866.07	789	538	847	5399	7968	7570	3.21342	6.10131e-41	2.50361e-38	up	774	K16818 phospholipase A1 [EC:3.1.1.32] | (RefSeq) phospholipase A(1) DAD1, chloroplastic (A)	ko00564: Glycerophospholipid metabolism; ko00592: alpha-Linolenic acid metabolism; ko01100: Metabolic pathways; ko01110: Biosynthesis of secondary metabolites	PREDICTED: phospholipase A1-Igamma1, chloroplastic-like [Vigna angularis]	PLA16_ARATH RecName: Full=Phospholipase A1-Igamma2, chloroplastic {ECO:0000303|PubMed:15130548}; EC=3.1.1.- {ECO:0000269|PubMed:19527719}; AltName: Full=DAD1-like lipase 3 {ECO:0000303|PubMed:24430866}; Flags: Precursor;	A0A4D6MCA1_VIGUN SubName: Full=Phospholipase A1 {ECO:0000313|EMBL:QCD97696.1};	Predicted lipase	GO:0009507,chloroplast; GO:0047714,galactolipase activity; GO:0008970,phospholipase A1 activity; GO:0004620,phospholipase activity; GO:0004806,triglyceride lipase activity; GO:0016042,lipid catabolic process; GO:0003674,molecular_function; GO:0003824,catalytic activity; GO:0016298,lipase activity; GO:0016787,hydrolase activity; GO:0016788,hydrolase activity, acting on ester bonds; GO:0052689,carb…	Lipase (class 3)	--	--	--
12h1_transcript_28194	233.99	236.87	320.89	39.53	43.12	33.13	5178	4801	6690	798	882	673	-2.89545	2.20285e-40	8.77991e-38	down	1454	K13466 EIX receptor 1/2 | (RefSeq) receptor-like protein EIX2 (A)	ko04626: Plant-pathogen interaction	hypothetical protein PHAVU_005G036600g [Phaseolus vulgaris]	DR100_ARATH RecName: Full=DNA damage-repair/toleration protein DRT100; Flags: Precursor;	A0A4D6M3T2_VIGUN SubName: Full=LRR receptor-like serine/threonine-protein kinase FLS2 {ECO:0000313|EMBL:QCD95815.1};	FOG: Leucine rich repeat	GO:0009507,chloroplast; GO:0000166,nucleotide binding; GO:0006281,DNA repair; GO:0003674,molecular_function; GO:0005488,binding; GO:0036094,small molecule binding; GO:0097159,organic cyclic compound binding; GO:1901265,nucleoside phosphate binding; GO:1901363,heterocyclic compound binding; GO:0006139,nucleobase-containing compound metabolic process; GO:0006259,DNA metabolic process; GO:0006725,ce…	Leucine rich repeat	--	--	--
12h1_transcript_12499	11.5	9.65	10.55	2.9	2.79	2.38	559	429	483	128	125	105	-2.09282	2.21609e-40	8.77991e-38	down	2878	K11674 microspherule protein 1 | (RefSeq) microspherule protein 1-like (A)	--	hypothetical protein VIGAN_01328300 [Vigna angularis var. angularis]	--	A0A4D6KWE4_VIGUN SubName: Full=Microspherule protein 1 {ECO:0000313|EMBL:QCD81802.1};	Daxx-interacting protein MSP58/p78, contains FHA domain	GO:0031011,Ino80 complex; GO:0071339,MLL1 complex; GO:0002151,G-quadruplex RNA binding; GO:0003674,molecular_function; GO:0003676,nucleic acid binding; GO:0003723,RNA binding; GO:0005488,binding; GO:0097159,organic cyclic compound binding; GO:1901363,heterocyclic compound binding; GO:0000228,nuclear chromosome; GO:0000785,chromatin; GO:0005575,cellular_component; GO:0005622,intracellular anatomic…	FHA domain	--	--	--
12h1_transcript_31183	23.23	9.07	11.53	431.18	327.4	407	307	110	143	5216	4016	4957	4.65955	3.49803e-40	1.36239e-37	up	976	K01183 chitinase [EC:3.2.1.14] | (RefSeq) acidic endochitinase (A)	ko00520: Amino sugar and nucleotide sugar metabolism; ko01100: Metabolic pathways	PREDICTED: thaumatin-like protein 1 [Vigna angularis]	OSL3_ARATH RecName: Full=Osmotin-like protein OSM34; Flags: Precursor;	A0A4D6LT51_VIGUN SubName: Full=Thaumatin {ECO:0000313|EMBL:QCD91643.1};	--	GO:0005576,extracellular region; GO:0099503,secretory vesicle; GO:0006952,defense response; GO:0050832,defense response to fungus; GO:0006950,response to stress; GO:0008150,biological_process; GO:0050896,response to stimulus; GO:0009605,response to external stimulus; GO:0009607,response to biotic stimulus; GO:0009620,response to fungus; GO:0043207,response to external biotic stimulus; GO:0044419,…	Thaumatin family	--	--	--
12h1_transcript_18780	29.36	25.65	27.45	10.29	12.01	11.66	1115	892	982	356	421	406	-1.39321	5.47634e-40	2.09735e-37	down	2306	K00703 starch synthase [EC:2.4.1.21] | (RefSeq) probable starch synthase 4, chloroplastic/amyloplastic isoform X1 (A)	ko00500: Starch and sucrose metabolism; ko01100: Metabolic pathways; ko01110: Biosynthesis of secondary metabolites	probable starch synthase 4, chloroplastic/amyloplastic isoform X2 [Vigna radiata var. radiata]	SSY4_ARATH RecName: Full=Probable starch synthase 4, chloroplastic/amyloplastic {ECO:0000305}; Short=AtSS4 {ECO:0000303|PubMed:17217470}; EC=2.4.1.21 {ECO:0000269|PubMed:19666739}; AltName: Full=Soluble starch synthase IV {ECO:0000303|PubMed:17217470}; Short=SSIV {ECO:0000303|PubMed:17217470}; Flags: Precursor;	A0A4D6LRQ4_VIGUN SubName: Full=Starch synthase {ECO:0000313|EMBL:QCD90766.1};	--	GO:0009501,amyloplast; GO:0009507,chloroplast; GO:0033201,alpha-1,4-glucan synthase activity; GO:0004373,glycogen (starch) synthase activity; GO:0009011,starch synthase activity; GO:0019252,starch biosynthetic process; GO:0005982,starch metabolic process; GO:0003674,molecular_function; GO:0003824,catalytic activity; GO:0016740,transferase activity; GO:0016757,transferase activity, transferring gl…	Starch synthase catalytic domain	--	--	--
12h1_transcript_10465	20.03	20.18	21.95	6.49	6.05	5.69	1034	954	1067	305	288	269	-1.88976	6.02238e-40	2.26866e-37	down	3039	K09527 DnaJ homolog subfamily C member 7 | (RefSeq) inactive TPR repeat-containing thioredoxin TTL3-like (A)	--	TPR repeat-containing thioredoxin TTL1 [Vigna radiata var. radiata]	TTL1_ARATH RecName: Full=TPR repeat-containing thioredoxin TTL1; AltName: Full=Tetratricopeptide repeat thioredoxin-like 1;	A0A4D6LCE4_VIGUN SubName: Full=DnaJ-like protein subfamily C member 7 {ECO:0000313|EMBL:QCD86150.1};	FOG: TPR repeat	GO:0005737,cytoplasm; GO:0009738,abscisic acid-activated signaling pathway; GO:0009789,positive regulation of abscisic acid-activated signaling pathway; GO:0009737,response to abscisic acid; GO:0006970,response to osmotic stress; GO:0009651,response to salt stress; GO:0007154,cell communication; GO:0007165,signal transduction; GO:0008150,biological_process; GO:0009719,response to endogenous stimu…	Tetratricopeptide repeat	--	--	--
12h1_transcript_28860	24.54	23.9	21.96	75.88	73.59	65.83	511	456	431	1442	1417	1259	1.49905	1.47859e-39	5.4801e-37	up	1384	K18045 tyrosine-protein phosphatase SIW14 [EC:3.1.3.48] | (RefSeq) tyrosine-protein phosphatase DSP5 isoform X1 (A)	--	PREDICTED: probable tyrosine-protein phosphatase At1g05000 [Vigna angularis]	DSP5_ARATH RecName: Full=Tyrosine-protein phosphatase DSP5 {ECO:0000305}; EC=3.1.3.48 {ECO:0000255|PROSITE-ProRule:PRU10044, ECO:0000269|PubMed:21409566}; AltName: Full=Protein PLANT AND FUNGI ATYPICAL DUAL-SPECIFICITY PHOSPHATASE 5 {ECO:0000303|PubMed:21409566}; Short=AtPFA-DSP5 {ECO:0000303|PubMed:21409566};	A0A4D6NHL2_VIGUN SubName: Full=Protein-tyrosine phosphatase-like {ECO:0000313|EMBL:QCE12481.1};	Predicted protein tyrosine phosphatase	GO:0005737,cytoplasm; GO:0016791,phosphatase activity; GO:0004725,protein tyrosine phosphatase activity; GO:0003674,molecular_function; GO:0003824,catalytic activity; GO:0016787,hydrolase activity; GO:0016788,hydrolase activity, acting on ester bonds; GO:0042578,phosphoric ester hydrolase activity; GO:0004721,phosphoprotein phosphatase activity; GO:0140096,catalytic activity, acting on a protein;…	Tyrosine phosphatase family	--	--	--
12h1_transcript_31065	147.06	118.9	137.71	568.68	450.29	483.14	2064	1529	1822	7294	5856	6238	1.78959	1.72721e-38	6.29994e-36	up	1019	--	--	PREDICTED: zinc finger protein ZAT10-like [Vigna angularis]	ZAT6_ARATH RecName: Full=Zinc finger protein ZAT6; AltName: Full=COLD INDUCED ZINC FINGER PROTEIN 2;	A0A4D6MC69_VIGUN SubName: Full=Uncharacterized protein {ECO:0000313|EMBL:QCD99022.1};	FOG: Zn-finger	GO:0005634,nucleus; GO:0003700,DNA-binding transcription factor activity; GO:0046872,metal ion binding; GO:0000978,RNA polymerase II cis-regulatory region sequence-specific DNA binding; GO:0000976,transcription regulatory region sequence-specific DNA binding; GO:0071456,cellular response to hypoxia; GO:0055062,phosphate ion homeostasis; GO:2000280,regulation of root development; GO:0003674,molecu…	C2H2-type zinc finger	C2H2	TF	C2H2
12h1_transcript_27910	244.15	321.15	287.35	34.99	37.68	46.01	5602	6750	6212	732	799	969	-2.9698	2.07175e-38	7.43857e-36	down	1498	K03841 fructose-1,6-bisphosphatase I [EC:3.1.3.11] | (RefSeq) fructose-1,6-bisphosphatase, chloroplastic (A)	ko00010: Glycolysis / Gluconeogenesis; ko00030: Pentose phosphate pathway; ko00051: Fructose and mannose metabolism; ko00710: Carbon fixation in photosynthetic organisms; ko01100: Metabolic pathways; ko01110: Biosynthesis of secondary metabolites; ko01200: Carbon metabolism	PREDICTED: fructose-1,6-bisphosphatase, chloroplastic [Vigna angularis]	F16P1_PEA RecName: Full=Fructose-1,6-bisphosphatase, chloroplastic; Short=FBPase; EC=3.1.3.11; AltName: Full=D-fructose-1,6-bisphosphate 1-phosphohydrolase; Flags: Precursor;	A0A4D6NIV8_VIGUN RecName: Full=D-fructose-1,6-bisphosphate 1-phosphohydrolase {ECO:0000256|ARBA:ARBA00017968}; EC=3.1.3.11 {ECO:0000256|ARBA:ARBA00013093};	Fructose-1,6-bisphosphatase	GO:0009570,chloroplast stroma; GO:0042132,fructose 1,6-bisphosphate 1-phosphatase activity; GO:0046872,metal ion binding; GO:0019253,reductive pentose-phosphate cycle; GO:0003674,molecular_function; GO:0003824,catalytic activity; GO:0016787,hydrolase activity; GO:0016788,hydrolase activity, acting on ester bonds; GO:0016791,phosphatase activity; GO:0019203,carbohydrate phosphatase activity; GO:00…	Fructose-1-6-bisphosphatase, N-terminal domain	--	--	--
12h1_transcript_24272	20.6	18.76	19.69	3.37	3.7	4.54	603	503	543	90	100	122	-2.45875	3.69691e-38	1.30694e-35	down	1838	--	--	protein COBRA [Vigna radiata var. radiata]	COBRA_ARATH RecName: Full=Protein COBRA; AltName: Full=Cell expansion protein; Flags: Precursor;	A0A4D6NL94_VIGUN RecName: Full=COBRA-like protein {ECO:0000256|PIRNR:PIRNR038122};	--	GO:0031225,anchored component of membrane; GO:0046658,anchored component of plasma membrane; GO:0009897,external side of plasma membrane; GO:0016328,lateral plasma membrane; GO:0009930,longitudinal side of cell surface; GO:0009505,plant-type cell wall; GO:0005886,plasma membrane; GO:0010215,cellulose microfibril organization; GO:0009825,multidimensional cell growth; GO:0052324,plant-type cell wal…	COBRA-like protein	--	--	--
12h1_transcript_32148	494.85	626.49	468.96	70.97	54.32	74.27	4367	5069	3905	574	446	605	-3.10873	4.15231e-38	1.44569e-35	down	739	--	--	NAD(P)H-quinone oxidoreductase subunit L, chloroplastic [Vigna radiata var. radiata]	NDHL_ARATH RecName: Full=NAD(P)H-quinone oxidoreductase subunit L, chloroplastic; EC=7.1.1.- {ECO:0000305}; AltName: Full=NAD(P)H dehydrogenase subunit L {ECO:0000303|PubMed:21785130}; Short=NDH subunit L {ECO:0000305}; Short=NDH-L {ECO:0000305}; AltName: Full=NADH-plastoquinone oxidoreductase subunit L {ECO:0000305}; AltName: Full=Protein CHLORORESPIRATORY REDUCTION 23 {ECO:0000303|PubMed:183881…	A0A4D6L582_VIGUN SubName: Full=NADH dehydrogenase I subunit L {ECO:0000313|EMBL:QCD83677.1};	--	GO:0009535,chloroplast thylakoid membrane; GO:0016021,integral component of membrane; GO:0010598,NAD(P)H dehydrogenase complex (plastoquinone); GO:0042651,thylakoid membrane; GO:0016655,oxidoreductase activity, acting on NAD(P)H, quinone or similar compound as acceptor; GO:0048038,quinone binding; GO:0010258,NADH dehydrogenase complex (plastoquinone) assembly; GO:0009773,photosynthetic electron t…	NADH dehydrogenase transmembrane subunit	--	--	--
12h1_transcript_24194	104.27	106.25	127.49	29.01	31.84	27.56	2965	2767	3415	752	836	719	-2.05559	9.61525e-38	3.29774e-35	down	1793	K16221 transcription factor TCP21 (protein CCA1 HIKING EXPEDITION) | (RefSeq) transcription factor TCP7-like (A)	ko04712: Circadian rhythm - plant	transcription factor TCP7 [Vigna radiata var. radiata]	TCP7_ARATH RecName: Full=Transcription factor TCP7;	A0A4D6N4J4_VIGUN SubName: Full=Transcription factor TCP subgroup {ECO:0000313|EMBL:QCE08740.1};	--	GO:0005634,nucleus; GO:0001216,DNA-binding transcription activator activity; GO:0003700,DNA-binding transcription factor activity; GO:0043565,sequence-specific DNA binding; GO:0042752,regulation of circadian rhythm; GO:0006355,regulation of transcription, DNA-templated; GO:0003674,molecular_function; GO:0140110,transcription regulator activity; GO:0003676,nucleic acid binding; GO:0003677,DNA bind…	TCP family transcription factor	TCP	TF	TCP
12h1_transcript_2039	26.47	27.41	24.97	9.72	10.24	10.42	2042	1936	1814	683	728	736	-1.4953	1.64552e-37	5.56065e-35	down	4411	--	--	putative E3 ubiquitin-protein ligase LIN-1 [Vigna radiata var. radiata]	LIN1_LOTJA RecName: Full=Putative E3 ubiquitin-protein ligase LIN-1 {ECO:0000250|UniProtKB:D1FP53}; EC=2.3.2.27 {ECO:0000303|PubMed:19508425}; AltName: Full=Protein cerberus {ECO:0000303|PubMed:19508425}; AltName: Full=RING-type E3 ubiquitin transferase LIN-1 {ECO:0000305};	A0A4D6NKT9_VIGUN SubName: Full=WD40 repeat {ECO:0000313|EMBL:QCE13274.1};	--	GO:0004842,ubiquitin-protein transferase activity; GO:0009877,nodulation; GO:0003674,molecular_function; GO:0003824,catalytic activity; GO:0016740,transferase activity; GO:0019787,ubiquitin-like protein transferase activity; GO:0140096,catalytic activity, acting on a protein; GO:0008150,biological_process; GO:0009653,anatomical structure morphogenesis; GO:0032502,developmental process; GO:0048646…	WD domain, G-beta repeat	--	--	--
12h1_transcript_30818	115.87	95.21	122.75	383.23	465.97	443.6	1721	1295	1718	5200	6411	6059	1.84403	3.15218e-37	1.04977e-34	up	1063	K07025 putative hydrolase of the HAD superfamily | (RefSeq) uncharacterized protein C24B11.05 (A)	--	hypothetical protein VIGAN_08062200 [Vigna angularis var. angularis]	--	A0A0S3SMP3_PHAAN SubName: Full=Uncharacterized protein {ECO:0000313|EMBL:BAT94055.1};	Haloacid dehalogenase-like hydrolase	GO:0016787,hydrolase activity; GO:0003674,molecular_function; GO:0003824,catalytic activity	Haloacid dehalogenase-like hydrolase	--	--	--
12h1_transcript_21019	1.99	1.62	2.06	32.07	40.37	21.56	68	51	67	1009	1286	682	3.94032	3.3649e-37	1.1046e-34	up	2121	K00826 branched-chain amino acid aminotransferase [EC:2.6.1.42] | (RefSeq) branched-chain-amino-acid aminotransferase 2, chloroplastic-like (A)	ko00270: Cysteine and methionine metabolism; ko00280: Valine, leucine and isoleucine degradation; ko00290: Valine, leucine and isoleucine biosynthesis; ko00770: Pantothenate and CoA biosynthesis; ko00966: Glucosinolate biosynthesis; ko01100: Metabolic pathways; ko01110: Biosynthesis of secondary metabolites; ko01210: 2-Oxocarboxylic acid metabolism; ko01230: Biosynthesis of amino acids; ko01240: …	branched amino acid transaminase [Vigna unguiculata]	BCAT2_ARATH RecName: Full=Branched-chain-amino-acid aminotransferase 2, chloroplastic; Short=Atbcat-2; EC=2.6.1.42; Flags: Precursor;	M1V290_VIGUN RecName: Full=Branched-chain-amino-acid aminotransferase {ECO:0000256|RuleBase:RU004517}; EC=2.6.1.42 {ECO:0000256|RuleBase:RU004517};	Branched chain aminotransferase BCAT1, pyridoxal phosphate enzymes type IV superfamily	GO:0009507,chloroplast; GO:0005829,cytosol; GO:0004084,branched-chain-amino-acid transaminase activity; GO:0052656,L-isoleucine transaminase activity; GO:0052654,L-leucine transaminase activity; GO:0050048,L-leucine:2-oxoglutarate aminotransferase activity; GO:0052655,L-valine transaminase activity; GO:0009097,isoleucine biosynthetic process; GO:0009098,leucine biosynthetic process; GO:0071669,pl…	Amino-transferase class IV	--	--	--
12h1_transcript_28420	1.42	1.51	2.72	57.77	56.27	95.05	31	30	55	1149	1134	1903	5.10593	2.75702e-36	8.79909e-34	up	1437	--	--	PREDICTED: uncharacterized protein LOC108327959 [Vigna angularis]	--	A0A4D6M7J7_VIGUN SubName: Full=Uncharacterized protein {ECO:0000313|EMBL:QCD97349.1};	--	GO:0016021,integral component of membrane; GO:0005575,cellular_component; GO:0016020,membrane; GO:0031224,intrinsic component of membrane; GO:0110165,cellular anatomical entity	--	--	--	--
12h1_transcript_31328	980.46	1032.04	978.47	298.05	238.37	229.78	12082	11654	11369	3358	2724	2606	-2.07955	3.11205e-36	9.79615e-34	down	927	K02694 photosystem I subunit III | (RefSeq) photosystem I reaction center subunit III, chloroplastic (A)	ko00195: Photosynthesis; ko01100: Metabolic pathways	PREDICTED: photosystem I reaction center subunit III, chloroplastic [Vigna angularis]	PSAF_ARATH RecName: Full=Photosystem I reaction center subunit III, chloroplastic; AltName: Full=Light-harvesting complex I 17 kDa protein; AltName: Full=PSI-F; Flags: Precursor;	A0A4D6KT09_VIGUN RecName: Full=PSI-F {ECO:0000256|ARBA:ARBA00021540};	--	GO:0009507,chloroplast; GO:0009941,chloroplast envelope; GO:0009534,chloroplast thylakoid; GO:0009535,chloroplast thylakoid membrane; GO:0016021,integral component of membrane; GO:0005634,nucleus; GO:0009538,photosystem I reaction center; GO:0010287,plastoglobule; GO:0009579,thylakoid; GO:0003729,mRNA binding; GO:0019904,protein domain specific binding; GO:0015979,photosynthesis; GO:0003674,molec…	Photosystem I reaction centre subunit III	--	--	--
12h1_transcript_25912	24.85	17.21	16.95	0.19	0.21	0	662	419	425	4	5	0	-7.42792	5.17589e-36	1.58752e-33	down	1697	K05681 ATP-binding cassette, subfamily G (WHITE), member 2 | (RefSeq) hypothetical protein (A)	ko02010: ABC transporters	hypothetical protein PHAVU_011G015900g [Phaseolus vulgaris]	--	A0A4D6LK08_VIGUN SubName: Full=RNA-binding protein Luc7-like 2 {ECO:0000313|EMBL:QCD88907.1};	Spliceosome subunit	GO:0005685,U1 snRNP; GO:0003729,mRNA binding; GO:0006376,mRNA splice site selection; GO:0003674,molecular_function; GO:0003676,nucleic acid binding; GO:0003723,RNA binding; GO:0005488,binding; GO:0097159,organic cyclic compound binding; GO:1901363,heterocyclic compound binding; GO:0000245,spliceosomal complex assembly; GO:0000375,RNA splicing, via transesterification reactions; GO:0000377,RNA spl…	LUC7 N_terminus	--	--	--
12h1_transcript_25494	27.45	20.34	17.04	110.03	102.14	106.97	750	509	438	2742	2578	2682	2.19729	5.18143e-36	1.58752e-33	up	1734	K23136 fraxetin 5-hydroxylase [EC:1.14.14.164] | (RefSeq) cytochrome P450 CYP82D47-like (A)	ko00999: Biosynthesis of various plant secondary metabolites; ko01110: Biosynthesis of secondary metabolites	cytochrome P450 82A4-like [Vigna radiata var. radiata]	C82A4_SOYBN RecName: Full=Cytochrome P450 82A4; EC=1.14.-.-; AltName: Full=Cytochrome P450 CP9;	A0A1S3V4N2_VIGRR SubName: Full=cytochrome P450 82A4-like {ECO:0000313|RefSeq:XP_014513308.1};	Cytochrome P450 CYP2 subfamily	GO:0016020,membrane; GO:0020037,heme binding; GO:0005506,iron ion binding; GO:0004497,monooxygenase activity; GO:0016705,oxidoreductase activity, acting on paired donors, with incorporation or reduction of molecular oxygen; GO:0098542,defense response to other organism; GO:0003674,molecular_function; GO:0005488,binding; GO:0046906,tetrapyrrole binding; GO:0097159,organic cyclic compound binding; …	Cytochrome P450	--	--	--
12h1_transcript_22797	0.25	0.17	0.33	11.95	20.6	16	8	5	10	346	604	466	5.88588	7.70386e-36	2.3293e-33	up	1972	K24028 salicylic acid 3-hydroxylase [EC:1.14.11.-] | (RefSeq) protein DOWNY MILDEW RESISTANCE 6-like (A)	--	hypothetical protein PHAVU_008G028100g [Phaseolus vulgaris]	DMR6_ARATH RecName: Full=Protein DOWNY MILDEW RESISTANCE 6 {ECO:0000303|PubMed:15986928}; Short=AtDMR6 {ECO:0000303|PubMed:15986928}; EC=1.14.11.- {ECO:0000255|PROSITE-ProRule:PRU00805}; AltName: Full=2-oxoglutarate (2OG)-Fe(II) oxygenase-like protein DMR6 {ECO:0000303|PubMed:18248595}; AltName: Full=Salicylate 3-hydroxylase DMR6 {ECO:0000305}; Short=S3H DMR6 {ECO:0000305}; Short=SA 3-hydroxylase…	A0A4D6NH90_VIGUN SubName: Full=Isopenicillin N synthase-like {ECO:0000313|EMBL:QCE12728.1};	Iron/ascorbate family oxidoreductases	GO:0051213,dioxygenase activity; GO:0033759,flavone synthase activity; GO:0046872,metal ion binding; GO:0034785,salicylate 5-hydroxylase activity; GO:0071456,cellular response to hypoxia; GO:0042742,defense response to bacterium; GO:0002229,defense response to oomycetes; GO:0009813,flavonoid biosynthetic process; GO:0010150,leaf senescence; GO:0009617,response to bacterium; GO:0009620,response to…	non-haem dioxygenase in morphine synthesis N-terminal	--	--	--
12h1_transcript_30345	103.66	151.67	166.48	11.87	13.14	9.11	1721	2307	2605	180	202	139	-3.75959	1.16293e-35	3.47052e-33	down	1157	K20628 expansin | (RefSeq) expansin-A2 (A)	--	expansin-A4 [Vigna radiata var. radiata]	EXPA4_ARATH RecName: Full=Expansin-A4; Short=AtEXPA4; AltName: Full=Alpha-expansin-4; Short=At-EXP4; Short=AtEx4; AltName: Full=Ath-ExpAlpha-1.6; Flags: Precursor;	A0A4D6LIL7_VIGUN RecName: Full=Expansin {ECO:0000256|RuleBase:RU365023};	--	GO:0005829,cytosol; GO:0005576,extracellular region; GO:0016020,membrane; GO:0009505,plant-type cell wall; GO:0009506,plasmodesma; GO:0009664,plant-type cell wall organization; GO:0006949,syncytium formation; GO:0008150,biological_process; GO:0009987,cellular process; GO:0016043,cellular component organization; GO:0045229,external encapsulating structure organization; GO:0071554,cell wall organiz…	Pollen allergen	--	--	--
12h1_transcript_25550	49.77	21.48	37.56	1.81	1.19	1.44	1356	536	964	45	30	36	-4.70329	2.10449e-35	6.19987e-33	down	1729	K23877 xyloglucan O-acetyltransferase | (RefSeq) protein ALTERED XYLOGLUCAN 4 (A)	--	PREDICTED: protein trichome birefringence-like 25 [Vigna angularis]	TBL25_ARATH RecName: Full=Protein trichome birefringence-like 25;	A0A4D6KI44_VIGUN SubName: Full=Protein trichome birefringence-like 25/26 {ECO:0000313|EMBL:QCD77546.1};	--	GO:0005794,Golgi apparatus; GO:0016021,integral component of membrane; GO:0016413,O-acetyltransferase activity; GO:0003674,molecular_function; GO:0003824,catalytic activity; GO:0008374,O-acyltransferase activity; GO:0016407,acetyltransferase activity; GO:0016740,transferase activity; GO:0016746,transferase activity, transferring acyl groups; GO:0016747,transferase activity, transferring acyl grou…	GDSL/SGNH-like Acyl-Esterase family found in Pmr5 and Cas1p	--	--	--
12h1_transcript_22545	36.06	25.02	37.49	6.19	5.98	5	1157	735	1133	181	177	147	-2.63116	2.35575e-35	6.85226e-33	down	1989	K01051 pectinesterase [EC:3.1.1.11] | (RefSeq) pectinesterase-like (A)	ko00040: Pentose and glucuronate interconversions; ko01100: Metabolic pathways	PREDICTED: probable pectinesterase/pectinesterase inhibitor 61 [Vigna angularis]	PME61_ARATH RecName: Full=Probable pectinesterase/pectinesterase inhibitor 61; Includes: RecName: Full=Pectinesterase inhibitor 61; AltName: Full=Pectin methylesterase inhibitor 61; Includes: RecName: Full=Pectinesterase 61; Short=PE 61; EC=3.1.1.11; AltName: Full=AtPMEpcrF; AltName: Full=Pectin methylesterase 61; Short=AtPME61;	A0A4D6NQE1_VIGUN RecName: Full=Pectinesterase {ECO:0000256|ARBA:ARBA00013229, ECO:0000256|RuleBase:RU000589}; EC=3.1.1.11 {ECO:0000256|ARBA:ARBA00013229, ECO:0000256|RuleBase:RU000589};	--	GO:0016021,integral component of membrane; GO:0045330,aspartyl esterase activity; GO:0030599,pectinesterase activity; GO:0046910,pectinesterase inhibitor activity; GO:0042545,cell wall modification; GO:0045490,pectin catabolic process; GO:0003674,molecular_function; GO:0003824,catalytic activity; GO:0016787,hydrolase activity; GO:0016788,hydrolase activity, acting on ester bonds; GO:0052689,carbo…	Pectinesterase	--	--	--
12h1_transcript_21541	11.46	10.13	11.26	26.64	27.82	27.8	388	314	359	822	869	863	1.21116	1.10194e-34	3.16519e-32	up	2084	K18643 katanin p80 WD40 repeat-containing subunit B1 | (RefSeq) uncharacterized LOC105795008 (A)	--	PREDICTED: uncharacterized protein LOC108340812 [Vigna angularis]	--	A0A4D6LH14_VIGUN SubName: Full=Uncharacterized protein {ECO:0000313|EMBL:QCD87808.1};	--	--	Protein of unknown function (DUF789)	--	--	--
12h1_transcript_4307	28.08	18.52	21.2	4.62	5.96	4.65	1891	1142	1344	283	370	287	-2.26013	1.16793e-34	3.31333e-32	down	3884	K18806 kinesin family member 7 | (RefSeq) predicted protein (A)	--	kinesin-like protein KIN-4A isoform X2 [Vigna radiata var. radiata]	KN4A_ARATH RecName: Full=Kinesin-like protein KIN-4A {ECO:0000305}; AltName: Full=AtKINESIN-4A {ECO:0000303|PubMed:25600279}; AltName: Full=Protein FRAGILE FIBER 1 {ECO:0000303|PubMed:12468730};	A0A4D6L0I2_VIGUN SubName: Full=Kinesin family member 4/7/21/27 {ECO:0000313|EMBL:QCD81601.1};	Kinesin-like protein	GO:0055028,cortical microtubule; GO:0005737,cytoplasm; GO:0005524,ATP binding; GO:0008574,ATP-dependent microtubule motor activity, plus-end-directed; GO:0008017,microtubule binding; GO:0003777,microtubule motor activity; GO:0010215,cellulose microfibril organization; GO:0030705,cytoskeleton-dependent intracellular transport; GO:0007018,microtubule-based movement; GO:0007052,mitotic spindle organ…	Lysine exporter LysO	--	--	--
12h1_transcript_18037	3.65	4.12	3.08	19.41	22.84	20.23	141	146	112	684	815	717	2.40799	1.69197e-34	4.74144e-32	up	2343	K13415 protein brassinosteroid insensitive 1 [EC:2.7.10.1 2.7.11.1] | (RefSeq) protein BRASSINOSTEROID INSENSITIVE 1 (A)	ko04075: Plant hormone signal transduction	calmodulin-binding receptor kinase CaMRLK [Vigna radiata var. radiata]	CARLK_ARATH RecName: Full=Calmodulin-binding receptor kinase CaMRLK {ECO:0000305}; EC=2.7.11.1 {ECO:0000269|PubMed:14720124}; AltName: Full=Calmodulin-binding receptor-like kinase {ECO:0000303|PubMed:14720124}; Short=AtCaMRLK {ECO:0000303|PubMed:14720124}; AltName: Full=Protein MATERNAL EFFECT EMBRYO ARREST 62 {ECO:0000303|PubMed:15634699}; Flags: Precursor;	A0A4D6L7M4_VIGUN SubName: Full=Protein brassinosteroid insensitive 1 {ECO:0000313|EMBL:QCD84480.1};	--	GO:0016021,integral component of membrane; GO:0005886,plasma membrane; GO:0005524,ATP binding; GO:0005516,calmodulin binding; GO:0004672,protein kinase activity; GO:0106310,protein serine kinase activity; GO:0106311,protein threonine kinase activity; GO:0009793,embryo development ending in seed dormancy; GO:0046777,protein autophosphorylation; GO:0009733,response to auxin; GO:0009625,response to …	Protein tyrosine kinase	--	--	--
12h1_transcript_32617	588.46	739.85	587.97	103.35	75.96	103.44	3529	4071	3331	570	426	575	-2.87016	5.58722e-34	1.54685e-31	down	587	K22048 mechanosensitive ion channel protein 4/5/6/7/8/9/10 | (RefSeq) mechanosensitive ion channel protein 10-like (A)	--	PREDICTED: uncharacterized protein LOC108331046 [Vigna angularis]	--	A0A4D6NMV0_VIGUN SubName: Full=Photosystem II PsbX {ECO:0000313|EMBL:QCE13555.1};	--	GO:0016021,integral component of membrane; GO:0009523,photosystem II; GO:0015979,photosynthesis; GO:0008150,biological_process; GO:0008152,metabolic process; GO:0009987,cellular process; GO:0044237,cellular metabolic process; GO:0005575,cellular_component; GO:0016020,membrane; GO:0031224,intrinsic component of membrane; GO:0110165,cellular anatomical entity; GO:0005622,intracellular anatomical st…	Photosystem II reaction centre X protein (PsbX)	--	--	--
12h1_transcript_29119	105.03	141.15	121.05	3.97	1.29	3.57	2117	2606	2299	73	24	66	-5.49997	6.84872e-34	1.87353e-31	down	1348	--	--	PREDICTED: uncharacterized protein At4g15545-like isoform X1 [Vigna angularis]	Y4554_ARATH RecName: Full=Uncharacterized protein At4g15545;	A0A4D6KQT6_VIGUN SubName: Full=WAT1-related protein {ECO:0000313|EMBL:QCD77041.1};	--	GO:0005829,cytosol; GO:0005783,endoplasmic reticulum; GO:0010168,ER body; GO:0043621,protein self-association; GO:0003674,molecular_function; GO:0005488,binding; GO:0005515,protein binding; GO:0005575,cellular_component; GO:0005622,intracellular anatomical structure; GO:0005737,cytoplasm; GO:0110165,cellular anatomical entity; GO:0012505,endomembrane system; GO:0043226,organelle; GO:0043227,membr…	Domain of unknown function (DUF4200)	--	--	--
12h1_transcript_23102	70.92	54.26	74.03	16.95	20.74	17.2	2208	1547	2171	481	596	491	-1.97189	2.08528e-33	5.63738e-31	down	1938	--	--	uncharacterized protein LOC106756912 [Vigna radiata var. radiata]	--	A0A4D6M953_VIGUN SubName: Full=S-adenosyl-L-methionine-dependent methyltransferase {ECO:0000313|EMBL:QCD97909.1};	--	GO:0016021,integral component of membrane; GO:0008168,methyltransferase activity; GO:0032259,methylation; GO:0003674,molecular_function; GO:0003824,catalytic activity; GO:0016740,transferase activity; GO:0016741,transferase activity, transferring one-carbon groups; GO:0008150,biological_process; GO:0008152,metabolic process; GO:0005575,cellular_component; GO:0016020,membrane; GO:0031224,intrinsic…	Methyltransferase domain	--	--	--
12h1_transcript_30025	87.83	75.86	75.51	25.54	33.14	27.33	1445	1143	1171	383	504	413	-1.58755	2.54234e-33	6.79307e-31	down	1149	K01738 cysteine synthase [EC:2.5.1.47] | (RefSeq) hypothetical protein (A)	ko00270: Cysteine and methionine metabolism; ko00920: Sulfur metabolism; ko01100: Metabolic pathways; ko01110: Biosynthesis of secondary metabolites; ko01200: Carbon metabolism; ko01230: Biosynthesis of amino acids	hypothetical protein PHAVU_007G185100g [Phaseolus vulgaris]	CYSD1_ARATH RecName: Full=Bifunctional L-3-cyanoalanine synthase/cysteine synthase D1; EC=2.5.1.47 {ECO:0000269|PubMed:10845460, ECO:0000269|PubMed:10889265}; EC=4.4.1.9 {ECO:0000269|PubMed:10845460, ECO:0000269|PubMed:10889265}; AltName: Full=Beta-substituted Ala synthase 4;1; Short=ARAth-Bsas4;1; AltName: Full=Cysteine synthase D1; Short=AtcysD1; AltName: Full=O-acetylserine (thiol)-lyase 3;	V7BFZ9_PHAVU RecName: Full=PALP domain-containing protein {ECO:0000259|Pfam:PF00291};	Cystathionine beta-synthase and related enzymes	GO:0005737,cytoplasm; GO:0005829,cytosol; GO:0004124,cysteine synthase activity; GO:0050017,L-3-cyanoalanine synthase activity; GO:0030170,pyridoxal phosphate binding; GO:0019344,cysteine biosynthetic process; GO:0006535,cysteine biosynthetic process from serine; GO:0003674,molecular_function; GO:0003824,catalytic activity; GO:0016740,transferase activity; GO:0016765,transferase activity, transfe…	Pyridoxal-phosphate dependent enzyme	--	--	--
12h1_transcript_18000	13.28	9.48	13.19	48.42	45.41	42.98	522	341	489	1737	1649	1551	1.82	2.88504e-33	7.62016e-31	up	2381	K17609 nucleoredoxin [EC:1.8.1.8] | (RefSeq) hypothetical protein (A)	--	U-box domain-containing protein 35 isoform X1 [Vigna radiata var. radiata]	PUB52_ARATH RecName: Full=U-box domain-containing protein 52; AltName: Full=Plant U-box protein 52; Includes: RecName: Full=E3 ubiquitin ligase; EC=2.3.2.27; AltName: Full=RING-type E3 ubiquitin transferase {ECO:0000305}; Includes: RecName: Full=Serine/threonine-protein kinase; EC=2.7.11.-;	A0A4D6M5J7_VIGUN RecName: Full=E3 ubiquitin ligase {ECO:0000256|ARBA:ARBA00013319}; AltName: Full=RING-type E3 ubiquitin transferase {ECO:0000256|ARBA:ARBA00022285}; AltName: Full=Serine/threonine-protein kinase {ECO:0000256|ARBA:ARBA00014607};	--	GO:0005524,ATP binding; GO:0106310,protein serine kinase activity; GO:0106311,protein threonine kinase activity; GO:0004842,ubiquitin-protein transferase activity; GO:0000166,nucleotide binding; GO:0003674,molecular_function; GO:0005488,binding; GO:0017076,purine nucleotide binding; GO:0030554,adenyl nucleotide binding; GO:0032553,ribonucleotide binding; GO:0032555,purine ribonucleotide binding; …	Protein kinase domain	--	--	--
12h1_transcript_31775	81.17	73.29	55.8	370.59	364.11	462.76	893	739	579	3731	3719	4691	2.40679	3.47041e-33	9.06211e-31	up	856	K01859 chalcone isomerase [EC:5.5.1.6] | (RefSeq) chalcone--flavonone isomerase (A)	ko00941: Flavonoid biosynthesis; ko01100: Metabolic pathways; ko01110: Biosynthesis of secondary metabolites	PREDICTED: chalcone--flavonone isomerase isoform X2 [Vigna angularis]	CFI_PHAVU RecName: Full=Chalcone--flavanone isomerase; Short=Chalcone isomerase; EC=5.5.1.6;	A0A0L9U1K2_PHAAN RecName: Full=Chalcone-flavonone isomerase family protein {ECO:0000256|RuleBase:RU361158};	--	GO:0045430,chalcone isomerase activity; GO:0009813,flavonoid biosynthetic process; GO:0003674,molecular_function; GO:0003824,catalytic activity; GO:0016853,isomerase activity; GO:0016872,intramolecular lyase activity; GO:0008150,biological_process; GO:0008152,metabolic process; GO:0009058,biosynthetic process; GO:0009812,flavonoid metabolic process; GO:0071704,organic substance metabolic process;…	Chalcone-flavanone isomerase	--	--	--
12h1_transcript_28779	0.62	1.04	0.51	39.78	55.13	101.67	13	20	10	762	1070	1960	6.38787	4.31293e-33	1.11356e-30	up	1393	K21483 salicylate 1-O-methyltransferase [EC:2.1.1.274] | (RefSeq) 7-methylxanthosine synthase 1 (A)	--	7-methylxanthosine synthase 1-like [Vigna radiata var. radiata]	CS2_COFCA RecName: Full=Probable caffeine synthase MTL2 {ECO:0000305}; EC=2.1.1.- {ECO:0000250|UniProtKB:A4GE70}; AltName: Full=Methyltransferase-like 2 {ECO:0000303|PubMed:25249475}; Short=CcMTL2 {ECO:0000303|PubMed:25249475};	A0A4D6NES8_VIGUN SubName: Full=Jasmonate O-methyltransferase {ECO:0000313|EMBL:QCE12383.1};	--	GO:0046872,metal ion binding; GO:0008168,methyltransferase activity; GO:0032259,methylation; GO:0003674,molecular_function; GO:0005488,binding; GO:0043167,ion binding; GO:0043169,cation binding; GO:0003824,catalytic activity; GO:0016740,transferase activity; GO:0016741,transferase activity, transferring one-carbon groups; GO:0008150,biological_process; GO:0008152,metabolic process	SAM dependent carboxyl methyltransferase	--	--	--
12h1_transcript_29603	207.93	421.75	445.2	0	0	0	3695	6867	7457	0	0	0	-15.0972	1.64808e-32	4.20791e-30	down	1220	K01673 carbonic anhydrase [EC:4.2.1.1] | (RefSeq) carbonic anhydrase, chloroplastic isoform X1 (A)	ko00910: Nitrogen metabolism; ko01100: Metabolic pathways	PREDICTED: carbonic anhydrase, chloroplastic isoform X1 [Vigna angularis]	CAHC_PEA RecName: Full=Carbonic anhydrase, chloroplastic; EC=4.2.1.1; AltName: Full=Carbonate dehydratase; Contains: RecName: Full=Carbonic anhydrase, 27 kDa isoform; Contains: RecName: Full=Carbonic anhydrase, 25 kDa isoform; Flags: Precursor;	A0A4D6M226_VIGUN RecName: Full=Carbonic anhydrase {ECO:0000256|ARBA:ARBA00012925, ECO:0000256|RuleBase:RU003956}; EC=4.2.1.1 {ECO:0000256|ARBA:ARBA00012925, ECO:0000256|RuleBase:RU003956}; AltName: Full=Carbonate dehydratase {ECO:0000256|RuleBase:RU003956};	Predicted carbonic anhydrase involved in protection against oxidative damage	GO:0009570,chloroplast stroma; GO:0004089,carbonate dehydratase activity; GO:0008270,zinc ion binding; GO:0015976,carbon utilization; GO:0003674,molecular_function; GO:0003824,catalytic activity; GO:0016829,lyase activity; GO:0016835,carbon-oxygen lyase activity; GO:0016836,hydro-lyase activity; GO:0005488,binding; GO:0043167,ion binding; GO:0043169,cation binding; GO:0046872,metal ion binding; G…	Carbonic anhydrase	--	--	--
12h1_transcript_28040	351.71	514.41	364.64	56.59	44.46	40.84	7711	10330	7532	1132	901	822	-3.24555	2.25671e-32	5.69856e-30	down	1443	K01623 fructose-bisphosphate aldolase, class I [EC:4.1.2.13] | (RefSeq) fructose-bisphosphate aldolase 1, chloroplastic (A)	ko00010: Glycolysis / Gluconeogenesis; ko00030: Pentose phosphate pathway; ko00051: Fructose and mannose metabolism; ko00710: Carbon fixation in photosynthetic organisms; ko01100: Metabolic pathways; ko01110: Biosynthesis of secondary metabolites; ko01200: Carbon metabolism; ko01230: Biosynthesis of amino acids	fructose-bisphosphate aldolase 1, chloroplastic [Vigna radiata var. radiata]	ALFC1_PEA RecName: Full=Fructose-bisphosphate aldolase 1, chloroplastic; EC=4.1.2.13; Flags: Precursor; Fragment;	A0A4D6LIW0_VIGUN RecName: Full=Fructose-bisphosphate aldolase {ECO:0000256|ARBA:ARBA00013068, ECO:0000256|RuleBase:RU003994}; EC=4.1.2.13 {ECO:0000256|ARBA:ARBA00013068, ECO:0000256|RuleBase:RU003994};	Fructose-biphosphate aldolase	GO:0009507,chloroplast; GO:0004332,fructose-bisphosphate aldolase activity; GO:0006096,glycolytic process; GO:0003674,molecular_function; GO:0003824,catalytic activity; GO:0016829,lyase activity; GO:0016830,carbon-carbon lyase activity; GO:0016832,aldehyde-lyase activity; GO:0005975,carbohydrate metabolic process; GO:0006082,organic acid metabolic process; GO:0006090,pyruvate metabolic process; G…	Fructose-bisphosphate aldolase class-I	--	--	--
12h1_transcript_32631	1369.5	3063.52	1660.9	72.41	69.39	92.91	8060	16544	9235	392	382	507	-4.82699	7.98351e-32	1.99406e-29	down	581	--	--	--	--	A0A4D6KJP4_VIGUN SubName: Full=Uncharacterized protein {ECO:0000313|EMBL:QCD76583.1};	--	--	--	--	--	--
12h1_transcript_27747	2.84	3.43	2.47	24.81	24.11	20.39	66	73	54	526	518	435	2.87102	2.6528e-31	6.5547e-29	up	1514	K14497 protein phosphatase 2C [EC:3.1.3.16] | (RefSeq) protein phosphatase 2C 53-like (A)	ko04016: MAPK signaling pathway - plant; ko04075: Plant hormone signal transduction	PREDICTED: probable protein phosphatase 2C 34 [Vigna angularis]	P2C73_ARATH RecName: Full=Probable protein phosphatase 2C 73; Short=AtPP2C73; EC=3.1.3.16; AltName: Full=AtPPC6;7;	A0A4D6KR13_VIGUN SubName: Full=Protein kinase {ECO:0000313|EMBL:QCD80012.1};	Serine/threonine protein phosphatase	GO:0005829,cytosol; GO:0005634,nucleus; GO:0005886,plasma membrane; GO:0046872,metal ion binding; GO:0106306,protein serine phosphatase activity; GO:0106307,protein threonine phosphatase activity; GO:0009819,drought recovery; GO:0000226,microtubule cytoskeleton organization; GO:0045926,negative regulation of growth; GO:0006470,protein dephosphorylation; GO:0003674,molecular_function; GO:0005488,b…	Protein phosphatase 2C	--	--	--
12h1_transcript_27435	38.26	20.32	18.44	250.87	278.58	308.3	919	447	417	5497	6184	6798	3.35585	3.28547e-31	8.03158e-29	up	1556	K00521 ferric-chelate reductase [EC:1.16.1.7] | (RefSeq) ferric reduction oxidase 7, chloroplastic-like (A)	--	PREDICTED: NAC transcription factor 29-like [Vigna angularis]	NAC47_ARATH RecName: Full=NAC transcription factor 47 {ECO:0000305}; AltName: Full=NAC domain-containing protein 47 {ECO:0000305}; Short=ANAC047 {ECO:0000305}; AltName: Full=Protein SPEEDY HYPONASTIC GROWTH {ECO:0000303|PubMed:24363315};	A0A0L9U6U3_PHAAN RecName: Full=NAC domain-containing protein {ECO:0000259|PROSITE:PS51005};	--	GO:0005634,nucleus; GO:0003700,DNA-binding transcription factor activity; GO:0000976,transcription regulatory region sequence-specific DNA binding; GO:0009793,embryo development ending in seed dormancy; GO:0010365,positive regulation of ethylene biosynthetic process; GO:0009413,response to flooding; GO:0003674,molecular_function; GO:0140110,transcription regulator activity; GO:0001067,regulatory …	No apical meristem (NAM) protein	NAC	TF	NAC
12h1_transcript_28980	60.23	62.39	72.85	19.18	17.45	18.42	1232	1169	1404	358	330	346	-1.94621	3.42815e-31	8.29216e-29	down	1364	--	--	PREDICTED: probable basic-leucine zipper transcription factor R [Vigna angularis]	--	A0A4D6LHY5_VIGUN SubName: Full=Uncharacterized protein {ECO:0000313|EMBL:QCD88128.1};	--	--	Protein of unknown function (DUF1635)	--	--	--
12h1_transcript_29447	99.79	74.54	80.65	36.54	33.05	36.82	1900	1300	1447	635	582	644	-1.36501	8.58127e-31	2.03288e-28	down	1288	K14492 two-component response regulator ARR-A family | (RefSeq) two-component response regulator ARR9 (A)	ko04075: Plant hormone signal transduction	two-component response regulator ARR9 [Vigna radiata var. radiata]	ARR9_ARATH RecName: Full=Two-component response regulator ARR9; AltName: Full=Response reactor 4;	A0A4D6M6Z5_VIGUN SubName: Full=Two-component response regulator ARR-A family {ECO:0000313|EMBL:QCD97015.1};	GATA-4/5/6 transcription factors	GO:0005634,nucleus; GO:0000156,phosphorelay response regulator activity; GO:0007623,circadian rhythm; GO:0009736,cytokinin-activated signaling pathway; GO:0000160,phosphorelay signal transduction system; GO:0006355,regulation of transcription, DNA-templated; GO:0009735,response to cytokinin; GO:0003674,molecular_function; GO:0060089,molecular transducer activity; GO:0008150,biological_process; GO…	Response regulator receiver domain	Others	TR	Others
12h1_transcript_28512	8.2	7.18	1.75	439.96	419.19	524.39	169	136	34	8301	8014	9957	6.23998	8.83055e-31	2.07058e-28	up	1376	K24028 salicylic acid 3-hydroxylase [EC:1.14.11.-] | (Kazusa) Lj0g3v0213339.1; - (A)	--	protein DMR6-LIKE OXYGENASE 2 [Vigna radiata var. radiata]	ODD19_ORYSJ RecName: Full=2-oxoglutarate-dependent dioxygenase 19 {ECO:0000303|PubMed:25728912}; EC=1.14.11.- {ECO:0000255|PROSITE-ProRule:PRU00805, ECO:0000269|PubMed:25728912}; AltName: Full=Melatonin 2-hydroxylase {ECO:0000303|PubMed:25728912};	A0A4D6MLL2_VIGUN SubName: Full=Isopenicillin N synthase-like {ECO:0000313|EMBL:QCE00665.1};	Iron/ascorbate family oxidoreductases	GO:0005737,cytoplasm; GO:0051213,dioxygenase activity; GO:0031418,L-ascorbic acid binding; GO:0046872,metal ion binding; GO:0003674,molecular_function; GO:0003824,catalytic activity; GO:0016491,oxidoreductase activity; GO:0005488,binding; GO:0019842,vitamin binding; GO:0030246,carbohydrate binding; GO:0031406,carboxylic acid binding; GO:0036094,small molecule binding; GO:0043167,ion binding; GO:0…	2OG-Fe(II) oxygenase superfamily	--	--	--
12h1_transcript_30122	94.46	51.3	54.46	9.17	7.65	7.67	1666	829	905	147	124	124	-3.12782	1.06378e-30	2.46916e-28	down	1213	--	--	hypothetical protein LR48_Vigan01g017100 [Vigna angularis]	PAP7_ORYSJ RecName: Full=Fibrillin protein 5 homolog {ECO:0000303|PubMed:28751900}; Short=OsFBN5 {ECO:0000303|PubMed:28751900}; AltName: Full=Plastid-lipid-associated protein 7 homolog, chloroplastic {ECO:0000305}; Flags: Precursor;	A0A4D6L8R9_VIGUN RecName: Full=PAP_fibrillin domain-containing protein {ECO:0000259|Pfam:PF04755};	--	GO:0009507,chloroplast; GO:0010236,plastoquinone biosynthetic process; GO:0008150,biological_process; GO:0008152,metabolic process; GO:0009058,biosynthetic process; GO:0009987,cellular process; GO:0042180,cellular ketone metabolic process; GO:0042181,ketone biosynthetic process; GO:0044237,cellular metabolic process; GO:0044249,cellular biosynthetic process; GO:0044281,small molecule metabolic pr…	PAP_fibrillin	--	--	--
12h1_transcript_22299	102.92	132.2	111.84	19.63	12.62	16.19	3279	3857	3356	570	371	473	-2.96469	1.5835e-30	3.63872e-28	down	1977	K21737 acyl-lipid Delta6-acetylenase / acyl-lipid (9-3)-desaturase [EC:1.14.19.38 1.14.19.47] | (RefSeq) acyl-lipid (9-3)-desaturase-like (A)	--	acyl-lipid (9-3)-desaturase [Vigna radiata var. radiata]	DES6_BOROF RecName: Full=Acyl-lipid (9-3)-desaturase {ECO:0000303|PubMed:9108131}; Short=BoDes6 {ECO:0000303|PubMed:9108131}; EC=1.14.19.47 {ECO:0000269|PubMed:9108131};	A0A4D6MHA1_VIGUN SubName: Full=Delta8-fatty-acid desaturase {ECO:0000313|EMBL:QCD99124.1};	Delta 6-fatty acid desaturase/delta-8 sphingolipid desaturase	GO:0005789,endoplasmic reticulum membrane; GO:0016021,integral component of membrane; GO:0046872,metal ion binding; GO:0016491,oxidoreductase activity; GO:0006636,unsaturated fatty acid biosynthetic process; GO:0003674,molecular_function; GO:0005488,binding; GO:0043167,ion binding; GO:0043169,cation binding; GO:0003824,catalytic activity; GO:0006082,organic acid metabolic process; GO:0006629,lipi…	Fatty acid desaturase	--	--	--
12h1_transcript_19428	55.04	74.23	91.32	9.52	7.64	8.26	2043	2523	3192	321	261	281	-3.25002	1.65164e-30	3.75773e-28	down	2260	K00276 primary-amine oxidase [EC:1.4.3.21] | (RefSeq) primary amine oxidase-like (A)	ko00260: Glycine, serine and threonine metabolism; ko00350: Tyrosine metabolism; ko00360: Phenylalanine metabolism; ko00410: beta-Alanine metabolism; ko00950: Isoquinoline alkaloid biosynthesis; ko00960: Tropane, piperidine and pyridine alkaloid biosynthesis; ko01100: Metabolic pathways; ko01110: Biosynthesis of secondary metabolites	PREDICTED: primary amine oxidase-like [Vigna angularis]	AMO_PEA RecName: Full=Primary amine oxidase; EC=1.4.3.21 {ECO:0000250|UniProtKB:P12807}; AltName: Full=Amine oxidase [copper-containing]; Flags: Precursor;	A0A4D6LNW7_VIGUN RecName: Full=Amine oxidase {ECO:0000256|RuleBase:RU000672}; EC=1.4.3.- {ECO:0000256|RuleBase:RU000672};	Copper amine oxidase	GO:0052595,aliphatic-amine oxidase activity; GO:0052594,aminoacetone:oxygen oxidoreductase(deaminating) activity; GO:0005507,copper ion binding; GO:0052597,diamine oxidase activity; GO:0052596,phenethylamine:oxygen oxidoreductase (deaminating) activity; GO:0008131,primary amine oxidase activity; GO:0048038,quinone binding; GO:0052593,tryptamine:oxygen oxidoreductase (deaminating) activity; GO:000…	Copper amine oxidase, enzyme domain	--	--	--
12h1_transcript_31011	30.54	22.88	23.56	129.59	137.25	187.82	440	302	320	1706	1832	2489	2.46177	2.00298e-30	4.5124e-28	up	1039	K00850 6-phosphofructokinase 1 [EC:2.7.1.11] | (Kazusa) Lj5g3v1697360.1; - (A)	ko00010: Glycolysis / Gluconeogenesis; ko00030: Pentose phosphate pathway; ko00051: Fructose and mannose metabolism; ko00052: Galactose metabolism; ko01100: Metabolic pathways; ko01110: Biosynthesis of secondary metabolites; ko01200: Carbon metabolism; ko01230: Biosynthesis of amino acids; ko03018: RNA degradation	ethylene-responsive transcription factor ERF106 [Vigna radiata var. radiata]	EF106_ARATH RecName: Full=Ethylene-responsive transcription factor ERF106;	A0A4D6N4H6_VIGUN SubName: Full=EREBP-like factor {ECO:0000313|EMBL:QCE07764.1};	--	GO:0005634,nucleus; GO:0003677,DNA binding; GO:0003700,DNA-binding transcription factor activity; GO:0009873,ethylene-activated signaling pathway; GO:0003674,molecular_function; GO:0003676,nucleic acid binding; GO:0005488,binding; GO:0097159,organic cyclic compound binding; GO:1901363,heterocyclic compound binding; GO:0140110,transcription regulator activity; GO:0000160,phosphorelay signal transd…	AP2 domain	AP2/ERF-ERF	TF	AP2/ERF->AP2/ERF-ERF
12h1_transcript_14300	0.93	0.59	0.59	9.88	17.93	13.78	42	24	25	411	755	577	4.21734	2.11799e-30	4.72517e-28	up	2722	K04688 ribosomal protein S6 kinase beta [EC:2.7.11.1] | (RefSeq) serine/threonine-protein kinase AtPK2/AtPK19-like (A)	--	PREDICTED: serine/threonine-protein kinase AtPK2/AtPK19-like isoform X1 [Vigna angularis]	KPK2_ARATH RecName: Full=Serine/threonine-protein kinase AtPK2/AtPK19; EC=2.7.11.1; AltName: Full=Ribosomal-protein S6 kinase homolog 2;	A0A4D6MHA3_VIGUN SubName: Full=Non-specific serine/threonine protein kinase {ECO:0000313|EMBL:QCE00813.1};	Ribosomal protein S6 kinase and related proteins	GO:0005737,cytoplasm; GO:0005634,nucleus; GO:0005524,ATP binding; GO:0016301,kinase activity; GO:0004672,protein kinase activity; GO:0106310,protein serine kinase activity; GO:0004674,protein serine/threonine kinase activity; GO:0106311,protein threonine kinase activity; GO:0071456,cellular response to hypoxia; GO:0018105,peptidyl-serine phosphorylation; GO:0045727,positive regulation of translat…	Protein kinase domain	--	--	--
12h1_transcript_24165	23.26	13.89	19.81	95.57	112.28	127.54	686	375	550	2570	3058	3450	2.45773	7.53576e-30	1.66504e-27	up	1850	--	--	PREDICTED: uncharacterized protein LOC108325102 [Vigna angularis]	TAUE4_ARATH RecName: Full=Sulfite exporter TauE/SafE family protein 4 {ECO:0000312|EMBL:AEC09275.1};	A0A4D6N1H8_VIGUN SubName: Full=Transmembrane protein TauE-like {ECO:0000313|EMBL:QCE05887.1};	--	GO:0031464,Cul4A-RING E3 ubiquitin ligase complex; GO:0016021,integral component of membrane; GO:0016567,protein ubiquitination; GO:0006464,cellular protein modification process; GO:0006807,nitrogen compound metabolic process; GO:0008150,biological_process; GO:0008152,metabolic process; GO:0009987,cellular process; GO:0019538,protein metabolic process; GO:0032446,protein modification by small pro…	Sulfite exporter TauE/SafE	--	--	--
12h1_transcript_1816	12.4	10.87	12.56	3.11	4.11	3.84	986	790	939	224	301	279	-1.81389	1.05994e-29	2.31966e-27	down	4537	K00695 sucrose synthase [EC:2.4.1.13] | (GenBank) sucrose synthase (A)	ko00500: Starch and sucrose metabolism; ko01100: Metabolic pathways; ko01110: Biosynthesis of secondary metabolites	hypothetical protein VIGAN_01231000 [Vigna angularis var. angularis]	RPV1_VITRO RecName: Full=Disease resistance protein RPV1 {ECO:0000305}; AltName: Full=NAD(+) hydrolase RPV1; EC=3.2.2.6 {ECO:0000305|PubMed:31439792}; AltName: Full=Resistance to Plasmopara viticola protein {ECO:0000303|PubMed:24033846}; Short=MrRVP1 {ECO:0000303|PubMed:24033846};	A0A0S3R2A2_PHAAN RecName: Full=TIR domain-containing protein {ECO:0000259|PROSITE:PS50104};	--	GO:0005737,cytoplasm; GO:0005634,nucleus; GO:0043531,ADP binding; GO:0050135,NAD(P)+ nucleosidase activity; GO:0061809,NAD+ nucleotidase, cyclic ADP-ribose generating; GO:0042803,protein homodimerization activity; GO:0050832,defense response to fungus; GO:0043068,positive regulation of programmed cell death; GO:0007165,signal transduction; GO:0000166,nucleotide binding; GO:0003674,molecular_funct…	TIR domain	--	--	--
12h1_transcript_28761	7.73	8.62	7.85	72.74	85.58	133.84	159	162	152	1368	1631	2534	3.484	1.19008e-29	2.5799e-27	up	1373	K00122 formate dehydrogenase [EC:1.17.1.9] | (RefSeq) formate dehydrogenase 1, mitochondrial-like (A)	ko00630: Glyoxylate and dicarboxylate metabolism; ko01100: Metabolic pathways; ko01200: Carbon metabolism	formate dehydrogenase [Vigna umbellata]	FDH1_ORYSJ RecName: Full=Formate dehydrogenase 1, mitochondrial {ECO:0000255|HAMAP-Rule:MF_03210}; Short=FDH 1 {ECO:0000255|HAMAP-Rule:MF_03210}; EC=1.17.1.9 {ECO:0000255|HAMAP-Rule:MF_03210}; AltName: Full=NAD-dependent formate dehydrogenase 1 {ECO:0000255|HAMAP-Rule:MF_03210, ECO:0000303|Ref.1}; Flags: Precursor;	A0A0P0C9H2_VIGUM RecName: Full=Formate dehydrogenase, mitochondrial {ECO:0000256|HAMAP-Rule:MF_03210}; Short=FDH {ECO:0000256|HAMAP-Rule:MF_03210}; EC=1.17.1.9 {ECO:0000256|HAMAP-Rule:MF_03210}; AltName: Full=NAD-dependent formate dehydrogenase {ECO:0000256|HAMAP-Rule:MF_03210};	Glyoxylate/hydroxypyruvate reductase (D-isomer-specific 2-hydroxy acid dehydrogenase superfamily)	GO:0009507,chloroplast; GO:0009326,formate dehydrogenase complex; GO:0005739,mitochondrion; GO:0008863,formate dehydrogenase (NAD+) activity; GO:0051287,NAD binding; GO:0016616,oxidoreductase activity, acting on the CH-OH group of donors, NAD or NADP as acceptor; GO:0042183,formate catabolic process; GO:0003674,molecular_function; GO:0003824,catalytic activity; GO:0016491,oxidoreductase activity;…	D-isomer specific 2-hydroxyacid dehydrogenase, NAD binding domain	--	--	--
12h1_transcript_22070	0.82	1.21	0.9	23.91	15.92	28.51	26	36	27	716	483	859	4.45958	1.424e-29	3.05815e-27	up	2032	K20562 biphenyl-4-hydroxylase | (RefSeq) hypothetical protein (A)	--	PREDICTED: cytochrome P450 CYP736A12-like isoform X1 [Vigna angularis]	C7150_PRUMU RecName: Full=Cytochrome P450 71AU50 {ECO:0000303|PubMed:25015725}; EC=1.14.-.- {ECO:0000305};	A0A4D6L8K5_VIGUN SubName: Full=Ferulate-5-hydroxylase {ECO:0000313|EMBL:QCD84744.1};	Cytochrome P450 CYP2 subfamily	GO:0016021,integral component of membrane; GO:0020037,heme binding; GO:0005506,iron ion binding; GO:0004497,monooxygenase activity; GO:0016705,oxidoreductase activity, acting on paired donors, with incorporation or reduction of molecular oxygen; GO:0003674,molecular_function; GO:0005488,binding; GO:0046906,tetrapyrrole binding; GO:0097159,organic cyclic compound binding; GO:1901363,heterocyclic c…	Cytochrome P450	--	--	--
12h1_transcript_31577	81.45	77.47	87.6	278.83	234.56	267.33	980	855	994	3071	2620	2964	1.55339	1.49291e-29	3.17644e-27	up	912	--	--	uncharacterized protein LOC106762240 [Vigna radiata var. radiata]	--	A0A4D6NRC3_VIGUN SubName: Full=Superkiller protein 3 {ECO:0000313|EMBL:QCE15938.1};	--	GO:0016021,integral component of membrane; GO:0005575,cellular_component; GO:0016020,membrane; GO:0031224,intrinsic component of membrane; GO:0110165,cellular anatomical entity	Tetratricopeptide repeat	--	--	--
12h1_transcript_24098	40.75	32.81	26.26	181.54	272.66	270.89	1206	889	732	4899	7453	7356	2.75485	1.94444e-29	4.0992e-27	up	1856	K03798 cell division protease FtsH [EC:3.4.24.-] | (RefSeq) ATP-dependent zinc metalloprotease FTSH 8, chloroplastic (A)	--	hypothetical protein VIGAN_02318300 [Vigna angularis var. angularis]	FTSH2_ORYSJ RecName: Full=ATP-dependent zinc metalloprotease FTSH 2, chloroplastic; Short=OsFTSH2; EC=3.4.24.-; Flags: Precursor;	A0A0S3RI72_PHAAN RecName: Full=AAA domain-containing protein {ECO:0000259|SMART:SM00382};	AAA+-type ATPase containing the peptidase M41 domain	GO:0009534,chloroplast thylakoid; GO:0009535,chloroplast thylakoid membrane; GO:0016021,integral component of membrane; GO:0005524,ATP binding; GO:0004176,ATP-dependent peptidase activity; GO:0046872,metal ion binding; GO:0004222,metalloendopeptidase activity; GO:0006508,proteolysis; GO:0000166,nucleotide binding; GO:0003674,molecular_function; GO:0005488,binding; GO:0017076,purine nucleotide bin…	Peptidase family M41	--	--	--
12h1_transcript_18117	1.08	0.87	1.01	15.2	28.47	36.8	42	31	37	538	1020	1310	4.65267	3.51169e-29	7.33591e-27	up	2352	K10891 fanconi anemia group D2 protein | (RefSeq) Fanconi anemia group D2 protein homolog (A)	--	PREDICTED: cellulose synthase-like protein H1 isoform X1 [Vigna angularis]	CSLH1_ORYSJ RecName: Full=Cellulose synthase-like protein H1; EC=2.4.1.-; AltName: Full=OsCslH1;	A0A0L9V744_PHAAN SubName: Full=Uncharacterized protein {ECO:0000313|EMBL:KOM50464.1};	--	GO:0000139,Golgi membrane; GO:0016021,integral component of membrane; GO:0005886,plasma membrane; GO:0005802,trans-Golgi network; GO:0016760,cellulose synthase (UDP-forming) activity; GO:0051753,mannan synthase activity; GO:0071555,cell wall organization; GO:0030244,cellulose biosynthetic process; GO:0009833,plant-type primary cell wall biogenesis; GO:0003674,molecular_function; GO:0003824,cataly…	Cellulose synthase	--	--	--
12h1_transcript_28710	263.54	100.87	368.66	0	0	0	5581	1956	7356	0	0	0	-14.7572	4.16406e-29	8.62035e-27	down	1403	--	--	hypothetical protein VIGAN_10165000, partial [Vigna angularis var. angularis]	--	A0A4D6LRC8_VIGUN SubName: Full=Uncharacterized protein {ECO:0000313|EMBL:QCD91023.1};	--	--	--	--	--	--
12h1_transcript_28057	0.84	0.55	1.31	21.85	20.97	17.94	18	11	28	452	440	374	4.41542	8.24985e-29	1.69262e-26	up	1485	K05933 aminocyclopropanecarboxylate oxidase [EC:1.14.17.4] | (RefSeq) 1-aminocyclopropane-1-carboxylate oxidase-like (A)	ko00270: Cysteine and methionine metabolism; ko01100: Metabolic pathways; ko01110: Biosynthesis of secondary metabolites	1-aminocyclopropane-1-carboxylate oxidase-like [Vigna angularis]	ACCO3_PETHY RecName: Full=1-aminocyclopropane-1-carboxylate oxidase 3; Short=ACC oxidase 3; EC=1.14.17.4; AltName: Full=Ethylene-forming enzyme; Short=EFE;	A0A4D6LAI4_VIGUN SubName: Full=Aminocyclopropanecarboxylate oxidase {ECO:0000313|EMBL:QCD85414.1};	Iron/ascorbate family oxidoreductases	GO:0009815,1-aminocyclopropane-1-carboxylate oxidase activity; GO:0031418,L-ascorbic acid binding; GO:0046872,metal ion binding; GO:0009693,ethylene biosynthetic process; GO:0003674,molecular_function; GO:0003824,catalytic activity; GO:0016491,oxidoreductase activity; GO:0016638,oxidoreductase activity, acting on the CH-NH2 group of donors; GO:0016641,oxidoreductase activity, acting on the CH-NH2…	2OG-Fe(II) oxygenase superfamily	--	--	--
12h1_transcript_28895	87.19	86.06	110.91	0	0	0	1806	1632	2164	0	0	0	-13.3757	9.04278e-29	1.83888e-26	down	1378	K19073 divinyl chlorophyllide a 8-vinyl-reductase [EC:1.3.1.75] | (RefSeq) divinyl chlorophyllide a 8-vinyl-reductase, chloroplastic (A)	ko00860: Porphyrin metabolism; ko01100: Metabolic pathways; ko01110: Biosynthesis of secondary metabolites	hypothetical protein VIGAN_02001000 [Vigna angularis var. angularis]	HC244_ARATH RecName: Full=Protein HIGH CHLOROPHYLL FLUORESCENCE PHENOTYPE 244, chloroplastic {ECO:0000303|PubMed:23027666}; Flags: Precursor;	A0A4D6NSX6_VIGUN SubName: Full=NADH dehydrogenase {ECO:0000313|EMBL:QCE16943.1};	Predicted dehydrogenase	GO:0009507,chloroplast; GO:0009570,chloroplast stroma; GO:0009534,chloroplast thylakoid; GO:0009535,chloroplast thylakoid membrane; GO:0009523,photosystem II; GO:0005886,plasma membrane; GO:0042651,thylakoid membrane; GO:0003743,translation initiation factor activity; GO:0010207,photosystem II assembly; GO:0003674,molecular_function; GO:0003676,nucleic acid binding; GO:0003723,RNA binding; GO:000…	NmrA-like family	--	--	--
12h1_transcript_23869	49.44	39.87	30.66	175.59	224.06	206.7	1453	1073	849	4706	6083	5574	2.23132	1.65956e-28	3.34518e-26	up	1845	K01681 aconitate hydratase [EC:4.2.1.3] | (RefSeq) aconitate hydratase, cytoplasmic (A)	ko00020: Citrate cycle (TCA cycle); ko00630: Glyoxylate and dicarboxylate metabolism; ko01100: Metabolic pathways; ko01110: Biosynthesis of secondary metabolites; ko01200: Carbon metabolism; ko01210: 2-Oxocarboxylic acid metabolism; ko01230: Biosynthesis of amino acids	aconitate hydratase, cytoplasmic [Vigna radiata var. radiata]	ACOC_ORYSJ RecName: Full=Putative aconitate hydratase, cytoplasmic; Short=Aconitase; EC=4.2.1.3; AltName: Full=Citrate hydro-lyase;	A0A4D6LRP0_VIGUN RecName: Full=Aconitate hydratase {ECO:0000256|RuleBase:RU361275}; Short=Aconitase {ECO:0000256|RuleBase:RU361275}; EC=4.2.1.3 {ECO:0000256|RuleBase:RU361275};	RNA-binding translational regulator IRP (aconitase superfamily)	GO:0005829,cytosol; GO:0005739,mitochondrion; GO:0051539,4 iron, 4 sulfur cluster binding; GO:0003994,aconitate hydratase activity; GO:0047780,citrate dehydratase activity; GO:0046872,metal ion binding; GO:0006101,citrate metabolic process; GO:0006097,glyoxylate cycle; GO:0006099,tricarboxylic acid cycle; GO:0003674,molecular_function; GO:0005488,binding; GO:0051536,iron-sulfur cluster binding; G…	Aconitase family (aconitate hydratase)	--	--	--
12h1_transcript_24721	161.02	132.65	159.21	64.26	70.22	73.84	4455	3361	4150	1621	1794	1874	-1.23161	3.28421e-28	6.56241e-26	down	1752	K02083 allantoate deiminase [EC:3.5.3.9] | (RefSeq) allantoate deiminase 2 isoform X1 (A)	ko00230: Purine metabolism; ko01100: Metabolic pathways	allantoate deiminase 2 isoform X2 [Vigna radiata var. radiata]	AAH2_SOYBN RecName: Full=Allantoate deiminase 2 {ECO:0000305}; EC=3.5.3.9 {ECO:0000269|PubMed:23940254}; AltName: Full=Allantoate amidohydrolase 2 {ECO:0000303|PubMed:23940254}; Short=GmAAH2 {ECO:0000303|PubMed:23940254}; Flags: Precursor;	A0A4D6NMY1_VIGUN SubName: Full=Allantoate deiminase {ECO:0000313|EMBL:QCE13207.1};	--	GO:0005783,endoplasmic reticulum; GO:0047652,allantoate deiminase activity; GO:0046872,metal ion binding; GO:0006144,purine nucleobase metabolic process; GO:0003674,molecular_function; GO:0003824,catalytic activity; GO:0016787,hydrolase activity; GO:0016810,hydrolase activity, acting on carbon-nitrogen (but not peptide) bonds; GO:0016813,hydrolase activity, acting on carbon-nitrogen (but not pept…	Peptidase family M20/M25/M40	--	--	--
12h1_transcript_2887	31.36	33	31.92	2.27	1.05	2.58	2274	2191	2180	150	69	171	-4.14864	3.45176e-28	6.83776e-26	down	4163	K10999 cellulose synthase A [EC:2.4.1.12] | (RefSeq) cellulose synthase A catalytic subunit 2 [UDP-forming]-like (A)	--	PREDICTED: cellulose synthase A catalytic subunit 2 [UDP-forming]	CESA2_ARATH RecName: Full=Cellulose synthase A catalytic subunit 2 [UDP-forming]; Short=AtCesA2; Short=Ath-A; EC=2.4.1.12;	A0A4D6M1U3_VIGUN RecName: Full=Cellulose synthase {ECO:0000256|RuleBase:RU361116}; EC=2.4.1.12 {ECO:0000256|RuleBase:RU361116};	--	GO:0016021,integral component of membrane; GO:0005886,plasma membrane; GO:0005802,trans-Golgi network; GO:0016760,cellulose synthase (UDP-forming) activity; GO:0016759,cellulose synthase activity; GO:0046872,metal ion binding; GO:0071555,cell wall organization; GO:0030244,cellulose biosynthetic process; GO:0009833,plant-type primary cell wall biogenesis; GO:0003674,molecular_function; GO:0003824,…	Cellulose synthase	--	--	--
12h1_transcript_14402	155.1	172.67	166.9	36.11	47.19	47.81	6985	7119	7077	1481	1960	1973	-2.03821	3.73542e-28	7.33643e-26	down	2685	K02355 elongation factor G | (RefSeq) elongation factor G-2, chloroplastic (A)	--	elongation factor G-2, chloroplastic [Vigna radiata var. radiata]	EFGC2_SOYBN RecName: Full=Elongation factor G-2, chloroplastic; Short=cEF-G 2 {ECO:0000255|HAMAP-Rule:MF_03063}; Flags: Precursor;	A0A4D6KXS9_VIGUN RecName: Full=Elongation factor G, chloroplastic {ECO:0000256|HAMAP-Rule:MF_03063}; Short=cEF-G {ECO:0000256|HAMAP-Rule:MF_03063};	Mitochondrial elongation factor	GO:0009507,chloroplast; GO:0005739,mitochondrion; GO:0005525,GTP binding; GO:0003924,GTPase activity; GO:0003746,translation elongation factor activity; GO:0032543,mitochondrial translation; GO:0032790,ribosome disassembly; GO:0000166,nucleotide binding; GO:0001882,nucleoside binding; GO:0001883,purine nucleoside binding; GO:0003674,molecular_function; GO:0005488,binding; GO:0017076,purine nucleo…	Elongation factor Tu GTP binding domain	--	--	--
12h1_transcript_13484	55.75	65.91	163.94	0	0	0	2595	2809	7187	0	0	0	-14.5634	4.19628e-28	8.17173e-26	down	2767	K03234 elongation factor 2 | (RefSeq) elongation factor 2 (A)	--	elongation factor 2 [Vigna radiata var. radiata]	EF2_ARATH RecName: Full=Elongation factor 2 {ECO:0000305}; Short=EF-2 {ECO:0000305}; AltName: Full=Protein LOW EXPRESSION OF OSMOTICALLY RESPONSIVE GENES 1 {ECO:0000303|PubMed:9401119};	A0A4D6NCG1_VIGUN SubName: Full=Elongation factor 2 {ECO:0000313|EMBL:QCE10581.1};	Elongation factor 2	GO:0009507,chloroplast; GO:0005829,cytosol; GO:0005730,nucleolus; GO:0005634,nucleus; GO:0005886,plasma membrane; GO:0009506,plasmodesma; GO:1990904,ribonucleoprotein complex; GO:0005774,vacuolar membrane; GO:0005507,copper ion binding; GO:0005525,GTP binding; GO:0003924,GTPase activity; GO:0003729,mRNA binding; GO:0043022,ribosome binding; GO:0003746,translation elongation factor activity; GO:00…	Elongation factor Tu GTP binding domain	--	--	--
12h1_transcript_5385	12.1	13.3	13.21	3.3	3.86	2.93	776	781	798	193	228	172	-2.06015	4.44443e-28	8.58223e-26	down	3712	K02184 formin 2 | (RefSeq) uncharacterized protein LOC112294431 (A)	--	formin-like protein 1 [Vigna radiata var. radiata]	FH1_ARATH RecName: Full=Formin-like protein 1; Short=AtFH1; Short=AtFORMIN-8; Flags: Precursor;	A0A4D6MM07_VIGUN RecName: Full=Formin-like protein {ECO:0000256|RuleBase:RU361260};	Rho GTPase effector BNI1 and related formins	GO:0005618,cell wall; GO:0016021,integral component of membrane; GO:0016020,membrane; GO:0005886,plasma membrane; GO:0003779,actin binding; GO:0051015,actin filament binding; GO:0030036,actin cytoskeleton organization; GO:0045010,actin nucleation; GO:0051016,barbed-end actin filament capping; GO:0003674,molecular_function; GO:0005488,binding; GO:0005515,protein binding; GO:0008092,cytoskeletal pr…	Formin Homology 2 Domain	--	--	--
12h1_transcript_19617	1.29	0.75	0.84	12.3	14.63	9.68	47	25	29	413	497	327	3.57386	5.71155e-28	1.09371e-25	up	2247	K02639 ferredoxin | (RefSeq) ferredoxin, root R-B1-like (A)	ko00195: Photosynthesis; ko01100: Metabolic pathways	ferredoxin, root R-B1 [Vigna radiata var. radiata]	FER3_MAIZE RecName: Full=Ferredoxin-3, chloroplastic; AltName: Full=Ferredoxin III; Short=Fd III; Flags: Precursor;	A0A4D6N932_VIGUN RecName: Full=Ferredoxin {ECO:0000256|RuleBase:RU364001};	--	GO:0009507,chloroplast; GO:0009570,chloroplast stroma; GO:0009578,etioplast stroma; GO:0051537,2 iron, 2 sulfur cluster binding; GO:0009055,electron transfer activity; GO:0046872,metal ion binding; GO:0022900,electron transport chain; GO:0003674,molecular_function; GO:0005488,binding; GO:0051536,iron-sulfur cluster binding; GO:0051540,metal cluster binding; GO:0003824,catalytic activity; GO:00164…	2Fe-2S iron-sulfur cluster binding domain	--	--	--
12h1_transcript_24556	138.7	206.22	177.26	32.14	27.31	28.15	3825	5208	4605	808	695	712	-2.70666	1.20027e-27	2.27941e-25	down	1747	--	--	hypothetical protein LR48_Vigan01g164500 [Vigna angularis]	PLGG1_ARATH RecName: Full=Plastidal glycolate/glycerate translocator 1, chloroplastic; AltName: Full=Bacterial membrane protein LrgB-like protein; Short=AtLrgB; Flags: Precursor;	A0A4D6KXJ3_VIGUN SubName: Full=Holin-like protein LrgB {ECO:0000313|EMBL:QCD81423.1};	--	GO:0009507,chloroplast; GO:0009941,chloroplast envelope; GO:0009706,chloroplast inner membrane; GO:0016021,integral component of membrane; GO:1901974,glycerate transmembrane transporter activity; GO:0043879,glycolate transmembrane transporter activity; GO:0042631,cellular response to water deprivation; GO:0009658,chloroplast organization; GO:1901975,glycerate transmembrane transport; GO:0097339,g…	LrgB-like family	--	--	--
12h1_transcript_5283	0.95	0.68	1.4	18.64	12.99	13.55	61	40	84	1085	765	793	3.78184	1.22081e-27	2.29943e-25	up	3700	K13448 calcium-binding protein CML | (RefSeq) probable calcium-binding protein CML50 (A)	ko04626: Plant-pathogen interaction	PREDICTED: BAG family molecular chaperone regulator 6 [Vigna angularis]	BAG6_ARATH RecName: Full=BAG family molecular chaperone regulator 6 {ECO:0000303|Ref.3}; AltName: Full=Bcl-2-associated athanogene 6 {ECO:0000303|Ref.3}; AltName: Full=CaM-binding protein 1 {ECO:0000303|PubMed:16003391}; Contains: RecName: Full=Cleaved BAG6 {ECO:0000303|PubMed:26739014};	A0A4D6MMN8_VIGUN RecName: Full=BAG domain-containing protein {ECO:0000259|PROSITE:PS51035};	--	GO:0009506,plasmodesma; GO:0005516,calmodulin binding; GO:0051087,chaperone binding; GO:0006914,autophagy; GO:0050832,defense response to fungus; GO:0012502,induction of programmed cell death; GO:0010508,positive regulation of autophagy; GO:0006457,protein folding; GO:0009408,response to heat; GO:0010228,vegetative to reproductive phase transition of meristem; GO:0003674,molecular_function; GO:00…	BAG domain	--	--	--
12h1_transcript_25032	64.1	57.09	69.03	25.56	26.01	21.59	1680	1371	1705	611	630	519	-1.49423	1.34406e-27	2.48938e-25	down	1674	K13065 shikimate O-hydroxycinnamoyltransferase [EC:2.3.1.133] | (RefSeq) shikimate O-hydroxycinnamoyltransferase-like (A)	ko00940: Phenylpropanoid biosynthesis; ko00941: Flavonoid biosynthesis; ko00945: Stilbenoid, diarylheptanoid and gingerol biosynthesis; ko01100: Metabolic pathways; ko01110: Biosynthesis of secondary metabolites	shikimate O-hydroxycinnamoyltransferase [Vigna radiata var. radiata]	HST_TOBAC RecName: Full=Shikimate O-hydroxycinnamoyltransferase; EC=2.3.1.133; AltName: Full=Hydroxycinnamoyl transferase; AltName: Full=Hydroxycinnamoyl-Coenzyme A shikimate/quinate hydroxycinnamoyltransferase;	A0A4D6N7C5_VIGUN SubName: Full=Shikimate O-hydroxycinnamoyltransferase {ECO:0000313|EMBL:QCE09720.1};	--	GO:0047172,shikimate O-hydroxycinnamoyltransferase activity; GO:0016747,transferase activity, transferring acyl groups other than amino-acyl groups; GO:0003674,molecular_function; GO:0003824,catalytic activity; GO:0008374,O-acyltransferase activity; GO:0016740,transferase activity; GO:0016746,transferase activity, transferring acyl groups; GO:0050734,hydroxycinnamoyltransferase activity; GO:00507…	Transferase family	--	--	--
12h1_transcript_32216	157.77	126.14	133.63	372.72	434.79	338.01	1360	997	1087	2945	3488	2690	1.35307	1.34869e-27	2.48938e-25	up	728	--	--	uncharacterized protein LOC106771176 [Vigna radiata var. radiata]	SMR6_ARATH RecName: Full=Cyclin-dependent protein kinase inhibitor SMR6 {ECO:0000303|PubMed:20706207, ECO:0000303|PubMed:24399300, ECO:0000303|PubMed:26546445}; AltName: Full=Protein SIAMESE-RELATED 6 {ECO:0000303|PubMed:20706207, ECO:0000303|PubMed:24399300, ECO:0000303|PubMed:26546445};	A0A4D6N4K0_VIGUN SubName: Full=Uncharacterized protein {ECO:0000313|EMBL:QCE07811.1};	--	GO:0005634,nucleus; GO:0004860,protein kinase inhibitor activity; GO:0007049,cell cycle; GO:0045839,negative regulation of mitotic nuclear division; GO:0032875,regulation of DNA endoreduplication; GO:0003674,molecular_function; GO:0004857,enzyme inhibitor activity; GO:0019207,kinase regulator activity; GO:0019210,kinase inhibitor activity; GO:0019887,protein kinase regulator activity; GO:0030234,…	--	--	--	--
12h1_transcript_17906	2.05	1.47	1.43	10.2	10.54	8.73	80	53	53	365	382	315	2.46642	1.35416e-27	2.48938e-25	up	2381	K01373 cathepsin F [EC:3.4.22.41] | (RefSeq) cysteine proteinase 15A (A)	ko04626: Plant-pathogen interaction	cysteine proteinase 15A [Vigna radiata var. radiata]	CYSP_PEA RecName: Full=Cysteine proteinase 15A; EC=3.4.22.-; AltName: Full=Turgor-responsive protein 15A; Flags: Precursor;	A0A4D6MGB9_VIGUN SubName: Full=Cysteine peptidase {ECO:0000313|EMBL:QCD98824.1};	Cysteine proteinase Cathepsin F	GO:0008234,cysteine-type peptidase activity; GO:0003674,molecular_function; GO:0003824,catalytic activity; GO:0008233,peptidase activity; GO:0016787,hydrolase activity; GO:0140096,catalytic activity, acting on a protein	Papain family cysteine protease	--	--	--
12h1_transcript_31366	94.19	97.53	100.78	584.34	548.83	861.01	1122	1064	1132	6367	6066	9446	2.65933	1.36898e-27	2.49665e-25	up	905	K01061 carboxymethylenebutenolidase [EC:3.1.1.45] | (RefSeq) endo-1,3;1,4-beta-D-glucanase-like (A)	ko01100: Metabolic pathways	PREDICTED: endo-1,3;1,4-beta-D-glucanase-like [Vigna angularis]	E134_MAIZE RecName: Full=Endo-1,3;1,4-beta-D-glucanase; EC=3.2.1.-; Flags: Precursor;	A0A4D6NAK0_VIGUN SubName: Full=Carboxymethylenebutenolidase {ECO:0000313|EMBL:QCE09145.1};	Predicted hydrolase related to dienelactone hydrolase	GO:0005576,extracellular region; GO:0016787,hydrolase activity; GO:0003674,molecular_function; GO:0003824,catalytic activity; GO:0005575,cellular_component; GO:0110165,cellular anatomical entity	Dienelactone hydrolase family	--	--	--
12h1_transcript_10056	57.03	49.31	42.84	18.14	14.12	15.59	3055	2418	2161	884	697	765	-1.75187	2.17607e-27	3.93732e-25	down	3144	K01595 phosphoenolpyruvate carboxylase [EC:4.1.1.31] | (RefSeq) phosphoenolpyruvate carboxylase 4-like (A)	ko00620: Pyruvate metabolism; ko00710: Carbon fixation in photosynthetic organisms; ko01100: Metabolic pathways; ko01200: Carbon metabolism	hypothetical protein PHAVU_007G101300g [Phaseolus vulgaris]	CAPP4_ARATH RecName: Full=Phosphoenolpyruvate carboxylase 4; Short=AtPPC4; Short=PEPC 4; Short=PEPCase 4; EC=4.1.1.31;	A0A4D6N6X2_VIGUN RecName: Full=Phosphoenolpyruvate carboxylase {ECO:0000256|ARBA:ARBA00012305}; EC=4.1.1.31 {ECO:0000256|ARBA:ARBA00012305};	--	GO:0005829,cytosol; GO:0008964,phosphoenolpyruvate carboxylase activity; GO:0015977,carbon fixation; GO:0015979,photosynthesis; GO:0006099,tricarboxylic acid cycle; GO:0003674,molecular_function; GO:0003824,catalytic activity; GO:0004611,phosphoenolpyruvate carboxykinase activity; GO:0016829,lyase activity; GO:0016830,carbon-carbon lyase activity; GO:0016831,carboxy-lyase activity; GO:0008150,bio…	Phosphoenolpyruvate carboxylase	--	--	--
12h1_transcript_25324	31.05	36.13	38.67	133.08	147.23	152.01	852	908	999	3330	3732	3828	1.90807	3.26385e-27	5.85937e-25	up	1740	K00626 acetyl-CoA C-acetyltransferase [EC:2.3.1.9] | (RefSeq) acetyl-CoA acetyltransferase, cytosolic 1 (A)	ko00071: Fatty acid degradation; ko00280: Valine, leucine and isoleucine degradation; ko00310: Lysine degradation; ko00380: Tryptophan metabolism; ko00620: Pyruvate metabolism; ko00630: Glyoxylate and dicarboxylate metabolism; ko00650: Butanoate metabolism; ko00900: Terpenoid backbone biosynthesis; ko01100: Metabolic pathways; ko01110: Biosynthesis of secondary metabolites; ko01200: Carbon metabo…	PREDICTED: acetyl-CoA acetyltransferase, cytosolic 1 [Vigna angularis]	THIC1_ARATH RecName: Full=Acetyl-CoA acetyltransferase, cytosolic 1; EC=2.3.1.9; AltName: Full=Cytosolic acetoacetyl-CoA thiolase 1; Short=Thiolase 1; AltName: Full=Protein EMBRYO DEFECTIVE 1276;	A0A4D6MMR8_VIGUN SubName: Full=Acetyl-CoA C-acetyltransferase {ECO:0000313|EMBL:QCE01942.1};	Acetyl-CoA acetyltransferase	GO:0005829,cytosol; GO:0005777,peroxisome; GO:0005886,plasma membrane; GO:0009536,plastid; GO:0003985,acetyl-CoA C-acetyltransferase activity; GO:0046872,metal ion binding; GO:0006635,fatty acid beta-oxidation; GO:0008299,isoprenoid biosynthetic process; GO:0009846,pollen germination; GO:0009860,pollen tube growth; GO:0016125,sterol metabolic process; GO:0003674,molecular_function; GO:0003824,cat…	Thiolase, N-terminal domain	--	--	--
12h1_transcript_21786	0.53	0.73	0.57	19.56	14.09	10.5	18	22	17	601	438	324	4.50956	4.89155e-27	8.71341e-25	up	2077	K03327 multidrug resistance protein, MATE family | (RefSeq) protein DETOXIFICATION 27-like (A)	--	protein DETOXIFICATION 27 [Vigna radiata var. radiata]	DTX27_ARATH RecName: Full=Protein DETOXIFICATION 27 {ECO:0000303|PubMed:11739388}; Short=AtDTX27 {ECO:0000303|PubMed:11739388}; AltName: Full=Multidrug and toxic compound extrusion protein 27 {ECO:0000305}; Short=MATE protein 27 {ECO:0000305};	A0A4D6NVU2_VIGUN RecName: Full=Protein DETOXIFICATION {ECO:0000256|RuleBase:RU004914}; AltName: Full=Multidrug and toxic compound extrusion protein {ECO:0000256|RuleBase:RU004914};	Uncharacterized membrane protein, predicted efflux pump	GO:0016021,integral component of membrane; GO:0016020,membrane; GO:0015297,antiporter activity; GO:0022857,transmembrane transporter activity; GO:0042910,xenobiotic transmembrane transporter activity; GO:0003674,molecular_function; GO:0005215,transporter activity; GO:0015291,secondary active transmembrane transporter activity; GO:0022804,active transmembrane transporter activity; GO:0005575,cellu…	MatE	--	--	--
12h1_transcript_31687	219.87	206.68	235.28	97.64	99.74	106.57	2513	2165	2536	1021	1058	1122	-1.23295	5.35211e-27	9.46047e-25	down	879	--	--	uncharacterized protein LOC106757129 isoform X1 [Vigna radiata var. radiata]	--	A0A4D6NL07_VIGUN SubName: Full=Uncharacterized protein {ECO:0000313|EMBL:QCE14038.1};	--	--	BCL7, N-terminal conserver region	--	--	--
12h1_transcript_26458	76.31	107.2	100.81	18.32	18.82	19.37	1923	2474	2393	421	438	448	-2.45968	6.06088e-27	1.06315e-24	down	1619	K16190 glucuronokinase [EC:2.7.1.43] | (RefSeq) transcription factor TDR (A)	ko00040: Pentose and glucuronate interconversions; ko00053: Ascorbate and aldarate metabolism; ko00520: Amino sugar and nucleotide sugar metabolism; ko01100: Metabolic pathways; ko01250: Biosynthesis of nucleotide sugars	PREDICTED: transcription factor ICE1-like isoform X2 [Vigna angularis]	ICE1_ARATH RecName: Full=Transcription factor ICE1; AltName: Full=Basic helix-loop-helix protein 116; Short=AtbHLH116; Short=bHLH 116; AltName: Full=Inducer of CBF expression 1; AltName: Full=Transcription factor EN 45; AltName: Full=Transcription factor SCREAM; AltName: Full=bHLH transcription factor bHLH116;	A0A4D6M936_VIGUN SubName: Full=Transcription factor MYC2 {ECO:0000313|EMBL:QCD96911.1};	--	GO:0005634,nucleus; GO:0000987,cis-regulatory region sequence-specific DNA binding; GO:0001046,core promoter sequence-specific DNA binding; GO:0003677,DNA binding; GO:0003700,DNA-binding transcription factor activity; GO:0046983,protein dimerization activity; GO:0043565,sequence-specific DNA binding; GO:0000976,transcription regulatory region sequence-specific DNA binding; GO:0009738,abscisic aci…	Helix-loop-helix DNA-binding domain	bHLH	TF	bHLH
12h1_transcript_26591	51.4	71.67	63.54	0	0	0	1295	1654	1508	0	0	0	-13.0614	6.69805e-27	1.16602e-24	down	1619	K24184 cytochrome P450 family 89 subfamily A [EC:1.14.-.-] | (RefSeq) cytochrome P450 89A2-like (A)	--	hypothetical protein LR48_Vigan01g136900 [Vigna angularis]	C89A2_ARATH RecName: Full=Cytochrome P450 89A2; EC=1.14.-.-; AltName: Full=ATH 6-1; AltName: Full=CYPLXXXIX;	A0A4D6L328_VIGUN SubName: Full=Cytochrome P450 {ECO:0000313|EMBL:QCD82911.1};	Cytochrome P450 CYP2 subfamily	GO:0016021,integral component of membrane; GO:0016020,membrane; GO:0020037,heme binding; GO:0005506,iron ion binding; GO:0016709,oxidoreductase activity, acting on paired donors, with incorporation or reduction of molecular oxygen, NAD(P)H as one donor, and incorporation of one atom of oxygen; GO:0003674,molecular_function; GO:0005488,binding; GO:0046906,tetrapyrrole binding; GO:0097159,organic c…	Cytochrome P450	--	--	--
12h1_transcript_25909	11.05	11.46	8.31	49.22	54.18	65	295	280	208	1198	1336	1592	2.3386	7.56282e-27	1.30666e-24	up	1700	K13264 isoflavone 7-O-glucoside-6''-O-malonyltransferase [EC:2.3.1.115] | (RefSeq) phenolic glucoside malonyltransferase 1-like (A)	ko00943: Isoflavonoid biosynthesis; ko00944: Flavone and flavonol biosynthesis	hypothetical protein LR48_Vigan843s003300 [Vigna angularis]	PMAT1_ARATH RecName: Full=Phenolic glucoside malonyltransferase 1; EC=2.3.1.-;	A0A4D6NI77_VIGUN SubName: Full=Shikimate O-hydroxycinnamoyltransferase {ECO:0000313|EMBL:QCE12672.1};	--	GO:0005829,cytosol; GO:0050736,O-malonyltransferase activity; GO:0009636,response to toxic substance; GO:0003674,molecular_function; GO:0003824,catalytic activity; GO:0008374,O-acyltransferase activity; GO:0016420,malonyltransferase activity; GO:0016740,transferase activity; GO:0016746,transferase activity, transferring acyl groups; GO:0016747,transferase activity, transferring acyl groups other …	Transferase family	--	--	--
12h1_transcript_20271	14.69	14.54	10.54	50.75	56.25	49.72	512	464	346	1613	1811	1590	1.86452	8.76414e-27	1.50292e-24	up	2140	K24917 amino acid permease | (RefSeq) probable amino acid permease 7 isoform X1 (A)	--	PREDICTED: probable amino acid permease 7 isoform X2 [Vigna angularis]	AAP7_ARATH RecName: Full=Probable amino acid permease 7; AltName: Full=Amino acid transporter AAP7;	A0A4D6MP31_VIGUN SubName: Full=Solute carrier family 36 {ECO:0000313|EMBL:QCE01879.1};	Amino acid transporters	GO:0016021,integral component of membrane; GO:0016020,membrane; GO:0005886,plasma membrane; GO:0015293,symporter activity; GO:0003333,amino acid transmembrane transport; GO:0006865,amino acid transport; GO:0003674,molecular_function; GO:0005215,transporter activity; GO:0015291,secondary active transmembrane transporter activity; GO:0022804,active transmembrane transporter activity; GO:0022857,tra…	Transmembrane amino acid transporter protein	--	--	--
12h1_transcript_17486	269.86	243.81	193.53	32.28	46.3	50.89	10852	8977	7329	1182	1717	1875	-2.5614	9.98792e-27	1.70009e-24	down	2426	K15333 tRNA guanosine-2'-O-methyltransferase [EC:2.1.1.34] | (RefSeq) uncharacterized protein LOC104224633 (A)	--	PREDICTED: cucumisin-like [Vigna angularis]	CUCM1_CUCME RecName: Full=Cucumisin {ECO:0000303|PubMed:7806492}; EC=3.4.21.25 {ECO:0000305|PubMed:7806492}; AltName: Allergen=Cuc m 1 {ECO:0000303|PubMed:12801320}; Flags: Precursor;	A0A4D6MER2_VIGUN SubName: Full=Peptidase S8 {ECO:0000313|EMBL:QCD98536.1};	--	GO:0005576,extracellular region; GO:0004252,serine-type endopeptidase activity; GO:0003674,molecular_function; GO:0003824,catalytic activity; GO:0004175,endopeptidase activity; GO:0008233,peptidase activity; GO:0008236,serine-type peptidase activity; GO:0016787,hydrolase activity; GO:0017171,serine hydrolase activity; GO:0140096,catalytic activity, acting on a protein; GO:0005575,cellular_compone…	Subtilase family	--	--	--
12h1_transcript_26875	181.29	236.7	213.17	44.3	37.16	48.41	4531	5418	5019	1009	857	1110	-2.40602	1.20281e-26	2.03231e-24	down	1608	K23136 fraxetin 5-hydroxylase [EC:1.14.14.164] | (RefSeq) xanthotoxin 5-hydroxylase CYP82C4-like (A)	ko00999: Biosynthesis of various plant secondary metabolites; ko01110: Biosynthesis of secondary metabolites	photosynthetic NDH subunit of subcomplex B 1, chloroplastic [Vigna radiata var. radiata]	PNSB1_ARATH RecName: Full=Photosynthetic NDH subunit of subcomplex B 1, chloroplastic {ECO:0000303|PubMed:21785130}; Short=Protein PnsB1 {ECO:0000303|PubMed:21785130}; AltName: Full=NAD(P)H DEHYDROGENASE SUBUNIT 48 {ECO:0000303|PubMed:18974055}; AltName: Full=NDH-DEPENDENT CYCLIC ELECTRON FLOW 1 {ECO:0000303|PubMed:18785996}; Flags: Precursor;	A0A4D6MMG0_VIGUN SubName: Full=Uncharacterized protein {ECO:0000313|EMBL:QCE02168.1};	--	GO:0009507,chloroplast; GO:0009534,chloroplast thylakoid; GO:0009535,chloroplast thylakoid membrane; GO:0010598,NAD(P)H dehydrogenase complex (plastoquinone); GO:0005634,nucleus; GO:0009773,photosynthetic electron transport in photosystem I; GO:0006091,generation of precursor metabolites and energy; GO:0008150,biological_process; GO:0008152,metabolic process; GO:0009767,photosynthetic electron tr…	Glycosyltransferase family 9 (heptosyltransferase)	--	--	--
12h1_transcript_24120	5.15	2.82	3.3	44.31	34.19	28.18	153	77	92	1206	942	772	3.15144	1.43605e-26	2.40868e-24	up	1870	K23809 cytochrome P450 family 72 subfamily A68 [EC:1.14.14.-] | (GenBank) cytochrome P450 family 709 protein (A)	--	hypothetical protein VIGAN_07214200 [Vigna angularis var. angularis]	C7A68_MEDTR RecName: Full=Cytochrome P450 72A68 {ECO:0000303|PubMed:17273868}; EC=1.14.14.- {ECO:0000269|PubMed:23378447};	A0A4D6NDL5_VIGUN SubName: Full=Acyl-CoA oxidase {ECO:0000313|EMBL:QCE10639.1};	Cytochrome P450 CYP4/CYP19/CYP26 subfamilies	GO:0016021,integral component of membrane; GO:0020037,heme binding; GO:0005506,iron ion binding; GO:0004497,monooxygenase activity; GO:0016709,oxidoreductase activity, acting on paired donors, with incorporation or reduction of molecular oxygen, NAD(P)H as one donor, and incorporation of one atom of oxygen; GO:0016135,saponin biosynthetic process; GO:0003674,molecular_function; GO:0005488,binding…	Cytochrome P450	--	--	--
12h1_transcript_23648	33.14	33.57	34.61	102.59	103.2	124.02	1005	932	988	2836	2890	3450	1.58704	1.91624e-26	3.19082e-24	up	1895	K00140 malonate-semialdehyde dehydrogenase (acetylating) / methylmalonate-semialdehyde dehydrogenase [EC:1.2.1.18 1.2.1.27] | (RefSeq) methylmalonate-semialdehyde dehydrogenase [acylating], mitochondrial (A)	ko00280: Valine, leucine and isoleucine degradation; ko00410: beta-Alanine metabolism; ko00562: Inositol phosphate metabolism; ko00640: Propanoate metabolism; ko01100: Metabolic pathways; ko01200: Carbon metabolism	methylmalonate-semialdehyde dehydrogenase [acylating]	MMSA_ARATH RecName: Full=Methylmalonate-semialdehyde dehydrogenase [acylating], mitochondrial; Short=MM-ALDH; Short=MMSDH; Short=Malonate-semialdehyde dehydrogenase [acylating]; EC=1.2.1.27; AltName: Full=Aldehyde dehydrogenase family 6 member B2; Flags: Precursor;	A0A4D6L708_VIGUN RecName: Full=Methylmalonate-semialdehyde dehydrogenase (CoA acylating) {ECO:0000256|ARBA:ARBA00013048}; EC=1.2.1.27 {ECO:0000256|ARBA:ARBA00013048};	Methylmalonate semialdehyde dehydrogenase	GO:0005829,cytosol; GO:0005739,mitochondrion; GO:0005507,copper ion binding; GO:0018478,malonate-semialdehyde dehydrogenase (acetylating) activity; GO:0004491,methylmalonate-semialdehyde dehydrogenase (acylating) activity; GO:0006979,response to oxidative stress; GO:0006210,thymine catabolic process; GO:0006574,valine catabolic process; GO:0003674,molecular_function; GO:0005488,binding; GO:004316…	Aldehyde dehydrogenase family	--	--	--
12h1_transcript_10707	14.93	13.68	16.01	4.79	3.63	3.96	763	640	770	223	171	185	-1.96647	2.08852e-26	3.45267e-24	down	3013	K13457 disease resistance protein RPM1 | (RefSeq) uncharacterized protein sll1770 (A)	ko04626: Plant-pathogen interaction	PREDICTED: uncharacterized protein sll1770 [Vigna angularis]	AB1K8_ARATH RecName: Full=Protein ACTIVITY OF BC1 COMPLEX KINASE 8, chloroplastic {ECO:0000303|PubMed:22694836}; Short=ABC1-LIKE KINASE 8 {ECO:0000303|PubMed:22694836}; EC=2.7.11.1 {ECO:0000250|UniProtKB:Q9MA15}; AltName: Full=ABC2 homolog protein 13 {ECO:0000303|PubMed:11346655}; Short=AtATH13 {ECO:0000303|PubMed:11346655}; AltName: Full=Oxidative stress-related ABC1-like protein 1, chloroplasti…	A0A4D6NS59_VIGUN RecName: Full=ABC1 domain-containing protein {ECO:0000259|Pfam:PF03109};	Predicted unusual protein kinase	GO:0009507,chloroplast; GO:0009941,chloroplast envelope; GO:0031969,chloroplast membrane; GO:0016021,integral component of membrane; GO:0009536,plastid; GO:0005524,ATP binding; GO:0004672,protein kinase activity; GO:0106310,protein serine kinase activity; GO:0106311,protein threonine kinase activity; GO:0034599,cellular response to oxidative stress; GO:0007623,circadian rhythm; GO:0055072,iron io…	ABC1 family	--	--	--
12h1_transcript_31973	113.93	66.47	52.18	1600.45	2356.79	4396.17	1136	607	491	14623	21852	40448	5.08892	3.07041e-26	5.03964e-24	up	801	K20547 basic endochitinase B [EC:3.2.1.14] | (RefSeq) endochitinase 2 (A)	ko00520: Amino sugar and nucleotide sugar metabolism; ko01100: Metabolic pathways; ko04016: MAPK signaling pathway - plant	pathogenesis-related protein PR-4 [Vigna radiata var. radiata]	WIN2_SOLTU RecName: Full=Wound-induced protein WIN2; Flags: Precursor;	A0A4D6KVA9_VIGUN RecName: Full=Chitinase {ECO:0000256|ARBA:ARBA00012729}; EC=3.2.1.14 {ECO:0000256|ARBA:ARBA00012729};	Predicted chitinase	GO:0008061,chitin binding; GO:0004540,ribonuclease activity; GO:0042742,defense response to bacterium; GO:0050832,defense response to fungus; GO:0003674,molecular_function; GO:0005488,binding; GO:0097367,carbohydrate derivative binding; GO:0003824,catalytic activity; GO:0004518,nuclease activity; GO:0016787,hydrolase activity; GO:0016788,hydrolase activity, acting on ester bonds; GO:0140098,catal…	Barwin family	--	--	--
12h1_transcript_9055	3.09	3.6	3.58	27.83	58.34	39	170	182	186	1402	2976	1977	3.48422	3.35276e-26	5.46405e-24	up	3239	K15333 tRNA guanosine-2'-O-methyltransferase [EC:2.1.1.34] | (RefSeq) uncharacterized protein LOC104224633 (A)	--	subtilisin-like protease SBT1.4 [Vigna radiata var. radiata]	SBT14_ARATH RecName: Full=Subtilisin-like protease SBT1.4 {ECO:0000303|PubMed:16193095}; EC=3.4.21.- {ECO:0000255|PROSITE-ProRule:PRU10082}; AltName: Full=Subtilase subfamily 1 member 4 {ECO:0000303|PubMed:16193095}; Short=AtSBT1.4 {ECO:0000303|PubMed:16193095}; Flags: Precursor;	A0A4D6MN02_VIGUN SubName: Full=Peptidase S8 {ECO:0000313|EMBL:QCE02378.1};	--	GO:0048046,apoplast; GO:0005829,cytosol; GO:0099503,secretory vesicle; GO:0005774,vacuolar membrane; GO:0005773,vacuole; GO:0004252,serine-type endopeptidase activity; GO:0010150,leaf senescence; GO:0010223,secondary shoot formation; GO:0003674,molecular_function; GO:0003824,catalytic activity; GO:0004175,endopeptidase activity; GO:0008233,peptidase activity; GO:0008236,serine-type peptidase acti…	Subtilase family	--	--	--
12h1_transcript_31648	5906.33	8544.66	5791.71	605.94	671.92	895.07	65529	86889	60601	6151	6920	9149	-3.3411	3.73599e-26	6.04573e-24	down	861	K01602 ribulose-bisphosphate carboxylase small chain [EC:4.1.1.39] | (RefSeq) ribulose bisphosphate carboxylase small chain 1, chloroplastic-like (A)	ko00630: Glyoxylate and dicarboxylate metabolism; ko00710: Carbon fixation in photosynthetic organisms; ko01100: Metabolic pathways; ko01110: Biosynthesis of secondary metabolites; ko01200: Carbon metabolism	ribulose bisphosphate carboxylase [Phaseolus vulgaris]	RBS1_SOYBN RecName: Full=Ribulose bisphosphate carboxylase small subunit, chloroplastic 1 {ECO:0000255|HAMAP-Rule:MF_00860}; Short=RuBisCO small subunit 1 {ECO:0000255|HAMAP-Rule:MF_00860}; Flags: Precursor;	A0A4D6LXK7_VIGUN RecName: Full=Ribulose bisphosphate carboxylase small subunit {ECO:0000256|RuleBase:RU003627}; Short=RuBisCO small subunit {ECO:0000256|RuleBase:RU003627};	--	GO:0009507,chloroplast; GO:0009853,photorespiration; GO:0019253,reductive pentose-phosphate cycle; GO:0008150,biological_process; GO:0008152,metabolic process; GO:0009987,cellular process; GO:0043094,cellular metabolic compound salvage; GO:0044237,cellular metabolic process; GO:0005975,carbohydrate metabolic process; GO:0009058,biosynthetic process; GO:0015977,carbon fixation; GO:0015979,photosyn…	Ribulose bisphosphate carboxylase, small chain	--	--	--
12h1_transcript_30816	41.5	44.21	33.65	132.44	135	129.57	628	613	480	1831	1892	1803	1.62005	4.11155e-26	6.60694e-24	up	1078	K09286 EREBP-like factor | (RefSeq) ethylene-responsive transcription factor 1A (A)	--	PREDICTED: ethylene-responsive transcription factor 1A-like [Vigna angularis]	EF100_ARATH RecName: Full=Ethylene-responsive transcription factor 1A; Short=AtERF1A; AltName: Full=Ethylene-responsive element-binding factor 1A; Short=EREBP-1A;	A0A4D6KTE0_VIGUN SubName: Full=EREBP-like factor {ECO:0000313|EMBL:QCD81336.1};	--	GO:0005634,nucleus; GO:0003700,DNA-binding transcription factor activity; GO:0000976,transcription regulatory region sequence-specific DNA binding; GO:0051301,cell division; GO:0006952,defense response; GO:0009873,ethylene-activated signaling pathway; GO:0010087,phloem or xylem histogenesis; GO:0010200,response to chitin; GO:0009624,response to nematode; GO:0003674,molecular_function; GO:0140110,…	AP2 domain	AP2/ERF-ERF	TF	AP2/ERF->AP2/ERF-ERF
12h1_transcript_15430	16.71	22.83	18.67	3.44	2.72	3.22	725	907	763	136	109	128	-2.76039	4.53334e-26	7.23414e-24	down	2597	K15333 tRNA guanosine-2'-O-methyltransferase [EC:2.1.1.34] | (RefSeq) uncharacterized protein LOC104224633 (A)	--	PREDICTED: subtilisin-like protease Glyma18g48580 [Vigna angularis]	SBT1_SOYBN RecName: Full=Subtilisin-like protease Glyma18g48580; EC=3.4.21.-; Contains: RecName: Full=Subtilase peptide GmSubPep; AltName: Full=Glycine max subtilase peptide; Short=GmSubPep; Flags: Precursor;	A0A0S3RS57_PHAAN SubName: Full=Uncharacterized protein {ECO:0000313|EMBL:BAT83450.1};	--	GO:0005576,extracellular region; GO:0004252,serine-type endopeptidase activity; GO:0003674,molecular_function; GO:0003824,catalytic activity; GO:0004175,endopeptidase activity; GO:0008233,peptidase activity; GO:0008236,serine-type peptidase activity; GO:0016787,hydrolase activity; GO:0017171,serine hydrolase activity; GO:0140096,catalytic activity, acting on a protein; GO:0005575,cellular_compone…	Subtilase family	--	--	--
12h1_transcript_31312	3958.57	5265.59	4873.22	247.65	103.65	258.34	51948	63320	60293	2971	1261	3120	-4.64876	6.25222e-26	9.90825e-24	down	970	--	--	PREDICTED: auxin-binding protein ABP19a-like [Vigna angularis]	AB19A_PRUPE RecName: Full=Auxin-binding protein ABP19a; Flags: Precursor;	A0A4D6MM02_VIGUN RecName: Full=Germin-like protein {ECO:0000256|RuleBase:RU366015};	--	GO:0048046,apoplast; GO:0005618,cell wall; GO:0030145,manganese ion binding; GO:0009734,auxin-activated signaling pathway; GO:0003674,molecular_function; GO:0005488,binding; GO:0043167,ion binding; GO:0043169,cation binding; GO:0046872,metal ion binding; GO:0046914,transition metal ion binding; GO:0007154,cell communication; GO:0007165,signal transduction; GO:0008150,biological_process; GO:000971…	Cupin	--	--	--
12h1_transcript_25059	5.41	3.77	4.2	23.39	19.2	19.36	151	96	111	598	497	498	2.11021	7.5907e-26	1.1947e-23	up	1774	K12126 phytochrome-interacting factor 3 | (RefSeq) PIF3; hypothetical protein (A)	ko04075: Plant hormone signal transduction; ko04712: Circadian rhythm - plant	PREDICTED: transcription factor bHLH130-like [Vigna angularis]	BH130_ARATH RecName: Full=Transcription factor bHLH130; AltName: Full=Basic helix-loop-helix protein 130; Short=AtbHLH130; Short=bHLH 130; AltName: Full=Transcription factor EN 69; AltName: Full=bHLH transcription factor bHLH130;	A0A0L9TGT4_PHAAN RecName: Full=BHLH domain-containing protein {ECO:0000259|PROSITE:PS50888};	--	GO:0005634,nucleus; GO:0003700,DNA-binding transcription factor activity; GO:0000981,DNA-binding transcription factor activity, RNA polymerase II-specific; GO:0046983,protein dimerization activity; GO:0000978,RNA polymerase II cis-regulatory region sequence-specific DNA binding; GO:0048573,photoperiodism, flowering; GO:0006357,regulation of transcription by RNA polymerase II; GO:0006355,regulatio…	Helix-loop-helix DNA-binding domain	bHLH	TF	bHLH
12h1_transcript_15809	4.98	2.83	2.73	23.82	22.05	23.71	211	110	109	920	862	921	2.62516	7.82014e-26	1.22244e-23	up	2543	K14515 EIN3-binding F-box protein | (RefSeq) EIN3-binding F-box protein 1-like (A)	ko04016: MAPK signaling pathway - plant; ko04075: Plant hormone signal transduction	PREDICTED: EIN3-binding F-box protein 1-like [Vigna angularis]	EBF1_ARATH RecName: Full=EIN3-binding F-box protein 1; AltName: Full=F-box/LRR-repeat protein 6;	A0A4D6NJ08_VIGUN SubName: Full=EIN3-binding F-box protein {ECO:0000313|EMBL:QCE13823.1};	Leucine rich repeat proteins, some proteins contain F-box	GO:0005737,cytoplasm; GO:0005634,nucleus; GO:0019005,SCF ubiquitin ligase complex; GO:0009873,ethylene-activated signaling pathway; GO:0010105,negative regulation of ethylene-activated signaling pathway; GO:0016567,protein ubiquitination; GO:0009723,response to ethylene; GO:0031146,SCF-dependent proteasomal ubiquitin-dependent protein catabolic process; GO:0006511,ubiquitin-dependent protein cata…	Nepovirus coat protein, central domain	--	--	--
12h1_transcript_31351	3.67	4.84	3.57	32.93	40.67	46.27	48	58	44	394	494	558	3.19826	8.41562e-26	1.30664e-23	up	969	--	--	cell wall / vacuolar inhibitor of fructosidase 1 [Vigna radiata var. radiata]	CVIF1_ARATH RecName: Full=Cell wall / vacuolar inhibitor of fructosidase 1; Short=AtC/VIF1; Flags: Precursor;	A0A4D6KVF0_VIGUN RecName: Full=PMEI domain-containing protein {ECO:0000259|SMART:SM00856};	--	GO:0005618,cell wall; GO:0005773,vacuole; GO:0004857,enzyme inhibitor activity; GO:0043086,negative regulation of catalytic activity; GO:0003674,molecular_function; GO:0030234,enzyme regulator activity; GO:0098772,molecular function regulator; GO:0008150,biological_process; GO:0044092,negative regulation of molecular function; GO:0050790,regulation of catalytic activity; GO:0065007,biological reg…	Plant invertase/pectin methylesterase inhibitor	--	--	--
12h1_transcript_15763	12.56	14.5	12.8	43.12	52.25	46.5	513	542	492	1604	1968	1740	1.70919	8.70328e-26	1.34223e-23	up	2459	K17756 long-chain-alcohol oxidase [EC:1.1.3.20] | (RefSeq) long-chain-alcohol oxidase FAO2 (A)	--	PREDICTED: long-chain-alcohol oxidase FAO2 [Vigna angularis]	FAO2_LOTJA RecName: Full=Long-chain-alcohol oxidase FAO2; EC=1.1.3.20; AltName: Full=Long-chain fatty alcohol oxidase 2;	A0A4D6MBH5_VIGUN RecName: Full=Long-chain-alcohol oxidase {ECO:0000256|ARBA:ARBA00013125, ECO:0000256|PIRNR:PIRNR028937}; EC=1.1.3.20 {ECO:0000256|ARBA:ARBA00013125, ECO:0000256|PIRNR:PIRNR028937};	--	GO:0016021,integral component of membrane; GO:0050660,flavin adenine dinucleotide binding; GO:0046577,long-chain-alcohol oxidase activity; GO:0000166,nucleotide binding; GO:0003674,molecular_function; GO:0005488,binding; GO:0036094,small molecule binding; GO:0043167,ion binding; GO:0043168,anion binding; GO:0097159,organic cyclic compound binding; GO:1901265,nucleoside phosphate binding; GO:19013…	GMC oxidoreductase	--	--	--
12h1_transcript_27514	111.6	58.16	99.07	13.59	16.25	15.03	2646	1263	2213	294	356	327	-2.68086	9.18932e-26	1.40774e-23	down	1539	K18878 BHLH transcription factor Upa20 | (RefSeq) transcription factor bHLH137-like (A)	ko04626: Plant-pathogen interaction	PREDICTED: transcription factor bHLH63 [Vigna angularis]	BH063_ARATH RecName: Full=Transcription factor bHLH63; AltName: Full=Basic helix-loop-helix protein 63; Short=AtbHLH63; Short=bHLH 63; AltName: Full=Protein CRYPTOCHROME INTERACTING BASIC-HELIX-LOOP-HELIX 1; AltName: Full=Transcription factor EN 84; AltName: Full=bHLH transcription factor bHLH063;	A0A4D6NTM5_VIGUN SubName: Full=Phytochrome-interacting factor 3 {ECO:0000313|EMBL:QCE16818.1};	--	GO:0005634,nucleus; GO:0003677,DNA binding; GO:0003700,DNA-binding transcription factor activity; GO:0046983,protein dimerization activity; GO:0009908,flower development; GO:0045824,negative regulation of innate immune response; GO:0009911,positive regulation of flower development; GO:0009637,response to blue light; GO:0006351,transcription, DNA-templated; GO:0003674,molecular_function; GO:000367…	Helix-loop-helix DNA-binding domain	bHLH	TF	bHLH
12h1_transcript_27314	48.37	34.9	28.02	195.4	286.11	222.29	1172	774	639	4318	6405	4943	2.55839	1.24178e-25	1.88973e-23	up	1567	K15920 xylan 1,4-beta-xylosidase [EC:3.2.1.37] | (RefSeq) beta-xylosidase/alpha-L-arabinofuranosidase 2-like (A)	ko00520: Amino sugar and nucleotide sugar metabolism; ko01100: Metabolic pathways	PREDICTED: beta-D-xylosidase 1-like [Vigna angularis]	XYNB_PRUPE RecName: Full=Putative beta-D-xylosidase; EC=3.2.1.-; AltName: Full=PpAz152; Flags: Fragment;	A0A4D6NL55_VIGUN SubName: Full=Beta-glucosidase {ECO:0000313|EMBL:QCE13329.1};	--	GO:0016798,hydrolase activity, acting on glycosyl bonds; GO:0004553,hydrolase activity, hydrolyzing O-glycosyl compounds; GO:0005975,carbohydrate metabolic process; GO:0003674,molecular_function; GO:0003824,catalytic activity; GO:0016787,hydrolase activity; GO:0008150,biological_process; GO:0008152,metabolic process; GO:0044238,primary metabolic process; GO:0071704,organic substance metabolic pro…	Glycosyl hydrolase family 3 C-terminal domain	--	--	--
12h1_transcript_29951	27.54	28.59	23.33	85.08	77.34	82.83	491	467	392	1385	1276	1357	1.51289	1.28018e-25	1.93535e-23	up	1223	K08726 soluble epoxide hydrolase / lipid-phosphate phosphatase [EC:3.3.2.10 3.1.3.76] | (RefSeq) uncharacterized protein LOC8071538 (A)	ko00590: Arachidonic acid metabolism; ko01100: Metabolic pathways; ko04146: Peroxisome	uncharacterized protein LOC106767414 [Vigna radiata var. radiata]	PIP_ARATH RecName: Full=Proline iminopeptidase; Short=PIP; EC=3.4.11.5; AltName: Full=Prolyl aminopeptidase; Short=PAP;	A0A4D6KZ67_VIGUN SubName: Full=Ca2+:H+ antiporter {ECO:0000313|EMBL:QCD81787.1};	Soluble epoxide hydrolase	GO:0009507,chloroplast; GO:0005829,cytosol; GO:0005739,mitochondrion; GO:0099503,secretory vesicle; GO:0004177,aminopeptidase activity; GO:0003674,molecular_function; GO:0003824,catalytic activity; GO:0008233,peptidase activity; GO:0008238,exopeptidase activity; GO:0016787,hydrolase activity; GO:0140096,catalytic activity, acting on a protein; GO:0005575,cellular_component; GO:0005622,intracellul…	alpha/beta hydrolase fold	--	--	--
12h1_transcript_2289	18.37	55.95	84.94	0	0	0	1386	3867	6037	0	0	0	-14.437	1.94017e-25	2.91393e-23	down	4322	K17732 mitochondrial-processing peptidase subunit beta [EC:3.4.24.64] | (RefSeq) probable mitochondrial-processing peptidase subunit beta (A)	--	hypothetical protein PHAVU_002G040800g [Phaseolus vulgaris]	SPP_PEA RecName: Full=Stromal processing peptidase, chloroplastic {ECO:0000305}; EC=3.4.24.- {ECO:0000269|PubMed:12888578}; AltName: Full=Chloroplast processing enzyme {ECO:0000303|PubMed:7638164}; Flags: Precursor;	A0A4D6LUV5_VIGUN SubName: Full=Zinc protease {ECO:0000313|EMBL:QCD91806.1};	N-arginine dibasic convertase NRD1 and related Zn2+-dependent endopeptidases, insulinase superfamily	GO:0009570,chloroplast stroma; GO:0046872,metal ion binding; GO:0004222,metalloendopeptidase activity; GO:0016485,protein processing; GO:0003674,molecular_function; GO:0005488,binding; GO:0043167,ion binding; GO:0043169,cation binding; GO:0003824,catalytic activity; GO:0004175,endopeptidase activity; GO:0008233,peptidase activity; GO:0008237,metallopeptidase activity; GO:0016787,hydrolase activit…	Peptidase M16 inactive domain	--	--	--
12h1_transcript_9650	19.08	24.27	53.49	0.09	0	0	1011	1177	2669	4	0	0	-10.3292	3.33001e-25	4.96886e-23	down	3113	K17987 next to BRCA1 gene 1 protein | (RefSeq) protein NBR1 homolog (A)	--	PREDICTED: protein NBR1 homolog isoform X1 [Vigna angularis]	JOKA2_SOLTU RecName: Full=Protein JOKA2 {ECO:0000303|PubMed:26765567}; AltName: Full=Protein NBR1 homolog {ECO:0000305};	A0A4D6KXV3_VIGUN SubName: Full=Next to BRCA1 {ECO:0000313|EMBL:QCD81017.1};	Uncharacterized conserved protein	GO:0005776,autophagosome; GO:0031410,cytoplasmic vesicle; GO:0008270,zinc ion binding; GO:0006914,autophagy; GO:0050832,defense response to fungus; GO:0015031,protein transport; GO:0003674,molecular_function; GO:0005488,binding; GO:0043167,ion binding; GO:0043169,cation binding; GO:0046872,metal ion binding; GO:0046914,transition metal ion binding; GO:0008150,biological_process; GO:0008152,metabo…	Ig-like domain from next to BRCA1 gene	--	--	--
12h1_transcript_9134	7.12	5.59	6.01	19.24	22.25	25.52	390	281	310	962	1126	1284	1.73252	3.66225e-25	5.42935e-23	up	3217	K21444 poly(rC)-binding protein 3/4 | (RefSeq) KH domain-containing protein HEN4 (A)	--	PREDICTED: KH domain-containing protein HEN4-like [Vigna angularis]	RCF3_ARATH RecName: Full=RNA-binding KH domain-containing protein RCF3 {ECO:0000305|PubMed:23087326}; AltName: Full=Protein ENHANCED STRESS RESPONSE 1 {ECO:0000303|PubMed:25985302}; AltName: Full=Protein HIGH OSMOTIC STRESS GENE EXPRESSION 5 {ECO:0000303|PubMed:24146632}; AltName: Full=Protein REGULATOR OF CBF GENE EXPRESSION 3 {ECO:0000303|PubMed:23087326}; AltName: Full=Protein SHINY 1 {ECO:000…	A0A0S3T8F6_PHAAN SubName: Full=Uncharacterized protein {ECO:0000313|EMBL:BAU01276.1};	PolyC-binding proteins alphaCP-1 and related KH domain proteins	GO:0005737,cytoplasm; GO:0010445,nuclear dicing body; GO:0016607,nuclear speck; GO:0005634,nucleus; GO:0003729,mRNA binding; GO:0070878,primary miRNA binding; GO:0010286,heat acclimation; GO:0009867,jasmonic acid mediated signaling pathway; GO:0006397,mRNA processing; GO:0031053,primary miRNA processing; GO:1900150,regulation of defense response to fungus; GO:0010468,regulation of gene expression…	KH domain	--	--	--
12h1_transcript_11757	85.39	90.92	88.28	27.54	21.12	18.55	4287	4179	4173	1259	977	853	-2.09898	3.80161e-25	5.59981e-23	down	2963	--	--	PREDICTED: protein TIC 100 [Vigna angularis]	TI100_ARATH RecName: Full=Protein TIC 100 {ECO:0000303|PubMed:23372012}; AltName: Full=Protein EMBRYO DEFECTIVE 1211 {ECO:0000303|PubMed:15266054}; AltName: Full=Translocon at the inner envelope membrane of chloroplasts 100 {ECO:0000303|PubMed:23372012}; Short=AtTIC100 {ECO:0000303|PubMed:23372012};	A0A0L9UMJ0_PHAAN SubName: Full=Uncharacterized protein {ECO:0000313|EMBL:KOM44115.1};	--	GO:0009507,chloroplast; GO:0009941,chloroplast envelope; GO:0009706,chloroplast inner membrane; GO:0009535,chloroplast thylakoid membrane; GO:0009536,plastid; GO:0008320,protein transmembrane transporter activity; GO:0009658,chloroplast organization; GO:0009793,embryo development ending in seed dormancy; GO:0045037,protein import into chloroplast stroma; GO:0003674,molecular_function; GO:0005215,…	MORN repeat	--	--	--
12h1_transcript_32595	1621.97	1570.02	1554.65	669.42	511.14	559.02	8701	7730	7882	3307	2569	2784	-1.54862	4.78459e-25	7.00287e-23	down	553	--	--	uncharacterized protein LOC106762068 [Vigna radiata var. radiata]	--	A0A4D6NTR0_VIGUN SubName: Full=Photosystem II PsbX {ECO:0000313|EMBL:QCE16362.1};	--	GO:0016021,integral component of membrane; GO:0009523,photosystem II; GO:0015979,photosynthesis; GO:0008150,biological_process; GO:0008152,metabolic process; GO:0009987,cellular process; GO:0044237,cellular metabolic process; GO:0005575,cellular_component; GO:0016020,membrane; GO:0031224,intrinsic component of membrane; GO:0110165,cellular anatomical entity; GO:0005622,intracellular anatomical st…	Photosystem II reaction centre X protein (PsbX)	--	--	--
12h1_transcript_25132	78.5	61.85	83.34	23.13	16.77	19.7	2230	1609	2230	599	440	513	-2.01831	6.18742e-25	8.99877e-23	down	1792	K18878 BHLH transcription factor Upa20 | (RefSeq) Upa20; transcription factor bHLH137-like (A)	ko04626: Plant-pathogen interaction	hypothetical protein VIGAN_04283200 [Vigna angularis var. angularis]	BH048_ARATH RecName: Full=Transcription factor bHLH48; AltName: Full=Basic helix-loop-helix protein 48; Short=AtbHLH48; Short=bHLH 48; AltName: Full=Transcription factor EN 97; AltName: Full=bHLH transcription factor bHLH048;	A0A4D6M929_VIGUN SubName: Full=Phytochrome-interacting factor 3 {ECO:0000313|EMBL:QCD97477.1};	--	GO:0005634,nucleus; GO:0003677,DNA binding; GO:0003700,DNA-binding transcription factor activity; GO:0046983,protein dimerization activity; GO:0006355,regulation of transcription, DNA-templated; GO:0003674,molecular_function; GO:0003676,nucleic acid binding; GO:0005488,binding; GO:0097159,organic cyclic compound binding; GO:1901363,heterocyclic compound binding; GO:0140110,transcription regulator…	Helix-loop-helix DNA-binding domain	bHLH	TF	bHLH
12h1_transcript_23226	24.4	21.93	23.67	7.32	6.35	8.41	728	599	665	199	175	230	-1.77679	7.57441e-25	1.09467e-22	down	1868	K04733 interleukin-1 receptor-associated kinase 4 [EC:2.7.11.1] | (RefSeq) proline-rich receptor-like protein kinase PERK12 (A)	--	probable receptor-like protein kinase At1g11050 [Vigna radiata var. radiata]	Y1105_ARATH RecName: Full=Probable receptor-like protein kinase At1g11050; EC=2.7.11.1; Flags: Precursor;	A0A4D6MGL8_VIGUN SubName: Full=Somatic embryogenesis receptor kinase 4 {ECO:0000313|EMBL:QCD99890.1};	Serine/threonine protein kinase	GO:0016021,integral component of membrane; GO:0005886,plasma membrane; GO:0005524,ATP binding; GO:0106310,protein serine kinase activity; GO:0004674,protein serine/threonine kinase activity; GO:0106311,protein threonine kinase activity; GO:0046777,protein autophosphorylation; GO:0000166,nucleotide binding; GO:0003674,molecular_function; GO:0005488,binding; GO:0017076,purine nucleotide binding; GO…	Protein kinase domain	--	--	--
12h1_transcript_27064	52.31	60.7	49.08	240.91	267.94	342.78	1291	1372	1141	5422	6109	7763	2.27471	1.1832e-24	1.6993e-22	up	1591	K00232 acyl-CoA oxidase [EC:1.3.3.6] | (RefSeq) acyl-coenzyme A oxidase 4, peroxisomal-like isoform X1 (A)	ko00071: Fatty acid degradation; ko00410: beta-Alanine metabolism; ko00592: alpha-Linolenic acid metabolism; ko00640: Propanoate metabolism; ko01040: Biosynthesis of unsaturated fatty acids; ko01100: Metabolic pathways; ko01110: Biosynthesis of secondary metabolites; ko01200: Carbon metabolism; ko01212: Fatty acid metabolism; ko04146: Peroxisome	acyl-coenzyme A oxidase 4, peroxisomal isoform X2 [Vigna radiata var. radiata]	ACOX4_ARATH RecName: Full=Acyl-coenzyme A oxidase 4, peroxisomal {ECO:0000305}; Short=AOX 4 {ECO:0000305}; EC=1.3.3.6 {ECO:0000269|PubMed:10212254}; AltName: Full=G6p {ECO:0000312|EMBL:AAB18129.1}; AltName: Full=Short-chain acyl-CoA oxidase {ECO:0000303|PubMed:10212254}; Short=AtCX4 {ECO:0000303|PubMed:12682048}; Short=AtG6 {ECO:0000312|EMBL:AAB18129.1}; Short=SAOX {ECO:0000305};	A0A4D6MSG5_VIGUN SubName: Full=Acyl-CoA oxidase {ECO:0000313|EMBL:QCE03562.1};	Glutaryl-CoA dehydrogenase	GO:0005829,cytosol; GO:0009514,glyoxysome; GO:0005777,peroxisome; GO:0003995,acyl-CoA dehydrogenase activity; GO:0003997,acyl-CoA oxidase activity; GO:0050660,flavin adenine dinucleotide binding; GO:0009793,embryo development ending in seed dormancy; GO:0006635,fatty acid beta-oxidation; GO:0046459,short-chain fatty acid metabolic process; GO:0003674,molecular_function; GO:0003824,catalytic activ…	Acyl-CoA dehydrogenase, N-terminal domain	--	--	--
12h1_transcript_25999	19.45	14.73	13.6	47.01	51.93	55.05	519	360	342	1144	1280	1348	1.58286	1.24851e-24	1.78196e-22	up	1699	K03444 MFS transporter, SP family, ERD6-like sugar transporter | (RefSeq) sugar transporter ERD6-like 7 isoform X1 (A)	--	hypothetical protein PHAVU_001G147200g [Phaseolus vulgaris]	ERDL7_ARATH RecName: Full=Sugar transporter ERD6-like 7;	A0A4D6MA11_VIGUN SubName: Full=MFS transporter {ECO:0000313|EMBL:QCD97580.1};	Predicted transporter (major facilitator superfamily)	GO:0005829,cytosol; GO:0016021,integral component of membrane; GO:0009705,plant-type vacuole membrane; GO:0005774,vacuolar membrane; GO:0005773,vacuole; GO:0022857,transmembrane transporter activity; GO:0008643,carbohydrate transport; GO:0006829,zinc ion transport; GO:0003674,molecular_function; GO:0005215,transporter activity; GO:0006810,transport; GO:0006811,ion transport; GO:0006820,anion tran…	Sugar (and other) transporter	--	--	--
12h1_transcript_22788	5.17	3.01	3.25	20.45	20.45	19.93	164	87	97	592	600	581	2.31582	1.30061e-24	1.84486e-22	up	1974	K00873 pyruvate kinase [EC:2.7.1.40] | (RefSeq) pyruvate kinase isozyme A, chloroplastic-like isoform X1 (A)	ko00010: Glycolysis / Gluconeogenesis; ko00620: Pyruvate metabolism; ko01100: Metabolic pathways; ko01110: Biosynthesis of secondary metabolites; ko01200: Carbon metabolism; ko01230: Biosynthesis of amino acids	PREDICTED: uncharacterized protein LOC108324217 [Vigna angularis]	--	A0A0L9U0J4_PHAAN SubName: Full=Uncharacterized protein {ECO:0000313|EMBL:KOM36192.1};	--	GO:0016021,integral component of membrane; GO:0005575,cellular_component; GO:0016020,membrane; GO:0031224,intrinsic component of membrane; GO:0110165,cellular anatomical entity	--	--	--	--
12h1_transcript_24722	3.46	5.53	3.12	43.73	38.25	48.79	99	145	84	1141	1011	1281	3.3068	1.64539e-24	2.3196e-22	up	1803	K03327 multidrug resistance protein, MATE family | (RefSeq) protein DETOXIFICATION 21-like (A)	--	PREDICTED: protein DETOXIFICATION 21-like [Vigna angularis]	DTX21_ARATH RecName: Full=Protein DETOXIFICATION 21 {ECO:0000303|PubMed:11739388}; Short=AtDTX21 {ECO:0000303|PubMed:11739388}; AltName: Full=Multidrug and toxic compound extrusion protein 21 {ECO:0000305}; Short=MATE protein 21 {ECO:0000305};	A0A0L9U762_PHAAN RecName: Full=Protein DETOXIFICATION {ECO:0000256|RuleBase:RU004914}; AltName: Full=Multidrug and toxic compound extrusion protein {ECO:0000256|RuleBase:RU004914};	Uncharacterized membrane protein, predicted efflux pump	GO:0016021,integral component of membrane; GO:0016020,membrane; GO:0005634,nucleus; GO:0015297,antiporter activity; GO:0022857,transmembrane transporter activity; GO:0042910,xenobiotic transmembrane transporter activity; GO:0003674,molecular_function; GO:0005215,transporter activity; GO:0015291,secondary active transmembrane transporter activity; GO:0022804,active transmembrane transporter activi…	MatE	--	--	--
12h1_transcript_11118	19.62	15.08	8.15	154.81	144.41	169.43	998	702	390	7170	6771	7894	3.35095	1.67053e-24	2.34068e-22	up	2998	K15718 linoleate 9S-lipoxygenase [EC:1.13.11.58] | (RefSeq) seed linoleate 9S-lipoxygenase-like (A)	ko00591: Linoleic acid metabolism	PREDICTED: seed linoleate 9S-lipoxygenase-like isoform X1 [Vigna angularis]	LOXX_SOYBN RecName: Full=Seed linoleate 9S-lipoxygenase; EC=1.13.11.58; AltName: Full=Lipoxygenase;	A0A4D6MQN4_VIGUN RecName: Full=Lipoxygenase {ECO:0000256|RuleBase:RU003975}; EC=1.13.11.- {ECO:0000256|RuleBase:RU003975};	--	GO:0005737,cytoplasm; GO:0005506,iron ion binding; GO:1990136,linoleate 9S-lipoxygenase activity; GO:0016702,oxidoreductase activity, acting on single donors with incorporation of molecular oxygen, incorporation of two atoms of oxygen; GO:0006633,fatty acid biosynthetic process; GO:0034440,lipid oxidation; GO:0031408,oxylipin biosynthetic process; GO:0003674,molecular_function; GO:0005488,binding…	Lipoxygenase	--	--	--
12h1_transcript_31389	271.72	446.47	338.17	45.34	29.22	41.24	3500	5270	4107	534	349	489	-3.31665	1.8119e-24	2.52337e-22	down	957	K08908 light-harvesting complex I chlorophyll a/b binding protein 2 | (RefSeq) photosystem I chlorophyll a/b-binding protein 6, chloroplastic (A)	ko00196: Photosynthesis - antenna proteins; ko01100: Metabolic pathways	PREDICTED: photosystem I chlorophyll a/b-binding protein 6, chloroplastic [Vigna angularis]	LHCA6_ARATH RecName: Full=Photosystem I chlorophyll a/b-binding protein 6, chloroplastic {ECO:0000303|PubMed:10366881}; AltName: Full=LHCI type III LHCA6 {ECO:0000305}; Flags: Precursor;	A0A4D6NLV8_VIGUN RecName: Full=Chlorophyll a-b binding protein, chloroplastic {ECO:0000256|RuleBase:RU363080};	--	GO:0009507,chloroplast; GO:0009535,chloroplast thylakoid membrane; GO:0016021,integral component of membrane; GO:0009522,photosystem I; GO:0016168,chlorophyll binding; GO:0046872,metal ion binding; GO:0009768,photosynthesis, light harvesting in photosystem I; GO:0018298,protein-chromophore linkage; GO:0009416,response to light stimulus; GO:0003674,molecular_function; GO:0005488,binding; GO:004690…	Chlorophyll A-B binding protein	--	--	--
12h1_transcript_30332	69.19	52.68	48.97	0	0	0	1090	760	727	0	0	0	-12.2332	1.88318e-24	2.60685e-22	down	1112	--	--	hypothetical protein LR48_Vigan442s010800 [Vigna angularis]	--	A0A4D6LTD4_VIGUN SubName: Full=Ferredoxin subunit of phenylpropionate dioxygenase {ECO:0000313|EMBL:QCD91750.1};	--	GO:0051537,2 iron, 2 sulfur cluster binding; GO:0051213,dioxygenase activity; GO:0046872,metal ion binding; GO:0008942,nitrite reductase [NAD(P)H] activity; GO:0042128,nitrate assimilation; GO:0003674,molecular_function; GO:0005488,binding; GO:0051536,iron-sulfur cluster binding; GO:0051540,metal cluster binding; GO:0003824,catalytic activity; GO:0016491,oxidoreductase activity; GO:0043167,ion bi…	Rieske-like [2Fe-2S] domain	--	--	--
12h1_transcript_3612	3.46	3.22	3.01	9.17	8.98	10.05	243	207	199	586	581	646	1.42652	2.90789e-24	3.98132e-22	up	4036	K03006 DNA-directed RNA polymerase II subunit RPB1 [EC:2.7.7.6] | (RefSeq) LOW QUALITY PROTEIN: DNA-directed RNA polymerase II subunit 1-like (A)	ko03020: RNA polymerase	universal stress protein PHOS34 isoform X2 [Vigna radiata var. radiata]	PHO34_ARATH RecName: Full=Universal stress protein PHOS34 {ECO:0000303|PubMed:12644671}; AltName: Full=Phosphorylated protein of 34 kDa {ECO:0000303|PubMed:18285339}; Short=AtPHOS34 {ECO:0000303|PubMed:18285339}; Flags: Precursor;	A0A1S3UC86_VIGRR SubName: Full=universal stress protein PHOS34 isoform X2 {ECO:0000313|RefSeq:XP_014503574.1};	--	GO:0009507,chloroplast; GO:0005829,cytosol; GO:0005524,ATP binding; GO:0002238,response to molecule of fungal origin; GO:0000166,nucleotide binding; GO:0003674,molecular_function; GO:0005488,binding; GO:0017076,purine nucleotide binding; GO:0030554,adenyl nucleotide binding; GO:0032553,ribonucleotide binding; GO:0032555,purine ribonucleotide binding; GO:0032559,adenyl ribonucleotide binding; GO:0…	Universal stress protein family	--	--	--
12h1_transcript_30284	62.17	70.39	70.44	20.05	19.78	22.96	1046	1085	1117	308	308	355	-1.81127	2.91075e-24	3.98132e-22	down	1169	K01807 ribose 5-phosphate isomerase A [EC:5.3.1.6] | (RefSeq) probable ribose-5-phosphate isomerase 4, chloroplastic (A)	ko00030: Pentose phosphate pathway; ko00710: Carbon fixation in photosynthetic organisms; ko01100: Metabolic pathways; ko01110: Biosynthesis of secondary metabolites; ko01200: Carbon metabolism; ko01230: Biosynthesis of amino acids	probable ribose-5-phosphate isomerase 4, chloroplastic [Vigna radiata var. radiata]	RPI4_ARATH RecName: Full=Probable ribose-5-phosphate isomerase 4, chloroplastic; EC=5.3.1.6; AltName: Full=Phosphoriboisomerase 4; Flags: Precursor;	A0A4D6KJB8_VIGUN RecName: Full=Ribose-5-phosphate isomerase {ECO:0000256|ARBA:ARBA00011959}; EC=5.3.1.6 {ECO:0000256|ARBA:ARBA00011959};	Ribose 5-phosphate isomerase	GO:0009507,chloroplast; GO:0004751,ribose-5-phosphate isomerase activity; GO:0009052,pentose-phosphate shunt, non-oxidative branch; GO:0003674,molecular_function; GO:0003824,catalytic activity; GO:0016853,isomerase activity; GO:0016860,intramolecular oxidoreductase activity; GO:0016861,intramolecular oxidoreductase activity, interconverting aldoses and ketoses; GO:0006091,generation of precursor …	Ribose 5-phosphate isomerase A (phosphoriboisomerase A)	--	--	--
12h1_transcript_18821	19.24	16.61	26.19	1.42	1.89	2.56	730	577	936	49	66	89	-3.51931	2.95122e-24	4.01278e-22	down	2304	K05681 ATP-binding cassette, subfamily G (WHITE), member 2 | (RefSeq) LOW QUALITY PROTEIN: ABC transporter G family member 9-like (A)	ko02010: ABC transporters	PREDICTED: ABC transporter G family member 15-like isoform X2 [Vigna angularis]	AB15G_ARATH RecName: Full=ABC transporter G family member 15; Short=ABC transporter ABCG.15; Short=AtABCG15; AltName: Full=White-brown complex homolog protein 15; Short=AtWBC15; AltName: Full=White-brown complex homolog protein 22; Short=AtWBC22;	A0A0L9V8Z6_PHAAN RecName: Full=ABC transporter domain-containing protein {ECO:0000259|PROSITE:PS50893};	Transporter, ABC superfamily (Breast cancer resistance protein)	GO:0016021,integral component of membrane; GO:0005524,ATP binding; GO:0042626,ATPase-coupled transmembrane transporter activity; GO:0080167,response to karrikin; GO:0000166,nucleotide binding; GO:0003674,molecular_function; GO:0005488,binding; GO:0017076,purine nucleotide binding; GO:0030554,adenyl nucleotide binding; GO:0032553,ribonucleotide binding; GO:0032555,purine ribonucleotide binding; GO…	ABC-2 type transporter	--	--	--
12h1_transcript_25875	55.08	70.91	68.31	4.02	6.31	2.32	1474	1738	1722	98	156	57	-4.07451	2.97162e-24	4.01676e-22	down	1703	K20558 transcription factor SPEECHLESS | (RefSeq) transcription factor SPEECHLESS (A)	ko04016: MAPK signaling pathway - plant	hypothetical protein PHAVU_010G120000g [Phaseolus vulgaris]	BH067_ARATH RecName: Full=Transcription factor bHLH67; AltName: Full=Basic helix-loop-helix protein 67; Short=AtbHLH67; Short=bHLH 67; AltName: Full=Transcription factor EN 11; AltName: Full=bHLH transcription factor bHLH067;	V7ANT2_PHAVU RecName: Full=BHLH domain-containing protein {ECO:0000259|PROSITE:PS50888};	--	GO:0005634,nucleus; GO:0003700,DNA-binding transcription factor activity; GO:0000981,DNA-binding transcription factor activity, RNA polymerase II-specific; GO:0042803,protein homodimerization activity; GO:0000978,RNA polymerase II cis-regulatory region sequence-specific DNA binding; GO:0009631,cold acclimation; GO:0006357,regulation of transcription by RNA polymerase II; GO:0006355,regulation of …	Helix-loop-helix DNA-binding domain	bHLH	TF	bHLH
12h1_transcript_11069	61.21	50.08	57.19	25.71	26.94	30.22	3069	2299	2700	1174	1245	1388	-1.13532	3.34179e-24	4.4907e-22	down	2960	K13457 disease resistance protein RPM1 | (RefSeq) uncharacterized protein sll1770 (A)	ko04626: Plant-pathogen interaction	PREDICTED: uncharacterized protein sll1770 [Vigna angularis]	AB1K8_ARATH RecName: Full=Protein ACTIVITY OF BC1 COMPLEX KINASE 8, chloroplastic {ECO:0000303|PubMed:22694836}; Short=ABC1-LIKE KINASE 8 {ECO:0000303|PubMed:22694836}; EC=2.7.11.1 {ECO:0000250|UniProtKB:Q9MA15}; AltName: Full=ABC2 homolog protein 13 {ECO:0000303|PubMed:11346655}; Short=AtATH13 {ECO:0000303|PubMed:11346655}; AltName: Full=Oxidative stress-related ABC1-like protein 1, chloroplasti…	A0A4D6NS59_VIGUN RecName: Full=ABC1 domain-containing protein {ECO:0000259|Pfam:PF03109};	Predicted unusual protein kinase	GO:0009507,chloroplast; GO:0009941,chloroplast envelope; GO:0031969,chloroplast membrane; GO:0016021,integral component of membrane; GO:0009536,plastid; GO:0005524,ATP binding; GO:0004672,protein kinase activity; GO:0106310,protein serine kinase activity; GO:0106311,protein threonine kinase activity; GO:0034599,cellular response to oxidative stress; GO:0007623,circadian rhythm; GO:0055072,iron io…	ABC1 family	--	--	--
12h1_transcript_27548	28.07	18.46	16.77	2.94	1.9	2.41	666	401	375	63	41	52	-3.23921	6.77637e-24	9.05315e-22	down	1541	--	--	PREDICTED: chloroplast stem-loop binding protein of 41 kDa a, chloroplastic [Vigna angularis]	CP41A_ARATH RecName: Full=Chloroplast stem-loop binding protein of 41 kDa a, chloroplastic; Short=CSP41-a; Flags: Precursor;	A0A4D6N2W0_VIGUN SubName: Full=UDP-glucose 4-epimerase {ECO:0000313|EMBL:QCE06435.1};	--	GO:0048046,apoplast; GO:0009507,chloroplast; GO:0009941,chloroplast envelope; GO:0009570,chloroplast stroma; GO:0009534,chloroplast thylakoid; GO:0005829,cytosol; GO:0010287,plastoglobule; GO:0005840,ribosome; GO:0010319,stromule; GO:0009579,thylakoid; GO:0003824,catalytic activity; GO:0003729,mRNA binding; GO:0008266,poly(U) RNA binding; GO:0003723,RNA binding; GO:0019843,rRNA binding; GO:000965…	NAD dependent epimerase/dehydratase family	--	--	--
12h1_transcript_16716	0	0	0	32.34	49.09	21.23	0	0	0	1193	1833	787	12.6849	8.61097e-24	1.14377e-21	up	2441	K14638 solute carrier family 15 (peptide/histidine transporter), member 3/4 | (RefSeq) protein NRT1/ PTR FAMILY 5.10-like (A)	--	PREDICTED: protein NRT1/ PTR FAMILY 5.10-like [Vigna angularis]	PTR9_ARATH RecName: Full=Protein NRT1/ PTR FAMILY 5.10; Short=AtNPF5.10;	A0A4D6LKE1_VIGUN SubName: Full=Solute carrier family 15 {ECO:0000313|EMBL:QCD89047.1};	H+/oligopeptide symporter	GO:0016021,integral component of membrane; GO:0022857,transmembrane transporter activity; GO:0006857,oligopeptide transport; GO:0003674,molecular_function; GO:0005215,transporter activity; GO:0006810,transport; GO:0006811,ion transport; GO:0006820,anion transport; GO:0008150,biological_process; GO:0015833,peptide transport; GO:0042886,amide transport; GO:0051179,localization; GO:0051234,establish…	POT family	--	--	--
12h1_transcript_22806	125.64	152.85	145.16	38.83	27.95	33.91	3967	4420	4317	1117	814	981	-2.19713	8.94054e-24	1.18072e-21	down	1962	K10532 heparan-alpha-glucosaminide N-acetyltransferase [EC:2.3.1.78] | (RefSeq) heparan-alpha-glucosaminide N-acetyltransferase isoform X1 (A)	ko00531: Glycosaminoglycan degradation; ko01100: Metabolic pathways	heparan-alpha-glucosaminide N-acetyltransferase [Vigna radiata var. radiata]	--	A0A4D6NH08_VIGUN SubName: Full=Heparan-alpha-glucosaminide N-acetyltransferase {ECO:0000313|EMBL:QCE12966.1};	Uncharacterized conserved protein	GO:0016021,integral component of membrane; GO:0016740,transferase activity; GO:0003674,molecular_function; GO:0003824,catalytic activity; GO:0005575,cellular_component; GO:0016020,membrane; GO:0031224,intrinsic component of membrane; GO:0110165,cellular anatomical entity	Protein of unknown function (DUF1624)	--	--	--
12h1_transcript_14837	22.58	21.82	15.23	0	0	0	1007	891	639	0	0	0	-12.2223	8.99454e-24	1.18106e-21	down	2662	K01599 uroporphyrinogen decarboxylase [EC:4.1.1.37] | (RefSeq) uroporphyrinogen decarboxylase 1, chloroplastic-like isoform X1 (A)	ko00860: Porphyrin metabolism; ko01100: Metabolic pathways; ko01110: Biosynthesis of secondary metabolites; ko01240: Biosynthesis of cofactors	protein Iojap, chloroplastic [Vigna radiata var. radiata]	IOJAC_ARATH RecName: Full=Protein Iojap, chloroplastic; Flags: Precursor;	A0A4D6MDD1_VIGUN SubName: Full=Ribosome-associated protein {ECO:0000313|EMBL:QCD98780.1};	--	GO:0009507,chloroplast; GO:0043023,ribosomal large subunit binding; GO:0090071,negative regulation of ribosome biogenesis; GO:0017148,negative regulation of translation; GO:0003674,molecular_function; GO:0005488,binding; GO:0043021,ribonucleoprotein complex binding; GO:0044877,protein-containing complex binding; GO:0008150,biological_process; GO:0009987,cellular process; GO:0022613,ribonucleoprot…	Ribosomal silencing factor during starvation	--	--	--
12h1_transcript_10499	17.97	15.16	12.98	0	0	0	924	714	628	0	0	0	-12.0531	1.0488e-23	1.36933e-21	down	3029	K12580 CCR4-NOT transcription complex subunit 3 | (RefSeq) general negative regulator of transcription subunit 3 isoform X1 (A)	ko03018: RNA degradation	hypothetical protein VIGAN_04238100 [Vigna angularis var. angularis]	--	A0A4D6M9E4_VIGUN SubName: Full=CCR4-NOT transcription complex subunit 3 {ECO:0000313|EMBL:QCD97320.1};	CCR4-NOT transcriptional regulation complex, NOT5 subunit	GO:0030015,CCR4-NOT core complex; GO:0005737,cytoplasm; GO:0005634,nucleus; GO:0006355,regulation of transcription, DNA-templated; GO:0006139,nucleobase-containing compound metabolic process; GO:0006351,transcription, DNA-templated; GO:0006725,cellular aromatic compound metabolic process; GO:0006807,nitrogen compound metabolic process; GO:0008150,biological_process; GO:0008152,metabolic process; …	Not1 N-terminal domain, CCR4-Not complex component	--	--	--
12h1_transcript_876	12.67	16.68	8.35	0	0	0	1144	1379	709	0	0	0	-12.5894	1.07762e-23	1.39902e-21	down	5118	K03255 protein TIF31 | (RefSeq) protein TSS isoform X1 (A)	--	PREDICTED: protein TSS isoform X1 [Vigna angularis]	TSS_ARATH RecName: Full=Protein TSS {ECO:0000303|PubMed:21185286}; AltName: Full=TPR-domain suppressor of STIMPY {ECO:0000303|PubMed:21185286};	A0A4D6MPS4_VIGUN SubName: Full=Protein TIF31 {ECO:0000313|EMBL:QCE02129.1};	Uncharacterized protein CLU1/cluA/TIF31 involved in mitochondrial morphology/distribution, also found associated with eIF-3	GO:0005737,cytoplasm; GO:0005886,plasma membrane; GO:0003729,mRNA binding; GO:0007049,cell cycle; GO:0007275,multicellular organism development; GO:0009737,response to abscisic acid; GO:0003674,molecular_function; GO:0003676,nucleic acid binding; GO:0003723,RNA binding; GO:0005488,binding; GO:0097159,organic cyclic compound binding; GO:1901363,heterocyclic compound binding; GO:0008150,biological_…	Tetratricopeptide repeat	--	--	--
12h1_transcript_28272	339.57	234.43	269.02	683.28	723.85	733.6	6888	4356	5142	12649	13578	13667	1.24236	1.11819e-23	1.44354e-21	up	1355	K01373 cathepsin F [EC:3.4.22.41] | (RefSeq) cysteine proteinase 15A-like (A)	ko04626: Plant-pathogen interaction	cysteine proteinase 15A [Vigna radiata var. radiata]	CYSP_PEA RecName: Full=Cysteine proteinase 15A; EC=3.4.22.-; AltName: Full=Turgor-responsive protein 15A; Flags: Precursor;	A0A4D6NS25_VIGUN SubName: Full=Cysteine peptidase {ECO:0000313|EMBL:QCE16653.1};	Cysteine proteinase Cathepsin F	GO:0008234,cysteine-type peptidase activity; GO:0003674,molecular_function; GO:0003824,catalytic activity; GO:0008233,peptidase activity; GO:0016787,hydrolase activity; GO:0140096,catalytic activity, acting on a protein	Phage tail tube protein, GTA-gp10	--	--	--
12h1_transcript_31322	5	14.14	14.23	301.46	345.01	275.99	66	171	177	3637	4221	3352	4.64359	1.31874e-23	1.69292e-21	up	974	--	--	PREDICTED: ruBisCO-associated protein-like [Vigna angularis]	RUAP_SOYBN RecName: Full=RuBisCO-associated protein;	A0A4D6N9V6_VIGUN SubName: Full=Glycoside hydrolase superfamily {ECO:0000313|EMBL:QCE09279.1};	--	GO:0016798,hydrolase activity, acting on glycosyl bonds; GO:0005975,carbohydrate metabolic process; GO:0003674,molecular_function; GO:0003824,catalytic activity; GO:0016787,hydrolase activity; GO:0008150,biological_process; GO:0008152,metabolic process; GO:0044238,primary metabolic process; GO:0071704,organic substance metabolic process	Glycosyl hydrolases family 18	--	--	--
12h1_transcript_9390	1.45	1.76	1.52	9.33	7.91	8.13	79	87	77	462	396	405	2.31103	1.436e-23	1.83321e-21	up	3187	K08360 transmembrane ascorbate-dependent reductase [EC:7.2.1.3] | (RefSeq) transmembrane ascorbate ferrireductase 1 (A)	--	PREDICTED: transmembrane ascorbate ferrireductase 1 [Vigna angularis]	ACFR1_ARATH RecName: Full=Transmembrane ascorbate ferrireductase 1; EC=7.2.1.3 {ECO:0000269|PubMed:14730083, ECO:0000269|PubMed:17376442}; AltName: Full=Cytochrome b561; Short=Artb561-1; Short=AtCytb561; AltName: Full=Protein b561A.tha5; AltName: Full=Tonoplast Cyt-b561; Short=TCytb;	A0A4D6N347_VIGUN SubName: Full=Cytochrome b-561 {ECO:0000313|EMBL:QCE08210.1};	Cytochrome b	GO:0009507,chloroplast; GO:0016021,integral component of membrane; GO:0005774,vacuolar membrane; GO:0005773,vacuole; GO:0046872,metal ion binding; GO:0016491,oxidoreductase activity; GO:0019904,protein domain specific binding; GO:0140571,transmembrane ascorbate ferrireductase activity; GO:0003674,molecular_function; GO:0005488,binding; GO:0043167,ion binding; GO:0043169,cation binding; GO:0003824…	--	--	--	--
12h1_transcript_31811	229.53	205.94	189.81	85.14	85.95	101.38	2427	1996	1893	824	844	988	-1.30338	1.77588e-23	2.25458e-21	down	833	--	--	hypothetical protein LR48_Vigan04g231500 [Vigna angularis]	--	A0A4D6NRU8_VIGUN SubName: Full=Uncharacterized protein {ECO:0000313|EMBL:QCE16356.1};	--	--	--	--	--	--
12h1_transcript_4619	39.68	13.04	33.4	0.04	0.01	0	2595	781	2056	2	0	0	-11.4204	2.05259e-23	2.59156e-21	down	3780	K20715 phototropin [EC:2.7.11.1] | (RefSeq) phototropin-1-like isoform X1 (A)	--	PREDICTED: phototropin-1-like isoform X1 [Vigna angularis]	PHOT1_ARATH RecName: Full=Phototropin-1; EC=2.7.11.1; AltName: Full=Non-phototropic hypocotyl protein 1; AltName: Full=Root phototropism protein 1;	A0A4D6LI95_VIGUN SubName: Full=Non-specific serine/threonine protein kinase {ECO:0000313|EMBL:QCD88291.1};	--	GO:0009986,cell surface; GO:0005737,cytoplasm; GO:0009898,cytoplasmic side of plasma membrane; GO:0005634,nucleus; GO:0005886,plasma membrane; GO:0005773,vacuole; GO:0005524,ATP binding; GO:0009882,blue light photoreceptor activity; GO:0010181,FMN binding; GO:0042802,identical protein binding; GO:0016301,kinase activity; GO:0003729,mRNA binding; GO:0004672,protein kinase activity; GO:0106310,prot…	Protein kinase domain	--	--	--
12h1_transcript_24917	91.82	103.18	100.34	36.36	28.97	32.36	2592	2667	2668	935	755	838	-1.71698	2.33198e-23	2.92823e-21	down	1782	K22519 protein disulfide-isomerase [EC:5.3.4.1] | (RefSeq) protein disulfide isomerase pTAC5, chloroplastic isoform X1 (A)	--	protein disulfide isomerase pTAC5, chloroplastic isoform X1 [Vigna radiata var. radiata]	PTAC5_ARATH RecName: Full=Protein disulfide isomerase pTAC5, chloroplastic {ECO:0000303|PubMed:23922206}; EC=5.3.4.1 {ECO:0000269|PubMed:23922206}; AltName: Full=Protein PLASTID TRANSCRIPTIONALLY ACTIVE 5 {ECO:0000303|PubMed:16326926}; Short=pTAC5 {ECO:0000303|PubMed:16326926}; Flags: Precursor;	A0A1S3V4T9_VIGRR SubName: Full=protein disulfide isomerase pTAC5, chloroplastic isoform X1 {ECO:0000313|RefSeq:XP_014513355.1, ECO:0000313|RefSeq:XP_014513356.1};	--	GO:0009507,chloroplast; GO:0009941,chloroplast envelope; GO:0042644,chloroplast nucleoid; GO:0009534,chloroplast thylakoid; GO:0009535,chloroplast thylakoid membrane; GO:0005829,cytosol; GO:0009508,plastid chromosome; GO:0046872,metal ion binding; GO:0003756,protein disulfide isomerase activity; GO:0009658,chloroplast organization; GO:0042793,plastid transcription; GO:0006355,regulation of transc…	Putative peptidoglycan binding domain	--	--	--
12h1_transcript_17974	8.66	9.96	8.94	40.17	32.72	32.86	338	356	329	1432	1181	1178	1.82194	2.36255e-23	2.95049e-21	up	2368	K20619 cytochrome P450 family 78 subfamily A | (RefSeq) cytochrome P450 78A5-like (A)	--	PREDICTED: cytochrome P450 78A5-like [Vigna angularis]	C14C3_ORYSJ RecName: Full=Cytochrome P450 714C3; EC=1.14.-.-;	A0A4D6M420_VIGUN SubName: Full=Cytochrome P450 {ECO:0000313|EMBL:QCD95503.1};	Cytochrome P450 CYP2 subfamily	GO:0016021,integral component of membrane; GO:0020037,heme binding; GO:0005506,iron ion binding; GO:0004497,monooxygenase activity; GO:0016705,oxidoreductase activity, acting on paired donors, with incorporation or reduction of molecular oxygen; GO:0003674,molecular_function; GO:0005488,binding; GO:0046906,tetrapyrrole binding; GO:0097159,organic cyclic compound binding; GO:1901363,heterocyclic c…	Cytochrome P450	--	--	--
12h1_transcript_7115	1.09	0.81	0.83	5.48	7.7	7.85	64	44	46	296	421	427	2.84501	2.58094e-23	3.2058e-21	up	3455	K14638 solute carrier family 15 (peptide/histidine transporter), member 3/4 | (RefSeq) hypothetical protein (A)	--	protein NRT1/ PTR FAMILY 1.2 [Vigna radiata var. radiata]	PTR6_ARATH RecName: Full=Protein NRT1/ PTR FAMILY 1.2; Short=AtNPF1.2; AltName: Full=Nitrate transporter 1.11;	A0A4D6MKM5_VIGUN SubName: Full=Solute carrier family 15 {ECO:0000313|EMBL:QCE02036.1};	H+/oligopeptide symporter	GO:0016021,integral component of membrane; GO:0005634,nucleus; GO:0005886,plasma membrane; GO:0080054,low-affinity nitrate transmembrane transporter activity; GO:0015706,nitrate transport; GO:0003674,molecular_function; GO:0005215,transporter activity; GO:0008509,anion transmembrane transporter activity; GO:0015075,ion transmembrane transporter activity; GO:0015103,inorganic anion transmembrane t…	Thioesterase superfamily	--	--	--
12h1_transcript_19503	2.08	1.22	1.89	14.98	19.96	12.59	76	41	65	504	679	426	3.09855	2.96013e-23	3.65704e-21	up	2249	K01373 cathepsin F [EC:3.4.22.41] | (RefSeq) cysteine proteinase 15A-like (A)	ko04626: Plant-pathogen interaction	PREDICTED: cysteine proteinase 15A-like [Vigna angularis]	CYSP_PEA RecName: Full=Cysteine proteinase 15A; EC=3.4.22.-; AltName: Full=Turgor-responsive protein 15A; Flags: Precursor;	A0A0L9V2E6_PHAAN SubName: Full=Uncharacterized protein {ECO:0000313|EMBL:KOM49116.1};	Cysteine proteinase Cathepsin F	GO:0008234,cysteine-type peptidase activity; GO:0003674,molecular_function; GO:0003824,catalytic activity; GO:0008233,peptidase activity; GO:0016787,hydrolase activity; GO:0140096,catalytic activity, acting on a protein	Papain family cysteine protease	--	--	--
12h1_transcript_27997	59.8	50.07	60.67	17.79	16.22	11.69	1360	1043	1300	369	341	244	-2.01332	3.01323e-23	3.70273e-21	down	1487	K09919 uncharacterized protein | (RefSeq) uncharacterized protein LOC114179274 (A)	--	PREDICTED: uncharacterized protein LOC108337221 [Vigna angularis]	--	A0A4D6KNN0_VIGUN SubName: Full=Uncharacterized protein {ECO:0000313|EMBL:QCD79706.1};	--	--	Peptidogalycan biosysnthesis/recognition	--	--	--
12h1_transcript_32300	1024.94	2141.33	1532.63	155.08	124.94	145.21	8244	15794	11635	1144	936	1079	-3.59818	3.10503e-23	3.79524e-21	down	697	K02639 ferredoxin | (RefSeq) ferredoxin-like (A)	ko00195: Photosynthesis; ko01100: Metabolic pathways	PREDICTED: ferredoxin, leaf L-A-like [Vigna angularis]	FER2_ARATH RecName: Full=Ferredoxin-2, chloroplastic; Short=AtFd2; Flags: Precursor;	A0A4D6KRG6_VIGUN RecName: Full=Ferredoxin {ECO:0000256|RuleBase:RU364001};	--	GO:0009507,chloroplast; GO:0051537,2 iron, 2 sulfur cluster binding; GO:0009055,electron transfer activity; GO:0046872,metal ion binding; GO:0009643,photosynthetic acclimation; GO:0009767,photosynthetic electron transport chain; GO:0003674,molecular_function; GO:0005488,binding; GO:0051536,iron-sulfur cluster binding; GO:0051540,metal cluster binding; GO:0003824,catalytic activity; GO:0016491,oxi…	2Fe-2S iron-sulfur cluster binding domain	--	--	--
12h1_transcript_20449	20.59	19.45	18.07	0	0	0	731	633	604	0	0	0	-11.8584	3.19285e-23	3.88193e-21	down	2175	--	--	U1 small nuclear ribonucleoprotein A [Vigna radiata var. radiata]	--	A0A1S3T7Y0_VIGRR SubName: Full=U1 small nuclear ribonucleoprotein A {ECO:0000313|RefSeq:XP_014489873.1};	RNA binding protein (contains RRM repeats)	GO:0003723,RNA binding; GO:0003674,molecular_function; GO:0003676,nucleic acid binding; GO:0005488,binding; GO:0097159,organic cyclic compound binding; GO:1901363,heterocyclic compound binding	RNA recognition motif. (a.k.a. RRM, RBD, or RNP domain)	--	--	--
12h1_transcript_5523	3.43	2.66	3.2	14.69	19.78	12.77	214	152	188	835	1138	730	2.23159	3.24593e-23	3.92569e-21	up	3620	K17550 protein phosphatase 1 regulatory subunit 7 | (RefSeq) leucine-rich repeat receptor-like serine/threonine-protein kinase BAM2 (A)	--	hypothetical protein LR48_Vigan03g058800 [Vigna angularis]	RLP14_ARATH RecName: Full=Receptor-like protein 14 {ECO:0000303|PubMed:18434605}; Short=AtRLP14 {ECO:0000303|PubMed:18434605}; Flags: Precursor;	A0A4D6NH23_VIGUN SubName: Full=Protein brassinosteroid insensitive 1 {ECO:0000313|EMBL:QCE11869.1};	FOG: Leucine rich repeat	GO:0016021,integral component of membrane; GO:0005886,plasma membrane; GO:0005575,cellular_component; GO:0016020,membrane; GO:0031224,intrinsic component of membrane; GO:0110165,cellular anatomical entity; GO:0071944,cell periphery	Leucine Rich repeats (2 copies)	--	--	--
12h1_transcript_20623	53.15	58.41	49.8	18.71	16.46	20.04	1827	1838	1612	586	522	631	-1.66625	4.15829e-23	5.0028e-21	down	2112	K01874 methionyl-tRNA synthetase [EC:6.1.1.10] | (RefSeq) methionine--tRNA ligase, chloroplastic/mitochondrial (A)	ko00450: Selenocompound metabolism; ko00970: Aminoacyl-tRNA biosynthesis; ko01100: Metabolic pathways	hypothetical protein VIGAN_08013200 [Vigna angularis var. angularis]	SYMM_ARATH RecName: Full=Methionine--tRNA ligase, chloroplastic/mitochondrial {ECO:0000305}; EC=6.1.1.10 {ECO:0000305}; AltName: Full=Methionyl-tRNA synthetase {ECO:0000305}; Short=AtcpMetRS {ECO:0000303|PubMed:9724821}; Short=MetRS {ECO:0000305}; AltName: Full=Protein OVULE ABORTION 1 {ECO:0000303|PubMed:16297076}; Flags: Precursor;	A0A4D6N649_VIGUN RecName: Full=Methionine--tRNA ligase {ECO:0000256|ARBA:ARBA00012838}; EC=6.1.1.10 {ECO:0000256|ARBA:ARBA00012838};	Methionyl-tRNA synthetase	GO:0009507,chloroplast; GO:0009570,chloroplast stroma; GO:0005739,mitochondrion; GO:0005524,ATP binding; GO:0004825,methionine-tRNA ligase activity; GO:0006431,methionyl-tRNA aminoacylation; GO:0048481,plant ovule development; GO:0000166,nucleotide binding; GO:0003674,molecular_function; GO:0005488,binding; GO:0017076,purine nucleotide binding; GO:0030554,adenyl nucleotide binding; GO:0032553,rib…	tRNA synthetases class I (M)	--	--	--
12h1_transcript_30064	264.96	450.66	294.73	36.04	22.1	35.62	4468	6962	4684	555	345	552	-3.55855	4.33838e-23	5.16871e-21	down	1171	K09872 aquaporin PIP | (RefSeq) probable aquaporin PIP1-2 (A)	--	PREDICTED: probable aquaporin PIP1-2 [Vigna angularis]	PIP12_ORYSJ RecName: Full=Probable aquaporin PIP1-2; AltName: Full=OsPIP1;2; AltName: Full=Plasma membrane intrinsic protein 1-2;	A0A4D6L931_VIGUN SubName: Full=Aquaporin PIP {ECO:0000313|EMBL:QCD85047.1};	Aquaporin (major intrinsic protein family)	GO:0016021,integral component of membrane; GO:0005886,plasma membrane; GO:0015250,water channel activity; GO:0003674,molecular_function; GO:0005215,transporter activity; GO:0005372,water transmembrane transporter activity; GO:0015267,channel activity; GO:0015318,inorganic molecular entity transmembrane transporter activity; GO:0022803,passive transmembrane transporter activity; GO:0022857,transme…	Major intrinsic protein	--	--	--
12h1_transcript_30327	123.04	94.43	83.24	363.61	435.04	512.93	1976	1389	1260	5334	6469	7574	2.02416	4.34119e-23	5.16871e-21	up	1128	K08360 transmembrane ascorbate-dependent reductase [EC:7.2.1.3] | (RefSeq) transmembrane ascorbate ferrireductase 1 (A)	--	PREDICTED: transmembrane ascorbate ferrireductase 1 [Vigna angularis]	ACFR1_ARATH RecName: Full=Transmembrane ascorbate ferrireductase 1; EC=7.2.1.3 {ECO:0000269|PubMed:14730083, ECO:0000269|PubMed:17376442}; AltName: Full=Cytochrome b561; Short=Artb561-1; Short=AtCytb561; AltName: Full=Protein b561A.tha5; AltName: Full=Tonoplast Cyt-b561; Short=TCytb;	A0A4D6N347_VIGUN SubName: Full=Cytochrome b-561 {ECO:0000313|EMBL:QCE08210.1};	Cytochrome b	GO:0009507,chloroplast; GO:0016021,integral component of membrane; GO:0005774,vacuolar membrane; GO:0005773,vacuole; GO:0046872,metal ion binding; GO:0016491,oxidoreductase activity; GO:0019904,protein domain specific binding; GO:0140571,transmembrane ascorbate ferrireductase activity; GO:0003674,molecular_function; GO:0005488,binding; GO:0043167,ion binding; GO:0043169,cation binding; GO:0003824…	Eukaryotic cytochrome b561	--	--	--
12h1_transcript_27159	44.52	32.63	43.54	15.24	14.96	12.79	1092	733	1006	341	339	288	-1.59785	5.25449e-23	6.22387e-21	down	1583	--	--	PREDICTED: uncharacterized protein LOC108333015 [Vigna angularis]	--	A0A4D6N7J1_VIGUN SubName: Full=Uncharacterized protein {ECO:0000313|EMBL:QCE09238.1};	--	GO:0016021,integral component of membrane; GO:0005575,cellular_component; GO:0016020,membrane; GO:0031224,intrinsic component of membrane; GO:0110165,cellular anatomical entity	--	--	--	--
12h1_transcript_25081	92.24	54.12	61.68	14.92	11.95	16.41	2597	1395	1635	382	310	424	-2.36081	5.33906e-23	6.29161e-21	down	1778	K00605 aminomethyltransferase [EC:2.1.2.10] | (RefSeq) aminomethyltransferase, mitochondrial (A)	ko00260: Glycine, serine and threonine metabolism; ko00630: Glyoxylate and dicarboxylate metabolism; ko00670: One carbon pool by folate; ko01100: Metabolic pathways; ko01110: Biosynthesis of secondary metabolites; ko01200: Carbon metabolism	aminomethyltransferase, mitochondrial [Vigna radiata var. radiata]	GCST_PEA RecName: Full=Aminomethyltransferase, mitochondrial; EC=2.1.2.10; AltName: Full=Glycine cleavage system T protein; Short=GCVT; Flags: Precursor;	A0A4D6KQC2_VIGUN RecName: Full=Aminomethyltransferase {ECO:0000256|RuleBase:RU003981}; EC=2.1.2.10 {ECO:0000256|RuleBase:RU003981}; AltName: Full=Glycine cleavage system T protein {ECO:0000256|RuleBase:RU003981};	Aminomethyl transferase	GO:0005960,glycine cleavage complex; GO:0005739,mitochondrion; GO:0004047,aminomethyltransferase activity; GO:0008483,transaminase activity; GO:0006546,glycine catabolic process; GO:0003674,molecular_function; GO:0003824,catalytic activity; GO:0008168,methyltransferase activity; GO:0016740,transferase activity; GO:0016741,transferase activity, transferring one-carbon groups; GO:0016769,transferas…	Aminomethyltransferase folate-binding domain	--	--	--
12h1_transcript_17334	11.93	14.55	13.99	92.13	73.21	121.76	476	531	525	3350	2695	4455	2.70739	5.43552e-23	6.37259e-21	up	2410	K00276 primary-amine oxidase [EC:1.4.3.21] | (RefSeq) primary amine oxidase-like (A)	ko00260: Glycine, serine and threonine metabolism; ko00350: Tyrosine metabolism; ko00360: Phenylalanine metabolism; ko00410: beta-Alanine metabolism; ko00950: Isoquinoline alkaloid biosynthesis; ko00960: Tropane, piperidine and pyridine alkaloid biosynthesis; ko01100: Metabolic pathways; ko01110: Biosynthesis of secondary metabolites	primary amine oxidase [Vigna radiata var. radiata]	AMO_ARATH RecName: Full=Primary amine oxidase; EC=1.4.3.21 {ECO:0000250|UniProtKB:P46883}; AltName: Full=Amine oxidase [copper-containing]; Flags: Precursor;	A0A4D6M2S3_VIGUN RecName: Full=Amine oxidase {ECO:0000256|RuleBase:RU000672}; EC=1.4.3.- {ECO:0000256|RuleBase:RU000672};	Copper amine oxidase	GO:0052595,aliphatic-amine oxidase activity; GO:0052594,aminoacetone:oxygen oxidoreductase(deaminating) activity; GO:0005507,copper ion binding; GO:0052596,phenethylamine:oxygen oxidoreductase (deaminating) activity; GO:0008131,primary amine oxidase activity; GO:0048038,quinone binding; GO:0052593,tryptamine:oxygen oxidoreductase (deaminating) activity; GO:0009738,abscisic acid-activated signalin…	Copper amine oxidase, enzyme domain	--	--	--
12h1_transcript_23616	152.26	135.97	185.99	56.84	54.22	50.13	4607	3767	5301	1568	1514	1391	-1.67385	5.66169e-23	6.60406e-21	down	1891	K03327 multidrug resistance protein, MATE family | (RefSeq) protein DETOXIFICATION 21-like (A)	--	PREDICTED: protein DETOXIFICATION 21-like [Vigna angularis]	DTX21_ARATH RecName: Full=Protein DETOXIFICATION 21 {ECO:0000303|PubMed:11739388}; Short=AtDTX21 {ECO:0000303|PubMed:11739388}; AltName: Full=Multidrug and toxic compound extrusion protein 21 {ECO:0000305}; Short=MATE protein 21 {ECO:0000305};	A0A4D6M917_VIGUN RecName: Full=Protein DETOXIFICATION {ECO:0000256|RuleBase:RU004914}; AltName: Full=Multidrug and toxic compound extrusion protein {ECO:0000256|RuleBase:RU004914};	Uncharacterized membrane protein, predicted efflux pump	GO:0016021,integral component of membrane; GO:0016020,membrane; GO:0005634,nucleus; GO:0015297,antiporter activity; GO:0022857,transmembrane transporter activity; GO:0042910,xenobiotic transmembrane transporter activity; GO:0003674,molecular_function; GO:0005215,transporter activity; GO:0015291,secondary active transmembrane transporter activity; GO:0022804,active transmembrane transporter activi…	MatE	--	--	--
12h1_transcript_23405	56.21	20.36	62.84	0	0	0	1725	572	1816	0	0	0	-12.8913	5.69567e-23	6.61014e-21	down	1914	K00953 FAD synthetase [EC:2.7.7.2] | (RefSeq) probable FAD synthase (A)	ko00740: Riboflavin metabolism; ko01100: Metabolic pathways; ko01110: Biosynthesis of secondary metabolites; ko01240: Biosynthesis of cofactors	PREDICTED: FAD synthase [Vigna angularis]	--	A0A4D6M960_VIGUN SubName: Full=FAD synthetase {ECO:0000313|EMBL:QCD97942.1};	3'-phosphoadenosine 5'-phosphosulfate sulfotransferase (PAPS reductase)/FAD synthetase and related enzymes	GO:0003824,catalytic activity; GO:0003674,molecular_function	Phosphoadenosine phosphosulfate reductase family	--	--	--
12h1_transcript_30142	70.52	52.96	49.24	219.21	306.59	215.75	1208	831	795	3431	4863	3398	1.99742	6.25989e-23	7.22844e-21	up	1186	--	--	hypothetical protein PHAVU_003G086300g [Phaseolus vulgaris]	--	A0A4D6KWQ4_VIGUN SubName: Full=Serine protease autotransporter {ECO:0000313|EMBL:QCD79819.1};	--	GO:0046872,metal ion binding; GO:0008233,peptidase activity; GO:1900150,regulation of defense response to fungus; GO:0003674,molecular_function; GO:0005488,binding; GO:0043167,ion binding; GO:0043169,cation binding; GO:0003824,catalytic activity; GO:0016787,hydrolase activity; GO:0140096,catalytic activity, acting on a protein; GO:0002831,regulation of response to biotic stimulus; GO:0006950,resp…	--	--	--	--
12h1_transcript_25562	401.53	509.76	441.49	97.55	79.78	113.5	10902	12676	11291	2415	2000	2827	-2.34028	6.77162e-23	7.78025e-21	down	1724	K09753 cinnamoyl-CoA reductase [EC:1.2.1.44] | (RAP-DB) Os09g0262000; Similar to Cinnamoyl CoA reductase. (A)	ko00940: Phenylpropanoid biosynthesis; ko01100: Metabolic pathways; ko01110: Biosynthesis of secondary metabolites	ribulose bisphosphate carboxylase/oxygenase activase, chloroplastic [Vigna radiata var. radiata]	RCA1_LARTR RecName: Full=Ribulose bisphosphate carboxylase/oxygenase activase 1, chloroplastic; Short=RA 1; Short=RuBisCO activase 1; AltName: Full=RuBisCO activase alpha form; Flags: Precursor;	A0A4D6MMA2_VIGUN SubName: Full=Transitional endoplasmic reticulum ATPase {ECO:0000313|EMBL:QCE01249.1};	26S proteasome regulatory complex, ATPase RPT4	GO:0009570,chloroplast stroma; GO:0005524,ATP binding; GO:0016887,ATPase activity; GO:0000166,nucleotide binding; GO:0003674,molecular_function; GO:0005488,binding; GO:0017076,purine nucleotide binding; GO:0030554,adenyl nucleotide binding; GO:0032553,ribonucleotide binding; GO:0032555,purine ribonucleotide binding; GO:0032559,adenyl ribonucleotide binding; GO:0035639,purine ribonucleoside tripho…	ATPase family associated with various cellular activities (AAA)	--	--	--
12h1_transcript_27674	351.76	224.22	381.07	71.59	54.46	51.06	8157	4762	8325	1514	1167	1086	-2.53983	8.13446e-23	9.2996e-21	down	1511	K12135 zinc finger protein CONSTANS | (RefSeq) zinc finger protein CONSTANS-like (A)	ko04712: Circadian rhythm - plant	zinc finger protein CONSTANS-LIKE 16 [Vigna radiata var. radiata]	COL16_ARATH RecName: Full=Zinc finger protein CONSTANS-LIKE 16;	A0A4D6N8Z8_VIGUN SubName: Full=Zinc finger protein CONSTANS {ECO:0000313|EMBL:QCE08625.1};	GATA-4/5/6 transcription factors	GO:0005634,nucleus; GO:0003700,DNA-binding transcription factor activity; GO:0008270,zinc ion binding; GO:0006355,regulation of transcription, DNA-templated; GO:0003674,molecular_function; GO:0140110,transcription regulator activity; GO:0005488,binding; GO:0043167,ion binding; GO:0043169,cation binding; GO:0046872,metal ion binding; GO:0046914,transition metal ion binding; GO:0006139,nucleobase-c…	CCT motif	C2C2-CO-like	TF	C2C2->C2C2-CO-like
12h1_transcript_21270	20.49	27.08	36.97	3.46	3.19	3.47	689	834	1171	106	99	107	-3.1923	8.36737e-23	9.5185e-21	down	2072	K01051 pectinesterase [EC:3.1.1.11] | (RefSeq) pectinesterase-like (A)	ko00040: Pentose and glucuronate interconversions; ko01100: Metabolic pathways	PREDICTED: pectinesterase [Vigna angularis]	PME1_CITSI RecName: Full=Pectinesterase 1; Short=PE 1; EC=3.1.1.11; AltName: Full=Pectin methylesterase; Flags: Precursor;	A0A4D6NMF6_VIGUN RecName: Full=Pectinesterase {ECO:0000256|ARBA:ARBA00013229, ECO:0000256|RuleBase:RU000589}; EC=3.1.1.11 {ECO:0000256|ARBA:ARBA00013229, ECO:0000256|RuleBase:RU000589};	--	GO:0005618,cell wall; GO:0005576,extracellular region; GO:0045330,aspartyl esterase activity; GO:0004857,enzyme inhibitor activity; GO:0030599,pectinesterase activity; GO:0042545,cell wall modification; GO:0045490,pectin catabolic process; GO:0003674,molecular_function; GO:0003824,catalytic activity; GO:0016787,hydrolase activity; GO:0016788,hydrolase activity, acting on ester bonds; GO:0030234,e…	Pectinesterase	--	--	--
12h1_transcript_28445	1518.61	2113.56	1593.36	300.24	192	263.82	32814	41831	32438	5919	3835	5234	-2.91342	9.7346e-23	1.10193e-20	down	1426	K05298 glyceraldehyde-3-phosphate dehydrogenase (NADP+) (phosphorylating) [EC:1.2.1.13] | (RefSeq) glyceraldehyde-3-phosphate dehydrogenase A, chloroplastic (A)	ko00710: Carbon fixation in photosynthetic organisms; ko01100: Metabolic pathways; ko01200: Carbon metabolism	PREDICTED: glyceraldehyde-3-phosphate dehydrogenase A, chloroplastic [Vigna angularis]	G3PA_PEA RecName: Full=Glyceraldehyde-3-phosphate dehydrogenase A, chloroplastic; EC=1.2.1.13; AltName: Full=NADP-dependent glyceraldehydephosphate dehydrogenase subunit A; Flags: Precursor;	A0A4D6M9A9_VIGUN RecName: Full=Glyceraldehyde-3-phosphate dehydrogenase {ECO:0000256|RuleBase:RU361160}; EC=1.2.1.- {ECO:0000256|RuleBase:RU361160};	Glyceraldehyde 3-phosphate dehydrogenase	GO:0009507,chloroplast; GO:0047100,glyceraldehyde-3-phosphate dehydrogenase (NADP+) (phosphorylating) activity; GO:0051287,NAD binding; GO:0050661,NADP binding; GO:0006006,glucose metabolic process; GO:0019253,reductive pentose-phosphate cycle; GO:0003674,molecular_function; GO:0003824,catalytic activity; GO:0016491,oxidoreductase activity; GO:0016620,oxidoreductase activity, acting on the aldehy…	Glyceraldehyde 3-phosphate dehydrogenase, C-terminal domain	--	--	--
12h1_transcript_29797	97.07	124.46	100.29	25.99	25.64	30.66	1747	2052	1701	427	427	507	-2.08915	1.03465e-22	1.16545e-20	down	1232	K18121 glyoxylate/succinic semialdehyde reductase [EC:1.1.1.79 1.1.1.-] | (RefSeq) glyoxylate/succinic semialdehyde reductase 2, chloroplastic (A)	ko00630: Glyoxylate and dicarboxylate metabolism; ko00650: Butanoate metabolism; ko01100: Metabolic pathways; ko01110: Biosynthesis of secondary metabolites; ko01200: Carbon metabolism	hypothetical protein PHAVU_005G158300g [Phaseolus vulgaris]	GLYR2_ARATH RecName: Full=Glyoxylate/succinic semialdehyde reductase 2, chloroplastic; Short=AtGLYR2; Short=AtGR2; Short=SSA reductase 2; EC=1.1.1.79 {ECO:0000269|PubMed:18495639}; EC=1.1.1.n11 {ECO:0000269|PubMed:18495639}; Flags: Precursor;	A0A4D6NA99_VIGUN SubName: Full=3-hydroxyisobutyrate dehydrogenase {ECO:0000313|EMBL:QCE09065.1};	Predicted dehydrogenase	GO:0009507,chloroplast; GO:0009570,chloroplast stroma; GO:0030267,glyoxylate reductase (NADP+) activity; GO:0051287,NAD binding; GO:0050661,NADP binding; GO:0016616,oxidoreductase activity, acting on the CH-OH group of donors, NAD or NADP as acceptor; GO:0003674,molecular_function; GO:0003824,catalytic activity; GO:0016491,oxidoreductase activity; GO:0016614,oxidoreductase activity, acting on CH-…	NAD binding domain of 6-phosphogluconate dehydrogenase	--	--	--
12h1_transcript_29914	9.62	13.18	11.01	52.8	55.26	51.22	172	216	186	864	917	844	2.11566	1.17127e-22	1.31291e-20	up	1229	K23948 NADH:quinone reductase (non-electrogenic) [EC:1.6.5.9] | (RefSeq) predicted protein (A)	--	hypothetical protein PHAVU_006G205400g [Phaseolus vulgaris]	--	A0A4D6KGV5_VIGUN SubName: Full=2-nitropropane dioxygenase {ECO:0000313|EMBL:QCD76558.1};	--	GO:0051213,dioxygenase activity; GO:0018580,nitronate monooxygenase activity; GO:0003674,molecular_function; GO:0003824,catalytic activity; GO:0016491,oxidoreductase activity; GO:0004497,monooxygenase activity; GO:0016701,oxidoreductase activity, acting on single donors with incorporation of molecular oxygen; GO:0016703,oxidoreductase activity, acting on single donors with incorporation of molecu…	Nitronate monooxygenase	--	--	--
12h1_transcript_13154	23.71	11.43	22.8	0	0	0	1121	495	1015	0	0	0	-12.2506	1.39889e-22	1.56044e-20	down	2808	K13091 RNA-binding protein 23/39 | (RefSeq) RNA-binding protein 39-like isoform X1 (A)	--	RNA-binding protein 39 isoform X1 [Vigna radiata var. radiata]	U2A2A_ORYSJ RecName: Full=Splicing factor U2af large subunit A; AltName: Full=U2 auxiliary factor 65 kDa subunit A; AltName: Full=U2 small nuclear ribonucleoprotein auxiliary factor large subunit A; Short=U2 snRNP auxiliary factor large subunit A;	A0A4D6NN70_VIGUN SubName: Full=RNA-binding protein 39 {ECO:0000313|EMBL:QCE15290.1};	Transcriptional coactivator CAPER (RRM superfamily)	GO:0000243,commitment complex; GO:0016607,nuclear speck; GO:0071004,U2-type prespliceosome; GO:0089701,U2AF complex; GO:0008187,poly-pyrimidine tract binding; GO:0030628,pre-mRNA 3'-splice site binding; GO:0006397,mRNA processing; GO:0008380,RNA splicing; GO:0003674,molecular_function; GO:0003676,nucleic acid binding; GO:0003723,RNA binding; GO:0003727,single-stranded RNA binding; GO:0005488,bind…	RNA recognition motif. (a.k.a. RRM, RBD, or RNP domain)	--	--	--
12h1_transcript_28787	285.7	391.87	561.01	40.06	20.63	29.78	6008	7548	11116	768	401	575	-3.9033	1.45364e-22	1.61368e-20	down	1395	K01623 fructose-bisphosphate aldolase, class I [EC:4.1.2.13] | (RefSeq) fructose-bisphosphate aldolase, cytoplasmic isozyme 1 (A)	ko00010: Glycolysis / Gluconeogenesis; ko00030: Pentose phosphate pathway; ko00051: Fructose and mannose metabolism; ko00710: Carbon fixation in photosynthetic organisms; ko01100: Metabolic pathways; ko01110: Biosynthesis of secondary metabolites; ko01200: Carbon metabolism; ko01230: Biosynthesis of amino acids	PREDICTED: fructose-bisphosphate aldolase, cytoplasmic isozyme 1 [Vigna angularis]	ALF1_PEA RecName: Full=Fructose-bisphosphate aldolase, cytoplasmic isozyme 1; EC=4.1.2.13;	A0A4D6MMK7_VIGUN RecName: Full=Fructose-bisphosphate aldolase {ECO:0000256|ARBA:ARBA00013068, ECO:0000256|RuleBase:RU003994}; EC=4.1.2.13 {ECO:0000256|ARBA:ARBA00013068, ECO:0000256|RuleBase:RU003994};	Fructose-biphosphate aldolase	GO:0005737,cytoplasm; GO:0004332,fructose-bisphosphate aldolase activity; GO:0006096,glycolytic process; GO:0003674,molecular_function; GO:0003824,catalytic activity; GO:0016829,lyase activity; GO:0016830,carbon-carbon lyase activity; GO:0016832,aldehyde-lyase activity; GO:0005975,carbohydrate metabolic process; GO:0006082,organic acid metabolic process; GO:0006090,pyruvate metabolic process; GO:…	Fructose-bisphosphate aldolase class-I	--	--	--
12h1_transcript_20263	7.91	5.3	6.23	30.93	28.99	41.56	283	173	210	1009	957	1364	2.28403	1.51926e-22	1.67842e-20	up	2189	--	--	PREDICTED: uncharacterized membrane protein At3g27390 isoform X1 [Vigna angularis]	Y3739_ARATH RecName: Full=Uncharacterized membrane protein At3g27390;	A0A4D6KZR6_VIGUN SubName: Full=Uncharacterized protein {ECO:0000313|EMBL:QCD81639.1};	--	GO:0016021,integral component of membrane; GO:0005886,plasma membrane; GO:0005575,cellular_component; GO:0016020,membrane; GO:0031224,intrinsic component of membrane; GO:0110165,cellular anatomical entity; GO:0071944,cell periphery	--	--	--	--
12h1_transcript_14662	23.63	17.85	16.25	5.6	6.63	6.59	1039	718	673	224	268	265	-1.72639	1.73656e-22	1.90472e-20	down	2629	K13435 serine/threonine-protein kinase Pto | (RefSeq) receptor-like protein kinase HERK 1 isoform X2 (A)	ko04626: Plant-pathogen interaction	PREDICTED: probable LRR receptor-like serine/threonine-protein kinase At1g14390 [Vigna angularis]	Y1143_ARATH RecName: Full=Probable LRR receptor-like serine/threonine-protein kinase At1g14390; EC=2.7.11.1; Flags: Precursor;	A0A4D6L2N5_VIGUN SubName: Full=Protein brassinosteroid insensitive 1 {ECO:0000313|EMBL:QCD82730.1};	--	GO:0016021,integral component of membrane; GO:0005886,plasma membrane; GO:0009506,plasmodesma; GO:0005524,ATP binding; GO:0004672,protein kinase activity; GO:0106310,protein serine kinase activity; GO:0106311,protein threonine kinase activity; GO:0046777,protein autophosphorylation; GO:0000166,nucleotide binding; GO:0003674,molecular_function; GO:0005488,binding; GO:0017076,purine nucleotide bind…	Protein kinase domain	--	--	--
12h1_transcript_32356	24.18	5.53	15.35	349.7	416.72	423.42	189	39	113	2520	3050	3074	4.66729	1.74068e-22	1.90472e-20	up	687	K13449 pathogenesis-related protein 1 | (RefSeq) pathogenesis-related protein 1-like (A)	ko04016: MAPK signaling pathway - plant; ko04075: Plant hormone signal transduction; ko04626: Plant-pathogen interaction	hypothetical protein PHAVU_006G196900g [Phaseolus vulgaris]	PRB1_ARATH RecName: Full=Pathogenesis-related protein 1 {ECO:0000303|PubMed:11725949}; Short=AtPRB1 {ECO:0000303|PubMed:11725949}; Flags: Precursor;	A0A4D6KHF6_VIGUN SubName: Full=Pathogenesis-related protein 1 {ECO:0000313|EMBL:QCD76642.1};	Defense-related protein containing SCP domain	GO:0005615,extracellular space; GO:0098542,defense response to other organism; GO:0009617,response to bacterium; GO:0009723,response to ethylene; GO:0080027,response to herbivore; GO:0009753,response to jasmonic acid; GO:0009751,response to salicylic acid; GO:0009611,response to wounding; GO:0006950,response to stress; GO:0006952,defense response; GO:0008150,biological_process; GO:0009605,respons…	Cysteine-rich secretory protein family	--	--	--
12h1_transcript_25823	178.26	205.39	307.1	15.98	21.43	8.7	4711	4971	7645	385	523	211	-4.03765	1.9047e-22	2.07432e-20	down	1685	--	--	proline-rich protein 4 [Vigna radiata var. radiata]	PRP2_ARATH RecName: Full=Proline-rich protein 2; Short=AtPRP2; Flags: Precursor;	A0A4D6LKE0_VIGUN SubName: Full=Uncharacterized protein {ECO:0000313|EMBL:QCD88786.1};	--	GO:0005618,cell wall; GO:0005576,extracellular region; GO:0009664,plant-type cell wall organization; GO:0008150,biological_process; GO:0009987,cellular process; GO:0016043,cellular component organization; GO:0045229,external encapsulating structure organization; GO:0071554,cell wall organization or biogenesis; GO:0071555,cell wall organization; GO:0071669,plant-type cell wall organization or biog…	Pollen proteins Ole e I like	--	--	--
12h1_transcript_28686	4.72	4.94	5.57	32.36	51.2	60.59	100	96	112	630	1010	1187	3.1318	1.94116e-22	2.10405e-20	up	1412	K00679 phospholipid:diacylglycerol acyltransferase [EC:2.3.1.158] | (RefSeq) hypothetical protein (A)	ko00561: Glycerolipid metabolism; ko01100: Metabolic pathways	GDSL esterase/lipase At5g55050 [Vigna radiata var. radiata]	GDL87_ARATH RecName: Full=GDSL esterase/lipase At5g55050; EC=3.1.1.-; AltName: Full=Extracellular lipase At5g55050; Flags: Precursor;	A0A4D6KJZ8_VIGUN SubName: Full=Zeta-carotene desaturase {ECO:0000313|EMBL:QCD78296.1};	--	GO:0005576,extracellular region; GO:0009536,plastid; GO:0016298,lipase activity; GO:0016042,lipid catabolic process; GO:0003674,molecular_function; GO:0003824,catalytic activity; GO:0016787,hydrolase activity; GO:0016788,hydrolase activity, acting on ester bonds; GO:0006629,lipid metabolic process; GO:0008150,biological_process; GO:0008152,metabolic process; GO:0009056,catabolic process; GO:00442…	GDSL-like Lipase/Acylhydrolase	--	--	--
12h1_transcript_31246	1.87	0.71	0.38	40.16	53.79	39.89	26	9	5	511	694	511	5.41646	2.08188e-22	2.24598e-20	up	1013	K09873 aquaporin TIP | (RefSeq) probable aquaporin TIP-type RB7-18C (A)	--	PREDICTED: probable aquaporin TIP2-2 [Vigna angularis]	TIP2_TOBAC RecName: Full=Probable aquaporin TIP-type RB7-18C; AltName: Full=RT-TIP; AltName: Full=TobRB7; AltName: Full=Tonoplast intrinsic protein, root-specific RB7-18C;	A0A4D6LU34_VIGUN SubName: Full=Aquaporin TIP {ECO:0000313|EMBL:QCD91546.1};	Aquaporin (major intrinsic protein family)	GO:0016021,integral component of membrane; GO:0005774,vacuolar membrane; GO:0015250,water channel activity; GO:0003674,molecular_function; GO:0005215,transporter activity; GO:0005372,water transmembrane transporter activity; GO:0015267,channel activity; GO:0015318,inorganic molecular entity transmembrane transporter activity; GO:0022803,passive transmembrane transporter activity; GO:0022857,trans…	Major intrinsic protein	--	--	--
12h1_transcript_28484	5.77	6.65	7	27.95	37.37	35.82	125	132	143	553	749	713	2.26172	2.48755e-22	2.6711e-20	up	1430	K14209 solute carrier family 36 (proton-coupled amino acid transporter) | (RefSeq) amino acid transporter ANT1 (A)	--	amino acid transporter ANT1 [Vigna radiata var. radiata]	ANT1_ARATH RecName: Full=Amino acid transporter ANT1 {ECO:0000305}; AltName: Full=Aromatic and neutral amino acid transporter 1 {ECO:0000303|PubMed:11299361};	A0A4D6MBM7_VIGUN SubName: Full=Solute carrier family 36 {ECO:0000313|EMBL:QCD98150.1};	Amino acid transporters	GO:0005789,endoplasmic reticulum membrane; GO:0016021,integral component of membrane; GO:0016020,membrane; GO:0015171,amino acid transmembrane transporter activity; GO:0015173,aromatic amino acid transmembrane transporter activity; GO:0015175,neutral amino acid transmembrane transporter activity; GO:0003333,amino acid transmembrane transport; GO:0009624,response to nematode; GO:0003674,molecular_…	Transmembrane amino acid transporter protein	--	--	--
12h1_transcript_27555	754.89	894.56	1048.51	122.94	90.03	157.3	16929	18375	22153	2515	1866	3238	-2.98525	2.58384e-22	2.76159e-20	down	1470	K00830 alanine-glyoxylate transaminase / serine-glyoxylate transaminase / serine-pyruvate transaminase [EC:2.6.1.44 2.6.1.45 2.6.1.51] | (RefSeq) serine--glyoxylate aminotransferase (A)	ko00250: Alanine, aspartate and glutamate metabolism; ko00260: Glycine, serine and threonine metabolism; ko00630: Glyoxylate and dicarboxylate metabolism; ko01100: Metabolic pathways; ko01110: Biosynthesis of secondary metabolites; ko01200: Carbon metabolism; ko04146: Peroxisome	PREDICTED: serine--glyoxylate aminotransferase [Vigna angularis]	SGAT_ARATH RecName: Full=Serine--glyoxylate aminotransferase; EC=2.6.1.45 {ECO:0000269|PubMed:18235971, ECO:0000269|PubMed:23098902}; AltName: Full=Alanine--glyoxylate aminotransferase; Short=AGT; EC=2.6.1.44 {ECO:0000269|PubMed:18235971, ECO:0000269|PubMed:23098902}; AltName: Full=Asparagine aminotransferase; EC=2.6.1.-; AltName: Full=Serine--pyruvate aminotransferase; EC=2.6.1.51 {ECO:0000269|P…	A0A4D6KXT2_VIGUN RecName: Full=Alanine--glyoxylate transaminase {ECO:0000256|ARBA:ARBA00013049}; EC=2.6.1.44 {ECO:0000256|ARBA:ARBA00013049};	Alanine-glyoxylate aminotransferase AGT1	GO:0048046,apoplast; GO:0009507,chloroplast; GO:0009570,chloroplast stroma; GO:0005829,cytosol; GO:0005739,mitochondrion; GO:0005777,peroxisome; GO:0005886,plasma membrane; GO:0008453,alanine-glyoxylate transaminase activity; GO:0003729,mRNA binding; GO:0050281,serine-glyoxylate transaminase activity; GO:0004760,serine-pyruvate transaminase activity; GO:0019265,glycine biosynthetic process, by tr…	Aminotransferase class-V	--	--	--
12h1_transcript_7280	0	0	0	10.93	11.96	14.32	0	0	0	582	645	768	11.7597	2.59988e-22	2.76586e-20	up	3412	K13430 serine/threonine-protein kinase PBS1 [EC:2.7.11.1] | (RefSeq) serine/threonine-protein kinase PBS1 (A)	ko04626: Plant-pathogen interaction	PREDICTED: probable LRR receptor-like serine/threonine-protein kinase At1g06840 [Vigna angularis]	Y1684_ARATH RecName: Full=Probable LRR receptor-like serine/threonine-protein kinase At1g06840; EC=2.7.11.1; Flags: Precursor;	A0A4D6KS21_VIGUN SubName: Full=Protein brassinosteroid insensitive 1 {ECO:0000313|EMBL:QCD77929.1};	--	GO:0016021,integral component of membrane; GO:0005886,plasma membrane; GO:0005524,ATP binding; GO:0106310,protein serine kinase activity; GO:0106311,protein threonine kinase activity; GO:0000166,nucleotide binding; GO:0003674,molecular_function; GO:0005488,binding; GO:0017076,purine nucleotide binding; GO:0030554,adenyl nucleotide binding; GO:0032553,ribonucleotide binding; GO:0032555,purine ribo…	Protein kinase domain	--	--	--
12h1_transcript_17897	6.38	11.33	4.59	120.23	167.84	226.64	250	406	169	4297	6074	8149	4.39906	2.63919e-22	2.79474e-20	up	2373	K08869 aarF domain-containing kinase | (RefSeq) protein ACTIVITY OF BC1 COMPLEX KINASE 3, chloroplastic-like (A)	--	PREDICTED: uncharacterized aarF domain-containing protein kinase At1g79600, chloroplastic-like [Vigna angularis]	AB1K3_ARATH RecName: Full=Protein ACTIVITY OF BC1 COMPLEX KINASE 3, chloroplastic {ECO:0000303|PubMed:23673981}; Short=ABC1-LIKE KINASE 3 {ECO:0000303|PubMed:23673981}; EC=2.7.-.- {ECO:0000255|PROSITE-ProRule:PRU00159}; EC=2.7.11.1 {ECO:0000269|PubMed:23632854}; AltName: Full=Protein REPRESSOR OF BDR1 {ECO:0000303|PubMed:25882344}; Flags: Precursor;	A0A4D6NES7_VIGUN RecName: Full=Protein kinase domain-containing protein {ECO:0000259|PROSITE:PS50011};	Predicted unusual protein kinase	GO:0009507,chloroplast; GO:0005739,mitochondrion; GO:0010287,plastoglobule; GO:0005524,ATP binding; GO:0004672,protein kinase activity; GO:0106310,protein serine kinase activity; GO:0106311,protein threonine kinase activity; GO:0006995,cellular response to nitrogen starvation; GO:0009658,chloroplast organization; GO:0080177,plastoglobule organization; GO:0050821,protein stabilization; GO:1902171,…	ABC1 family	--	--	--
12h1_transcript_31061	99.93	123.09	103.24	13.6	8.56	17.02	1423	1606	1385	177	113	223	-3.17291	2.70526e-22	2.85156e-20	down	1030	K07735 putative transcriptional regulator | (RefSeq) uncharacterized protein LOC111200446 (A)	--	PREDICTED: uncharacterized protein LOC108328910 [Vigna angularis]	--	A0A4D6NJ28_VIGUN SubName: Full=Putative transcriptional regulator {ECO:0000313|EMBL:QCE12619.1};	--	--	Uncharacterized ACR, COG1678	--	--	--
12h1_transcript_28003	696.59	936.81	855.39	131.92	74.57	118.63	15518	19115	17953	2681	1535	2426	-3.05995	2.81888e-22	2.95776e-20	down	1462	K15893 glycerate dehydrogenase [EC:1.1.1.29] | (RefSeq) glycerate dehydrogenase (A)	ko00260: Glycine, serine and threonine metabolism; ko00630: Glyoxylate and dicarboxylate metabolism; ko01100: Metabolic pathways; ko01110: Biosynthesis of secondary metabolites; ko01200: Carbon metabolism	glycerate dehydrogenase [Vigna radiata var. radiata]	DHGY_CUCSA RecName: Full=Glycerate dehydrogenase; Short=GDH; EC=1.1.1.29; AltName: Full=NADH-dependent hydroxypyruvate reductase; Short=HPR;	A0A4D6N703_VIGUN SubName: Full=Glyoxylate reductase {ECO:0000313|EMBL:QCE08702.1};	Glyoxylate/hydroxypyruvate reductase (D-isomer-specific 2-hydroxy acid dehydrogenase superfamily)	GO:0005777,peroxisome; GO:0008465,glycerate dehydrogenase activity; GO:0051287,NAD binding; GO:0009854,oxidative photosynthetic carbon pathway; GO:0003674,molecular_function; GO:0003824,catalytic activity; GO:0016491,oxidoreductase activity; GO:0016614,oxidoreductase activity, acting on CH-OH group of donors; GO:0016616,oxidoreductase activity, acting on the CH-OH group of donors, NAD or NADP as …	D-isomer specific 2-hydroxyacid dehydrogenase, NAD binding domain	--	--	--
12h1_transcript_30508	263.97	242.11	282.53	125.84	125.32	137.18	4083	3431	4119	1778	1795	1951	-1.1338	2.8775e-22	3.00555e-20	down	1096	--	--	PREDICTED: uncharacterized protein LOC108327939 [Vigna angularis]	--	A0A0L9U2L9_PHAAN SubName: Full=Uncharacterized protein {ECO:0000313|EMBL:KOM37011.1};	--	GO:0016021,integral component of membrane; GO:0005575,cellular_component; GO:0016020,membrane; GO:0031224,intrinsic component of membrane; GO:0110165,cellular anatomical entity	Uncharacterized conserved protein (DUF2358)	--	--	--
12h1_transcript_7248	10.81	26.18	23.54	0	0	0	624	1384	1279	0	0	0	-12.6499	3.23245e-22	3.36101e-20	down	3368	K01537 P-type Ca2+ transporter type 2C [EC:7.2.2.10] | (RefSeq) calcium-transporting ATPase 4, plasma membrane-type-like (A)	--	calcium-transporting ATPase 4, plasma membrane-type [Vigna radiata var. radiata]	ACA4_ARATH RecName: Full=Calcium-transporting ATPase 4, plasma membrane-type; EC=7.2.2.10; AltName: Full=Ca(2+)-ATPase isoform 4;	A0A4D6MX78_VIGUN RecName: Full=Calcium-transporting ATPase {ECO:0000256|RuleBase:RU361146}; EC=7.2.2.10 {ECO:0000256|RuleBase:RU361146};	Calcium transporting ATPase	GO:0009507,chloroplast; GO:0005829,cytosol; GO:0005887,integral component of plasma membrane; GO:0043231,intracellular membrane-bounded organelle; GO:0000325,plant-type vacuole; GO:0009705,plant-type vacuole membrane; GO:0005774,vacuolar membrane; GO:0005773,vacuole; GO:0005524,ATP binding; GO:0019829,ATPase-coupled cation transmembrane transporter activity; GO:0005516,calmodulin binding; GO:0046…	E1-E2 ATPase	--	--	--
12h1_transcript_26686	49.47	28.54	46.26	9.32	7.52	7.71	1254	662	1104	215	176	179	-2.44215	3.90735e-22	4.04446e-20	down	1627	K03327 multidrug resistance protein, MATE family | (RefSeq) protein DETOXIFICATION 21-like (A)	--	PREDICTED: protein DETOXIFICATION 21-like [Vigna angularis]	DTX21_ARATH RecName: Full=Protein DETOXIFICATION 21 {ECO:0000303|PubMed:11739388}; Short=AtDTX21 {ECO:0000303|PubMed:11739388}; AltName: Full=Multidrug and toxic compound extrusion protein 21 {ECO:0000305}; Short=MATE protein 21 {ECO:0000305};	A0A4D6MBP3_VIGUN RecName: Full=Protein DETOXIFICATION {ECO:0000256|RuleBase:RU004914}; AltName: Full=Multidrug and toxic compound extrusion protein {ECO:0000256|RuleBase:RU004914};	Uncharacterized membrane protein, predicted efflux pump	GO:0016021,integral component of membrane; GO:0016020,membrane; GO:0005634,nucleus; GO:0015297,antiporter activity; GO:0022857,transmembrane transporter activity; GO:0042910,xenobiotic transmembrane transporter activity; GO:0003674,molecular_function; GO:0005215,transporter activity; GO:0015291,secondary active transmembrane transporter activity; GO:0022804,active transmembrane transporter activi…	MatE	--	--	--
12h1_transcript_11812	19.94	28.56	26.39	4.6	3.02	3.59	995	1305	1240	209	139	164	-2.87045	3.99554e-22	4.11719e-20	down	2947	K00574 cyclopropane-fatty-acyl-phospholipid synthase [EC:2.1.1.79] | (RefSeq) uncharacterized protein LOC114190436 isoform X1 (A)	--	PREDICTED: uncharacterized protein LOC108343591 isoform X1 [Vigna angularis]	TNMT2_PAPBR RecName: Full=Probable (S)-tetrahydroprotoberberine N-methyltransferase 2; Short=PbTNMT2; EC=2.1.1.122;	A0A0L9VBS9_PHAAN RecName: Full=Amino_oxidase domain-containing protein {ECO:0000259|Pfam:PF01593};	--	GO:0005737,cytoplasm; GO:0030782,(S)-tetrahydroprotoberberine N-methyltransferase activity; GO:0032259,methylation; GO:0003674,molecular_function; GO:0003824,catalytic activity; GO:0008168,methyltransferase activity; GO:0008757,S-adenosylmethionine-dependent methyltransferase activity; GO:0016740,transferase activity; GO:0016741,transferase activity, transferring one-carbon groups; GO:0008150,bio…	Mycolic acid cyclopropane synthetase	--	--	--
12h1_transcript_32217	406.55	382.24	490.81	136.79	104.92	97.45	3549	3060	4043	1094	852	785	-2.02639	4.25687e-22	4.3669e-20	down	734	K02961 small subunit ribosomal protein S17 | (RefSeq) 30S ribosomal protein S17, chloroplastic (A)	ko03010: Ribosome	PREDICTED: 30S ribosomal protein S17, chloroplastic [Vigna angularis]	RR17_ARATH RecName: Full=30S ribosomal protein S17, chloroplastic; AltName: Full=CS17; Flags: Precursor;	A0A4D6N6R7_VIGUN RecName: Full=30S ribosomal protein S17, chloroplastic {ECO:0000256|ARBA:ARBA00013565};	Predicted mitochondrial/chloroplast ribosomal protein S17	GO:0009507,chloroplast; GO:0009941,chloroplast envelope; GO:0009570,chloroplast stroma; GO:0009534,chloroplast thylakoid; GO:0005739,mitochondrion; GO:0000312,plastid small ribosomal subunit; GO:0003729,mRNA binding; GO:0019843,rRNA binding; GO:0003735,structural constituent of ribosome; GO:0032544,plastid translation; GO:0003674,molecular_function; GO:0003676,nucleic acid binding; GO:0003723,RNA…	Ribosomal protein S17	--	--	--
12h1_transcript_22846	13.46	10.04	10.36	28.59	31.42	26.94	426	291	309	825	918	782	1.25151	5.19128e-22	5.3018e-20	up	1966	K19041 E3 ubiquitin-protein ligase RNF38/44 [EC:2.3.2.27] | (RefSeq) probable E3 ubiquitin-protein ligase ZFP1 (A)	--	probable E3 ubiquitin-protein ligase HIP1 [Vigna radiata var. radiata]	HIP1_ORYSJ RecName: Full=Probable E3 ubiquitin-protein ligase HIP1; EC=2.3.2.27; AltName: Full=HAL3-interacting protein 1; Short=OsHIP1; AltName: Full=RING-H2 finger HIP1; AltName: Full=RING-type E3 ubiquitin transferase HIP1 {ECO:0000305};	A0A4D6NV55_VIGUN SubName: Full=E3 ubiquitin-protein ligase {ECO:0000313|EMBL:QCE16155.1};	FOG: Predicted E3 ubiquitin ligase	GO:0046872,metal ion binding; GO:0061630,ubiquitin protein ligase activity; GO:0040008,regulation of growth; GO:0003674,molecular_function; GO:0005488,binding; GO:0043167,ion binding; GO:0043169,cation binding; GO:0003824,catalytic activity; GO:0004842,ubiquitin-protein transferase activity; GO:0016740,transferase activity; GO:0019787,ubiquitin-like protein transferase activity; GO:0061659,ubiqui…	Ring finger domain	--	--	--
12h1_transcript_30899	21.46	30.23	14.87	185.95	202.68	225.43	320	413	209	2533	2799	3091	3.08409	5.33377e-22	5.42322e-20	up	1066	K22522 cytokinin riboside 5'-monophosphate phosphoribohydrolase [EC:3.2.2.-] | (RefSeq) cytokinin riboside 5'-monophosphate phosphoribohydrolase LOG8 (A)	--	PREDICTED: cytokinin riboside 5'-monophosphate phosphoribohydrolase LOG8 [Vigna angularis]	LOG8_ARATH RecName: Full=Cytokinin riboside 5'-monophosphate phosphoribohydrolase LOG8; EC=3.2.2.n1; AltName: Full=LOG family protein At5g11950; AltName: Full=Protein LONELY GUY 8;	A0A4D6NSN0_VIGUN RecName: Full=Cytokinin riboside 5'-monophosphate phosphoribohydrolase {ECO:0000256|ARBA:ARBA00012205, ECO:0000256|RuleBase:RU363015}; EC=3.2.2.n1 {ECO:0000256|ARBA:ARBA00012205, ECO:0000256|RuleBase:RU363015};	--	GO:0005829,cytosol; GO:0005634,nucleus; GO:0005886,plasma membrane; GO:0016799,hydrolase activity, hydrolyzing N-glycosyl compounds; GO:0102682,N6-(Delta2-isopentenyl)-adenosine 5'-monophosphate phosphoribohydrolase activity; GO:0042803,protein homodimerization activity; GO:0009691,cytokinin biosynthetic process; GO:0003674,molecular_function; GO:0003824,catalytic activity; GO:0016787,hydrolase a…	Possible lysine decarboxylase	--	--	--
12h1_transcript_30790	0	0	0	37.59	56.57	54.63	0	0	0	522	797	764	11.819	5.37447e-22	5.44053e-20	up	1083	--	--	PREDICTED: uncharacterized protein LOC108327959 [Vigna angularis]	--	A0A4D6M7J7_VIGUN SubName: Full=Uncharacterized protein {ECO:0000313|EMBL:QCD97349.1};	--	GO:0016021,integral component of membrane; GO:0005575,cellular_component; GO:0016020,membrane; GO:0031224,intrinsic component of membrane; GO:0110165,cellular anatomical entity	--	--	--	--
12h1_transcript_14972	2.89	1.99	2.08	10.42	14.5	13.61	125	79	85	411	579	540	2.36045	5.44093e-22	5.48365e-20	up	2592	K13430 serine/threonine-protein kinase PBS1 [EC:2.7.11.1] | (RefSeq) serine/threonine-protein kinase PBS1-like (A)	ko04626: Plant-pathogen interaction	PREDICTED: probable receptor-like serine/threonine-protein kinase At5g57670 [Vigna angularis]	Y5576_ARATH RecName: Full=Probable receptor-like serine/threonine-protein kinase At5g57670; EC=2.7.11.1;	A0A4D6LJG2_VIGUN SubName: Full=Serine/threonine-protein kinase PBS1 {ECO:0000313|EMBL:QCD88693.1};	--	GO:0005524,ATP binding; GO:0106310,protein serine kinase activity; GO:0106311,protein threonine kinase activity; GO:0000166,nucleotide binding; GO:0003674,molecular_function; GO:0005488,binding; GO:0017076,purine nucleotide binding; GO:0030554,adenyl nucleotide binding; GO:0032553,ribonucleotide binding; GO:0032555,purine ribonucleotide binding; GO:0032559,adenyl ribonucleotide binding; GO:003563…	Protein kinase domain	--	--	--
12h1_transcript_25320	28.22	17.03	17.21	90.8	125.15	99.87	780	431	448	2288	3194	2532	2.23924	6.02023e-22	6.041e-20	up	1750	K00827 alanine-glyoxylate transaminase / (R)-3-amino-2-methylpropionate-pyruvate transaminase [EC:2.6.1.44 2.6.1.40] | (RefSeq) alanine--glyoxylate aminotransferase 2 homolog 2, mitochondrial-like (A)	ko00250: Alanine, aspartate and glutamate metabolism; ko00260: Glycine, serine and threonine metabolism; ko00270: Cysteine and methionine metabolism; ko00280: Valine, leucine and isoleucine degradation; ko01100: Metabolic pathways; ko01110: Biosynthesis of secondary metabolites	PREDICTED: alanine--glyoxylate aminotransferase 2 homolog 2, mitochondrial [Vigna angularis]	AGT22_ARATH RecName: Full=Alanine--glyoxylate aminotransferase 2 homolog 2, mitochondrial; EC=2.6.1.44; AltName: Full=Beta-alanine-pyruvate aminotransferase 2; Flags: Precursor;	A0A4D6MR28_VIGUN SubName: Full=Alanine-glyoxylate transaminase {ECO:0000313|EMBL:QCE03194.1};	Alanine-glyoxylate aminotransferase AGT2	GO:0005739,mitochondrion; GO:0008453,alanine-glyoxylate transaminase activity; GO:0030170,pyridoxal phosphate binding; GO:0009853,photorespiration; GO:0003674,molecular_function; GO:0003824,catalytic activity; GO:0008483,transaminase activity; GO:0016740,transferase activity; GO:0016769,transferase activity, transferring nitrogenous groups; GO:0005488,binding; GO:0019842,vitamin binding; GO:00360…	Aminotransferase class-III	--	--	--
12h1_transcript_31076	36.65	39.13	33.87	154.32	172.39	117.85	484	473	422	1864	2112	1433	1.90402	6.3066e-22	6.30084e-20	up	975	--	--	stress enhanced protein 2, chloroplastic [Vigna radiata var. radiata]	STEP2_ARATH RecName: Full=Stress enhanced protein 2, chloroplastic {ECO:0000305}; Flags: Precursor;	A0A4D6L8B1_VIGUN SubName: Full=Uncharacterized protein {ECO:0000313|EMBL:QCD84752.1};	--	GO:0009535,chloroplast thylakoid membrane; GO:0016021,integral component of membrane; GO:0009523,photosystem II; GO:0016168,chlorophyll binding; GO:0071486,cellular response to high light intensity; GO:0071492,cellular response to UV-A; GO:0009765,photosynthesis, light harvesting; GO:0009611,response to wounding; GO:0003674,molecular_function; GO:0005488,binding; GO:0046906,tetrapyrrole binding; …	Chlorophyll A-B binding protein	--	--	--
12h1_transcript_4168	24.88	23.44	25.05	5.95	7.86	8.73	1672	1442	1585	364	487	537	-1.81968	7.16121e-22	7.1237e-20	down	3876	K02958 small subunit ribosomal protein S15e | (RefSeq) uncharacterized protein LOC110912550 (A)	ko03010: Ribosome	intracellular protein transport protein USO1 [Vigna radiata var. radiata]	--	A0A4D6L918_VIGUN RecName: Full=C2 NT-type domain-containing protein {ECO:0000259|PROSITE:PS51840};	--	--	N-terminal C2 in EEIG1 and EHBP1 proteins	--	--	--
12h1_transcript_4670	32.98	37.4	26.69	10.28	9.89	8.84	2187	2271	1667	620	604	537	-1.86557	9.22834e-22	9.14043e-20	down	3830	K08905 photosystem I subunit V | (RefSeq) photosystem I reaction center subunit V, chloroplastic (A)	ko00195: Photosynthesis; ko01100: Metabolic pathways	hypothetical protein VIGAN_07181200 [Vigna angularis var. angularis]	PSAG_ARATH RecName: Full=Photosystem I reaction center subunit V, chloroplastic; AltName: Full=PSI-G; Flags: Precursor;	A0A0S3SJH1_PHAAN RecName: Full=Chromo domain-containing protein {ECO:0000259|PROSITE:PS50013};	--	GO:0009507,chloroplast; GO:0009941,chloroplast envelope; GO:0031969,chloroplast membrane; GO:0030093,chloroplast photosystem I; GO:0009534,chloroplast thylakoid; GO:0009535,chloroplast thylakoid membrane; GO:0016021,integral component of membrane; GO:0005634,nucleus; GO:0009579,thylakoid; GO:0015979,photosynthesis; GO:0009773,photosynthetic electron transport in photosystem I; GO:0009780,photosyn…	Photosystem I psaG / psaK	--	--	--
12h1_transcript_30805	109.64	110.44	104.54	54.78	46.66	49.73	1661	1533	1492	758	654	692	-1.2166	9.60141e-22	9.46913e-20	down	1079	K19706 dihydroceramide fatty acyl 2-hydroxylase [EC:1.14.18.7] | (RefSeq) dihydroceramide fatty acyl 2-hydroxylase FAH1-like isoform X1 (A)	--	hypothetical protein VIGAN_05109700 [Vigna angularis var. angularis]	FAH1_ARATH RecName: Full=Dihydroceramide fatty acyl 2-hydroxylase FAH1 {ECO:0000305}; EC=1.14.18.7 {ECO:0000269|PubMed:22635113}; AltName: Full=Fatty acid 2-hydroxylase 1 {ECO:0000303|PubMed:19054355}; Short=AtFAH1 {ECO:0000303|PubMed:19054355};	A0A4D6KL99_VIGUN SubName: Full=Fatty acid hydroxylase {ECO:0000313|EMBL:QCD77390.1};	Sphingolipid fatty acid hydroxylase	GO:0005783,endoplasmic reticulum; GO:0005789,endoplasmic reticulum membrane; GO:0016021,integral component of membrane; GO:0080132,fatty acid alpha-hydroxylase activity; GO:0005506,iron ion binding; GO:0102771,sphingolipid very long chain fatty acid alpha-hydroxylase activity; GO:0006633,fatty acid biosynthetic process; GO:0006631,fatty acid metabolic process; GO:0000038,very long-chain fatty aci…	Fatty acid hydroxylase superfamily	--	--	--
12h1_transcript_23596	6.39	6.69	6.01	138.87	52.11	109.32	190	182	168	3767	1431	2983	3.86508	1.10746e-21	1.08753e-19	up	1864	K23136 fraxetin 5-hydroxylase [EC:1.14.14.164] | (RefSeq) cytochrome P450 CYP82D47-like (A)	ko00999: Biosynthesis of various plant secondary metabolites; ko01110: Biosynthesis of secondary metabolites	cytochrome P450 82A4 [Vigna radiata var. radiata]	C82A4_SOYBN RecName: Full=Cytochrome P450 82A4; EC=1.14.-.-; AltName: Full=Cytochrome P450 CP9;	A0A1S3V4P9_VIGRR SubName: Full=cytochrome P450 82A4 {ECO:0000313|RefSeq:XP_014513321.1};	Cytochrome P450 CYP2 subfamily	GO:0016020,membrane; GO:0020037,heme binding; GO:0005506,iron ion binding; GO:0004497,monooxygenase activity; GO:0016705,oxidoreductase activity, acting on paired donors, with incorporation or reduction of molecular oxygen; GO:0098542,defense response to other organism; GO:0003674,molecular_function; GO:0005488,binding; GO:0046906,tetrapyrrole binding; GO:0097159,organic cyclic compound binding; …	Cytochrome P450	--	--	--
12h1_transcript_20570	1.77	3.38	2.83	38.12	110.59	77.96	62	108	93	1214	3568	2499	4.68802	1.45762e-21	1.4253e-19	up	2144	K10529 fatty acid alpha-dioxygenase [EC:1.13.11.92] | (RefSeq) alpha-dioxygenase 1 (A)	ko00592: alpha-Linolenic acid metabolism; ko01110: Biosynthesis of secondary metabolites	PREDICTED: alpha-dioxygenase 1 [Vigna angularis]	DOX1_ARATH RecName: Full=Alpha-dioxygenase 1; Short=Alpha DOX1; EC=1.14.99.-; AltName: Full=Fatty acid dioxygenase AlphaDOX1; AltName: Full=Pathogen-induced oxygenase; AltName: Full=Plant alpha dioxygenase 1; Flags: Precursor;	A0A4D6M2Z5_VIGUN SubName: Full=Alpha-dioxygenase {ECO:0000313|EMBL:QCD94911.1};	Peroxidase/oxygenase	GO:0012511,monolayer-surrounded lipid storage body; GO:0020037,heme binding; GO:0046872,metal ion binding; GO:0016702,oxidoreductase activity, acting on single donors with incorporation of molecular oxygen, incorporation of two atoms of oxygen; GO:0004601,peroxidase activity; GO:1902609,(R)-2-hydroxy-alpha-linolenic acid biosynthetic process; GO:0008219,cell death; GO:0071732,cellular response to…	Animal haem peroxidase	--	--	--
12h1_transcript_21485	66.88	75.76	77.99	21.61	21.54	26.5	2177	2258	2391	641	647	791	-1.78463	1.56057e-21	1.5195e-19	down	2014	K16732 Ase1/PRC1/MAP65 family protein | (RefSeq) 65-kDa microtubule-associated protein 1 (A)	--	65-kDa microtubule-associated protein 1 [Vigna radiata var. radiata]	MA651_ARATH RecName: Full=65-kDa microtubule-associated protein 1; Short=AtMAP65-1;	A0A4D6ML91_VIGUN SubName: Full=Microtubule-associated protein {ECO:0000313|EMBL:QCE01768.1};	Microtubule-associated protein essential for anaphase spindle elongation	GO:0005938,cell cortex; GO:0005737,cytoplasm; GO:0005874,microtubule; GO:0005634,nucleus; GO:0009524,phragmoplast; GO:0005819,spindle; GO:0008017,microtubule binding; GO:0046983,protein dimerization activity; GO:0043622,cortical microtubule organization; GO:0000911,cytokinesis by cell plate formation; GO:0000226,microtubule cytoskeleton organization; GO:0003674,molecular_function; GO:0005488,bind…	Microtubule associated protein (MAP65/ASE1 family)	--	--	--
12h1_transcript_24841	11.76	11.77	9.91	30.43	32.15	34.97	334	306	265	788	843	911	1.43103	1.72303e-21	1.67061e-19	up	1791	K20770 (+)-delta-cadinene 8-hydroxylase [EC:1.14.-.-] | (RefSeq) LOW QUALITY PROTEIN: flavonoid 3'-monooxygenase-like (A)	--	PREDICTED: geraniol 8-hydroxylase-like [Vigna angularis]	CYP1_CROXC RecName: Full=Flavonoid 3'-monooxygenase CYP75B137 {ECO:0000305}; EC=1.14.14.82 {ECO:0000269|PubMed:31004005}; AltName: Full=Cytochrome P450 1 {ECO:0000303|PubMed:31004005}; Short=CcCYP1 {ECO:0000303|PubMed:31004005}; AltName: Full=Cytochrome P450 75B137 {ECO:0000303|PubMed:31004005}; AltName: Full=Flavonoid 3'-hydroxylase CYP75B137 {ECO:0000305};	A0A4D6KUW8_VIGUN SubName: Full=Flavonoid 3'-monooxygenase {ECO:0000313|EMBL:QCD81212.1};	Cytochrome P450 CYP2 subfamily	GO:0016021,integral component of membrane; GO:0016711,flavonoid 3'-monooxygenase activity; GO:0020037,heme binding; GO:0005506,iron ion binding; GO:0009813,flavonoid biosynthetic process; GO:0003674,molecular_function; GO:0003824,catalytic activity; GO:0004497,monooxygenase activity; GO:0016491,oxidoreductase activity; GO:0016705,oxidoreductase activity, acting on paired donors, with incorporatio…	Cytochrome P450	--	--	--
12h1_transcript_27463	107.61	154.16	148.52	24.64	16.92	24.67	2517	3303	3273	525	365	529	-2.76006	2.17943e-21	2.10424e-19	down	1522	K10046 GDP-D-mannose 3', 5'-epimerase [EC:5.1.3.18 5.1.3.-] | (RefSeq) GDP-mannose 3,5-epimerase 2 (A)	ko00053: Ascorbate and aldarate metabolism; ko00520: Amino sugar and nucleotide sugar metabolism; ko01100: Metabolic pathways; ko01110: Biosynthesis of secondary metabolites; ko01240: Biosynthesis of cofactors; ko01250: Biosynthesis of nucleotide sugars	PREDICTED: GDP-mannose 3,5-epimerase 2 [Vigna angularis]	GME2_ORYSJ RecName: Full=GDP-mannose 3,5-epimerase 2; Short=GDP-Man 3,5-epimerase 2; EC=5.1.3.18 {ECO:0000250|UniProtKB:Q93VR3};	A0A0L9VKP5_PHAAN RecName: Full=Epimerase domain-containing protein {ECO:0000259|Pfam:PF01370};	dTDP-glucose 4-6-dehydratase/UDP-glucuronic acid decarboxylase	GO:0047918,GDP-mannose 3,5-epimerase activity; GO:0051287,NAD binding; GO:0019853,L-ascorbic acid biosynthetic process; GO:0003674,molecular_function; GO:0003824,catalytic activity; GO:0016853,isomerase activity; GO:0016854,racemase and epimerase activity; GO:0016857,racemase and epimerase activity, acting on carbohydrates and derivatives; GO:0000166,nucleotide binding; GO:0005488,binding; GO:003…	NAD dependent epimerase/dehydratase family	--	--	--
12h1_transcript_17517	22.91	89.19	29.37	0	0	0	898	3203	1084	0	0	0	-13.3314	2.30176e-21	2.21306e-19	down	2373	K03798 cell division protease FtsH [EC:3.4.24.-] | (RefSeq) ATP-dependent zinc metalloprotease FTSH, chloroplastic (A)	--	ATP-dependent zinc metalloprotease FTSH, chloroplastic [Vigna radiata var. radiata]	FTSH_TOBAC RecName: Full=ATP-dependent zinc metalloprotease FTSH, chloroplastic; EC=3.4.24.-; AltName: Full=DS9; Flags: Precursor;	A0A4D6NVV8_VIGUN SubName: Full=Cell division protease FtsH {ECO:0000313|EMBL:QCE16739.1};	AAA+-type ATPase containing the peptidase M41 domain	GO:0031969,chloroplast membrane; GO:0009534,chloroplast thylakoid; GO:0016021,integral component of membrane; GO:0005524,ATP binding; GO:0004176,ATP-dependent peptidase activity; GO:0046872,metal ion binding; GO:0004222,metalloendopeptidase activity; GO:0007049,cell cycle; GO:0051301,cell division; GO:0006508,proteolysis; GO:0000166,nucleotide binding; GO:0003674,molecular_function; GO:0005488,bi…	Peptidase family M41	--	--	--
12h1_transcript_30833	32.27	29.86	34.24	101.11	86.33	82.54	486	412	486	1391	1204	1143	1.37409	2.43146e-21	2.32802e-19	up	1074	--	--	PREDICTED: uncharacterized protein LOC108341881 [Vigna angularis]	--	A0A4D6NW37_VIGUN SubName: Full=Uncharacterized protein {ECO:0000313|EMBL:QCE16555.1};	--	--	Protein of unknown function (DUF1645)	--	--	--
12h1_transcript_25449	29.96	27.41	30.7	5.33	7.83	8.27	833	698	804	135	201	211	-2.15375	2.66179e-21	2.53798e-19	down	1759	K24917 amino acid permease | (RefSeq) amino acid permease 8-like isoform X1 (A)	--	PREDICTED: amino acid permease 8-like [Vigna angularis]	AAP8_ARATH RecName: Full=Amino acid permease 8; AltName: Full=Amino acid transporter AAP8;	A0A0L9UGM4_PHAAN RecName: Full=Aa_trans domain-containing protein {ECO:0000259|Pfam:PF01490};	Amino acid transporters	GO:0016021,integral component of membrane; GO:0016020,membrane; GO:0005886,plasma membrane; GO:0015293,symporter activity; GO:0006865,amino acid transport; GO:0003674,molecular_function; GO:0005215,transporter activity; GO:0015291,secondary active transmembrane transporter activity; GO:0022804,active transmembrane transporter activity; GO:0022857,transmembrane transporter activity; GO:0006810,tra…	Transmembrane amino acid transporter protein	--	--	--
12h1_transcript_27046	2.43	1.94	1.89	11.98	10.34	10.49	60	44	44	270	236	238	2.28	2.67864e-21	2.54349e-19	up	1593	K15095 (+)-neomenthol dehydrogenase [EC:1.1.1.208] | (RefSeq) (+)-neomenthol dehydrogenase-like (A)	ko00902: Monoterpenoid biosynthesis; ko01110: Biosynthesis of secondary metabolites	(+)-neomenthol dehydrogenase [Vigna radiata var. radiata]	SDR1_ARATH RecName: Full=(+)-neomenthol dehydrogenase {ECO:0000303|PubMed:18599651}; EC=1.1.1.- {ECO:0000269|PubMed:21169366}; EC=1.1.1.208 {ECO:0000269|PubMed:18599651}; AltName: Full=Menthone:neomenthol reductase; AltName: Full=Short-chain dehydrogenase/reductase 1; Short=AtSDR1;	A0A1S3VBT3_VIGRR SubName: Full=(+)-neomenthol dehydrogenase {ECO:0000313|RefSeq:XP_014515806.1};	Dehydrogenases with different specificities (related to short-chain alcohol dehydrogenases)	GO:0005737,cytoplasm; GO:0016020,membrane; GO:0047501,(+)-neomenthol dehydrogenase activity; GO:0006952,defense response; GO:0003674,molecular_function; GO:0003824,catalytic activity; GO:0016491,oxidoreductase activity; GO:0016614,oxidoreductase activity, acting on CH-OH group of donors; GO:0016616,oxidoreductase activity, acting on the CH-OH group of donors, NAD or NADP as acceptor; GO:0006950,r…	short chain dehydrogenase	--	--	--
12h1_transcript_21617	0	0	0	17.82	15.61	17.35	0	0	0	545	483	533	11.4059	2.69692e-21	2.55031e-19	up	2068	K09499 T-complex protein 1 subunit eta | (RefSeq) T-complex protein 1 subunit eta (A)	--	T-complex protein 1 subunit eta [Vigna radiata var. radiata]	TCPH_ARATH RecName: Full=T-complex protein 1 subunit eta {ECO:0000303|PubMed:11599560}; Short=TCP-1-eta {ECO:0000303|PubMed:11599560}; AltName: Full=CCT-eta {ECO:0000303|PubMed:11599560}; AltName: Full=Chaperonin CCT7 {ECO:0000303|PubMed:21868675};	A0A4D6MNV7_VIGUN RecName: Full=CCT-eta {ECO:0000256|ARBA:ARBA00022166};	Chaperonin complex component, TCP-1 eta subunit (CCT7)	GO:0005832,chaperonin-containing T-complex; GO:0005829,cytosol; GO:0005524,ATP binding; GO:0016887,ATPase activity; GO:0051082,unfolded protein binding; GO:0006457,protein folding; GO:0046686,response to cadmium ion; GO:0000166,nucleotide binding; GO:0003674,molecular_function; GO:0005488,binding; GO:0017076,purine nucleotide binding; GO:0030554,adenyl nucleotide binding; GO:0032553,ribonucleotid…	TCP-1/cpn60 chaperonin family	--	--	--
12h1_transcript_24954	25.61	19.04	18.18	71.7	79.95	59.15	724	493	484	1848	2087	1534	1.63896	2.78309e-21	2.62101e-19	up	1784	K19882 O-palmitoleoyl-L-serine hydrolase [EC:3.1.1.98] | (RefSeq) pectin acetylesterase 8 (A)	--	pectin acetylesterase 8 isoform X2 [Vigna radiata var. radiata]	PAE8_ARATH RecName: Full=Pectin acetylesterase 8 {ECO:0000303|PubMed:25115560}; EC=3.1.1.- {ECO:0000305}; Flags: Precursor;	A0A4D6LPX4_VIGUN RecName: Full=Pectin acetylesterase {ECO:0000256|RuleBase:RU363114}; EC=3.1.1.- {ECO:0000256|RuleBase:RU363114};	Pectin acetylesterase and similar proteins	GO:0005576,extracellular region; GO:0009505,plant-type cell wall; GO:0052793,pectin acetylesterase activity; GO:0071555,cell wall organization; GO:0003674,molecular_function; GO:0003824,catalytic activity; GO:0016787,hydrolase activity; GO:0016788,hydrolase activity, acting on ester bonds; GO:0052689,carboxylic ester hydrolase activity; GO:0008150,biological_process; GO:0009987,cellular process; …	Pectinacetylesterase	--	--	--
12h1_transcript_2604	7.07	10.64	14.24	0	0	0.01	526	724	997	0	0	0	-12.081	2.87712e-21	2.6985e-19	down	4263	--	--	PREDICTED: translocase of chloroplast 120, chloroplastic-like [Vigna angularis]	TC132_ARATH RecName: Full=Translocase of chloroplast 132, chloroplastic; Short=AtToc132; EC=3.6.5.-; AltName: Full=132 kDa chloroplast outer envelope protein;	A0A4D6LJM7_VIGUN SubName: Full=P-loop containing nucleoside triphosphate hydrolase {ECO:0000313|EMBL:QCD88718.1};	--	GO:0009707,chloroplast outer membrane; GO:0016021,integral component of membrane; GO:0009536,plastid; GO:0051117,ATPase binding; GO:0051087,chaperone binding; GO:0005525,GTP binding; GO:0003924,GTPase activity; GO:0046872,metal ion binding; GO:0004888,transmembrane signaling receptor activity; GO:0045036,protein targeting to chloroplast; GO:0003674,molecular_function; GO:0005488,binding; GO:00055…	Translocase of chloroplast 159/132, membrane anchor domain	--	--	--
12h1_transcript_20684	110.98	126.15	119.96	46.07	38.29	44.58	3891	4050	3961	1472	1239	1433	-1.59063	3.24404e-21	3.03028e-19	down	2149	K03106 signal recognition particle subunit SRP54 [EC:3.6.5.4] | (RefSeq) signal recognition particle 54 kDa protein, chloroplastic (A)	ko03060: Protein export	hypothetical protein PHAVU_001G191200g [Phaseolus vulgaris]	SR54C_ARATH RecName: Full=Signal recognition particle 54 kDa protein, chloroplastic; Short=54 chloroplast protein; Short=54CP; Short=SRP54; Short=cpSRP54; AltName: Full=FFC; Flags: Precursor;	V7D157_PHAVU RecName: Full=SRP54 domain-containing protein {ECO:0000259|PROSITE:PS00300};	Signal recognition particle, subunit Srp54	GO:0009507,chloroplast; GO:0009570,chloroplast stroma; GO:0005886,plasma membrane; GO:0032991,protein-containing complex; GO:0005786,signal recognition particle, endoplasmic reticulum targeting; GO:0008312,7S RNA binding; GO:0005525,GTP binding; GO:0003924,GTPase activity; GO:0019904,protein domain specific binding; GO:0070208,protein heterotrimerization; GO:0006614,SRP-dependent cotranslational …	SRP54-type protein, GTPase domain	--	--	--
12h1_transcript_19831	0	0	0	14.94	25.33	33.66	0	0	0	497	853	1126	12.0711	3.27234e-21	3.04434e-19	up	2227	K17686 P-type Cu+ transporter [EC:7.2.2.8] | (RefSeq) copper-transporting ATPase RAN1-like (A)	ko04016: MAPK signaling pathway - plant	copper-transporting ATPase RAN1 [Vigna radiata var. radiata]	HMA7_ARATH RecName: Full=Copper-transporting ATPase RAN1; EC=7.2.2.8; AltName: Full=Protein HEAVY METAL ATPASE 7; AltName: Full=Protein RESPONSIVE TO ANTAGONIST 1;	A0A1S3UV37_VIGRR SubName: Full=copper-transporting ATPase RAN1 {ECO:0000313|RefSeq:XP_014509832.1};	Cation transport ATPase	GO:0005768,endosome; GO:0005794,Golgi apparatus; GO:0016021,integral component of membrane; GO:0005802,trans-Golgi network; GO:0005524,ATP binding; GO:0005507,copper ion binding; GO:0043682,P-type divalent copper transporter activity; GO:0140581,P-type monovalent copper transporter activity; GO:0009873,ethylene-activated signaling pathway; GO:0010119,regulation of stomatal movement; GO:0009723,re…	E1-E2 ATPase	--	--	--
12h1_transcript_27929	146.05	163.56	181.39	47.36	55.82	57.29	3221	3304	3769	953	1138	1160	-1.73471	3.39643e-21	3.14704e-19	down	1450	K14638 solute carrier family 15 (peptide/histidine transporter), member 3/4 | (RefSeq) Peptide transporter PTR2 (A)	--	uncharacterized protein LOC106756194 isoform X1 [Vigna radiata var. radiata]	--	A0A4D6LK17_VIGUN SubName: Full=Mercuric reductase {ECO:0000313|EMBL:QCD89059.1};	Predicted membrane protein	GO:0016021,integral component of membrane; GO:0005575,cellular_component; GO:0016020,membrane; GO:0031224,intrinsic component of membrane; GO:0110165,cellular anatomical entity	SNARE associated Golgi protein	--	--	--
12h1_transcript_575	8.02	12.63	34.94	0	0	0	758	1094	3112	0	0	0	-13.2322	3.79381e-21	3.50113e-19	down	5351	K05665 ATP-binding cassette, subfamily C (CFTR/MRP), member 1 [EC:7.6.2.3] | (RefSeq) ABC transporter C family member 2 (A)	ko02010: ABC transporters	ABC transporter C family member 2 [Vigna radiata var. radiata]	AB2C_ARATH RecName: Full=ABC transporter C family member 2; Short=ABC transporter ABCC.2; Short=AtABCC2; EC=7.6.2.2; AltName: Full=ATP-energized glutathione S-conjugate pump 2; AltName: Full=Glutathione S-conjugate-transporting ATPase 2; AltName: Full=Multidrug resistance-associated protein 2;	A0A4D6KI79_VIGUN SubName: Full=ATP-binding cassette {ECO:0000313|EMBL:QCD76962.1};	Multidrug resistance-associated protein/mitoxantrone resistance protein, ABC superfamily	GO:0005783,endoplasmic reticulum; GO:0016021,integral component of membrane; GO:0016020,membrane; GO:0000325,plant-type vacuole; GO:0005774,vacuolar membrane; GO:0005773,vacuole; GO:1902417,(+)-abscisic acid D-glucopyranosyl ester transmembrane transporter activity; GO:0008559,ABC-type xenobiotic transporter activity; GO:0005524,ATP binding; GO:0042626,ATPase-coupled transmembrane transporter act…	ABC transporter transmembrane region	--	--	--
12h1_transcript_2229	13.51	5.69	9.98	0	0	0	1036	399	721	0	0	0	-11.9504	3.83139e-21	3.52166e-19	down	4389	K05658 ATP-binding cassette, subfamily B (MDR/TAP), member 1 [EC:7.6.2.2] | (RefSeq) uncharacterized protein LOC111274727 isoform X1 (A)	ko02010: ABC transporters	COP1-interacting protein 7 [Vigna radiata var. radiata]	CIP7_ARATH RecName: Full=COP1-interacting protein 7 {ECO:0000303|PubMed:9668129};	A0A4D6N1B6_VIGUN SubName: Full=Uncharacterized protein {ECO:0000313|EMBL:QCE07603.1};	--	GO:0005634,nucleus; GO:0005886,plasma membrane; GO:0009718,anthocyanin-containing compound biosynthetic process; GO:0015995,chlorophyll biosynthetic process; GO:0045893,positive regulation of transcription, DNA-templated; GO:0009416,response to light stimulus; GO:0008150,biological_process; GO:0008152,metabolic process; GO:0009058,biosynthetic process; GO:0009812,flavonoid metabolic process; GO:0…	--	--	--	--
12h1_transcript_7735	52.13	29.93	37.4	7.69	7.89	10.54	3028	1592	2045	407	422	560	-2.29085	3.87579e-21	3.54828e-19	down	3387	K20718 LRR receptor-like serine/threonine-protein kinase ERECTA [EC:2.7.11.1] | (RefSeq) LRR receptor-like serine/threonine-protein kinase ERECTA isoform X1 (A)	ko04016: MAPK signaling pathway - plant	LRR receptor-like serine/threonine-protein kinase ERECTA [Vigna radiata var. radiata]	ERECT_ARATH RecName: Full=LRR receptor-like serine/threonine-protein kinase ERECTA {ECO:0000303|PubMed:8624444}; EC=2.7.11.1; AltName: Full=Protein QUANTITATIVE RESISTANCE TO PLECTOSPHAERELLA 1; AltName: Full=Protein QUANTITATIVE RESISTANCE TO RALSTONIA SOLANACEARUM 1; AltName: Full=Protein TRANSPIRATION EFFICIENCY 1; Flags: Precursor;	A0A4D6MDW4_VIGUN SubName: Full=Serine/threonine kinase {ECO:0000313|EMBL:QCD99157.1};	--	GO:0016021,integral component of membrane; GO:0005739,mitochondrion; GO:0005886,plasma membrane; GO:0005524,ATP binding; GO:0042277,peptide binding; GO:0106310,protein serine kinase activity; GO:0004674,protein serine/threonine kinase activity; GO:0106311,protein threonine kinase activity; GO:0033612,receptor serine/threonine kinase binding; GO:0005102,signaling receptor binding; GO:0019199,trans…	Protein kinase domain	--	--	--
12h1_transcript_29092	68.75	75.43	77.01	29.28	32.8	29.74	1387	1394	1464	539	612	551	-1.38827	4.01578e-21	3.66185e-19	down	1349	K07052 CAAX protease family protein | (RefSeq) uncharacterized protein LOC114168816 (A)	--	PREDICTED: uncharacterized protein LOC108339608 [Vigna angularis]	--	A0A0L9V466_PHAAN SubName: Full=Uncharacterized protein {ECO:0000313|EMBL:KOM49818.1};	--	GO:0016021,integral component of membrane; GO:0004222,metalloendopeptidase activity; GO:0071586,CAAX-box protein processing; GO:0003674,molecular_function; GO:0003824,catalytic activity; GO:0004175,endopeptidase activity; GO:0008233,peptidase activity; GO:0008237,metallopeptidase activity; GO:0016787,hydrolase activity; GO:0140096,catalytic activity, acting on a protein; GO:0006508,proteolysis; G…	CPBP intramembrane metalloprotease	--	--	--
12h1_transcript_32015	761.88	943.5	687.12	85.95	66.95	132.42	7531	8549	6407	778	615	1207	-3.17943	4.09275e-21	3.71729e-19	down	796	K02639 ferredoxin | (RefSeq) ferredoxin, leaf L-A-like (A)	ko00195: Photosynthesis; ko01100: Metabolic pathways	PREDICTED: ferredoxin, leaf L-A-like [Vigna angularis]	FER2_ARATH RecName: Full=Ferredoxin-2, chloroplastic; Short=AtFd2; Flags: Precursor;	A0A4D6KJC3_VIGUN RecName: Full=Ferredoxin {ECO:0000256|RuleBase:RU364001};	--	GO:0009507,chloroplast; GO:0051537,2 iron, 2 sulfur cluster binding; GO:0009055,electron transfer activity; GO:0046872,metal ion binding; GO:0009643,photosynthetic acclimation; GO:0009767,photosynthetic electron transport chain; GO:0003674,molecular_function; GO:0005488,binding; GO:0051536,iron-sulfur cluster binding; GO:0051540,metal cluster binding; GO:0003824,catalytic activity; GO:0016491,oxi…	2Fe-2S iron-sulfur cluster binding domain	--	--	--
12h1_transcript_18889	22.57	36.25	37.2	0.86	2.46	1.39	835	1228	1296	29	84	47	-4.49093	4.12281e-21	3.72756e-19	down	2253	K04733 interleukin-1 receptor-associated kinase 4 [EC:2.7.11.1] | (RefSeq) proline-rich receptor-like protein kinase PERK12 (A)	--	hypothetical protein PHAVU_009G106200g [Phaseolus vulgaris]	PERK1_ARATH RecName: Full=Proline-rich receptor-like protein kinase PERK1; EC=2.7.11.1; AltName: Full=Proline-rich extensin-like receptor kinase 1; Short=AtPERK1;	A0A4D6NT42_VIGUN SubName: Full=Serine/threonine-protein kinase PBS1 {ECO:0000313|EMBL:QCE16101.1};	Serine/threonine protein kinase	GO:0016021,integral component of membrane; GO:0005886,plasma membrane; GO:0005524,ATP binding; GO:0004672,protein kinase activity; GO:0106310,protein serine kinase activity; GO:0004674,protein serine/threonine kinase activity; GO:0106311,protein threonine kinase activity; GO:0046777,protein autophosphorylation; GO:0009620,response to fungus; GO:0009611,response to wounding; GO:0000166,nucleotide …	Protein kinase domain	--	--	--
12h1_transcript_32297	200.19	341.49	244.96	31.85	30.66	41.63	1640	2565	1893	239	233	315	-3.0433	4.13651e-21	3.72756e-19	down	705	--	--	PREDICTED: photosynthetic NDH subunit of subcomplex B 5, chloroplastic [Vigna angularis]	PNSB5_ARATH RecName: Full=Photosynthetic NDH subunit of subcomplex B 5, chloroplastic {ECO:0000303|PubMed:21785130}; Short=Protein PnsB5 {ECO:0000303|PubMed:21785130}; AltName: Full=NAD(P)H dehydrogenase 18 {ECO:0000312|EMBL:AED95005.1}; Flags: Precursor;	A0A4D6MWB2_VIGUN SubName: Full=Uncharacterized protein {ECO:0000313|EMBL:QCE05014.1};	--	GO:0009507,chloroplast; GO:0031969,chloroplast membrane; GO:0009535,chloroplast thylakoid membrane; GO:0016021,integral component of membrane; GO:0009536,plastid; GO:0006979,response to oxidative stress; GO:0006950,response to stress; GO:0008150,biological_process; GO:0050896,response to stimulus; GO:0005575,cellular_component; GO:0005622,intracellular anatomical structure; GO:0005737,cytoplasm; …	--	--	--	--
12h1_transcript_29058	161.69	225.11	174.66	31.32	24.39	38.55	3247	4141	3305	574	453	711	-2.6976	4.4327e-21	3.97887e-19	down	1344	K17525 chitinase domain-containing protein 1 | (RefSeq) rhodanese-like domain-containing protein 4, chloroplastic (A)	--	PREDICTED: calcium sensing receptor, chloroplastic [Vigna angularis]	CAS_ARATH RecName: Full=Calcium sensing receptor, chloroplastic; AltName: Full=Sulfurtransferase 3; Short=AtStr3; Flags: Precursor;	A0A4D6KTE5_VIGUN RecName: Full=Rhodanese domain-containing protein {ECO:0000259|PROSITE:PS50206};	--	GO:0009507,chloroplast; GO:0009534,chloroplast thylakoid; GO:0009535,chloroplast thylakoid membrane; GO:0016021,integral component of membrane; GO:0005739,mitochondrion; GO:0009536,plastid; GO:0009579,thylakoid; GO:0071277,cellular response to calcium ion; GO:0009704,de-etiolation; GO:0090333,regulation of stomatal closure; GO:0008150,biological_process; GO:0009987,cellular process; GO:0010035,re…	Rhodanese-like domain	--	--	--
12h1_transcript_23406	241.08	107.69	176.39	25.56	29.67	30.92	7402	3028	5101	715	841	870	-2.69896	5.46028e-21	4.88217e-19	down	1915	K01623 fructose-bisphosphate aldolase, class I [EC:4.1.2.13] | (RefSeq) fructose-bisphosphate aldolase, cytoplasmic isozyme 1 (A)	ko00010: Glycolysis / Gluconeogenesis; ko00030: Pentose phosphate pathway; ko00051: Fructose and mannose metabolism; ko00710: Carbon fixation in photosynthetic organisms; ko01100: Metabolic pathways; ko01110: Biosynthesis of secondary metabolites; ko01200: Carbon metabolism; ko01230: Biosynthesis of amino acids	unknown [Medicago truncatula]	ALF1_PEA RecName: Full=Fructose-bisphosphate aldolase, cytoplasmic isozyme 1; EC=4.1.2.13;	A0A4D6MMK7_VIGUN RecName: Full=Fructose-bisphosphate aldolase {ECO:0000256|ARBA:ARBA00013068, ECO:0000256|RuleBase:RU003994}; EC=4.1.2.13 {ECO:0000256|ARBA:ARBA00013068, ECO:0000256|RuleBase:RU003994};	Fructose-biphosphate aldolase	GO:0005737,cytoplasm; GO:0004332,fructose-bisphosphate aldolase activity; GO:0006096,glycolytic process; GO:0003674,molecular_function; GO:0003824,catalytic activity; GO:0016829,lyase activity; GO:0016830,carbon-carbon lyase activity; GO:0016832,aldehyde-lyase activity; GO:0005975,carbohydrate metabolic process; GO:0006082,organic acid metabolic process; GO:0006090,pyruvate metabolic process; GO:…	Fructose-bisphosphate aldolase class-I	--	--	--
12h1_transcript_10948	10.83	14.26	9.5	0	0	0	560	675	462	0	0	0	-11.6621	5.90633e-21	5.26053e-19	down	3046	K14558 periodic tryptophan protein 2 | (RefSeq) protein TOPLESS isoform X1 (A)	ko03008: Ribosome biogenesis in eukaryotes	topless-related protein 3 isoform X2 [Vigna radiata var. radiata]	TPR3_ARATH RecName: Full=Topless-related protein 3;	A0A4D6N5A0_VIGUN SubName: Full=Periodic tryptophan protein 2 {ECO:0000313|EMBL:QCE07295.1};	WD40 repeat-containing protein	GO:0005634,nucleus; GO:0006355,regulation of transcription, DNA-templated; GO:0006139,nucleobase-containing compound metabolic process; GO:0006351,transcription, DNA-templated; GO:0006725,cellular aromatic compound metabolic process; GO:0006807,nitrogen compound metabolic process; GO:0008150,biological_process; GO:0008152,metabolic process; GO:0009058,biosynthetic process; GO:0009059,macromolecul…	WD domain, G-beta repeat	--	--	--
12h1_transcript_28426	115.35	107.46	129	36.88	32.34	43.94	2516	2147	2651	734	652	880	-1.74934	6.12119e-21	5.43084e-19	down	1437	--	--	PREDICTED: protein LOW PSII ACCUMULATION 3, chloroplastic [Vigna angularis]	LPA3_ARATH RecName: Full=Protein LPA3 {ECO:0000305}; AltName: Full=Protein LOW PSII ACCUMULATION 3, chloroplastic {ECO:0000303|PubMed:20605914}; Flags: Precursor;	A0A0L9T9E6_PHAAN RecName: Full=DUF1995 domain-containing protein {ECO:0000259|Pfam:PF09353};	--	GO:0009507,chloroplast; GO:0009570,chloroplast stroma; GO:0009535,chloroplast thylakoid membrane; GO:0005739,mitochondrion; GO:0005575,cellular_component; GO:0005622,intracellular anatomical structure; GO:0005737,cytoplasm; GO:0009536,plastid; GO:0043226,organelle; GO:0043227,membrane-bounded organelle; GO:0043229,intracellular organelle; GO:0043231,intracellular membrane-bounded organelle; GO:01…	Domain of unknown function (DUF1995)	--	--	--
12h1_transcript_13514	26.67	13.23	10.89	0	0	0	1235	561	475	0	0	0	-12.0172	7.11067e-21	6.28446e-19	down	2754	--	--	PREDICTED: nudix hydrolase 3-like [Vigna angularis]	NUDT3_ARATH RecName: Full=Nudix hydrolase 3; Short=AtNUDT3; EC=3.6.1.-;	A0A4D6NA31_VIGUN SubName: Full=Dipeptidyl-peptidase III {ECO:0000313|EMBL:QCE08807.1};	--	GO:0005737,cytoplasm; GO:0005829,cytosol; GO:0005739,mitochondrion; GO:0005773,vacuole; GO:0008239,dipeptidyl-peptidase activity; GO:0046872,metal ion binding; GO:0003674,molecular_function; GO:0003824,catalytic activity; GO:0008233,peptidase activity; GO:0008238,exopeptidase activity; GO:0016787,hydrolase activity; GO:0140096,catalytic activity, acting on a protein; GO:0005488,binding; GO:004316…	NUDIX domain	--	--	--
12h1_transcript_19033	20.63	19.93	21.27	10.39	9.52	9.08	777	688	755	357	331	313	-1.21028	8.18092e-21	7.20266e-19	down	2291	K14638 solute carrier family 15 (peptide/histidine transporter), member 3/4 | (RefSeq) hypothetical protein (A)	--	protein NRT1/ PTR FAMILY 4.6 [Vigna radiata var. radiata]	PTR19_ARATH RecName: Full=Protein NRT1/ PTR FAMILY 4.6; Short=AtNPF4.6; AltName: Full=Nitrate transporter 1.2; AltName: Full=Nitrate transporter NTL1; AltName: Full=Protein ABA-IMPORTING TRANSPORTER 1;	A0A4D6MEB1_VIGUN SubName: Full=Solute carrier family 15 {ECO:0000313|EMBL:QCD98376.1};	H+/oligopeptide symporter	GO:0016021,integral component of membrane; GO:0005886,plasma membrane; GO:0090440,abscisic acid transmembrane transporter activity; GO:0015293,symporter activity; GO:0080168,abscisic acid transport; GO:0042128,nitrate assimilation; GO:0010119,regulation of stomatal movement; GO:0009624,response to nematode; GO:0003674,molecular_function; GO:0005215,transporter activity; GO:0005319,lipid transport…	POT family	--	--	--
12h1_transcript_28481	33.92	31.78	38.75	109.3	137.86	152.68	734	629	790	2158	2758	3034	1.82278	8.87703e-21	7.7857e-19	up	1428	K23877 xyloglucan O-acetyltransferase | (RefSeq) protein ALTERED XYLOGLUCAN 4-like (A)	--	PREDICTED: protein trichome birefringence-like 39 [Vigna angularis]	TBL39_ARATH RecName: Full=Protein trichome birefringence-like 39;	A0A4D6N7C1_VIGUN SubName: Full=Trichome birefringence-like family {ECO:0000313|EMBL:QCE09743.1};	--	GO:0005794,Golgi apparatus; GO:0016021,integral component of membrane; GO:0009506,plasmodesma; GO:0005773,vacuole; GO:0016413,O-acetyltransferase activity; GO:0003674,molecular_function; GO:0003824,catalytic activity; GO:0008374,O-acyltransferase activity; GO:0016407,acetyltransferase activity; GO:0016740,transferase activity; GO:0016746,transferase activity, transferring acyl groups; GO:0016747,…	GDSL/SGNH-like Acyl-Esterase family found in Pmr5 and Cas1p	--	--	--
12h1_transcript_30478	39.82	40.96	39.95	92.06	97.77	104.92	644	607	609	1360	1464	1560	1.174	9.10738e-21	7.95736e-19	up	1134	K23947 2-oxoglutarate-dependent dioxygenase [EC:1.14.11.-] | (RefSeq) 2-oxoglutarate-dependent dioxygenase DAO-like (A)	ko00380: Tryptophan metabolism	2-oxoglutarate-dependent dioxygenase DAO [Vigna radiata var. radiata]	DAO_ORYSI RecName: Full=2-oxoglutarate-dependent dioxygenase DAO; EC=1.14.11.-; AltName: Full=Protein DIOXYGENASE FOR AUXIN OXIDATION;	A0A4D6LRW6_VIGUN SubName: Full=Gibberellin 3-beta-dioxygenase {ECO:0000313|EMBL:QCD91241.1};	Iron/ascorbate family oxidoreductases	GO:0051213,dioxygenase activity; GO:0046872,metal ion binding; GO:0009852,auxin catabolic process; GO:0003674,molecular_function; GO:0003824,catalytic activity; GO:0016491,oxidoreductase activity; GO:0005488,binding; GO:0043167,ion binding; GO:0043169,cation binding; GO:0008150,biological_process; GO:0008152,metabolic process; GO:0009056,catabolic process; GO:0009850,auxin metabolic process; GO:0…	2OG-Fe(II) oxygenase superfamily	--	--	--
12h1_transcript_30905	17.57	14.03	11.28	82.31	106.48	151.31	261	191	158	1117	1465	2067	2.88719	9.46928e-21	8.24222e-19	up	1063	K19329 WW domain-containing oxidoreductase | (RefSeq) short-chain dehydrogenase TIC 32, chloroplastic isoform X1 (A)	--	short-chain dehydrogenase TIC 32, chloroplastic [Vigna radiata var. radiata]	TIC32_PEA RecName: Full=Short-chain dehydrogenase TIC 32, chloroplastic {ECO:0000303|PubMed:15180984}; EC=1.1.1.-; AltName: Full=Translocon at the inner envelope membrane of chloroplasts 32 {ECO:0000303|PubMed:15180984}; Short=PsTIC32 {ECO:0000303|PubMed:15180984};	A0A4D6M141_VIGUN SubName: Full=Retinol dehydrogenase 14 {ECO:0000313|EMBL:QCD94815.1};	Dehydrogenases with different specificities (related to short-chain alcohol dehydrogenases)	GO:0009706,chloroplast inner membrane; GO:0005516,calmodulin binding; GO:0016491,oxidoreductase activity; GO:0015031,protein transport; GO:0003674,molecular_function; GO:0005488,binding; GO:0005515,protein binding; GO:0003824,catalytic activity; GO:0006810,transport; GO:0006811,ion transport; GO:0006820,anion transport; GO:0008104,protein localization; GO:0008150,biological_process; GO:0015833,pe…	short chain dehydrogenase	--	--	--
12h1_transcript_27077	34.77	25.41	24.41	73.79	73.04	79.55	858	574	568	1662	1666	1803	1.31737	9.83072e-21	8.52453e-19	up	1592	K14498 serine/threonine-protein kinase SRK2 [EC:2.7.11.1] | (RefSeq) serine/threonine-protein kinase SRK2A-like isoform X1 (A)	ko04016: MAPK signaling pathway - plant; ko04075: Plant hormone signal transduction	serine/threonine-protein kinase SRK2A isoform X1 [Vigna radiata var. radiata]	SRK2A_ARATH RecName: Full=Serine/threonine-protein kinase SRK2A; EC=2.7.11.1; AltName: Full=Arabidopsis protein SK1; AltName: Full=OST1-kinase-like 7; AltName: Full=SNF1-related kinase 2.4; Short=SnRK2.4;	A0A4D6KGM1_VIGUN SubName: Full=Serine/threonine-protein kinase SR {ECO:0000313|EMBL:QCD76448.1};	Serine/threonine protein kinase	GO:0005737,cytoplasm; GO:0005634,nucleus; GO:0005524,ATP binding; GO:0106310,protein serine kinase activity; GO:0004674,protein serine/threonine kinase activity; GO:0106311,protein threonine kinase activity; GO:0035556,intracellular signal transduction; GO:0006468,protein phosphorylation; GO:0000166,nucleotide binding; GO:0003674,molecular_function; GO:0005488,binding; GO:0017076,purine nucleotid…	Protein kinase domain	--	--	--
12h1_transcript_165	36.47	25.78	37.22	10.98	11.66	8.82	4168	2697	4004	1142	1227	923	-1.77315	1.02927e-20	8.89155e-19	down	6407	K03255 protein TIF31 | (RefSeq) protein TSS-like isoform X1 (A)	--	protein TSS [Vigna radiata var. radiata]	TSS_ARATH RecName: Full=Protein TSS {ECO:0000303|PubMed:21185286}; AltName: Full=TPR-domain suppressor of STIMPY {ECO:0000303|PubMed:21185286};	A0A4D6KLM4_VIGUN SubName: Full=Protein TIF31 {ECO:0000313|EMBL:QCD77530.1};	Uncharacterized protein CLU1/cluA/TIF31 involved in mitochondrial morphology/distribution, also found associated with eIF-3	GO:0005737,cytoplasm; GO:0005886,plasma membrane; GO:0003729,mRNA binding; GO:0007049,cell cycle; GO:0007275,multicellular organism development; GO:0009737,response to abscisic acid; GO:0003674,molecular_function; GO:0003676,nucleic acid binding; GO:0003723,RNA binding; GO:0005488,binding; GO:0097159,organic cyclic compound binding; GO:1901363,heterocyclic compound binding; GO:0008150,biological_…	Tetratricopeptide repeat	--	--	--
12h1_transcript_27132	66.1	111.22	133.67	12.12	8.36	10.91	1651	2544	3145	276	193	250	-3.44261	1.13402e-20	9.7598e-19	down	1607	K13065 shikimate O-hydroxycinnamoyltransferase [EC:2.3.1.133] | (RefSeq) shikimate O-hydroxycinnamoyltransferase-like (A)	ko00940: Phenylpropanoid biosynthesis; ko00941: Flavonoid biosynthesis; ko00945: Stilbenoid, diarylheptanoid and gingerol biosynthesis; ko01100: Metabolic pathways; ko01110: Biosynthesis of secondary metabolites	protein ECERIFERUM 26-like [Vigna radiata var. radiata]	CR26L_ARATH RecName: Full=Protein ECERIFERUM 26-like; Short=CER26-like; AltName: Full=CER2-like protein 2; Short=CER2-like2;	A0A4D6L492_VIGUN SubName: Full=Shikimate O-hydroxycinnamoyltransferase {ECO:0000313|EMBL:QCD83333.1};	--	GO:0009535,chloroplast thylakoid membrane; GO:0016747,transferase activity, transferring acyl groups other than amino-acyl groups; GO:0071555,cell wall organization; GO:0009555,pollen development; GO:0042761,very long-chain fatty acid biosynthetic process; GO:0003674,molecular_function; GO:0003824,catalytic activity; GO:0016740,transferase activity; GO:0016746,transferase activity, transferring a…	Transferase family	--	--	--
12h1_transcript_2572	6.69	9.53	7.2	1.29	1.04	1.31	502	655	509	88	72	90	-2.81545	1.14123e-20	9.78516e-19	down	4300	--	--	PREDICTED: filament-like plant protein 7 [Vigna angularis]	FPP7_ARATH RecName: Full=Filament-like plant protein 7; Short=AtFPP7;	A0A4D6L474_VIGUN SubName: Full=Filament-like plant protein {ECO:0000313|EMBL:QCD83279.1};	--	--	Filament-like plant protein, long coiled-coil	--	--	--
12h1_transcript_71	5.47	4.38	10.86	0	0	0	680	499	1271	0	0	0	-12.1836	1.17214e-20	1.00129e-18	down	6952	K00264 glutamate synthase (NADH) [EC:1.4.1.14] | (RefSeq) glutamate synthase [NADH], amyloplastic (A)	ko00250: Alanine, aspartate and glutamate metabolism; ko00910: Nitrogen metabolism; ko01100: Metabolic pathways; ko01110: Biosynthesis of secondary metabolites; ko01230: Biosynthesis of amino acids	PREDICTED: glutamate synthase [NADH]	GLSN_MEDSA RecName: Full=Glutamate synthase [NADH], amyloplastic; EC=1.4.1.14; AltName: Full=NADH-GOGAT; Flags: Precursor;	A0A4D6NRK5_VIGUN SubName: Full=Glutamate synthase {ECO:0000313|EMBL:QCE15602.1};	Glutamate synthase	GO:0009501,amyloplast; GO:0051538,3 iron, 4 sulfur cluster binding; GO:0050660,flavin adenine dinucleotide binding; GO:0010181,FMN binding; GO:0016040,glutamate synthase (NADH) activity; GO:0005506,iron ion binding; GO:0006541,glutamine metabolic process; GO:0097054,L-glutamate biosynthetic process; GO:0003674,molecular_function; GO:0005488,binding; GO:0051536,iron-sulfur cluster binding; GO:0051…	Glutamine amidotransferases class-II	--	--	--
12h1_transcript_29956	16.14	11.76	11.03	45.79	65.04	56.08	287	191	185	744	1071	917	1.99815	1.2081e-20	1.02819e-18	up	1222	--	--	PREDICTED: plasma membrane-associated cation-binding protein 1 [Vigna angularis]	PCAP1_ARATH RecName: Full=Plasma membrane-associated cation-binding protein 1; Short=AtPCAP1; AltName: Full=Microtubule-destabilizing protein 25;	A0A4D6NN07_VIGUN SubName: Full=DREPP family {ECO:0000313|EMBL:QCE13237.1};	--	GO:0046658,anchored component of plasma membrane; GO:0005881,cytoplasmic microtubule; GO:0005829,cytosol; GO:0043657,host cell; GO:0005886,plasma membrane; GO:0009506,plasmodesma; GO:0005773,vacuole; GO:0005509,calcium ion binding; GO:0005516,calmodulin binding; GO:0005507,copper ion binding; GO:0008017,microtubule binding; GO:0005547,phosphatidylinositol-3,4,5-trisphosphate binding; GO:0043325,p…	--	--	--	--
12h1_transcript_6266	14.51	7.18	20	0	0	0	883	399	1145	0	0	0	-12.146	1.23349e-20	1.04592e-18	down	3535	K15078 structure-specific endonuclease subunit SLX1 [EC:3.6.1.-] | (RefSeq) putative disease resistance protein RGA3 (A)	--	putative disease resistance protein RGA4 [Vigna radiata var. radiata]	RGA4_SOLBU RecName: Full=Putative disease resistance protein RGA4; AltName: Full=RGA4-blb;	A0A1S3VNA1_VIGRR SubName: Full=putative disease resistance protein RGA4 {ECO:0000313|RefSeq:XP_014519672.1};	Apoptotic ATPase	GO:0043531,ADP binding; GO:0005524,ATP binding; GO:0006952,defense response; GO:0000166,nucleotide binding; GO:0003674,molecular_function; GO:0005488,binding; GO:0017076,purine nucleotide binding; GO:0030554,adenyl nucleotide binding; GO:0032553,ribonucleotide binding; GO:0032555,purine ribonucleotide binding; GO:0032559,adenyl ribonucleotide binding; GO:0036094,small molecule binding; GO:0043167…	NB-ARC domain	--	--	--
12h1_transcript_21059	43.21	45.79	49.69	13.98	9.1	11.23	1482	1438	1605	437	288	353	-2.1344	1.29184e-20	1.08911e-18	down	2108	K00939 adenylate kinase [EC:2.7.4.3] | (RefSeq) adenylate kinase 5, chloroplastic (A)	ko00230: Purine metabolism; ko00730: Thiamine metabolism; ko01100: Metabolic pathways; ko01110: Biosynthesis of secondary metabolites; ko01232: Nucleotide metabolism; ko01240: Biosynthesis of cofactors	PREDICTED: adenylate kinase 5, chloroplastic [Vigna angularis]	KAD5_ARATH RecName: Full=Adenylate kinase 5, chloroplastic; EC=2.7.4.3; AltName: Full=ATP-AMP transphosphorylase 5; AltName: Full=ATP:AMP phosphotransferase; AltName: Full=Adenylate monophosphate kinase 5; Short=AMK5; Flags: Precursor;	A0A4D6NNJ9_VIGUN RecName: Full=ATP:AMP phosphotransferase {ECO:0000256|ARBA:ARBA00016396}; EC=2.7.4.3 {ECO:0000256|ARBA:ARBA00012955};	Adenylate kinase	GO:0009507,chloroplast; GO:0009941,chloroplast envelope; GO:0009534,chloroplast thylakoid; GO:0009535,chloroplast thylakoid membrane; GO:0005737,cytoplasm; GO:0009536,plastid; GO:0004017,adenylate kinase activity; GO:0005524,ATP binding; GO:0004127,cytidylate kinase activity; GO:0004550,nucleoside diphosphate kinase activity; GO:0006165,nucleoside diphosphate phosphorylation; GO:0009142,nucleosid…	Adenylate kinase	--	--	--
12h1_transcript_27898	20.57	28.94	22.28	121.01	105.6	124.81	450	580	459	2418	2138	2510	2.16832	1.29391e-20	1.08911e-18	up	1442	K00626 acetyl-CoA C-acetyltransferase [EC:2.3.1.9] | (RefSeq) acetyl-CoA acetyltransferase, cytosolic 1-like isoform X1 (A)	ko00071: Fatty acid degradation; ko00280: Valine, leucine and isoleucine degradation; ko00310: Lysine degradation; ko00380: Tryptophan metabolism; ko00620: Pyruvate metabolism; ko00630: Glyoxylate and dicarboxylate metabolism; ko00650: Butanoate metabolism; ko00900: Terpenoid backbone biosynthesis; ko01100: Metabolic pathways; ko01110: Biosynthesis of secondary metabolites; ko01200: Carbon metabo…	PREDICTED: acetyl-CoA acetyltransferase, cytosolic 1-like isoform X2 [Vigna angularis]	THIC1_ARATH RecName: Full=Acetyl-CoA acetyltransferase, cytosolic 1; EC=2.3.1.9; AltName: Full=Cytosolic acetoacetyl-CoA thiolase 1; Short=Thiolase 1; AltName: Full=Protein EMBRYO DEFECTIVE 1276;	A0A0S3RA13_PHAAN SubName: Full=Uncharacterized protein {ECO:0000313|EMBL:BAT77294.1};	Acetyl-CoA acetyltransferase	GO:0005829,cytosol; GO:0005777,peroxisome; GO:0005886,plasma membrane; GO:0009536,plastid; GO:0003985,acetyl-CoA C-acetyltransferase activity; GO:0046872,metal ion binding; GO:0006635,fatty acid beta-oxidation; GO:0008299,isoprenoid biosynthetic process; GO:0009846,pollen germination; GO:0009860,pollen tube growth; GO:0016125,sterol metabolic process; GO:0003674,molecular_function; GO:0003824,cat…	Thiolase, N-terminal domain	--	--	--
12h1_transcript_18594	11.76	18.39	19.22	0	0	0	451	646	695	0	0	0	-11.7545	1.31943e-20	1.10654e-18	down	2329	K00276 primary-amine oxidase [EC:1.4.3.21] | (RefSeq) primary amine oxidase-like (A)	ko00260: Glycine, serine and threonine metabolism; ko00350: Tyrosine metabolism; ko00360: Phenylalanine metabolism; ko00410: beta-Alanine metabolism; ko00950: Isoquinoline alkaloid biosynthesis; ko00960: Tropane, piperidine and pyridine alkaloid biosynthesis; ko01100: Metabolic pathways; ko01110: Biosynthesis of secondary metabolites	PREDICTED: primary amine oxidase-like [Vigna angularis]	AMO_PEA RecName: Full=Primary amine oxidase; EC=1.4.3.21 {ECO:0000250|UniProtKB:P12807}; AltName: Full=Amine oxidase [copper-containing]; Flags: Precursor;	A0A4D6LNW7_VIGUN RecName: Full=Amine oxidase {ECO:0000256|RuleBase:RU000672}; EC=1.4.3.- {ECO:0000256|RuleBase:RU000672};	Copper amine oxidase	GO:0052595,aliphatic-amine oxidase activity; GO:0052594,aminoacetone:oxygen oxidoreductase(deaminating) activity; GO:0005507,copper ion binding; GO:0052597,diamine oxidase activity; GO:0052596,phenethylamine:oxygen oxidoreductase (deaminating) activity; GO:0008131,primary amine oxidase activity; GO:0048038,quinone binding; GO:0052593,tryptamine:oxygen oxidoreductase (deaminating) activity; GO:000…	Copper amine oxidase, enzyme domain	--	--	--
12h1_transcript_3611	8.7	6.19	12.05	0	0	0	609	397	794	0	0	0	-11.7267	1.43448e-20	1.19865e-18	down	4030	K20222 importin-5 | (RefSeq) LOW QUALITY PROTEIN: importin-5-like (A)	ko03013: Nucleocytoplasmic transport	importin-5 [Vigna radiata var. radiata]	TNPO1_ARATH RecName: Full=Transportin-1; Short=AtTRN1; AltName: Full=Importin beta-2; AltName: Full=Karyopherin beta-2;	A0A4D6M956_VIGUN SubName: Full=Importin subunit beta-1 {ECO:0000313|EMBL:QCD97353.1};	Karyopherin (importin) beta 3	GO:0005737,cytoplasm; GO:0005829,cytosol; GO:0005654,nucleoplasm; GO:0005634,nucleus; GO:0061608,nuclear import signal receptor activity; GO:0008139,nuclear localization sequence binding; GO:0031267,small GTPase binding; GO:0051170,import into nucleus; GO:0035280,miRNA loading onto RISC involved in gene silencing by miRNA; GO:0006606,protein import into nucleus; GO:0003674,molecular_function; GO:…	Importin repeat	--	--	--
12h1_transcript_22862	4.23	3.1	3.12	12.13	14.24	12.64	134	90	93	350	416	367	1.79018	1.48662e-20	1.23772e-18	up	1966	--	--	--	--	--	--	--	--	--	--	--
12h1_transcript_28014	123.26	188.96	167.73	11.91	15.11	23.44	2690	3778	3450	237	305	469	-3.37867	1.54922e-20	1.28374e-18	down	1438	--	--	hypothetical protein LR48_Vigan03g190900 [Vigna angularis]	PNSB2_ARATH RecName: Full=Photosynthetic NDH subunit of subcomplex B 2, chloroplastic {ECO:0000303|PubMed:21785130}; Short=Protein PnsB2 {ECO:0000303|PubMed:21785130}; AltName: Full=NAD(P)H DEHYDROGENASE SUBUNIT 45 {ECO:0000303|PubMed:18974055}; AltName: Full=NDH-DEPENDENT CYCLIC ELECTRON FLOW 2 {ECO:0000303|PubMed:18785996}; Flags: Precursor;	A0A0L9U7A3_PHAAN SubName: Full=Uncharacterized protein {ECO:0000313|EMBL:KOM38527.1};	--	GO:0009534,chloroplast thylakoid; GO:0009535,chloroplast thylakoid membrane; GO:0005737,cytoplasm; GO:0010598,NAD(P)H dehydrogenase complex (plastoquinone); GO:0030246,carbohydrate binding; GO:0047938,glucose-6-phosphate 1-epimerase activity; GO:0005975,carbohydrate metabolic process; GO:0009773,photosynthetic electron transport in photosystem I; GO:0003674,molecular_function; GO:0005488,binding;…	--	--	--	--
12h1_transcript_29989	63.49	50.54	66.58	18.39	23.11	22.54	1119	816	1106	296	377	365	-1.60521	1.55854e-20	1.28374e-18	down	1212	K22369 epoxide hydrolase 4 [EC:3.3.-.-] | (RefSeq) alpha/beta-hydrolase (A)	--	PREDICTED: 2-hydroxy-6-oxononadienedioate/2-hydroxy-6-oxononatrienedioate hydrolase-like isoform X1 [Vigna angularis]	--	A0A4D6KYB7_VIGUN SubName: Full=2-succinyl-6-hydroxy-2 {ECO:0000313|EMBL:QCD81753.1};	Predicted hydrolase/acyltransferase (alpha/beta hydrolase superfamily)	GO:0003824,catalytic activity; GO:0003674,molecular_function	alpha/beta hydrolase fold	--	--	--
12h1_transcript_28655	90.81	61.17	85.69	314.04	300.54	238.78	1916	1182	1703	6047	5864	4627	1.73883	1.55865e-20	1.28374e-18	up	1399	K12173 BRCA1-A complex subunit BRE | (RefSeq) BRISC and BRCA1-A complex member 2 (A)	ko03440: Homologous recombination	hypothetical protein VIGAN_03292800 [Vigna angularis var. angularis]	THLP1_ARATH RecName: Full=Thaumatin-like protein 1 {ECO:0000303|PubMed:15988566}; Short=AtTLP1 {ECO:0000303|PubMed:15988566}; Flags: Precursor;	A0A4D6MD45_VIGUN SubName: Full=Dihydropteroate synthase {ECO:0000313|EMBL:QCD98733.1};	--	GO:0005576,extracellular region; GO:0006952,defense response; GO:0009617,response to bacterium; GO:0009723,response to ethylene; GO:0006950,response to stress; GO:0008150,biological_process; GO:0050896,response to stimulus; GO:0009605,response to external stimulus; GO:0009607,response to biotic stimulus; GO:0043207,response to external biotic stimulus; GO:0044419,biological process involved in in…	Thaumatin family	--	--	--
12h1_transcript_21580	5.69	6.28	6.33	19	19.96	17.88	191	193	200	581	618	550	1.5157	1.62252e-20	1.33157e-18	up	2068	K07936 GTP-binding nuclear protein Ran | (RefSeq) GTP-binding nuclear protein Ran1B (A)	ko03008: Ribosome biogenesis in eukaryotes; ko03013: Nucleocytoplasmic transport; ko03250: Viral life cycle - HIV-1	PREDICTED: putative nuclease HARBI1 [Vigna angularis]	ALPL_ARATH RecName: Full=Protein ALP1-like {ECO:0000305}; EC=3.1.-.-;	A0A0L9V0U2_PHAAN RecName: Full=DDE Tnp4 domain-containing protein {ECO:0000259|Pfam:PF13359};	Predicted transposase	GO:0005634,nucleus; GO:0046872,metal ion binding; GO:0004518,nuclease activity; GO:0003674,molecular_function; GO:0005488,binding; GO:0043167,ion binding; GO:0043169,cation binding; GO:0003824,catalytic activity; GO:0016787,hydrolase activity; GO:0016788,hydrolase activity, acting on ester bonds; GO:0005575,cellular_component; GO:0005622,intracellular anatomical structure; GO:0043226,organelle; G…	DDE superfamily endonuclease	--	--	--
12h1_transcript_16955	1.67	0.92	0.77	10.86	12.86	10.2	68	34	29	405	486	383	3.25378	2.02254e-20	1.65395e-18	up	2471	K00122 formate dehydrogenase [EC:1.17.1.9] | (RefSeq) formate dehydrogenase 1, mitochondrial-like (A)	ko00630: Glyoxylate and dicarboxylate metabolism; ko01100: Metabolic pathways; ko01200: Carbon metabolism	formate dehydrogenase [Phaseolus vulgaris]	FDH2_ORYSJ RecName: Full=Formate dehydrogenase 2, mitochondrial {ECO:0000255|HAMAP-Rule:MF_03210}; Short=FDH 2 {ECO:0000255|HAMAP-Rule:MF_03210}; EC=1.17.1.9 {ECO:0000255|HAMAP-Rule:MF_03210}; AltName: Full=NAD-dependent formate dehydrogenase 2 {ECO:0000255|HAMAP-Rule:MF_03210}; Flags: Precursor;	A0A4D6M2Z2_VIGUN RecName: Full=Formate dehydrogenase, mitochondrial {ECO:0000256|HAMAP-Rule:MF_03210}; Short=FDH {ECO:0000256|HAMAP-Rule:MF_03210}; EC=1.17.1.9 {ECO:0000256|HAMAP-Rule:MF_03210}; AltName: Full=NAD-dependent formate dehydrogenase {ECO:0000256|HAMAP-Rule:MF_03210};	Glyoxylate/hydroxypyruvate reductase (D-isomer-specific 2-hydroxy acid dehydrogenase superfamily)	GO:0009507,chloroplast; GO:0009326,formate dehydrogenase complex; GO:0005739,mitochondrion; GO:0008863,formate dehydrogenase (NAD+) activity; GO:0051287,NAD binding; GO:0016616,oxidoreductase activity, acting on the CH-OH group of donors, NAD or NADP as acceptor; GO:0042183,formate catabolic process; GO:0003674,molecular_function; GO:0003824,catalytic activity; GO:0016491,oxidoreductase activity;…	D-isomer specific 2-hydroxyacid dehydrogenase, NAD binding domain	--	--	--
12h1_transcript_30559	46.36	120.42	76.16	1386.02	1330.88	1716.82	735	1751	1139	20099	19564	25059	4.04737	2.04864e-20	1.66935e-18	up	1118	K09753 cinnamoyl-CoA reductase [EC:1.2.1.44] | (RefSeq) cinnamoyl-CoA reductase 1-like (A)	ko00940: Phenylpropanoid biosynthesis; ko01100: Metabolic pathways; ko01110: Biosynthesis of secondary metabolites	CPRD14 protein [Vigna unguiculata]	PAR1_ROSHC RecName: Full=Phenylacetaldehyde reductase {ECO:0000303|PubMed:20650544}; EC=1.1.1.- {ECO:0000269|PubMed:20650544}; AltName: Full=2-phenylethanol synthase {ECO:0000305};	P93700_VIGUN SubName: Full=CPRD14 protein {ECO:0000313|EMBL:BAA12161.1};	Flavonol reductase/cinnamoyl-CoA reductase	GO:0016491,oxidoreductase activity; GO:0003674,molecular_function; GO:0003824,catalytic activity	3-beta hydroxysteroid dehydrogenase/isomerase family	--	--	--
12h1_transcript_30526	271.35	650.09	378.59	33.32	17.46	20.81	4298	9434	5652	482	256	303	-4.32458	2.2071e-20	1.79212e-18	down	1116	K09872 aquaporin PIP | (RefSeq) hypothetical protein (A)	--	plasma membrane intrinsic protein [Vigna unguiculata]	PIP28_ARATH RecName: Full=Probable aquaporin PIP2-8; AltName: Full=Plasma membrane intrinsic protein 2-8; Short=AtPIP2;8; AltName: Full=Plasma membrane intrinsic protein 3b; Short=PIP3b;	A0A1U8YNJ3_VIGUN SubName: Full=Plasma membrane intrinsic protein {ECO:0000313|EMBL:AMR70508.1};	Aquaporin (major intrinsic protein family)	GO:0016021,integral component of membrane; GO:0005886,plasma membrane; GO:0009506,plasmodesma; GO:0005773,vacuole; GO:0015250,water channel activity; GO:0009737,response to abscisic acid; GO:0003674,molecular_function; GO:0005215,transporter activity; GO:0005372,water transmembrane transporter activity; GO:0015267,channel activity; GO:0015318,inorganic molecular entity transmembrane transporter a…	Major intrinsic protein	--	--	--
12h1_transcript_30172	240.47	351.62	275.88	68.72	51.36	58.65	4108	5503	4442	1072	812	920	-2.40691	2.43753e-20	1.97226e-18	down	1183	K03428 magnesium-protoporphyrin O-methyltransferase [EC:2.1.1.11] | (RefSeq) magnesium protoporphyrin IX methyltransferase, chloroplastic (A)	ko00860: Porphyrin metabolism; ko01100: Metabolic pathways; ko01110: Biosynthesis of secondary metabolites	PREDICTED: magnesium protoporphyrin IX methyltransferase, chloroplastic [Vigna angularis]	CHLM_ARATH RecName: Full=Magnesium protoporphyrin IX methyltransferase, chloroplastic; EC=2.1.1.11; Flags: Precursor;	A0A4D6L976_VIGUN SubName: Full=Magnesium-protoporphyrin O-methyltransferase {ECO:0000313|EMBL:QCD84954.1};	Methyltransferases	GO:0009507,chloroplast; GO:0009941,chloroplast envelope; GO:0031969,chloroplast membrane; GO:0009534,chloroplast thylakoid; GO:0009535,chloroplast thylakoid membrane; GO:0005829,cytosol; GO:0046406,magnesium protoporphyrin IX methyltransferase activity; GO:0008168,methyltransferase activity; GO:0015995,chlorophyll biosynthetic process; GO:0032259,methylation; GO:0003674,molecular_function; GO:000…	Magnesium-protoporphyrin IX methyltransferase C-terminus	--	--	--
12h1_transcript_11840	2.28	1.52	1.79	8.2	8.82	7.1	113	69	83	372	405	324	2.00954	2.57855e-20	2.07903e-18	up	2945	K14493 gibberellin receptor GID1 [EC:3.-.-.-] | (RefSeq) gibberellin receptor GID1B-like (A)	ko04075: Plant hormone signal transduction	PREDICTED: gibberellin receptor GID1B-like [Vigna angularis]	GID1B_ARATH RecName: Full=Gibberellin receptor GID1B; EC=3.-.-.-; AltName: Full=AtCXE14; AltName: Full=Carboxylesterase 14; AltName: Full=GID1-like protein 2; AltName: Full=Protein GA INSENSITIVE DWARF 1B; Short=AtGID1B;	A0A4D6MAY4_VIGUN SubName: Full=Gibberellin receptor GID1 {ECO:0000313|EMBL:QCD97571.1};	Arylacetamide deacetylase	GO:0005737,cytoplasm; GO:0005634,nucleus; GO:0010331,gibberellin binding; GO:0016787,hydrolase activity; GO:0048444,floral organ morphogenesis; GO:0048530,fruit morphogenesis; GO:0010476,gibberellin mediated signaling pathway; GO:0010629,negative regulation of gene expression; GO:1905516,positive regulation of fertilization; GO:0009939,positive regulation of gibberellic acid mediated signaling pa…	alpha/beta hydrolase fold	--	--	--
12h1_transcript_26107	8.03	10.47	5.62	83.42	87.42	156.4	211	252	139	1998	2121	3771	3.64428	2.7836e-20	2.23651e-18	up	1677	K13263 isoflavone 7-O-glucosyltransferase [EC:2.4.1.170] | (RefSeq) UDP-glycosyltransferase 2-like (A)	ko00943: Isoflavonoid biosynthesis; ko01110: Biosynthesis of secondary metabolites	UDP-glycosyltransferase 1 [Vigna radiata var. radiata]	UGT1_PUEML RecName: Full=UDP-glycosyltransferase 1 {ECO:0000303|PubMed:24700248}; Short=PlUGT1 {ECO:0000303|PubMed:24700248}; EC=2.4.1.170 {ECO:0000269|PubMed:24700248}; AltName: Full=Glycosyltransferase UGT88E12 {ECO:0000303|PubMed:24700248}; AltName: Full=UDP-glucose:isoflavone 7-O-glucosyltransferase KGT1 {ECO:0000312|EMBL:AGZ84545.1};	A0A4D6M295_VIGUN RecName: Full=Glycosyltransferase {ECO:0000256|RuleBase:RU362057}; EC=2.4.1.- {ECO:0000256|RuleBase:RU362057};	UDP-glucuronosyl and UDP-glucosyl transferase	GO:0050004,isoflavone 7-O-glucosyltransferase activity; GO:0003674,molecular_function; GO:0003824,catalytic activity; GO:0008194,UDP-glycosyltransferase activity; GO:0016740,transferase activity; GO:0016757,transferase activity, transferring glycosyl groups; GO:0016758,transferase activity, transferring hexosyl groups; GO:0035251,UDP-glucosyltransferase activity; GO:0046527,glucosyltransferase ac…	UDP-glucoronosyl and UDP-glucosyl transferase	--	--	--
12h1_transcript_6798	13.53	12.22	13.54	2.55	2.25	3.65	810	670	763	139	124	200	-2.33083	3.02188e-20	2.4195e-18	down	3482	K05387 glutamate receptor, ionotropic, plant | (RefSeq) glutamate receptor 3.3 (A)	--	PREDICTED: glutamate receptor 3.3 [Vigna angularis]	GLR33_ARATH RecName: Full=Glutamate receptor 3.3 {ECO:0000303|PubMed:11379626}; Short=AtGLR3.3 {ECO:0000303|PubMed:11379626}; AltName: Full=Glutamate receptor-like protein 3.3 {ECO:0000303|PubMed:12082126}; AltName: Full=Ligand-gated ion channel 3.3 {ECO:0000303|PubMed:11379626}; Flags: Precursor;	A0A4D6NSY8_VIGUN RecName: Full=Glutamate receptor {ECO:0000256|PIRNR:PIRNR037090};	Glutamate-gated kainate-type ion channel receptor subunit GluR5 and related subunits	GO:0016021,integral component of membrane; GO:0005886,plasma membrane; GO:0005262,calcium channel activity; GO:0008066,glutamate receptor activity; GO:0015276,ligand-gated ion channel activity; GO:0038023,signaling receptor activity; GO:0006816,calcium ion transport; GO:0019722,calcium-mediated signaling; GO:0007267,cell-cell signaling; GO:0071230,cellular response to amino acid stimulus; GO:0050…	Receptor family ligand binding region	--	--	--
12h1_transcript_30550	19.36	33.92	28.96	222.31	249.76	349.98	304	489	429	3197	3641	5066	3.19311	3.07127e-20	2.45051e-18	up	1111	K13422 transcription factor MYC2 | (RefSeq) transcription factor MYC3-like isoform X1 (A)	ko04016: MAPK signaling pathway - plant; ko04075: Plant hormone signal transduction	PREDICTED: transcription factor bHLH35 [Vigna angularis]	BH035_ARATH RecName: Full=Transcription factor bHLH35; AltName: Full=Basic helix-loop-helix protein 35; Short=AtbHLH35; Short=bHLH 35; AltName: Full=Transcription factor EN 41; AltName: Full=bHLH transcription factor bHLH035;	A0A0L9UAY2_PHAAN RecName: Full=BHLH domain-containing protein {ECO:0000259|PROSITE:PS50888};	--	GO:0005634,nucleus; GO:0003700,DNA-binding transcription factor activity; GO:0046983,protein dimerization activity; GO:0043565,sequence-specific DNA binding; GO:0006355,regulation of transcription, DNA-templated; GO:0003674,molecular_function; GO:0140110,transcription regulator activity; GO:0005488,binding; GO:0005515,protein binding; GO:0003676,nucleic acid binding; GO:0003677,DNA binding; GO:00…	Helix-loop-helix DNA-binding domain	bHLH	TF	bHLH
12h1_transcript_27543	73.8	60.14	84.68	12.46	12.93	6.6	1754	1309	1896	270	284	144	-2.88942	3.41322e-20	2.71392e-18	down	1542	K09286 EREBP-like factor | (RefSeq) ethylene-responsive transcription factor RAP2-4-like (A)	--	ethylene-responsive transcription factor ERF061 [Vigna radiata var. radiata]	ERF61_ARATH RecName: Full=Ethylene-responsive transcription factor ERF061;	A0A4D6LTJ4_VIGUN SubName: Full=EREBP-like factor {ECO:0000313|EMBL:QCD91718.1};	--	GO:0005634,nucleus; GO:0003677,DNA binding; GO:0003700,DNA-binding transcription factor activity; GO:0009873,ethylene-activated signaling pathway; GO:0010200,response to chitin; GO:0003674,molecular_function; GO:0003676,nucleic acid binding; GO:0005488,binding; GO:0097159,organic cyclic compound binding; GO:1901363,heterocyclic compound binding; GO:0140110,transcription regulator activity; GO:000…	AP2 domain	AP2/ERF-ERF	TF	AP2/ERF->AP2/ERF-ERF
12h1_transcript_24803	8.04	8.01	3.41	63.3	75.79	72.57	228	208	91	1641	1990	1893	3.33673	3.44866e-20	2.73265e-18	up	1793	K23136 fraxetin 5-hydroxylase [EC:1.14.14.164] | (RefSeq) uncharacterized LOC105769156 (A)	ko00999: Biosynthesis of various plant secondary metabolites; ko01110: Biosynthesis of secondary metabolites	cytochrome P450 CYP82D47 [Vigna radiata var. radiata]	C82A4_SOYBN RecName: Full=Cytochrome P450 82A4; EC=1.14.-.-; AltName: Full=Cytochrome P450 CP9;	A0A4D6NRU6_VIGUN SubName: Full=Cytochrome P450 {ECO:0000313|EMBL:QCE16573.1};	Cytochrome P450 CYP2 subfamily	GO:0016020,membrane; GO:0020037,heme binding; GO:0005506,iron ion binding; GO:0004497,monooxygenase activity; GO:0016705,oxidoreductase activity, acting on paired donors, with incorporation or reduction of molecular oxygen; GO:0098542,defense response to other organism; GO:0003674,molecular_function; GO:0005488,binding; GO:0046906,tetrapyrrole binding; GO:0097159,organic cyclic compound binding; …	Cytochrome P450	--	--	--
12h1_transcript_24162	1.72	0.74	1.72	20.92	17.91	14.86	51	20	48	564	489	403	3.57832	4.71831e-20	3.72584e-18	up	1854	K01188 beta-glucosidase [EC:3.2.1.21] | (RefSeq) cyanogenic beta-glucosidase-like (A)	ko00460: Cyanoamino acid metabolism; ko00500: Starch and sucrose metabolism; ko00999: Biosynthesis of various plant secondary metabolites; ko01100: Metabolic pathways; ko01110: Biosynthesis of secondary metabolites	cyanogenic beta-glucosidase [Vigna radiata var. radiata]	BGL12_ORYSI RecName: Full=Beta-glucosidase 12 {ECO:0000305}; EC=3.2.1.21 {ECO:0000305}; Flags: Precursor;	A0A4D6LIM6_VIGUN SubName: Full=Beta-glucosidase {ECO:0000313|EMBL:QCD88437.1};	Beta-glucosidase, lactase phlorizinhydrolase, and related proteins	GO:0005576,extracellular region; GO:0008422,beta-glucosidase activity; GO:0102483,scopolin beta-glucosidase activity; GO:0005975,carbohydrate metabolic process; GO:0003674,molecular_function; GO:0003824,catalytic activity; GO:0004553,hydrolase activity, hydrolyzing O-glycosyl compounds; GO:0015926,glucosidase activity; GO:0016787,hydrolase activity; GO:0016798,hydrolase activity, acting on glycos…	Glycosyl hydrolase family 1	--	--	--
12h1_transcript_25757	55.26	63.18	53.02	17.26	12.17	16.11	1403	1470	1268	399	285	375	-2.03325	4.99248e-20	3.92884e-18	down	1630	K23538 ELMO domain-containing protein | (RefSeq) uncharacterized protein LOC114165443 (A)	--	uncharacterized protein LOC106772960 [Vigna radiata var. radiata]	--	A0A4D6MXH7_VIGUN SubName: Full=Calycin-like {ECO:0000313|EMBL:QCE04849.1};	--	--	--	--	--	--
12h1_transcript_10135	8.12	14.18	17.55	0	0	0	424	677	862	0	0	0	-11.8924	5.14293e-20	4.03342e-18	down	3070	K20184 vacuolar protein sorting-associated protein 41 | (RefSeq) vacuolar protein sorting-associated protein 41 homolog (A)	--	PREDICTED: vacuolar protein sorting-associated protein 41 homolog [Vigna angularis]	VPS41_SOLLC RecName: Full=Vacuolar protein sorting-associated protein 41 homolog;	A0A4D6LHM7_VIGUN RecName: Full=Vacuolar protein sorting-associated protein 41 homolog {ECO:0000256|PIRNR:PIRNR028921};	Vacuolar assembly/sorting protein VPS41	GO:0030897,HOPS complex; GO:0005770,late endosome; GO:0009267,cellular response to starvation; GO:0034058,endosomal vesicle fusion; GO:0009630,gravitropism; GO:0016236,macroautophagy; GO:0006623,protein targeting to vacuole; GO:0006950,response to stress; GO:0007154,cell communication; GO:0008150,biological_process; GO:0009605,response to external stimulus; GO:0009987,cellular process; GO:0009991…	Region in Clathrin and VPS	--	--	--
12h1_transcript_32923	7.8	12.97	6.75	111.8	166.31	157.83	22	34	18	302	460	431	3.92857	5.17492e-20	4.04471e-18	up	421	K00276 primary-amine oxidase [EC:1.4.3.21] | (RefSeq) primary amine oxidase-like (A)	ko00260: Glycine, serine and threonine metabolism; ko00350: Tyrosine metabolism; ko00360: Phenylalanine metabolism; ko00410: beta-Alanine metabolism; ko00950: Isoquinoline alkaloid biosynthesis; ko00960: Tropane, piperidine and pyridine alkaloid biosynthesis; ko01100: Metabolic pathways; ko01110: Biosynthesis of secondary metabolites	primary amine oxidase [Vigna radiata var. radiata]	AMO_ARATH RecName: Full=Primary amine oxidase; EC=1.4.3.21 {ECO:0000250|UniProtKB:P46883}; AltName: Full=Amine oxidase [copper-containing]; Flags: Precursor;	A0A4D6M2S3_VIGUN RecName: Full=Amine oxidase {ECO:0000256|RuleBase:RU000672}; EC=1.4.3.- {ECO:0000256|RuleBase:RU000672};	Copper amine oxidase	GO:0052595,aliphatic-amine oxidase activity; GO:0052594,aminoacetone:oxygen oxidoreductase(deaminating) activity; GO:0005507,copper ion binding; GO:0052596,phenethylamine:oxygen oxidoreductase (deaminating) activity; GO:0008131,primary amine oxidase activity; GO:0048038,quinone binding; GO:0052593,tryptamine:oxygen oxidoreductase (deaminating) activity; GO:0009738,abscisic acid-activated signalin…	--	--	--	--
12h1_transcript_31908	15.55	13.63	15.28	100.22	78.39	144.57	161	129	149	951	755	1381	2.76308	5.32517e-20	4.14803e-18	up	822	K00873 pyruvate kinase [EC:2.7.1.40] | (RefSeq) pyruvate kinase isozyme A, chloroplastic-like isoform X1 (A)	ko00010: Glycolysis / Gluconeogenesis; ko00620: Pyruvate metabolism; ko01100: Metabolic pathways; ko01110: Biosynthesis of secondary metabolites; ko01200: Carbon metabolism; ko01230: Biosynthesis of amino acids	PREDICTED: uncharacterized protein LOC108324217 [Vigna angularis]	--	A0A0L9U0J4_PHAAN SubName: Full=Uncharacterized protein {ECO:0000313|EMBL:KOM36192.1};	--	GO:0016021,integral component of membrane; GO:0005575,cellular_component; GO:0016020,membrane; GO:0031224,intrinsic component of membrane; GO:0110165,cellular anatomical entity	--	--	--	--
12h1_transcript_1287	0	0	0	7.47	7.85	4.81	0	0	0	572	608	370	11.3908	5.63699e-20	4.37609e-18	up	4791	K11671 nuclear factor related to kappa-B-binding protein | (RefSeq) uncharacterized protein LOC114185398 (A)	--	hypothetical protein VIGAN_07056100 [Vigna angularis var. angularis]	--	A0A4D6N915_VIGUN SubName: Full=Nuclear factor related to kappa-B-binding protein {ECO:0000313|EMBL:QCE09284.1};	R-kappa-B and related transcription factors	GO:0031011,Ino80 complex; GO:0000228,nuclear chromosome; GO:0000785,chromatin; GO:0005575,cellular_component; GO:0005622,intracellular anatomical structure; GO:0005634,nucleus; GO:0005694,chromosome; GO:0031974,membrane-enclosed lumen; GO:0031981,nuclear lumen; GO:0032991,protein-containing complex; GO:0033202,DNA helicase complex; GO:0043226,organelle; GO:0043227,membrane-bounded organelle; GO:0…	--	--	--	--
12h1_transcript_16094	24.35	27.41	26.83	9.27	7.07	8.37	1011	1042	1049	350	270	318	-1.79323	5.81199e-20	4.49676e-18	down	2497	--	--	uncharacterized protein LOC106762517 isoform X1 [Vigna radiata var. radiata]	--	A0A4D6N7F1_VIGUN SubName: Full=Uncharacterized protein {ECO:0000313|EMBL:QCE08791.1};	--	--	Protein of unknown function (DUF3754)	--	--	--
12h1_transcript_5120	0	0	0	11.15	6.54	11.48	0	0	0	658	390	682	11.5587	5.91058e-20	4.55769e-18	up	3751	K15728 phosphatidate phosphatase LPIN [EC:3.1.3.4] | (RefSeq) phosphatidate phosphatase PAH1-like isoform X1 (A)	ko00561: Glycerolipid metabolism; ko00564: Glycerophospholipid metabolism; ko01100: Metabolic pathways; ko01110: Biosynthesis of secondary metabolites	PREDICTED: phosphatidate phosphatase PAH2-like isoform X1 [Vigna angularis]	PAH2_ARATH RecName: Full=Phosphatidate phosphatase PAH2; EC=3.1.3.4; AltName: Full=Phosphatidic acid phosphohydrolase 2; Short=AtPAH2;	A0A4D6NVF4_VIGUN SubName: Full=LNS2/PITP protein {ECO:0000313|EMBL:QCE16539.1};	Protein involved in plasmid maintenance/nuclear protein involved in lipid metabolism	GO:0048046,apoplast; GO:0005829,cytosol; GO:0008195,phosphatidate phosphatase activity; GO:0044255,cellular lipid metabolic process; GO:0016036,cellular response to phosphate starvation; GO:0019375,galactolipid biosynthetic process; GO:0006629,lipid metabolic process; GO:0008654,phospholipid biosynthetic process; GO:0003674,molecular_function; GO:0003824,catalytic activity; GO:0016787,hydrolase a…	LNS2 (Lipin/Ned1/Smp2)	--	--	--
12h1_transcript_31325	228.32	549.25	455.57	20.02	14.25	6.18	3094	6820	5820	248	179	77	-5.0766	6.09226e-20	4.68208e-18	down	993	K03564 thioredoxin-dependent peroxiredoxin [EC:1.11.1.24] | (RefSeq) peroxiredoxin Q, chloroplastic (A)	--	PREDICTED: peroxiredoxin Q, chloroplastic [Vigna angularis]	PRXQ_POPJC RecName: Full=Peroxiredoxin Q, chloroplastic; EC=1.11.1.24 {ECO:0000250|UniProtKB:Q9LU86}; AltName: Full=Thioredoxin peroxidase; AltName: Full=Thioredoxin-dependent peroxiredoxin Q {ECO:0000305}; Flags: Precursor;	A0A4D6KW61_VIGUN RecName: Full=Thioredoxin-dependent peroxiredoxin {ECO:0000256|ARBA:ARBA00013017}; EC=1.11.1.24 {ECO:0000256|ARBA:ARBA00013017};	Alkyl hydroperoxide reductase, thiol specific antioxidant and related enzymes	GO:0009543,chloroplast thylakoid lumen; GO:0004601,peroxidase activity; GO:0003674,molecular_function; GO:0003824,catalytic activity; GO:0016209,antioxidant activity; GO:0016491,oxidoreductase activity; GO:0016684,oxidoreductase activity, acting on peroxide as acceptor; GO:0005575,cellular_component; GO:0005622,intracellular anatomical structure; GO:0005737,cytoplasm; GO:0009507,chloroplast; GO:0…	AhpC/TSA family	--	--	--
12h1_transcript_23635	419.46	425.33	317.54	68.7	70.7	104.67	12747	11837	9089	1903	1983	2917	-2.36417	6.3411e-20	4.85707e-18	down	1898	K14272 glutamate--glyoxylate aminotransferase [EC:2.6.1.4 2.6.1.2 2.6.1.44] | (RefSeq) glutamate--glyoxylate aminotransferase 2 (A)	ko00220: Arginine biosynthesis; ko00250: Alanine, aspartate and glutamate metabolism; ko00260: Glycine, serine and threonine metabolism; ko00630: Glyoxylate and dicarboxylate metabolism; ko00710: Carbon fixation in photosynthetic organisms; ko01100: Metabolic pathways; ko01110: Biosynthesis of secondary metabolites; ko01200: Carbon metabolism; ko01210: 2-Oxocarboxylic acid metabolism; ko01230: Bi…	hypothetical protein VIGAN_10094100 [Vigna angularis var. angularis]	GGT2_ARATH RecName: Full=Glutamate--glyoxylate aminotransferase 2; Short=AtGGT2; EC=2.6.1.4; AltName: Full=Alanine aminotransferase GGT2; EC=2.6.1.2; AltName: Full=Alanine--glyoxylate aminotransferase GGT2; EC=2.6.1.44; AltName: Full=Alanine-2-oxoglutarate aminotransferase 2; EC=2.6.1.-;	A0A4D6LP19_VIGUN SubName: Full=Alanine transaminase {ECO:0000313|EMBL:QCD90672.1};	Alanine aminotransferase	GO:0009507,chloroplast; GO:0009570,chloroplast stroma; GO:0005829,cytosol; GO:0005739,mitochondrion; GO:0005777,peroxisome; GO:0008453,alanine-glyoxylate transaminase activity; GO:0047958,glycine:2-oxoglutarate aminotransferase activity; GO:0004021,L-alanine:2-oxoglutarate aminotransferase activity; GO:0003729,mRNA binding; GO:0030170,pyridoxal phosphate binding; GO:0009058,biosynthetic process; …	Aminotransferase class I and II	--	--	--
12h1_transcript_24387	63.07	51	59.98	7.8	13.26	6.41	1827	1353	1636	205	354	170	-2.78367	6.70055e-20	5.11535e-18	down	1822	--	--	PREDICTED: protein MID1-COMPLEMENTING ACTIVITY 1-like [Vigna angularis]	MCAC1_ARATH RecName: Full=Protein MID1-COMPLEMENTING ACTIVITY 1;	A0A0L9TBU7_PHAAN SubName: Full=Uncharacterized protein {ECO:0000313|EMBL:KOM28095.1};	--	GO:0005887,integral component of plasma membrane; GO:0005262,calcium channel activity; GO:0006816,calcium ion transport; GO:0033500,carbohydrate homeostasis; GO:0071260,cellular response to mechanical stimulus; GO:0007231,osmosensory signaling pathway; GO:0003674,molecular_function; GO:0005215,transporter activity; GO:0005216,ion channel activity; GO:0005261,cation channel activity; GO:0008324,ca…	PLAC8 family	--	--	--
12h1_transcript_32768	1177.27	1028.63	482.85	11.28	11.98	1.26	5417	4346	2101	47	51	5	-6.90118	8.40147e-20	6.39263e-18	down	512	K01673 carbonic anhydrase [EC:4.2.1.1] | (RefSeq) carbonic anhydrase, chloroplastic isoform X1 (A)	ko00910: Nitrogen metabolism; ko01100: Metabolic pathways	PREDICTED: carbonic anhydrase, chloroplastic isoform X1 [Vigna angularis]	CAHC_PEA RecName: Full=Carbonic anhydrase, chloroplastic; EC=4.2.1.1; AltName: Full=Carbonate dehydratase; Contains: RecName: Full=Carbonic anhydrase, 27 kDa isoform; Contains: RecName: Full=Carbonic anhydrase, 25 kDa isoform; Flags: Precursor;	A0A1S3V378_VIGRR RecName: Full=Carbonic anhydrase {ECO:0000256|ARBA:ARBA00012925, ECO:0000256|RuleBase:RU003956}; EC=4.2.1.1 {ECO:0000256|ARBA:ARBA00012925, ECO:0000256|RuleBase:RU003956}; AltName: Full=Carbonate dehydratase {ECO:0000256|RuleBase:RU003956};	Predicted carbonic anhydrase involved in protection against oxidative damage	GO:0009570,chloroplast stroma; GO:0004089,carbonate dehydratase activity; GO:0008270,zinc ion binding; GO:0015976,carbon utilization; GO:0003674,molecular_function; GO:0003824,catalytic activity; GO:0016829,lyase activity; GO:0016835,carbon-oxygen lyase activity; GO:0016836,hydro-lyase activity; GO:0005488,binding; GO:0043167,ion binding; GO:0043169,cation binding; GO:0046872,metal ion binding; G…	--	--	--	--
12h1_transcript_26655	2.55	3.91	2.05	41.87	80.65	135.39	63	88	47	942	1838	3066	4.80556	8.74655e-20	6.63324e-18	up	1591	K13457 disease resistance protein RPM1 | (RefSeq) uncharacterized protein sll1770 (A)	ko04626: Plant-pathogen interaction	protein ACTIVITY OF BC1 COMPLEX KINASE 7, chloroplastic [Vigna radiata var. radiata]	AB1K7_ARATH RecName: Full=Protein ACTIVITY OF BC1 COMPLEX KINASE 7, chloroplastic {ECO:0000303|PubMed:22694836}; Short=ABC1-LIKE KINASE 7 {ECO:0000303|PubMed:22694836}; EC=2.7.11.1 {ECO:0000250|UniProtKB:Q9MA15}; AltName: Full=Salt-induced ABC1 kinase 1, chloroplastic {ECO:0000303|PubMed:24117441}; Short=AtSIA1 {ECO:0000303|PubMed:24117441}; Flags: Precursor;	A0A4D6MMM5_VIGUN RecName: Full=ABC1 domain-containing protein {ECO:0000259|Pfam:PF03109};	Predicted unusual protein kinase	GO:0009535,chloroplast thylakoid membrane; GO:0016021,integral component of membrane; GO:0010287,plastoglobule; GO:0005524,ATP binding; GO:0004672,protein kinase activity; GO:0106310,protein serine kinase activity; GO:0106311,protein threonine kinase activity; GO:0034599,cellular response to oxidative stress; GO:0055072,iron ion homeostasis; GO:0046467,membrane lipid biosynthetic process; GO:0080…	ABC1 family	--	--	--
12h1_transcript_29457	2.6	5.67	2.43	55.79	57.64	71.16	50	100	44	980	1026	1258	3.97477	1.07218e-19	8.1045e-18	up	1299	K00430 peroxidase [EC:1.11.1.7] | (RefSeq) peroxidase A2-like (A)	ko00940: Phenylpropanoid biosynthesis; ko01100: Metabolic pathways; ko01110: Biosynthesis of secondary metabolites	hypothetical protein VIGAN_05106400 [Vigna angularis var. angularis]	PER54_ARATH RecName: Full=Peroxidase 54; Short=Atperox P54; EC=1.11.1.7; AltName: Full=ATP29a; Flags: Precursor;	A0A0S3S4B6_PHAAN RecName: Full=Peroxidase {ECO:0000256|ARBA:ARBA00012313, ECO:0000256|RuleBase:RU362060}; EC=1.11.1.7 {ECO:0000256|ARBA:ARBA00012313, ECO:0000256|RuleBase:RU362060};	--	GO:0005576,extracellular region; GO:0005774,vacuolar membrane; GO:0020037,heme binding; GO:0046872,metal ion binding; GO:0004601,peroxidase activity; GO:0042744,hydrogen peroxide catabolic process; GO:0006979,response to oxidative stress; GO:0003674,molecular_function; GO:0005488,binding; GO:0046906,tetrapyrrole binding; GO:0097159,organic cyclic compound binding; GO:1901363,heterocyclic compound…	Peroxidase	--	--	--
12h1_transcript_4240	7.54	7.13	11.75	0	0.09	0	504	436	738	0	5	0	-8.47107	1.3441e-19	1.01266e-17	down	3856	--	--	uncharacterized protein LOC106768710 isoform X1 [Vigna radiata var. radiata]	--	A0A4D6L259_VIGUN SubName: Full=Uncharacterized protein {ECO:0000313|EMBL:QCD82583.1};	--	--	Plant protein of unknown function (DUF863)	--	--	--
12h1_transcript_31426	258.43	336.7	288.13	94.73	85.38	95.12	3300	3940	3469	1106	1011	1118	-1.80328	1.42109e-19	1.06717e-17	down	951	--	--	ycf3-interacting protein 1, chloroplastic [Vigna radiata var. radiata]	Y3IP1_TOBAC RecName: Full=Ycf3-interacting protein 1, chloroplastic {ECO:0000303|PubMed:20807881}; Flags: Precursor;	A0A1S3UVS3_VIGRR SubName: Full=ycf3-interacting protein 1, chloroplastic {ECO:0000313|RefSeq:XP_014509999.1};	--	GO:0009535,chloroplast thylakoid membrane; GO:0016021,integral component of membrane; GO:0048564,photosystem I assembly; GO:0080183,response to photooxidative stress; GO:0006091,generation of precursor metabolites and energy; GO:0008150,biological_process; GO:0008152,metabolic process; GO:0009987,cellular process; GO:0015979,photosynthesis; GO:0016043,cellular component organization; GO:0019684,p…	--	--	--	--
12h1_transcript_26968	86.91	74.61	95.8	20.77	11.1	14.2	2161	1699	2244	471	255	324	-2.59315	1.47438e-19	1.10358e-17	down	1601	K22683 aspartyl protease family protein [EC:3.4.23.-] | (RefSeq) protein ASPARTIC PROTEASE IN GUARD CELL 1 (A)	--	PREDICTED: probable aspartyl protease At4g16563 [Vigna angularis]	ASP63_ARATH RecName: Full=Probable aspartyl protease At4g16563 {ECO:0000305}; EC=3.4.23.- {ECO:0000305}; Flags: Precursor;	A0A4D6M9W5_VIGUN SubName: Full=Aspartyl protease family protein {ECO:0000313|EMBL:QCD98105.1};	Aspartyl protease	GO:0009505,plant-type cell wall; GO:0004190,aspartic-type endopeptidase activity; GO:0003674,molecular_function; GO:0003824,catalytic activity; GO:0004175,endopeptidase activity; GO:0008233,peptidase activity; GO:0016787,hydrolase activity; GO:0070001,aspartic-type peptidase activity; GO:0140096,catalytic activity, acting on a protein; GO:0005575,cellular_component; GO:0005618,cell wall; GO:00303…	Xylanase inhibitor C-terminal	--	--	--
12h1_transcript_11544	49.03	38.37	54.97	8.76	9.28	13.38	2459	1762	2596	400	429	615	-2.29042	1.55601e-19	1.1609e-17	down	2960	--	--	protein PLASTID MOVEMENT IMPAIRED 1 [Vigna radiata var. radiata]	PMI1_ARATH RecName: Full=Protein PLASTID MOVEMENT IMPAIRED 1 {ECO:0000303|PubMed:16113226};	A0A4D6LA29_VIGUN RecName: Full=C2 NT-type domain-containing protein {ECO:0000259|PROSITE:PS51840};	--	GO:0005829,cytosol; GO:0005634,nucleus; GO:0005886,plasma membrane; GO:1902265,abscisic acid homeostasis; GO:0009738,abscisic acid-activated signaling pathway; GO:0030048,actin filament-based movement; GO:0009903,chloroplast avoidance movement; GO:0009902,chloroplast relocation; GO:0031022,nuclear migration along microfilament; GO:0009787,regulation of abscisic acid-activated signaling pathway; G…	N-terminal C2 in EEIG1 and EHBP1 proteins	--	--	--
12h1_transcript_30180	107.04	125.03	100.62	345.44	392.35	436.76	1665	1782	1475	4910	5653	6248	1.70262	1.71508e-19	1.27543e-17	up	1101	K15095 (+)-neomenthol dehydrogenase [EC:1.1.1.208] | (RefSeq) (+)-neomenthol dehydrogenase-like (A)	ko00902: Monoterpenoid biosynthesis; ko01110: Biosynthesis of secondary metabolites	(+)-neomenthol dehydrogenase-like [Vigna radiata var. radiata]	SDR1_ARATH RecName: Full=(+)-neomenthol dehydrogenase {ECO:0000303|PubMed:18599651}; EC=1.1.1.- {ECO:0000269|PubMed:21169366}; EC=1.1.1.208 {ECO:0000269|PubMed:18599651}; AltName: Full=Menthone:neomenthol reductase; AltName: Full=Short-chain dehydrogenase/reductase 1; Short=AtSDR1;	A0A4D6MMJ2_VIGUN SubName: Full=Carbonyl reductase {ECO:0000313|EMBL:QCE02780.1};	Dehydrogenases with different specificities (related to short-chain alcohol dehydrogenases)	GO:0005737,cytoplasm; GO:0016020,membrane; GO:0047501,(+)-neomenthol dehydrogenase activity; GO:0006952,defense response; GO:0003674,molecular_function; GO:0003824,catalytic activity; GO:0016491,oxidoreductase activity; GO:0016614,oxidoreductase activity, acting on CH-OH group of donors; GO:0016616,oxidoreductase activity, acting on the CH-OH group of donors, NAD or NADP as acceptor; GO:0006950,r…	short chain dehydrogenase	--	--	--
12h1_transcript_19345	17.53	12.25	14.73	51.48	82.35	78.4	653	417	516	1747	2830	2677	2.14801	1.79296e-19	1.32905e-17	up	2267	K01366 cathepsin H [EC:3.4.22.16] | (RefSeq) thiol protease aleurain-like (A)	--	PREDICTED: thiol protease aleurain-like [Vigna angularis]	CATB_MEDTR RecName: Full=Pro-cathepsin H {ECO:0000305}; AltName: Full=Cysteine protease {ECO:0000303|PubMed:23662629}; Contains: RecName: Full=Cathepsin H mini chain {ECO:0000305}; Contains: RecName: Full=Cathepsin H {ECO:0000305}; EC=3.4.22.16 {ECO:0000305}; Contains: RecName: Full=Cathepsin H heavy chain {ECO:0000305}; Contains: RecName: Full=Cathepsin H light chain {ECO:0000305}; Flags: Precur…	A0A4D6NLN4_VIGUN SubName: Full=Cathepsin H {ECO:0000313|EMBL:QCE13574.1};	Cysteine proteinase Cathepsin L	GO:0005615,extracellular space; GO:0005764,lysosome; GO:0004197,cysteine-type endopeptidase activity; GO:0051603,proteolysis involved in cellular protein catabolic process; GO:0003674,molecular_function; GO:0003824,catalytic activity; GO:0004175,endopeptidase activity; GO:0008233,peptidase activity; GO:0008234,cysteine-type peptidase activity; GO:0016787,hydrolase activity; GO:0140096,catalytic a…	Papain family cysteine protease	--	--	--
12h1_transcript_2124	21.45	13.39	27.94	1.57	2.77	1.44	1635	934	2005	108	194	100	-3.5645	1.85825e-19	1.37301e-17	down	4362	K05658 ATP-binding cassette, subfamily B (MDR/TAP), member 1 [EC:7.6.2.2] | (RefSeq) ABC transporter B family member 2-like (A)	ko02010: ABC transporters	PREDICTED: ABC transporter B family member 2-like isoform X1 [Vigna angularis]	AB2B_ARATH RecName: Full=ABC transporter B family member 2; Short=ABC transporter ABCB.2; Short=AtABCB2; AltName: Full=Multidrug resistance protein 2; AltName: Full=P-glycoprotein 2; Flags: Precursor;	A0A4D6LPI8_VIGUN SubName: Full=ATP-binding cassette {ECO:0000313|EMBL:QCD90799.1};	Multidrug/pheromone exporter, ABC superfamily	GO:0005829,cytosol; GO:0016021,integral component of membrane; GO:0005524,ATP binding; GO:0042626,ATPase-coupled transmembrane transporter activity; GO:0055085,transmembrane transport; GO:0000166,nucleotide binding; GO:0003674,molecular_function; GO:0005488,binding; GO:0017076,purine nucleotide binding; GO:0030554,adenyl nucleotide binding; GO:0032553,ribonucleotide binding; GO:0032555,purine rib…	ABC transporter transmembrane region	--	--	--
12h1_transcript_19544	10.87	12.84	19.24	0	0	0	401	433	668	0	0	0	-11.4888	1.92397e-19	1.41702e-17	down	2247	K13415 protein brassinosteroid insensitive 1 [EC:2.7.10.1 2.7.11.1] | (RefSeq) systemin receptor SR160-like (A)	ko04075: Plant hormone signal transduction	hypothetical protein VIGAN_02176700 [Vigna angularis var. angularis]	Y5830_ARATH RecName: Full=Probable inactive receptor kinase At5g58300; Flags: Precursor;	A0A4D6NQY9_VIGUN SubName: Full=Protein brassinosteroid insensitive 1 {ECO:0000313|EMBL:QCE15392.1};	--	GO:0016021,integral component of membrane; GO:0005886,plasma membrane; GO:0005524,ATP binding; GO:0004672,protein kinase activity; GO:0000166,nucleotide binding; GO:0003674,molecular_function; GO:0005488,binding; GO:0017076,purine nucleotide binding; GO:0030554,adenyl nucleotide binding; GO:0032553,ribonucleotide binding; GO:0032555,purine ribonucleotide binding; GO:0032559,adenyl ribonucleotide …	Protein kinase domain	--	--	--
12h1_transcript_27801	8.35	8.5	6.67	23.86	26.44	25.5	194	181	146	506	568	544	1.57504	2.00278e-19	1.47035e-17	up	1514	K14684 solute carrier family 25 (mitochondrial phosphate transporter), member 23/24/25/41 | (RefSeq) mitochondrial adenine nucleotide transporter ADNT1-like (A)	--	mitochondrial adenine nucleotide transporter ADNT1 [Vigna radiata var. radiata]	ADNT1_ARATH RecName: Full=Mitochondrial adenine nucleotide transporter ADNT1; AltName: Full=Adenine nucleotide transporter 1;	A0A4D6KR12_VIGUN SubName: Full=Solute carrier family 25 {ECO:0000313|EMBL:QCD77549.1};	Mitochondrial solute carrier protein	GO:0016021,integral component of membrane; GO:0005743,mitochondrial inner membrane; GO:0015297,antiporter activity; GO:0003674,molecular_function; GO:0005215,transporter activity; GO:0015291,secondary active transmembrane transporter activity; GO:0022804,active transmembrane transporter activity; GO:0022857,transmembrane transporter activity; GO:0005575,cellular_component; GO:0016020,membrane; GO…	Mitochondrial carrier protein	--	--	--
12h1_transcript_28867	22.67	31.08	24.01	5.46	4.98	4.44	473	594	472	104	96	85	-2.51222	2.0605e-19	1.50791e-17	down	1386	K01206 alpha-L-fucosidase [EC:3.2.1.51] | (RefSeq) alpha-L-fucosidase 3-like (A)	ko00511: Other glycan degradation	PREDICTED: GDSL esterase/lipase At1g09390 [Vigna angularis]	GDL2_ARATH RecName: Full=GDSL esterase/lipase At1g09390; EC=3.1.1.-; AltName: Full=Extracellular lipase At1g09390; Flags: Precursor;	A0A4D6MCB1_VIGUN SubName: Full=Zeta-carotene desaturase {ECO:0000313|EMBL:QCD98400.1};	--	GO:0009570,chloroplast stroma; GO:0005576,extracellular region; GO:0016788,hydrolase activity, acting on ester bonds; GO:0016042,lipid catabolic process; GO:0003674,molecular_function; GO:0003824,catalytic activity; GO:0016787,hydrolase activity; GO:0006629,lipid metabolic process; GO:0008150,biological_process; GO:0008152,metabolic process; GO:0009056,catabolic process; GO:0044238,primary metabo…	GDSL-like Lipase/Acylhydrolase	--	--	--
12h1_transcript_19858	3.18	2.25	2.36	11.9	17.34	18.02	116	75	81	395	583	602	2.49415	2.06709e-19	1.50793e-17	up	2223	K01534 Zn2+/Cd2+-exporting ATPase [EC:7.2.2.12 7.2.2.21] | (RefSeq) cadmium/zinc-transporting ATPase HMA3-like (A)	--	PREDICTED: receptor-like cytosolic serine/threonine-protein kinase RBK2 isoform X1 [Vigna angularis]	RBK2_ARATH RecName: Full=Receptor-like cytosolic serine/threonine-protein kinase RBK2; EC=2.7.11.1; AltName: Full=Protein ROP BINDING PROTEIN KINASES 2;	A0A4D6N213_VIGUN SubName: Full=Serine/threonine-protein kinase PBS1 {ECO:0000313|EMBL:QCE06519.1};	Serine/threonine protein kinase	GO:0005737,cytoplasm; GO:0005634,nucleus; GO:0005524,ATP binding; GO:0051020,GTPase binding; GO:0106310,protein serine kinase activity; GO:0106311,protein threonine kinase activity; GO:0000166,nucleotide binding; GO:0003674,molecular_function; GO:0005488,binding; GO:0017076,purine nucleotide binding; GO:0030554,adenyl nucleotide binding; GO:0032553,ribonucleotide binding; GO:0032555,purine ribonu…	Protein kinase domain	--	--	--
12h1_transcript_13144	16.92	17.03	14.43	7.34	6.81	6.5	792	730	636	313	294	279	-1.34485	2.08105e-19	1.51331e-17	down	2781	K13429 chitin elicitor receptor kinase 1 | (GenBank) LysM receptor kinase K1B (A)	ko04626: Plant-pathogen interaction	lysM domain receptor-like kinase 3 isoform X1 [Vigna radiata var. radiata]	LYK3_ARATH RecName: Full=LysM domain receptor-like kinase 3; Short=LysM-containing receptor-like kinase 3; EC=2.7.11.-; Flags: Precursor;	A0A4D6MNM5_VIGUN SubName: Full=Chitin elicitor receptor kinase 1 {ECO:0000313|EMBL:QCE02311.1};	--	GO:0016021,integral component of membrane; GO:0005886,plasma membrane; GO:0005524,ATP binding; GO:0004674,protein serine/threonine kinase activity; GO:0009738,abscisic acid-activated signaling pathway; GO:0006952,defense response; GO:0050832,defense response to fungus; GO:0045087,innate immune response; GO:0031348,negative regulation of defense response; GO:0009789,positive regulation of abscisic…	Protein tyrosine kinase	--	--	--
12h1_transcript_21789	0	0	0	13.57	13.45	21.24	0	0	0	412	413	648	11.3246	2.10692e-19	1.52729e-17	up	2055	K22379 E3 ubiquitin-protein ligase RNFT1 [EC:2.3.2.27] | (RefSeq) RING finger and transmembrane domain-containing protein 1 (A)	--	PREDICTED: RING finger and transmembrane domain-containing protein 1 [Vigna angularis]	HRD1_ORYSJ RecName: Full=ERAD-associated E3 ubiquitin-protein ligase HRD1 {ECO:0000305}; EC=2.3.2.27 {ECO:0000305}; AltName: Full=RING-type E3 ubiquitin transferase HRD1 {ECO:0000305};	A0A4D6NE89_VIGUN SubName: Full=E3 ubiquitin-protein ligase synoviolin {ECO:0000313|EMBL:QCE12150.1};	Uncharacterized conserved protein	GO:0005789,endoplasmic reticulum membrane; GO:0016021,integral component of membrane; GO:0046872,metal ion binding; GO:0016740,transferase activity; GO:0016567,protein ubiquitination; GO:0003674,molecular_function; GO:0005488,binding; GO:0043167,ion binding; GO:0043169,cation binding; GO:0003824,catalytic activity; GO:0006464,cellular protein modification process; GO:0006807,nitrogen compound met…	Zinc finger, C3HC4 type (RING finger)	--	--	--
12h1_transcript_8361	1.32	0.9	0.89	7.07	7.5	10.89	74	46	47	364	391	565	2.94507	2.2654e-19	1.637e-17	up	3309	K01006 pyruvate, orthophosphate dikinase [EC:2.7.9.1] | (RefSeq) pyruvate, phosphate dikinase, chloroplastic-like (A)	ko00010: Glycolysis / Gluconeogenesis; ko00620: Pyruvate metabolism; ko00710: Carbon fixation in photosynthetic organisms; ko01100: Metabolic pathways; ko01110: Biosynthesis of secondary metabolites; ko01200: Carbon metabolism	PREDICTED: pyruvate, phosphate dikinase 2 [Vigna angularis]	PPDK_MESCR RecName: Full=Pyruvate, phosphate dikinase, chloroplastic; EC=2.7.9.1 {ECO:0000250|UniProtKB:P11155}; AltName: Full=Pyruvate, orthophosphate dikinase; Flags: Precursor;	A0A4D6KP98_VIGUN RecName: Full=Pyruvate, phosphate dikinase {ECO:0000256|ARBA:ARBA00011994, ECO:0000256|PIRNR:PIRNR000853}; EC=2.7.9.1 {ECO:0000256|ARBA:ARBA00011994, ECO:0000256|PIRNR:PIRNR000853};	--	GO:0009507,chloroplast; GO:0005524,ATP binding; GO:0016301,kinase activity; GO:0046872,metal ion binding; GO:0050242,pyruvate, phosphate dikinase activity; GO:0015979,photosynthesis; GO:0006090,pyruvate metabolic process; GO:0000166,nucleotide binding; GO:0003674,molecular_function; GO:0005488,binding; GO:0017076,purine nucleotide binding; GO:0030554,adenyl nucleotide binding; GO:0032553,ribonucl…	PEP-utilising enzyme, TIM barrel domain	--	--	--
12h1_transcript_10901	11.54	11.35	34.66	0	0	0	590	531	1670	0	0	0	-12.3851	2.46601e-19	1.77638e-17	down	3016	K03028 26S proteasome regulatory subunit N1 | (RefSeq) 26S proteasome non-ATPase regulatory subunit 2 homolog A (A)	ko03050: Proteasome	hypothetical protein PHAVU_011G124300g [Phaseolus vulgaris]	PSD2A_ARATH RecName: Full=26S proteasome non-ATPase regulatory subunit 2 homolog A; AltName: Full=26S proteasome regulatory subunit RPN1a; Short=AtRPN1a; AltName: Full=26S proteasome regulatory subunit S2 homolog A;	A0A4D6LGC6_VIGUN RecName: Full=26S proteasome non-ATPase regulatory subunit 2 homolog {ECO:0000256|PIRNR:PIRNR015965};	26S proteasome regulatory complex, subunit RPN1/PSMD2	GO:0005737,cytoplasm; GO:0005829,cytosol; GO:0005739,mitochondrion; GO:0005634,nucleus; GO:0005886,plasma membrane; GO:0009506,plasmodesma; GO:0000502,proteasome complex; GO:0008540,proteasome regulatory particle, base subcomplex; GO:0034515,proteasome storage granule; GO:0030234,enzyme regulator activity; GO:0043130,ubiquitin binding; GO:0045087,innate immune response; GO:0043161,proteasome-medi…	RPN1/RPN2 N-terminal domain	--	--	--
12h1_transcript_28547	34.74	41.03	60.47	282.69	278.33	332.75	747	809	1226	5553	5540	6578	2.59051	2.49082e-19	1.78864e-17	up	1422	K00430 peroxidase [EC:1.11.1.7] | (RefSeq) peroxidase E5-like (A)	ko00940: Phenylpropanoid biosynthesis; ko01100: Metabolic pathways; ko01110: Biosynthesis of secondary metabolites	PREDICTED: peroxidase E5-like [Vigna angularis]	PER22_ARATH RecName: Full=Peroxidase 22; Short=Atperox P22; EC=1.11.1.7; AltName: Full=ATPEa; AltName: Full=Basic peroxidase E; Flags: Precursor;	A0A0S3S4A6_PHAAN RecName: Full=Peroxidase {ECO:0000256|ARBA:ARBA00012313, ECO:0000256|RuleBase:RU362060}; EC=1.11.1.7 {ECO:0000256|ARBA:ARBA00012313, ECO:0000256|RuleBase:RU362060};	--	GO:0005576,extracellular region; GO:0099503,secretory vesicle; GO:0005773,vacuole; GO:0020037,heme binding; GO:0046872,metal ion binding; GO:0004601,peroxidase activity; GO:0042744,hydrogen peroxide catabolic process; GO:0006979,response to oxidative stress; GO:0010043,response to zinc ion; GO:0003674,molecular_function; GO:0005488,binding; GO:0046906,tetrapyrrole binding; GO:0097159,organic cycl…	Peroxidase	--	--	--
12h1_transcript_10245	0	0	0	7.76	17.62	11.27	0	0	0	373	859	546	11.5853	2.82325e-19	2.02104e-17	up	3108	K05359 arogenate/prephenate dehydratase [EC:4.2.1.91 4.2.1.51] | (RefSeq) arogenate dehydratase/prephenate dehydratase 2, chloroplastic-like isoform X1 (A)	ko00400: Phenylalanine, tyrosine and tryptophan biosynthesis; ko01100: Metabolic pathways; ko01110: Biosynthesis of secondary metabolites; ko01230: Biosynthesis of amino acids	PREDICTED: transcriptional regulator ATRX-like [Vigna angularis]	MSH6_ARATH RecName: Full=DNA mismatch repair protein MSH6; Short=AtMSH6; AltName: Full=MutS protein homolog 6;	A0A4D6NTP2_VIGUN SubName: Full=Sister chromatid cohesion protein PDS5 {ECO:0000313|EMBL:QCE16301.1};	Sister chromatid cohesion complex Cohesin, subunit PDS5	GO:0032300,mismatch repair complex; GO:0032301,MutSalpha complex; GO:0005524,ATP binding; GO:0008094,DNA-dependent ATPase activity; GO:0003684,damaged DNA binding; GO:0000400,four-way junction DNA binding; GO:0030983,mismatched DNA binding; GO:0036297,interstrand cross-link repair; GO:0043570,maintenance of DNA repeat elements; GO:0000710,meiotic mismatch repair; GO:0006298,mismatch repair; GO:00…	Fungal specific transcription factor domain	--	--	--
12h1_transcript_28669	27.36	27.9	25.26	56.59	60.95	60.74	575	537	500	1085	1184	1172	1.03235	2.83675e-19	2.0244e-17	up	1394	K12835 ATP-dependent RNA helicase DDX42 [EC:3.6.4.13] | (RefSeq) DEAD-box ATP-dependent RNA helicase 24 isoform X1 (A)	ko03040: Spliceosome	PREDICTED: probable WRKY transcription factor 23 [Vigna angularis]	WRK48_ARATH RecName: Full=Probable WRKY transcription factor 48; AltName: Full=WRKY DNA-binding protein 48;	A0A0L9TXK4_PHAAN RecName: Full=WRKY transcription factor {ECO:0000256|PIRNR:PIRNR038130};	--	GO:0005634,nucleus; GO:0003677,DNA binding; GO:0003700,DNA-binding transcription factor activity; GO:0000976,transcription regulatory region sequence-specific DNA binding; GO:0042742,defense response to bacterium; GO:0045893,positive regulation of transcription, DNA-templated; GO:0009617,response to bacterium; GO:0010200,response to chitin; GO:0003674,molecular_function; GO:0003676,nucleic acid b…	WRKY DNA -binding domain	WRKY	TF	WRKY
12h1_transcript_18800	15.36	40.65	15.66	0	0	0	557	1351	535	0	0	0	-12.227	2.87806e-19	2.04752e-17	down	2216	K01102 pyruvate dehydrogenase phosphatase [EC:3.1.3.43] | (RefSeq) probable protein phosphatase 2C 46 (A)	--	probable protein phosphatase 2C 46 [Vigna radiata var. radiata]	P2C46_ARATH RecName: Full=Probable protein phosphatase 2C 46; Short=AtPP2C46; EC=3.1.3.16; Flags: Precursor;	A0A4D6KZL4_VIGUN RecName: Full=Protein-serine/threonine phosphatase {ECO:0000256|ARBA:ARBA00013081}; EC=3.1.3.16 {ECO:0000256|ARBA:ARBA00013081};	Protein phosphatase 2C/pyruvate dehydrogenase (lipoamide) phosphatase	GO:0005886,plasma membrane; GO:0046872,metal ion binding; GO:0106306,protein serine phosphatase activity; GO:0106307,protein threonine phosphatase activity; GO:0003674,molecular_function; GO:0005488,binding; GO:0043167,ion binding; GO:0043169,cation binding; GO:0003824,catalytic activity; GO:0004721,phosphoprotein phosphatase activity; GO:0004722,protein serine/threonine phosphatase activity; GO:…	Protein phosphatase 2C	--	--	--
12h1_transcript_25458	395.58	388.25	499.92	169.17	161.29	162	10697	9615	12734	4171	4028	4019	-1.50118	3.90613e-19	2.76182e-17	down	1718	K05350 beta-glucosidase [EC:3.2.1.21] | (RefSeq) beta-glucosidase 44-like (A)	ko00460: Cyanoamino acid metabolism; ko00500: Starch and sucrose metabolism; ko00999: Biosynthesis of various plant secondary metabolites; ko01100: Metabolic pathways; ko01110: Biosynthesis of secondary metabolites	beta-glucosidase 44 [Vigna radiata var. radiata]	BGL44_ARATH RecName: Full=Beta-glucosidase 44; Short=AtBGLU44; EC=3.2.1.21; Flags: Precursor;	A0A1S3V951_VIGRR SubName: Full=beta-glucosidase 44 {ECO:0000313|RefSeq:XP_014514732.1};	Beta-glucosidase, lactase phlorizinhydrolase, and related proteins	GO:0005618,cell wall; GO:0022626,cytosolic ribosome; GO:0005576,extracellular region; GO:0009505,plant-type cell wall; GO:0080081,4-methylumbelliferyl-beta-D-glucopyranoside beta-glucosidase activity; GO:0047668,amygdalin beta-glucosidase activity; GO:0080083,beta-gentiobiose beta-glucosidase activity; GO:0008422,beta-glucosidase activity; GO:0004567,beta-mannosidase activity; GO:0080079,cellobio…	Glycosyl hydrolase family 1	--	--	--
12h1_transcript_28544	102.5	127.3	117.26	24.97	27.96	35.73	2209	2513	2381	491	557	707	-2.09076	3.95874e-19	2.79043e-17	down	1423	K01673 carbonic anhydrase [EC:4.2.1.1] | (RefSeq) carbonic anhydrase 2-like (A)	ko00910: Nitrogen metabolism; ko01100: Metabolic pathways	carbonic anhydrase 2 isoform X2 [Vigna radiata var. radiata]	CAHC_TOBAC RecName: Full=Carbonic anhydrase, chloroplastic; EC=4.2.1.1; AltName: Full=Carbonate dehydratase; Flags: Precursor;	A0A4D6LRM9_VIGUN RecName: Full=Carbonic anhydrase {ECO:0000256|ARBA:ARBA00012925, ECO:0000256|RuleBase:RU003956}; EC=4.2.1.1 {ECO:0000256|ARBA:ARBA00012925, ECO:0000256|RuleBase:RU003956}; AltName: Full=Carbonate dehydratase {ECO:0000256|RuleBase:RU003956};	Predicted carbonic anhydrase involved in protection against oxidative damage	GO:0009570,chloroplast stroma; GO:0004089,carbonate dehydratase activity; GO:0008270,zinc ion binding; GO:0015976,carbon utilization; GO:0003674,molecular_function; GO:0003824,catalytic activity; GO:0016829,lyase activity; GO:0016835,carbon-oxygen lyase activity; GO:0016836,hydro-lyase activity; GO:0005488,binding; GO:0043167,ion binding; GO:0043169,cation binding; GO:0046872,metal ion binding; G…	Carbonic anhydrase	--	--	--
12h1_transcript_31002	295.06	425.65	289.31	72.98	74.45	83.81	4168	5510	3853	942	974	1089	-2.25174	4.97326e-19	3.49482e-17	down	1024	K02961 small subunit ribosomal protein S17 | (RefSeq) 30S ribosomal protein S17, chloroplastic (A)	ko03010: Ribosome	PREDICTED: 30S ribosomal protein S17, chloroplastic [Vigna angularis]	RR17_ARATH RecName: Full=30S ribosomal protein S17, chloroplastic; AltName: Full=CS17; Flags: Precursor;	A0A4D6N6R7_VIGUN RecName: Full=30S ribosomal protein S17, chloroplastic {ECO:0000256|ARBA:ARBA00013565};	Predicted mitochondrial/chloroplast ribosomal protein S17	GO:0009507,chloroplast; GO:0009941,chloroplast envelope; GO:0009570,chloroplast stroma; GO:0009534,chloroplast thylakoid; GO:0005739,mitochondrion; GO:0000312,plastid small ribosomal subunit; GO:0003729,mRNA binding; GO:0019843,rRNA binding; GO:0003735,structural constituent of ribosome; GO:0032544,plastid translation; GO:0003674,molecular_function; GO:0003676,nucleic acid binding; GO:0003723,RNA…	Ribosomal protein S17	--	--	--
12h1_transcript_31071	19.54	13.08	25.66	118.75	182.73	194.71	277	170	343	1543	2407	2547	2.98697	5.05606e-19	3.54217e-17	up	1029	K01061 carboxymethylenebutenolidase [EC:3.1.1.45] | (RefSeq) endo-1,3;1,4-beta-D-glucanase-like (A)	ko01100: Metabolic pathways	PREDICTED: endo-1,3;1,4-beta-D-glucanase-like [Vigna angularis]	E134_MAIZE RecName: Full=Endo-1,3;1,4-beta-D-glucanase; EC=3.2.1.-; Flags: Precursor;	A0A4D6NAK0_VIGUN SubName: Full=Carboxymethylenebutenolidase {ECO:0000313|EMBL:QCE09145.1};	Predicted hydrolase related to dienelactone hydrolase	GO:0005576,extracellular region; GO:0016787,hydrolase activity; GO:0003674,molecular_function; GO:0003824,catalytic activity; GO:0005575,cellular_component; GO:0110165,cellular anatomical entity	Dienelactone hydrolase family	--	--	--
12h1_transcript_22765	11.16	8.95	9.6	28.63	24.72	23.4	354	260	287	828	724	681	1.25882	5.53457e-19	3.85391e-17	up	1970	K01369 legumain [EC:3.4.22.34] | (RefSeq) vacuolar-processing enzyme (A)	--	vacuolar-processing enzyme [Vigna radiata var. radiata]	VPE2_PHAVU RecName: Full=Vacuolar-processing enzyme; EC=3.4.22.-; AltName: Full=Pv-VPE; Flags: Precursor;	A0A4D6KT74_VIGUN SubName: Full=Legumain {ECO:0000313|EMBL:QCD81256.1};	Asparaginyl peptidases	GO:0004197,cysteine-type endopeptidase activity; GO:0051603,proteolysis involved in cellular protein catabolic process; GO:0003674,molecular_function; GO:0003824,catalytic activity; GO:0004175,endopeptidase activity; GO:0008233,peptidase activity; GO:0008234,cysteine-type peptidase activity; GO:0016787,hydrolase activity; GO:0140096,catalytic activity, acting on a protein; GO:0006508,proteolysis;…	Peptidase C13 family	--	--	--
12h1_transcript_26138	27.67	41.57	30.97	224.12	185.25	285.65	721	992	760	5325	4458	6828	2.66738	6.12794e-19	4.2542e-17	up	1665	K01188 beta-glucosidase [EC:3.2.1.21] | (RefSeq) beta-glucosidase 12 (A)	ko00460: Cyanoamino acid metabolism; ko00500: Starch and sucrose metabolism; ko00999: Biosynthesis of various plant secondary metabolites; ko01100: Metabolic pathways; ko01110: Biosynthesis of secondary metabolites	hypothetical protein PHAVU_005G007100g [Phaseolus vulgaris]	PGIP2_ARATH RecName: Full=Polygalacturonase inhibitor 2; AltName: Full=Polygalacturonase-inhibiting protein 2; Short=PGIP-2; Flags: Precursor;	A0A4D6M3J2_VIGUN SubName: Full=LRR receptor-like serine/threonine-protein kinase FLS2 {ECO:0000313|EMBL:QCD95417.1};	FOG: Leucine rich repeat	GO:0005618,cell wall; GO:0005576,extracellular region; GO:0016020,membrane; GO:0009505,plant-type cell wall; GO:0009506,plasmodesma; GO:0090353,polygalacturonase inhibitor activity; GO:0003674,molecular_function; GO:0004857,enzyme inhibitor activity; GO:0030234,enzyme regulator activity; GO:0098772,molecular function regulator; GO:0005575,cellular_component; GO:0030312,external encapsulating stru…	Leucine rich repeat	--	--	--
12h1_transcript_3707	5.33	18.37	23.65	0	0	0	366	1156	1530	0	0	0	-12.5541	6.26345e-19	4.33518e-17	down	3959	K00703 starch synthase [EC:2.4.1.21] | (RefSeq) starch synthase 3, chloroplastic/amyloplastic-like (A)	ko00500: Starch and sucrose metabolism; ko01100: Metabolic pathways; ko01110: Biosynthesis of secondary metabolites	starch synthase 3, chloroplastic/amyloplastic [Vigna radiata var. radiata]	SSY3_SOLTU RecName: Full=Soluble starch synthase 3, chloroplastic/amyloplastic; EC=2.4.1.21; AltName: Full=Soluble starch synthase III; Short=SS III; Flags: Precursor;	A0A4D6KL29_VIGUN SubName: Full=Starch synthase {ECO:0000313|EMBL:QCD77133.1};	--	GO:0009501,amyloplast; GO:0009507,chloroplast; GO:0033201,alpha-1,4-glucan synthase activity; GO:0004373,glycogen (starch) synthase activity; GO:2001070,starch binding; GO:0009011,starch synthase activity; GO:0019252,starch biosynthetic process; GO:0003674,molecular_function; GO:0003824,catalytic activity; GO:0016740,transferase activity; GO:0016757,transferase activity, transferring glycosyl gro…	Starch/carbohydrate-binding module (family 53)	--	--	--
12h1_transcript_28030	46.17	28.9	34.49	101.03	114.66	101.5	1050	602	739	2096	2410	2119	1.43253	7.4259e-19	5.12432e-17	up	1487	K16818 phospholipase A1 [EC:3.1.1.32] | (RefSeq) LOW QUALITY PROTEIN: phospholipase A(1) DAD1, chloroplastic-like (A)	ko00564: Glycerophospholipid metabolism; ko00592: alpha-Linolenic acid metabolism; ko01100: Metabolic pathways; ko01110: Biosynthesis of secondary metabolites	PREDICTED: lipase [Vigna angularis]	PLA16_ARATH RecName: Full=Phospholipase A1-Igamma2, chloroplastic {ECO:0000303|PubMed:15130548}; EC=3.1.1.- {ECO:0000269|PubMed:19527719}; AltName: Full=DAD1-like lipase 3 {ECO:0000303|PubMed:24430866}; Flags: Precursor;	A0A4D6KKB3_VIGUN SubName: Full=Triacylglycerol lipase {ECO:0000313|EMBL:QCD77010.1};	Predicted lipase	GO:0009507,chloroplast; GO:0047714,galactolipase activity; GO:0008970,phospholipase A1 activity; GO:0004620,phospholipase activity; GO:0004806,triglyceride lipase activity; GO:0016042,lipid catabolic process; GO:0003674,molecular_function; GO:0003824,catalytic activity; GO:0016298,lipase activity; GO:0016787,hydrolase activity; GO:0016788,hydrolase activity, acting on ester bonds; GO:0052689,carb…	Lipase (class 3)	--	--	--
12h1_transcript_27760	29.67	25.8	38.58	6.52	6.95	8.21	693	552	849	139	150	176	-2.23127	8.15621e-19	5.61142e-17	down	1520	K18823 soyasaponin III rhamnosyltransferase [EC:2.4.1.273] | (RefSeq) soyasaponin III rhamnosyltransferase (A)	--	PREDICTED: UDP-glycosyltransferase 91A1 [Vigna angularis]	U91A1_ARATH RecName: Full=UDP-glycosyltransferase 91A1; EC=2.4.1.-;	A0A4D6KYS1_VIGUN SubName: Full=Hydroquinone glucosyltransferase {ECO:0000313|EMBL:QCD81983.1};	UDP-glucuronosyl and UDP-glucosyl transferase	GO:0043231,intracellular membrane-bounded organelle; GO:0008194,UDP-glycosyltransferase activity; GO:0003674,molecular_function; GO:0003824,catalytic activity; GO:0016740,transferase activity; GO:0016757,transferase activity, transferring glycosyl groups; GO:0005575,cellular_component; GO:0005622,intracellular anatomical structure; GO:0043226,organelle; GO:0043227,membrane-bounded organelle; GO:0…	UDP-glucoronosyl and UDP-glucosyl transferase	--	--	--
12h1_transcript_23066	167.44	108.45	48.36	7.82	4.57	6.38	5238	3107	1425	223	132	183	-4.1982	8.21033e-19	5.6318e-17	down	1946	K09843 (+)-abscisic acid 8'-hydroxylase [EC:1.14.14.137] | (RefSeq) abscisic acid 8'-hydroxylase CYP707A2-like (A)	ko00906: Carotenoid biosynthesis; ko01110: Biosynthesis of secondary metabolites	abscisic acid 8'-hydroxylase 1 [Vigna radiata var. radiata]	ABAH2_SOLLC RecName: Full=Abscisic acid 8'-hydroxylase CYP707A2 {ECO:0000305}; Short=ABA 8'-hydroxylase CYP707A2 {ECO:0000305}; Short=SlCYP707A2 {ECO:0000303|PubMed:25039074}; EC=1.14.14.137 {ECO:0000250|UniProtKB:Q949P1}; AltName: Full=Cytochrome P450 707A2 {ECO:0000303|PubMed:25039074};	A0A4D6LTB4_VIGUN SubName: Full=Cytochrome P450 {ECO:0000313|EMBL:QCD91266.1};	Cytochrome P450 CYP4/CYP19/CYP26 subfamilies	GO:0016021,integral component of membrane; GO:0010295,(+)-abscisic acid 8'-hydroxylase activity; GO:0020037,heme binding; GO:0005506,iron ion binding; GO:0004497,monooxygenase activity; GO:0016491,oxidoreductase activity; GO:0016709,oxidoreductase activity, acting on paired donors, with incorporation or reduction of molecular oxygen, NAD(P)H as one donor, and incorporation of one atom of oxygen; …	Cytochrome P450	--	--	--
12h1_transcript_27657	443.31	785.5	726.22	91.15	52.75	74.71	10082	16362	15560	1891	1108	1559	-3.29494	8.37302e-19	5.7263e-17	down	1487	K00605 aminomethyltransferase [EC:2.1.2.10] | (RefSeq) aminomethyltransferase, mitochondrial (A)	ko00260: Glycine, serine and threonine metabolism; ko00630: Glyoxylate and dicarboxylate metabolism; ko00670: One carbon pool by folate; ko01100: Metabolic pathways; ko01110: Biosynthesis of secondary metabolites; ko01200: Carbon metabolism	aminomethyltransferase, mitochondrial [Vigna radiata var. radiata]	GCST_PEA RecName: Full=Aminomethyltransferase, mitochondrial; EC=2.1.2.10; AltName: Full=Glycine cleavage system T protein; Short=GCVT; Flags: Precursor;	A0A4D6KQC2_VIGUN RecName: Full=Aminomethyltransferase {ECO:0000256|RuleBase:RU003981}; EC=2.1.2.10 {ECO:0000256|RuleBase:RU003981}; AltName: Full=Glycine cleavage system T protein {ECO:0000256|RuleBase:RU003981};	Aminomethyl transferase	GO:0005960,glycine cleavage complex; GO:0005739,mitochondrion; GO:0004047,aminomethyltransferase activity; GO:0008483,transaminase activity; GO:0006546,glycine catabolic process; GO:0003674,molecular_function; GO:0003824,catalytic activity; GO:0008168,methyltransferase activity; GO:0016740,transferase activity; GO:0016741,transferase activity, transferring one-carbon groups; GO:0016769,transferas…	Aminomethyltransferase folate-binding domain	--	--	--
12h1_transcript_31856	824.5	1168.51	1088.83	189.75	118.16	190.82	7813	10151	9734	1647	1041	1668	-2.74709	8.89946e-19	6.06827e-17	down	774	K01092 myo-inositol-1(or 4)-monophosphatase [EC:3.1.3.25] | (RefSeq) phosphatase IMPL1, chloroplastic-like isoform X1 (A)	ko00562: Inositol phosphate metabolism; ko01100: Metabolic pathways; ko01110: Biosynthesis of secondary metabolites; ko04070: Phosphatidylinositol signaling system	hypothetical protein PHAVU_009G258500g [Phaseolus vulgaris]	CUT1B_ARATH RecName: Full=Protein CURVATURE THYLAKOID 1B, chloroplastic; AltName: Full=Photosystem I protein P; AltName: Full=Thylakoid membrane phosphoprotein 14 kDa; Flags: Precursor;	A0A4D6NHP4_VIGUN SubName: Full=Cyanobacterial aminoacyl-tRNA synthetase {ECO:0000313|EMBL:QCE13373.1};	--	GO:0009507,chloroplast; GO:0009941,chloroplast envelope; GO:0042644,chloroplast nucleoid; GO:0030093,chloroplast photosystem I; GO:0009534,chloroplast thylakoid; GO:0009535,chloroplast thylakoid membrane; GO:0005829,cytosol; GO:0009515,granal stacked thylakoid; GO:0016021,integral component of membrane; GO:0009508,plastid chromosome; GO:0009579,thylakoid; GO:0003677,DNA binding; GO:0019904,protei…	CAAD domains of cyanobacterial aminoacyl-tRNA synthetase	--	--	--
12h1_transcript_23437	27	36.68	38.51	7.52	5.09	5.7	827	1029	1111	210	144	160	-2.60872	9.08589e-19	6.17706e-17	down	1911	K13811 3'-phosphoadenosine 5'-phosphosulfate synthase [EC:2.7.7.4 2.7.1.25] | (RefSeq) ATP sulfurylase 2-like (A)	ko00230: Purine metabolism; ko00261: Monobactam biosynthesis; ko00450: Selenocompound metabolism; ko00920: Sulfur metabolism; ko01100: Metabolic pathways; ko01110: Biosynthesis of secondary metabolites	ATP sulfurylase 2 [Vigna radiata var. radiata]	APS2_ARATH RecName: Full=ATP sulfurylase 2; EC=2.7.7.4; Flags: Precursor;	A0A4D6LZT1_VIGUN RecName: Full=Sulfate adenylyltransferase {ECO:0000256|ARBA:ARBA00012391}; EC=2.7.7.4 {ECO:0000256|ARBA:ARBA00012391};	ATP sulfurylase (sulfate adenylyltransferase)	GO:0009507,chloroplast; GO:0009570,chloroplast stroma; GO:0005829,cytosol; GO:0005634,nucleus; GO:0004020,adenylylsulfate kinase activity; GO:0005524,ATP binding; GO:0004781,sulfate adenylyltransferase (ATP) activity; GO:0009970,cellular response to sulfate starvation; GO:0070814,hydrogen sulfide biosynthetic process; GO:0000103,sulfate assimilation; GO:0003674,molecular_function; GO:0003824,cata…	ATP-sulfurylase	--	--	--
12h1_transcript_363	7.78	4.73	3.11	0	0	0	805	448	302	0	0	0	-11.4815	9.15526e-19	6.20586e-17	down	5828	K03125 transcription initiation factor TFIID subunit 1 [EC:2.3.1.48 2.7.11.1] | (RefSeq) LOW QUALITY PROTEIN: transcription initiation factor TFIID subunit 1-like (A)	ko03022: Basal transcription factors	PREDICTED: transcription initiation factor TFIID subunit 1 isoform X2 [Vigna angularis]	TAF1_ARATH RecName: Full=Transcription initiation factor TFIID subunit 1; AltName: Full=TAFII250-A; AltName: Full=TBP-associated factor 1; Short=AtTAF1; AltName: Full=Transcription initiation factor TFIID subunit 1-A;	A0A4D6LR06_VIGUN SubName: Full=Transcription initiation factor TFIID subunit 1 {ECO:0000313|EMBL:QCD90913.1};	Transcription initiation factor TFIID, subunit TAF1	GO:0005669,transcription factor TFIID complex; GO:0016251,RNA polymerase II general transcription initiation factor activity; GO:0017025,TBP-class protein binding; GO:0006325,chromatin organization; GO:0009294,DNA mediated transformation; GO:0051123,RNA polymerase II preinitiation complex assembly; GO:0003674,molecular_function; GO:0140223,general transcription initiation factor activity; GO:0005…	Protein of unknown function (DUF3591)	--	--	--
12h1_transcript_19351	2.52	3.98	2.59	38.55	38.64	21.55	93	135	90	1305	1325	734	3.3148	9.84621e-19	6.65459e-17	up	2262	K04733 interleukin-1 receptor-associated kinase 4 [EC:2.7.11.1] | (RefSeq) 5'-AMP-activated protein kinase catalytic subunit alpha-1-like (A)	--	F-box/kelch-repeat protein At1g26930 [Vigna radiata var. radiata]	SKI11_ARATH RecName: Full=F-box/kelch-repeat protein SKIP11; AltName: Full=SKP1-interacting partner 11;	A0A4D6LPN1_VIGUN SubName: Full=Kelch-like protein 17 {ECO:0000313|EMBL:QCD90470.1};	FOG: Kelch repeat	GO:0005634,nucleus; GO:0016567,protein ubiquitination; GO:0006464,cellular protein modification process; GO:0006807,nitrogen compound metabolic process; GO:0008150,biological_process; GO:0008152,metabolic process; GO:0009987,cellular process; GO:0019538,protein metabolic process; GO:0032446,protein modification by small protein conjugation; GO:0036211,protein modification process; GO:0043170,macr…	Kelch motif	--	--	--
12h1_transcript_25506	48.17	41.57	54.52	12.16	14.82	8.94	1316	1040	1403	303	374	224	-2.12341	1.01705e-18	6.8536e-17	down	1733	K14684 solute carrier family 25 (mitochondrial phosphate transporter), member 23/24/25/41 | (RefSeq) adenine nucleotide transporter BT1, chloroplastic/mitochondrial-like (A)	--	adenine nucleotide transporter BT1, chloroplastic/mitochondrial [Vigna radiata var. radiata]	BRT1_ARATH RecName: Full=Adenine nucleotide transporter BT1, chloroplastic/mitochondrial; AltName: Full=Protein BRITTLE 1 homolog; Short=AtBT1; AltName: Full=Protein EMBRYO DEFECTIVE 104; AltName: Full=Protein EMBRYO DEFECTIVE 42; AltName: Full=Protein SODIUM HYPERSENSITIVE 1; Flags: Precursor;	A0A4D6L0E3_VIGUN SubName: Full=Solute carrier family 25 {ECO:0000313|EMBL:QCD80674.1};	Mitochondrial solute carrier protein	GO:0009507,chloroplast; GO:0009941,chloroplast envelope; GO:0009706,chloroplast inner membrane; GO:0016021,integral component of membrane; GO:0005743,mitochondrial inner membrane; GO:0005739,mitochondrion; GO:0005886,plasma membrane; GO:0009536,plastid; GO:0055085,transmembrane transport; GO:0006810,transport; GO:0008150,biological_process; GO:0009987,cellular process; GO:0051179,localization; GO…	Mitochondrial carrier protein	--	--	--
12h1_transcript_24726	2.37	4.63	2.34	34.4	34.16	35.99	67	121	62	895	900	943	3.35938	1.18213e-18	7.94272e-17	up	1800	K03327 multidrug resistance protein, MATE family | (RefSeq) protein DETOXIFICATION 16-like (A)	--	PREDICTED: protein DETOXIFICATION 16-like [Vigna angularis]	DTX16_ARATH RecName: Full=Protein DETOXIFICATION 16 {ECO:0000303|PubMed:11739388}; Short=AtDTX16 {ECO:0000303|PubMed:11739388}; AltName: Full=Multidrug and toxic compound extrusion protein 16 {ECO:0000305}; Short=MATE protein 16 {ECO:0000305};	A0A4D6LTC1_VIGUN RecName: Full=Protein DETOXIFICATION {ECO:0000256|RuleBase:RU004914}; AltName: Full=Multidrug and toxic compound extrusion protein {ECO:0000256|RuleBase:RU004914};	Uncharacterized membrane protein, predicted efflux pump	GO:0016021,integral component of membrane; GO:0016020,membrane; GO:0009536,plastid; GO:0005774,vacuolar membrane; GO:0015297,antiporter activity; GO:0022857,transmembrane transporter activity; GO:0042910,xenobiotic transmembrane transporter activity; GO:0009624,response to nematode; GO:0003674,molecular_function; GO:0005215,transporter activity; GO:0015291,secondary active transmembrane transport…	MatE	--	--	--
12h1_transcript_13138	58.71	35.72	53.01	10.45	7.13	11.54	2703	1506	2298	438	302	487	-2.44077	1.48006e-18	9.91551e-17	down	2740	K01738 cysteine synthase [EC:2.5.1.47] | (RefSeq) cysteine synthase (A)	ko00270: Cysteine and methionine metabolism; ko00920: Sulfur metabolism; ko01100: Metabolic pathways; ko01110: Biosynthesis of secondary metabolites; ko01200: Carbon metabolism; ko01230: Biosynthesis of amino acids	BTB/POZ domain-containing protein NPY1 isoform X1 [Vigna radiata var. radiata]	NPY1_ARATH RecName: Full=BTB/POZ domain-containing protein NPY1; AltName: Full=Protein ENHANCER OF PINOID; AltName: Full=Protein MACCHI-BOU 4; AltName: Full=Protein NAKED PINS IN YUC MUTANTS 1;	A0A4D6MHM6_VIGUN SubName: Full=Uncharacterized protein {ECO:0000313|EMBL:QCD99224.1};	--	GO:0005770,late endosome; GO:0005886,plasma membrane; GO:0045176,apical protein localization; GO:0010540,basipetal auxin transport; GO:0048825,cotyledon development; GO:0009908,flower development; GO:0010229,inflorescence development; GO:0009911,positive regulation of flower development; GO:0016567,protein ubiquitination; GO:0008104,protein localization; GO:0008150,biological_process; GO:0033036,…	NPH3 family	--	--	--
12h1_transcript_4170	16.04	10.45	12.89	4.61	4.16	3.33	1093	652	827	286	261	208	-1.80856	1.60201e-18	1.07014e-16	down	3926	K17964 leucine-rich PPR motif-containing protein, mitochondrial | (RefSeq) hypothetical protein (A)	--	PREDICTED: protein IQ-DOMAIN 14-like [Vigna angularis]	PP416_ARATH RecName: Full=Putative pentatricopeptide repeat-containing protein At5g43820;	A0A4D6LUG5_VIGUN RecName: Full=DUF4005 domain-containing protein {ECO:0000259|Pfam:PF13178};	FOG: PPR repeat	--	Protein of unknown function (DUF4005)	--	--	--
12h1_transcript_11284	16.73	15.53	15.16	8.02	7.86	6.37	852	724	727	372	369	297	-1.20843	1.67414e-18	1.11507e-16	down	3001	K13430 serine/threonine-protein kinase PBS1 [EC:2.7.11.1] | (RefSeq) serine/threonine-protein kinase PBS1 (A)	ko04626: Plant-pathogen interaction	receptor-like serine/threonine-protein kinase ALE2 isoform X2 [Vigna radiata var. radiata]	ALE2_ARATH RecName: Full=Receptor-like serine/threonine-protein kinase ALE2; EC=2.7.11.1; AltName: Full=Protein ABNORMAL LEAF SHAPE 2; Flags: Precursor;	A0A4D6MCL3_VIGUN SubName: Full=Serine/threonine-protein kinase PBS1 {ECO:0000313|EMBL:QCD97806.1};	Serine/threonine protein kinase	GO:0016021,integral component of membrane; GO:0005886,plasma membrane; GO:0005524,ATP binding; GO:0016301,kinase activity; GO:0106310,protein serine kinase activity; GO:0004674,protein serine/threonine kinase activity; GO:0106311,protein threonine kinase activity; GO:0030154,cell differentiation; GO:0090558,plant epidermis development; GO:1905393,plant organ formation; GO:0046777,protein autophos…	Protein tyrosine kinase	--	--	--
12h1_transcript_24698	13.24	12.44	9.72	37.25	32.8	35.27	379	326	262	972	867	926	1.46166	1.76278e-18	1.17072e-16	up	1803	K03320 ammonium transporter, Amt family | (RefSeq) ammonium transporter 2-like (A)	--	PREDICTED: ammonium transporter 2 [Vigna angularis]	AMT2_ARATH RecName: Full=Ammonium transporter 2; Short=AtAMT2;	A0A4D6NHC2_VIGUN RecName: Full=Ammonium transporter {ECO:0000256|RuleBase:RU362002};	Ammonia permease	GO:0005887,integral component of plasma membrane; GO:0005886,plasma membrane; GO:0009506,plasmodesma; GO:0008519,ammonium transmembrane transporter activity; GO:0015398,high-affinity secondary active ammonium transmembrane transporter activity; GO:0015696,ammonium transport; GO:0019740,nitrogen utilization; GO:0009624,response to nematode; GO:0003674,molecular_function; GO:0005215,transporter act…	Ammonium Transporter Family	--	--	--
12h1_transcript_15759	8.74	10.31	7.04	0	0	0	370	399	280	0	0	0	-10.9612	2.01401e-18	1.33372e-16	down	2542	K14638 solute carrier family 15 (peptide/histidine transporter), member 3/4 | (RefSeq) protein NRT1/ PTR FAMILY 5.10-like (A)	--	PREDICTED: protein NRT1/ PTR FAMILY 5.10-like [Vigna angularis]	PTR9_ARATH RecName: Full=Protein NRT1/ PTR FAMILY 5.10; Short=AtNPF5.10;	A0A4D6LKE1_VIGUN SubName: Full=Solute carrier family 15 {ECO:0000313|EMBL:QCD89047.1};	H+/oligopeptide symporter	GO:0016021,integral component of membrane; GO:0022857,transmembrane transporter activity; GO:0006857,oligopeptide transport; GO:0003674,molecular_function; GO:0005215,transporter activity; GO:0006810,transport; GO:0006811,ion transport; GO:0006820,anion transport; GO:0008150,biological_process; GO:0015833,peptide transport; GO:0042886,amide transport; GO:0051179,localization; GO:0051234,establish…	POT family	--	--	--
12h1_transcript_23644	2.47	3.45	4.34	29.74	30.19	47.95	75	96	124	823	846	1335	3.26914	2.09461e-18	1.37914e-16	up	1896	K13257 2-hydroxyisoflavanone synthase [EC:1.14.14.87] | (RefSeq) 2-hydroxyisoflavanone synthase (A)	ko00943: Isoflavonoid biosynthesis; ko01100: Metabolic pathways; ko01110: Biosynthesis of secondary metabolites	isoflavone synthase 1 [Vigna unguiculata]	C93C1_SOYBN RecName: Full=2-hydroxyisoflavanone synthase; EC=1.14.14.87 {ECO:0000250|UniProtKB:Q9SXS3}; AltName: Full=Cytochrome P450 93C1v2; AltName: Full=Isoflavone synthase 2;	B2MU03_VIGUN SubName: Full=Isoflavone synthase 1 {ECO:0000313|EMBL:ACC77194.1};	Cytochrome P450 CYP2 subfamily	GO:0005789,endoplasmic reticulum membrane; GO:0016021,integral component of membrane; GO:0043231,intracellular membrane-bounded organelle; GO:0016020,membrane; GO:0033770,2-hydroxyisoflavanone synthase activity; GO:0020037,heme binding; GO:0005506,iron ion binding; GO:0102668,liquiritigenin,NADPH:oxygen oxidoreductase activity; GO:0102604,naringenin,NADPH:oxygen oxidoreductase activity; GO:001670…	Cytochrome P450	--	--	--
12h1_transcript_3770	8.11	5.15	7.53	1.47	1.7	1.81	563	327	492	92	108	115	-2.17498	2.72133e-18	1.78667e-16	down	4001	K11438 type III protein arginine methyltransferase [EC:2.1.1.321] | (RefSeq) protein arginine N-methyltransferase 1.6 isoform X1 (A)	--	PREDICTED: protein arginine N-methyltransferase 1.6 isoform X3 [Vigna angularis]	ANM16_ARATH RecName: Full=Protein arginine N-methyltransferase 1.6; Short=AtPRMT16; Short=AtPRMT7; EC=2.1.1.-;	A0A4D6KMH6_VIGUN RecName: Full=Protein arginine N-methyltransferase {ECO:0000256|PIRNR:PIRNR036946}; EC=2.1.1.- {ECO:0000256|PIRNR:PIRNR036946};	Arginine N-methyltransferase	GO:0035241,protein-arginine omega-N monomethyltransferase activity; GO:0003674,molecular_function; GO:0003824,catalytic activity; GO:0008168,methyltransferase activity; GO:0008170,N-methyltransferase activity; GO:0008276,protein methyltransferase activity; GO:0008757,S-adenosylmethionine-dependent methyltransferase activity; GO:0016273,arginine N-methyltransferase activity; GO:0016274,protein-arg…	Methyltransferase domain	--	--	--
12h1_transcript_7507	12.77	11.5	15.3	4.42	5.09	4.39	746	615	842	235	274	235	-1.62857	3.14043e-18	2.05595e-16	down	3405	K24926 tetratricopeptide repeat protein 1 | (RefSeq) hypothetical protein (A)	--	protein PHOX1 [Vigna radiata var. radiata]	PHOX1_ARATH RecName: Full=Protein PHOX1 {ECO:0000303|PubMed:20856808}; AltName: Full=Protein MADB1 {ECO:0000303|PubMed:28096376}; AltName: Full=Putative myosin adapter B1 {ECO:0000303|PubMed:28096376};	A0A4D6NK26_VIGUN SubName: Full=Stress-induced-phosphoprotein 1 {ECO:0000313|EMBL:QCE13718.1};	Myosin assembly protein/sexual cycle protein and related proteins	GO:0030659,cytoplasmic vesicle membrane; GO:0080115,myosin XI tail binding; GO:0003674,molecular_function; GO:0005488,binding; GO:0005515,protein binding; GO:0008092,cytoskeletal protein binding; GO:0017022,myosin binding; GO:0032029,myosin tail binding; GO:0032036,myosin heavy chain binding; GO:0005575,cellular_component; GO:0005622,intracellular anatomical structure; GO:0005737,cytoplasm; GO:00…	PB1 domain	--	--	--
12h1_transcript_30518	167.73	172.73	101.43	22.34	12	10.59	2688	2536	1532	327	178	156	-3.40947	3.17957e-18	2.07566e-16	down	1126	K00020 3-hydroxyisobutyrate dehydrogenase [EC:1.1.1.31] | (GenBank) 6-phosphogluconate dehydrogenase-like protein (A)	ko00280: Valine, leucine and isoleucine degradation; ko01100: Metabolic pathways	protein EXORDIUM [Vigna radiata var. radiata]	PHI1_TOBAC RecName: Full=Protein PHOSPHATE-INDUCED 1 {ECO:0000303|PubMed:10189698}; Flags: Precursor;	A0A4D6MGR4_VIGUN SubName: Full=Phosphate-induced protein 1 {ECO:0000313|EMBL:QCE00623.1};	--	GO:0048046,apoplast; GO:0005615,extracellular space; GO:0005575,cellular_component; GO:0005576,extracellular region; GO:0110165,cellular anatomical entity	Phosphate-induced protein 1 conserved region	--	--	--
12h1_transcript_27413	36.85	42.62	23.24	4.61	5.08	6.05	901	955	535	102	114	135	-2.83235	3.33664e-18	2.17203e-16	down	1580	K00218 protochlorophyllide reductase [EC:1.3.1.33] | (RefSeq) protochlorophyllide reductase, chloroplastic-like (A)	ko00860: Porphyrin metabolism; ko01100: Metabolic pathways; ko01110: Biosynthesis of secondary metabolites	PREDICTED: protochlorophyllide reductase, chloroplastic-like [Vigna angularis]	PORA_CUCSA RecName: Full=Protochlorophyllide reductase, chloroplastic; Short=PCR; EC=1.3.1.33; AltName: Full=NADPH-protochlorophyllide oxidoreductase; Short=POR; Flags: Precursor;	A0A4D6LF38_VIGUN RecName: Full=NADPH-protochlorophyllide oxidoreductase {ECO:0000256|RuleBase:RU365001}; EC=1.3.1.33 {ECO:0000256|RuleBase:RU365001};	Dehydrogenases with different specificities (related to short-chain alcohol dehydrogenases)	GO:0009507,chloroplast; GO:0016630,protochlorophyllide reductase activity; GO:0015995,chlorophyll biosynthetic process; GO:0015979,photosynthesis; GO:0003674,molecular_function; GO:0003824,catalytic activity; GO:0016491,oxidoreductase activity; GO:0016627,oxidoreductase activity, acting on the CH-CH group of donors; GO:0016628,oxidoreductase activity, acting on the CH-CH group of donors, NAD or N…	short chain dehydrogenase	--	--	--
12h1_transcript_30753	8.31	12.9	12.28	68.78	104.88	119.13	127	180	177	961	1486	1675	3.00368	3.37659e-18	2.19183e-16	up	1087	K20855 beta-1,3-galactosyltransferase 1/2/3/4/5/7/8 [EC:2.4.1.-] | (RefSeq) probable beta-1,3-galactosyltransferase 2 (A)	--	uncharacterized protein LOC106764242 [Vigna radiata var. radiata]	--	A0A4D6MP24_VIGUN SubName: Full=Senescence regulator S40 {ECO:0000313|EMBL:QCE01727.1};	--	--	Senescence regulator	--	--	--
12h1_transcript_29640	109.75	115.23	129.44	55.06	55.35	52.76	1965	1890	2184	900	917	868	-1.23727	4.40888e-18	2.85385e-16	down	1227	--	--	uncharacterized protein LOC106752626 [Vigna radiata var. radiata]	--	A0A1S3T7S6_VIGRR SubName: Full=uncharacterized protein LOC106752626 {ECO:0000313|RefSeq:XP_014489824.1};	--	--	--	--	--	--
12h1_transcript_13877	11.64	7.98	12.29	46.15	42.46	60.56	537	337	534	1940	1807	2561	2.11902	4.46411e-18	2.88149e-16	up	2745	K00430 peroxidase [EC:1.11.1.7] | (RefSeq) peroxidase 4-like (A)	ko00940: Phenylpropanoid biosynthesis; ko01100: Metabolic pathways; ko01110: Biosynthesis of secondary metabolites	hypothetical protein PHAVU_008G249500g [Phaseolus vulgaris]	PER4_VITVI RecName: Full=Peroxidase 4 {ECO:0000250|UniProtKB:Q42578}; EC=1.11.1.7; Flags: Precursor;	A0A4D6MHX9_VIGUN RecName: Full=Peroxidase {ECO:0000256|ARBA:ARBA00012313, ECO:0000256|RuleBase:RU362060}; EC=1.11.1.7 {ECO:0000256|ARBA:ARBA00012313, ECO:0000256|RuleBase:RU362060};	--	GO:0005576,extracellular region; GO:0020037,heme binding; GO:0046872,metal ion binding; GO:0004601,peroxidase activity; GO:0042744,hydrogen peroxide catabolic process; GO:0006979,response to oxidative stress; GO:0003674,molecular_function; GO:0005488,binding; GO:0046906,tetrapyrrole binding; GO:0097159,organic cyclic compound binding; GO:1901363,heterocyclic compound binding; GO:0043167,ion bindi…	Peroxidase	--	--	--
12h1_transcript_8453	6.93	10.59	5.72	0	0	0	390	546	303	0	0	0	-11.2163	4.70523e-18	3.02861e-16	down	3294	K10592 E3 ubiquitin-protein ligase HUWE1 [EC:2.3.2.26] | (RefSeq) E3 ubiquitin-protein ligase UPL1 (A)	ko04120: Ubiquitin mediated proteolysis	E3 ubiquitin-protein ligase UPL1-like isoform X1 [Vigna radiata var. radiata]	UPL1_ARATH RecName: Full=E3 ubiquitin-protein ligase UPL1; Short=Ubiquitin-protein ligase 1; EC=2.3.2.26; AltName: Full=HECT-type E3 ubiquitin transferase UPL1;	A0A4D6NUH3_VIGUN RecName: Full=HECT-type E3 ubiquitin transferase {ECO:0000256|ARBA:ARBA00012485}; EC=2.3.2.26 {ECO:0000256|ARBA:ARBA00012485};	E3 ubiquitin-protein ligase/Putative upstream regulatory element binding protein	GO:0005737,cytoplasm; GO:0005829,cytosol; GO:0005739,mitochondrion; GO:0005634,nucleus; GO:0009506,plasmodesma; GO:0000151,ubiquitin ligase complex; GO:0061630,ubiquitin protein ligase activity; GO:0004842,ubiquitin-protein transferase activity; GO:0045732,positive regulation of protein catabolic process; GO:0043161,proteasome-mediated ubiquitin-dependent protein catabolic process; GO:0000209,pro…	HECT-domain (ubiquitin-transferase)	--	--	--
12h1_transcript_26268	62.34	66.18	45.1	15.72	11.06	14.55	1620	1575	1104	372	265	347	-2.18593	6.17539e-18	3.9618e-16	down	1662	K07936 GTP-binding nuclear protein Ran | (RefSeq) GTP-binding nuclear protein Ran1B (A)	ko03008: Ribosome biogenesis in eukaryotes; ko03013: Nucleocytoplasmic transport; ko03250: Viral life cycle - HIV-1	PREDICTED: putative nuclease HARBI1 [Vigna angularis]	ALPL_ARATH RecName: Full=Protein ALP1-like {ECO:0000305}; EC=3.1.-.-;	A0A0L9UYE2_PHAAN RecName: Full=DDE Tnp4 domain-containing protein {ECO:0000259|Pfam:PF13359};	Predicted transposase	GO:0005634,nucleus; GO:0046872,metal ion binding; GO:0004518,nuclease activity; GO:0003674,molecular_function; GO:0005488,binding; GO:0043167,ion binding; GO:0043169,cation binding; GO:0003824,catalytic activity; GO:0016787,hydrolase activity; GO:0016788,hydrolase activity, acting on ester bonds; GO:0005575,cellular_component; GO:0005622,intracellular anatomical structure; GO:0043226,organelle; G…	DDE superfamily endonuclease	--	--	--
12h1_transcript_27894	2.72	1.48	3.68	26.21	25.71	26.65	58	29	74	510	507	522	3.20974	6.1895e-18	3.9618e-16	up	1411	K16286 E3 ubiquitin-protein ligase EL5 [EC:2.3.2.27] | (RefSeq) E3 ubiquitin-protein ligase EL5-like (A)	--	RING-H2 finger protein ATL60 [Vigna radiata var. radiata]	ATL60_ARATH RecName: Full=RING-H2 finger protein ATL60; EC=2.3.2.27 {ECO:0000305}; AltName: Full=RING-type E3 ubiquitin transferase ATL60 {ECO:0000305};	A0A4D6NK15_VIGUN RecName: Full=RING-type E3 ubiquitin transferase {ECO:0000256|ARBA:ARBA00012483}; EC=2.3.2.27 {ECO:0000256|ARBA:ARBA00012483};	FOG: Predicted E3 ubiquitin ligase	GO:0016021,integral component of membrane; GO:0046872,metal ion binding; GO:0016740,transferase activity; GO:0016567,protein ubiquitination; GO:0003674,molecular_function; GO:0005488,binding; GO:0043167,ion binding; GO:0043169,cation binding; GO:0003824,catalytic activity; GO:0006464,cellular protein modification process; GO:0006807,nitrogen compound metabolic process; GO:0008150,biological_proce…	Ring finger domain	--	--	--
12h1_transcript_9661	0	0	0	6.35	5.56	5.67	0	0	0	312	277	280	10.5602	6.49882e-18	4.14823e-16	up	3170	K23870 putative pectin methyltransferase [EC:2.1.1.-] | (RefSeq) probable pectin methyltransferase QUA2 (A)	--	probable pectin methyltransferase QUA2 [Vigna radiata var. radiata]	PMTT_ARATH RecName: Full=Probable pectin methyltransferase QUA2; EC=2.1.1.-; AltName: Full=Protein OVERSENSITIVE TO SUGAR 1; AltName: Full=Protein QUASIMODO 2; AltName: Full=Protein TUMOROUS SHOOT DEVELOPMENT 2;	A0A4D6MZW3_VIGUN RecName: Full=Methyltransferase {ECO:0000256|RuleBase:RU366043}; EC=2.1.1.- {ECO:0000256|RuleBase:RU366043};	--	GO:0005737,cytoplasm; GO:0005768,endosome; GO:0005794,Golgi apparatus; GO:0000139,Golgi membrane; GO:0000138,Golgi trans cisterna; GO:0016021,integral component of membrane; GO:0005802,trans-Golgi network; GO:0008168,methyltransferase activity; GO:0007155,cell adhesion; GO:0010289,homogalacturonan biosynthetic process; GO:0032259,methylation; GO:0009735,response to cytokinin; GO:0048364,root deve…	Putative S-adenosyl-L-methionine-dependent methyltransferase	--	--	--
12h1_transcript_30155	26.49	16.84	13.16	171.49	119.76	232.96	455	265	213	2690	1904	3678	3.12627	6.70681e-18	4.26914e-16	up	1188	--	--	PREDICTED: uncharacterized protein LOC108338058 [Vigna angularis]	--	A0A4D6MD69_VIGUN SubName: Full=Uncharacterized protein {ECO:0000313|EMBL:QCD98927.1};	--	--	Protein of unknown function (DUF1645)	--	--	--
12h1_transcript_21637	44.33	41.24	47.19	16.84	11.98	16.07	1504	1281	1508	520	375	500	-1.67913	7.09925e-18	4.50646e-16	down	2089	--	--	VAN3-binding protein isoform X2 [Vigna radiata var. radiata]	VAB_ARATH RecName: Full=VAN3-binding protein {ECO:0000303|PubMed:19363154}; AltName: Full=Protein FORKED 1;	A0A4D6N3H5_VIGUN SubName: Full=Pleckstrin-like {ECO:0000313|EMBL:QCE08296.1};	--	GO:0009734,auxin-activated signaling pathway; GO:0010305,leaf vascular tissue pattern formation; GO:0010087,phloem or xylem histogenesis; GO:0009733,response to auxin; GO:0007154,cell communication; GO:0007165,signal transduction; GO:0008150,biological_process; GO:0009719,response to endogenous stimulus; GO:0009725,response to hormone; GO:0009755,hormone-mediated signaling pathway; GO:0009987,cel…	Auxin canalisation	--	--	--
12h1_transcript_19694	23.19	23.47	17.67	7.12	6.17	5.14	847	785	608	237	208	172	-1.9204	7.5116e-18	4.75507e-16	down	2228	K10956 protein transport protein SEC61 subunit alpha | (RefSeq) preprotein translocase subunit SECY, chloroplastic (A)	ko03060: Protein export; ko04141: Protein processing in endoplasmic reticulum; ko04145: Phagosome	COBRA-like protein 7 [Vigna radiata var. radiata]	COBL7_ARATH RecName: Full=COBRA-like protein 7; Flags: Precursor;	A0A4D6KQV0_VIGUN SubName: Full=Uncharacterized protein {ECO:0000313|EMBL:QCD80028.1};	--	GO:0031225,anchored component of membrane; GO:0046658,anchored component of plasma membrane; GO:0005768,endosome; GO:0005794,Golgi apparatus; GO:0009506,plasmodesma; GO:0005802,trans-Golgi network; GO:0010215,cellulose microfibril organization; GO:0008150,biological_process; GO:0009664,plant-type cell wall organization; GO:0009832,plant-type cell wall biogenesis; GO:0009987,cellular process; GO:0…	COBRA-like protein	--	--	--
12h1_transcript_22776	16.76	26.91	20.46	0.35	0.14	0	527	775	606	10	4	0	-7.18019	7.75353e-18	4.89473e-16	down	1955	K01184 polygalacturonase [EC:3.2.1.15] | (RefSeq) polygalacturonase At1g48100 (A)	ko00040: Pentose and glucuronate interconversions; ko01100: Metabolic pathways	polygalacturonase At1g48100 [Vigna radiata var. radiata]	PGLR4_ARATH RecName: Full=Polygalacturonase At1g48100; Short=PG; EC=3.2.1.15; AltName: Full=Pectinase At1g48100; Flags: Precursor;	A0A4D6L1C4_VIGUN SubName: Full=Polygalacturonase {ECO:0000313|EMBL:QCD82301.1};	--	GO:0005618,cell wall; GO:0005576,extracellular region; GO:0004650,polygalacturonase activity; GO:0005975,carbohydrate metabolic process; GO:0009831,plant-type cell wall modification involved in multidimensional cell growth; GO:0003674,molecular_function; GO:0003824,catalytic activity; GO:0004553,hydrolase activity, hydrolyzing O-glycosyl compounds; GO:0016787,hydrolase activity; GO:0016798,hydrol…	Glycosyl hydrolases family 28	--	--	--
12h1_transcript_32178	2216.18	3365.1	3025.34	514.6	296.07	443.67	19639	27341	25297	4179	2441	3629	-2.90028	8.88336e-18	5.57734e-16	down	741	K08905 photosystem I subunit V | (RefSeq) photosystem I reaction center subunit V, chloroplastic (A)	ko00195: Photosynthesis; ko01100: Metabolic pathways	hypothetical protein PHAVU_005G004000g [Phaseolus vulgaris]	PSAG_ARATH RecName: Full=Photosystem I reaction center subunit V, chloroplastic; AltName: Full=PSI-G; Flags: Precursor;	A0A4D6M238_VIGUN RecName: Full=PSI-G {ECO:0000256|ARBA:ARBA00021542}; AltName: Full=Photosystem I reaction center subunit V, chloroplastic {ECO:0000256|ARBA:ARBA00013810};	--	GO:0009507,chloroplast; GO:0009941,chloroplast envelope; GO:0031969,chloroplast membrane; GO:0030093,chloroplast photosystem I; GO:0009534,chloroplast thylakoid; GO:0009535,chloroplast thylakoid membrane; GO:0016021,integral component of membrane; GO:0005634,nucleus; GO:0009579,thylakoid; GO:0015979,photosynthesis; GO:0009773,photosynthetic electron transport in photosystem I; GO:0009780,photosyn…	Photosystem I psaG / psaK	--	--	--
12h1_transcript_27999	41.96	58.18	54.51	13.24	9.3	10.42	952	1209	1165	274	195	217	-2.35721	8.91945e-18	5.58474e-16	down	1484	K03768 peptidyl-prolyl cis-trans isomerase B (cyclophilin B) [EC:5.2.1.8] | (RefSeq) peptidyl-prolyl cis-trans isomerase CYP26-2, chloroplastic (A)	--	PREDICTED: peptidyl-prolyl cis-trans isomerase CYP26-2, chloroplastic [Vigna angularis]	CP26B_ARATH RecName: Full=Peptidyl-prolyl cis-trans isomerase CYP26-2, chloroplastic; Short=PPIase CYP26-2; EC=5.2.1.8; AltName: Full=Cyclophilin of 26 kDa 2; AltName: Full=Cyclophilin-26-2; Flags: Precursor;	A0A4D6KVU6_VIGUN SubName: Full=Peptidyl-prolyl cis-trans isomerase B {ECO:0000313|EMBL:QCD80743.1};	Cyclophilin type peptidyl-prolyl cis-trans isomerase	GO:0009507,chloroplast; GO:0009534,chloroplast thylakoid; GO:0005739,mitochondrion; GO:0003755,peptidyl-prolyl cis-trans isomerase activity; GO:0003674,molecular_function; GO:0003824,catalytic activity; GO:0016853,isomerase activity; GO:0016859,cis-trans isomerase activity; GO:0140096,catalytic activity, acting on a protein; GO:0005575,cellular_component; GO:0005622,intracellular anatomical struc…	Cyclophilin type peptidyl-prolyl cis-trans isomerase/CLD	--	--	--
12h1_transcript_26945	51.28	61.69	68.29	16.25	19.52	13.92	1277	1407	1602	369	449	318	-1.99429	9.62493e-18	6.01009e-16	down	1603	K09419 heat shock transcription factor, other eukaryote | (RefSeq) heat stress transcription factor C-1 (A)	--	heat stress transcription factor C-1 [Vigna radiata var. radiata]	HSFC1_ARATH RecName: Full=Heat stress transcription factor C-1; Short=AtHsfC1; AltName: Full=AtHsf-08;	A0A4D6LU65_VIGUN SubName: Full=Heat shock transcription factor 1 {ECO:0000313|EMBL:QCD92107.1};	Heat shock transcription factor	GO:0005634,nucleus; GO:0003700,DNA-binding transcription factor activity; GO:0000978,RNA polymerase II cis-regulatory region sequence-specific DNA binding; GO:0034605,cellular response to heat; GO:0006357,regulation of transcription by RNA polymerase II; GO:0003674,molecular_function; GO:0140110,transcription regulator activity; GO:0000976,transcription regulatory region sequence-specific DNA bin…	HSF-type DNA-binding	HSF	TF	HSF
12h1_transcript_8461	5.59	4.12	4.98	0	0	0	317	213	266	0	0	0	-10.5411	1.02683e-17	6.39448e-16	down	3314	K03070 preprotein translocase subunit SecA [EC:7.4.2.8] | (RefSeq) protein translocase subunit SecA, chloroplastic (A)	ko03060: Protein export	PREDICTED: protein translocase subunit SecA, chloroplastic [Vigna angularis]	SECA_PEA RecName: Full=Protein translocase subunit SecA, chloroplastic {ECO:0000305}; EC=7.4.2.4 {ECO:0000269|PubMed:9342223}; Flags: Precursor;	A0A4D6N2V2_VIGUN RecName: Full=Protein translocase subunit SecA {ECO:0000256|RuleBase:RU003874};	--	GO:0009570,chloroplast stroma; GO:0009535,chloroplast thylakoid membrane; GO:0005524,ATP binding; GO:0016464,chloroplast protein-transporting ATPase activity; GO:0015450,P-P-bond-hydrolysis-driven protein transmembrane transporter activity; GO:0008320,protein transmembrane transporter activity; GO:0017038,protein import; GO:0006605,protein targeting; GO:0071806,protein transmembrane transport; GO…	SecA Wing and Scaffold domain	--	--	--
12h1_transcript_19545	10.81	4.81	8.24	43.51	49.41	43.58	394	160	283	1447	1664	1458	2.42399	1.08508e-17	6.73895e-16	up	2227	K11407 histone deacetylase 6 [EC:3.5.1.98] | (RefSeq) histone deacetylase 15-like (A)	--	PREDICTED: histone deacetylase 15 [Vigna angularis]	HDA15_ARATH RecName: Full=Histone deacetylase 15; EC=3.5.1.98;	A0A4D6KZW6_VIGUN RecName: Full=Histone deacetylase {ECO:0000256|ARBA:ARBA00012111}; EC=3.5.1.98 {ECO:0000256|ARBA:ARBA00012111};	Histone deacetylase complex, catalytic component HDA1	GO:0005634,nucleus; GO:0046872,metal ion binding; GO:0032041,NAD-dependent histone deacetylase activity (H3-K14 specific); GO:0003674,molecular_function; GO:0005488,binding; GO:0043167,ion binding; GO:0043169,cation binding; GO:0003824,catalytic activity; GO:0004407,histone deacetylase activity; GO:0016787,hydrolase activity; GO:0016810,hydrolase activity, acting on carbon-nitrogen (but not pepti…	Histone deacetylase domain	--	--	--
12h1_transcript_32736	77.54	191.06	84.82	0	0	0	388	878	401	0	0	0	-11.6717	1.13781e-17	7.04737e-16	down	534	K07253 phenylpyruvate tautomerase [EC:5.3.2.1] | (RefSeq) macrophage migration inhibitory factor homolog (A)	ko00350: Tyrosine metabolism; ko00360: Phenylalanine metabolism; ko01100: Metabolic pathways	macrophage migration inhibitory factor homolog [Vigna radiata var. radiata]	--	A0A1S3TF86_VIGRR SubName: Full=macrophage migration inhibitory factor homolog {ECO:0000313|RefSeq:XP_014492429.1};	Macrophage migration inhibitory factor	--	Macrophage migration inhibitory factor (MIF)	--	--	--
12h1_transcript_1775	1.1	1.29	1.5	8.54	6.59	9.91	88	94	113	620	484	724	2.56345	1.16997e-17	7.22709e-16	up	4551	K08711 ATP-binding cassette, subfamily G (WHITE), member 2, PDR | (RefSeq) LOW QUALITY PROTEIN: ZEB2-regulated ABC transporter 1-like (A)	ko02010: ABC transporters	PREDICTED: pleiotropic drug resistance protein 1-like [Vigna angularis]	PDR1_TOBAC RecName: Full=Pleiotropic drug resistance protein 1; AltName: Full=NtPDR1;	A0A4D6MN28_VIGUN SubName: Full=ATP-binding cassette {ECO:0000313|EMBL:QCE02081.1};	Pleiotropic drug resistance proteins (PDR1-15), ABC superfamily	GO:0016021,integral component of membrane; GO:0005524,ATP binding; GO:0042626,ATPase-coupled transmembrane transporter activity; GO:0000166,nucleotide binding; GO:0003674,molecular_function; GO:0005488,binding; GO:0017076,purine nucleotide binding; GO:0030554,adenyl nucleotide binding; GO:0032553,ribonucleotide binding; GO:0032555,purine ribonucleotide binding; GO:0032559,adenyl ribonucleotide bi…	ABC-2 type transporter	--	--	--
12h1_transcript_12665	66.02	81.24	66.72	25.82	19.59	20.13	3148	3547	2996	1121	861	879	-1.83235	1.20898e-17	7.44802e-16	down	2828	K01126 glycerophosphoryl diester phosphodiesterase [EC:3.1.4.46] | (RefSeq) glycerophosphodiester phosphodiesterase GDPD6-like (A)	ko00564: Glycerophospholipid metabolism	hypothetical protein VIGAN_03023800 [Vigna angularis var. angularis]	GPDL1_ARATH RecName: Full=Glycerophosphodiester phosphodiesterase GDPDL1 {ECO:0000305}; EC=3.1.4.46 {ECO:0000269|PubMed:21323773}; AltName: Full=Glycerophosphodiester phosphodiesterase-like 1 {ECO:0000303|PubMed:21323773}; Short=ATGDPDL1 {ECO:0000303|PubMed:21323773}; AltName: Full=Glycerophosphodiesterase-like 3 {ECO:0000303|PubMed:18718934}; AltName: Full=Protein SHV3-LIKE 2 {ECO:0000303|PubMed…	A0A4D6MLY0_VIGUN RecName: Full=Glycerophosphodiester phosphodiesterase {ECO:0000256|ARBA:ARBA00012247}; EC=3.1.4.46 {ECO:0000256|ARBA:ARBA00012247};	Glycerophosphoryl diester phosphodiesterase	GO:0031225,anchored component of membrane; GO:0016021,integral component of membrane; GO:0005886,plasma membrane; GO:0005509,calcium ion binding; GO:0008889,glycerophosphodiester phosphodiesterase activity; GO:0006071,glycerol metabolic process; GO:0006629,lipid metabolic process; GO:0003674,molecular_function; GO:0005488,binding; GO:0043167,ion binding; GO:0043169,cation binding; GO:0046872,meta…	Glycerophosphoryl diester phosphodiesterase family	--	--	--
12h1_transcript_2052	3.77	4.15	3.24	0	0	0	296	298	239	0	0	0	-10.6255	1.28576e-17	7.89987e-16	down	4483	K16815 calcium-independent phospholipase A2-gamma | (RefSeq) Putative lysophospholipase (A)	--	phospholipase A I isoform X1 [Vigna radiata var. radiata]	LPAI_ARATH RecName: Full=Phospholipase A I; Short=AtPLA1; EC=3.1.1.-;	A0A1S3UT54_VIGRR RecName: Full=Patatin {ECO:0000256|RuleBase:RU361262}; EC=3.1.1.- {ECO:0000256|RuleBase:RU361262};	Intracellular membrane-bound Ca2+-independent phospholipase A2	GO:0009507,chloroplast; GO:0016020,membrane; GO:0047372,acylglycerol lipase activity; GO:0004620,phospholipase activity; GO:0050832,defense response to fungus; GO:0006631,fatty acid metabolic process; GO:0009695,jasmonic acid biosynthetic process; GO:0016042,lipid catabolic process; GO:0003674,molecular_function; GO:0003824,catalytic activity; GO:0016298,lipase activity; GO:0016787,hydrolase acti…	Patatin-like phospholipase	--	--	--
12h1_transcript_30633	18.46	76.57	64.33	0	0	0	288	1098	949	0	0	0	-12.1763	1.29746e-17	7.95046e-16	down	1106	K01803 triosephosphate isomerase (TIM) [EC:5.3.1.1] | (RefSeq) triosephosphate isomerase, chloroplastic (A)	ko00010: Glycolysis / Gluconeogenesis; ko00051: Fructose and mannose metabolism; ko00562: Inositol phosphate metabolism; ko00710: Carbon fixation in photosynthetic organisms; ko01100: Metabolic pathways; ko01110: Biosynthesis of secondary metabolites; ko01200: Carbon metabolism; ko01230: Biosynthesis of amino acids	PREDICTED: triosephosphate isomerase, chloroplastic [Vigna angularis]	TPIC_FRAAN RecName: Full=Triosephosphate isomerase, chloroplastic; Short=TIM; Short=Triose-phosphate isomerase; EC=5.3.1.1; Flags: Precursor;	A0A4D6M9H9_VIGUN SubName: Full=Triosephosphate isomerase {ECO:0000313|EMBL:QCD97955.1};	Triosephosphate isomerase	GO:0009507,chloroplast; GO:0004807,triose-phosphate isomerase activity; GO:0006096,glycolytic process; GO:0019253,reductive pentose-phosphate cycle; GO:0003674,molecular_function; GO:0003824,catalytic activity; GO:0016853,isomerase activity; GO:0016860,intramolecular oxidoreductase activity; GO:0016861,intramolecular oxidoreductase activity, interconverting aldoses and ketoses; GO:0005975,carbohy…	Triosephosphate isomerase	--	--	--
12h1_transcript_13293	15.65	5.15	13.74	0	0	0	737	222	610	0	0	0	-11.4895	1.33324e-17	8.14799e-16	down	2798	--	--	hypothetical protein VIGAN_04397900 [Vigna angularis var. angularis]	--	A0A0S3S0H3_PHAAN RecName: Full=Thioredox_DsbH domain-containing protein {ECO:0000259|Pfam:PF03190};	Highly conserved protein containing a thioredoxin domain	GO:0005975,carbohydrate metabolic process; GO:0008150,biological_process; GO:0008152,metabolic process; GO:0044238,primary metabolic process; GO:0071704,organic substance metabolic process	Protein of unknown function, DUF255	--	--	--
12h1_transcript_21343	1.25	1.37	0.94	13.8	8.32	12	42	42	30	428	261	375	3.16513	1.40319e-17	8.55276e-16	up	2096	K04733 interleukin-1 receptor-associated kinase 4 [EC:2.7.11.1] | (RefSeq) G-type lectin S-receptor-like serine/threonine-protein kinase RKS1 (A)	--	PREDICTED: G-type lectin S-receptor-like serine/threonine-protein kinase At4g27290 [Vigna angularis]	Y4729_ARATH RecName: Full=G-type lectin S-receptor-like serine/threonine-protein kinase At4g27290; EC=2.7.11.1; Flags: Precursor;	A0A4D6LCL3_VIGUN RecName: Full=Receptor-like serine/threonine-protein kinase {ECO:0000256|PIRNR:PIRNR000641}; EC=2.7.11.1 {ECO:0000256|PIRNR:PIRNR000641};	--	GO:0005886,plasma membrane; GO:0005524,ATP binding; GO:0005516,calmodulin binding; GO:0030246,carbohydrate binding; GO:0106310,protein serine kinase activity; GO:0004674,protein serine/threonine kinase activity; GO:0106311,protein threonine kinase activity; GO:0006468,protein phosphorylation; GO:0048544,recognition of pollen; GO:0000166,nucleotide binding; GO:0003674,molecular_function; GO:000548…	Protein kinase domain	--	--	--
12h1_transcript_20730	10.69	12.72	25.42	0	0.11	0	374	408	839	0	3	0	-9.16945	1.61607e-17	9.82424e-16	down	2149	K12858 ATP-dependent RNA helicase DDX23/PRP28 [EC:3.6.4.13] | (RefSeq) DEAD-box ATP-dependent RNA helicase 21-like (A)	ko03040: Spliceosome	PREDICTED: DEAD-box ATP-dependent RNA helicase 22 [Vigna angularis]	RH22_ARATH RecName: Full=DEAD-box ATP-dependent RNA helicase 22; EC=3.6.4.13;	A0A4D6L146_VIGUN SubName: Full=ATP-dependent RNA helicase {ECO:0000313|EMBL:QCD82218.1};	U5 snRNP-like RNA helicase subunit	GO:0009507,chloroplast; GO:0005524,ATP binding; GO:0003729,mRNA binding; GO:0003723,RNA binding; GO:0003724,RNA helicase activity; GO:0000166,nucleotide binding; GO:0003674,molecular_function; GO:0005488,binding; GO:0017076,purine nucleotide binding; GO:0030554,adenyl nucleotide binding; GO:0032553,ribonucleotide binding; GO:0032555,purine ribonucleotide binding; GO:0032559,adenyl ribonucleotide …	DEAD/DEAH box helicase	--	--	--
12h1_transcript_18155	0.94	1.26	0.22	23.67	34.91	41.07	37	45	8	846	1264	1477	5.25045	1.70312e-17	1.03261e-15	up	2374	--	--	PREDICTED: uncharacterized protein LOC108318894 [Vigna angularis]	PLIP1_ARATH RecName: Full=Phospholipase A1 PLIP1, chloroplastic {ECO:0000305}; EC=3.1.1.32 {ECO:0000269|PubMed:28687655}; AltName: Full=Galactolipase PLIP1 {ECO:0000305}; EC=3.1.1.26 {ECO:0000269|PubMed:28687655}; AltName: Full=Protein PLASTID LIPASE 1 {ECO:0000303|PubMed:28687655}; Flags: Precursor;	A0A4D6MMH6_VIGUN SubName: Full=Alpha/Beta hydrolase fold {ECO:0000313|EMBL:QCE02583.1};	--	GO:0009534,chloroplast thylakoid; GO:0009535,chloroplast thylakoid membrane; GO:0102549,1-18:1-2-16:0-monogalactosyldiacylglycerol lipase activity; GO:0052740,1-acyl-2-lysophosphatidylserine acylhydrolase activity; GO:0047714,galactolipase activity; GO:0052739,phosphatidylserine 1-acylhydrolase activity; GO:0008970,phospholipase A1 activity; GO:0015908,fatty acid transport; GO:0016042,lipid catab…	Lipase (class 3)	--	--	--
12h1_transcript_31121	34.32	27.8	32.17	121.79	134.43	86.55	481	357	425	1560	1746	1116	1.75211	1.79118e-17	1.08314e-15	up	1018	--	--	PREDICTED: uncharacterized protein LOC108337218 isoform X1 [Vigna angularis]	--	A0A4D6MD86_VIGUN SubName: Full=Uncharacterized protein {ECO:0000313|EMBL:QCD99402.1};	--	--	Protein of unknown function (DUF1677)	--	--	--
12h1_transcript_29912	354.22	497.74	350.88	10.21	0.96	4.53	5986	7706	5588	157	15	70	-6.38453	1.99417e-17	1.20273e-15	down	1173	K01673 carbonic anhydrase [EC:4.2.1.1] | (RefSeq) carbonic anhydrase, chloroplastic isoform X1 (A)	ko00910: Nitrogen metabolism; ko01100: Metabolic pathways	PREDICTED: carbonic anhydrase, chloroplastic isoform X1 [Vigna angularis]	CAHC_PEA RecName: Full=Carbonic anhydrase, chloroplastic; EC=4.2.1.1; AltName: Full=Carbonate dehydratase; Contains: RecName: Full=Carbonic anhydrase, 27 kDa isoform; Contains: RecName: Full=Carbonic anhydrase, 25 kDa isoform; Flags: Precursor;	A0A1S3V378_VIGRR RecName: Full=Carbonic anhydrase {ECO:0000256|ARBA:ARBA00012925, ECO:0000256|RuleBase:RU003956}; EC=4.2.1.1 {ECO:0000256|ARBA:ARBA00012925, ECO:0000256|RuleBase:RU003956}; AltName: Full=Carbonate dehydratase {ECO:0000256|RuleBase:RU003956};	Predicted carbonic anhydrase involved in protection against oxidative damage	GO:0009570,chloroplast stroma; GO:0004089,carbonate dehydratase activity; GO:0008270,zinc ion binding; GO:0015976,carbon utilization; GO:0003674,molecular_function; GO:0003824,catalytic activity; GO:0016829,lyase activity; GO:0016835,carbon-oxygen lyase activity; GO:0016836,hydro-lyase activity; GO:0005488,binding; GO:0043167,ion binding; GO:0043169,cation binding; GO:0046872,metal ion binding; G…	Carbonic anhydrase	--	--	--
12h1_transcript_32010	20067.5	29262.9	24024.4	3769.22	3432.03	4829.7	190160	254210	214776	32716	30235	42218	-2.7289	2.05186e-17	1.23429e-15	down	774	K01602 ribulose-bisphosphate carboxylase small chain [EC:4.1.1.39] | (RefSeq) ribulose bisphosphate carboxylase small chain 1, chloroplastic-like (A)	ko00630: Glyoxylate and dicarboxylate metabolism; ko00710: Carbon fixation in photosynthetic organisms; ko01100: Metabolic pathways; ko01110: Biosynthesis of secondary metabolites; ko01200: Carbon metabolism	ribulose bisphosphate carboxylase [Phaseolus vulgaris]	RBS1_SOYBN RecName: Full=Ribulose bisphosphate carboxylase small subunit, chloroplastic 1 {ECO:0000255|HAMAP-Rule:MF_00860}; Short=RuBisCO small subunit 1 {ECO:0000255|HAMAP-Rule:MF_00860}; Flags: Precursor;	A0A4D6LXK7_VIGUN RecName: Full=Ribulose bisphosphate carboxylase small subunit {ECO:0000256|RuleBase:RU003627}; Short=RuBisCO small subunit {ECO:0000256|RuleBase:RU003627};	--	GO:0009507,chloroplast; GO:0009853,photorespiration; GO:0019253,reductive pentose-phosphate cycle; GO:0008150,biological_process; GO:0008152,metabolic process; GO:0009987,cellular process; GO:0043094,cellular metabolic compound salvage; GO:0044237,cellular metabolic process; GO:0005975,carbohydrate metabolic process; GO:0009058,biosynthetic process; GO:0015977,carbon fixation; GO:0015979,photosyn…	Ribulose bisphosphate carboxylase, small chain	--	--	--
12h1_transcript_28886	39.44	42.64	37.37	100.32	93.44	106.13	820	812	732	1903	1796	2026	1.21196	2.14032e-17	1.28413e-15	up	1382	K01620 threonine aldolase [EC:4.1.2.48] | (RefSeq) probable low-specificity L-threonine aldolase 1 (A)	ko00260: Glycine, serine and threonine metabolism; ko01100: Metabolic pathways; ko01110: Biosynthesis of secondary metabolites; ko01230: Biosynthesis of amino acids	probable low-specificity L-threonine aldolase 1 [Vigna radiata var. radiata]	THA1_ARATH RecName: Full=Probable low-specificity L-threonine aldolase 1; EC=4.1.2.48; AltName: Full=Threonine aldolase 1;	A0A4D6N2F1_VIGUN SubName: Full=Threonine aldolase {ECO:0000313|EMBL:QCE07458.1};	Threonine aldolase	GO:0005829,cytosol; GO:0008732,L-allo-threonine aldolase activity; GO:0004793,threonine aldolase activity; GO:0006545,glycine biosynthetic process; GO:0006567,threonine catabolic process; GO:0003674,molecular_function; GO:0003824,catalytic activity; GO:0016829,lyase activity; GO:0016830,carbon-carbon lyase activity; GO:0016832,aldehyde-lyase activity; GO:0006082,organic acid metabolic process; GO…	Beta-eliminating lyase	--	--	--
12h1_transcript_8475	6.23	5.06	4.03	0	0	0	353	262	214	0	0	0	-10.5985	2.23635e-17	1.33826e-15	down	3309	--	--	zinc finger CCCH domain-containing protein 53 isoform X1 [Vigna radiata var. radiata]	C3H53_ORYSJ RecName: Full=Zinc finger CCCH domain-containing protein 53; Short=OsC3H53;	A0A4D6LKS4_VIGUN SubName: Full=Uncharacterized protein {ECO:0000313|EMBL:QCD88945.1};	--	GO:0003677,DNA binding; GO:0046872,metal ion binding; GO:0003723,RNA binding; GO:0003674,molecular_function; GO:0003676,nucleic acid binding; GO:0005488,binding; GO:0097159,organic cyclic compound binding; GO:1901363,heterocyclic compound binding; GO:0043167,ion binding; GO:0043169,cation binding	RNA recognition motif. (a.k.a. RRM, RBD, or RNP domain)	--	--	--
12h1_transcript_27935	89.6	109.43	87.1	25.56	26.97	33.71	2056	2300	1883	535	572	710	-1.8509	2.26148e-17	1.34978e-15	down	1498	K08913 light-harvesting complex II chlorophyll a/b binding protein 2 | (RefSeq) chlorophyll a-b binding protein 215, chloroplastic (A)	ko00196: Photosynthesis - antenna proteins; ko01100: Metabolic pathways	photosystem II stability/assembly factor HCF136, chloroplastic-like [Vigna radiata var. radiata]	P2SAF_ARATH RecName: Full=Photosystem II stability/assembly factor HCF136, chloroplastic; Flags: Precursor;	A0A4D6MPD3_VIGUN SubName: Full=Light-harvesting complex II chlorophyll a/b binding protein 2 {ECO:0000313|EMBL:QCE01979.1};	Sortilin and related receptors	GO:0009507,chloroplast; GO:0009941,chloroplast envelope; GO:0009570,chloroplast stroma; GO:0009533,chloroplast stromal thylakoid; GO:0009534,chloroplast thylakoid; GO:0009535,chloroplast thylakoid membrane; GO:0009523,photosystem II; GO:0009536,plastid; GO:0009579,thylakoid; GO:0031977,thylakoid lumen; GO:0015979,photosynthesis; GO:0009657,plastid organization; GO:0065003,protein-containing compl…	Photosynthesis system II assembly factor YCF48	--	--	--
12h1_transcript_27831	14.98	16.92	14.56	43.28	50.37	54.54	343	355	314	905	1068	1148	1.55767	2.27632e-17	1.35512e-15	up	1498	--	--	PREDICTED: uncharacterized protein LOC108330648 isoform X2 [Vigna angularis]	--	A0A4D6NKV6_VIGUN SubName: Full=Acyl-CoA N-acyltransferase {ECO:0000313|EMBL:QCE13571.1};	--	GO:0008080,N-acetyltransferase activity; GO:0003674,molecular_function; GO:0003824,catalytic activity; GO:0016407,acetyltransferase activity; GO:0016410,N-acyltransferase activity; GO:0016740,transferase activity; GO:0016746,transferase activity, transferring acyl groups; GO:0016747,transferase activity, transferring acyl groups other than amino-acyl groups	Acetyltransferase (GNAT) family	GNAT	TR	GNAT
12h1_transcript_6612	4.59	10.59	13.7	0	0	0	278	587	781	0	0	0	-11.6501	2.28888e-17	1.35907e-15	down	3520	K19613 leucine-rich repeat protein SHOC2 | (RefSeq) leucine-rich repeat receptor protein kinase HPCA1 (A)	--	probable leucine-rich repeat receptor-like protein kinase At5g49770 [Vigna radiata var. radiata]	HPCA1_ARATH RecName: Full=Leucine-rich repeat receptor protein kinase HPCA1 {ECO:0000305}; EC=2.7.11.1 {ECO:0000269|PubMed:32076270}; AltName: Full=Protein HYDROGEN-PEROXIDE-INDUCED CALCIUM INCREASES 1 {ECO:0000303|PubMed:32076270}; Flags: Precursor;	A0A4D6KZT6_VIGUN SubName: Full=Protein brassinosteroid insensitive 1 {ECO:0000313|EMBL:QCD79854.1};	--	GO:0016021,integral component of membrane; GO:0005886,plasma membrane; GO:0009536,plastid; GO:0005773,vacuole; GO:0005524,ATP binding; GO:0016301,kinase activity; GO:0106310,protein serine kinase activity; GO:0106311,protein threonine kinase activity; GO:0004675,transmembrane receptor protein serine/threonine kinase activity; GO:0009593,detection of chemical stimulus; GO:1901528,hydrogen peroxide…	Protein tyrosine kinase	--	--	--
12h1_transcript_17880	42.91	52.35	49.32	19.58	17.59	18.02	1697	1896	1837	705	642	653	-1.51463	2.38501e-17	1.4125e-15	down	2391	K01081 5'-nucleotidase [EC:3.1.3.5] | (RefSeq) 5' nucleotidase family protein (A)	ko00230: Purine metabolism; ko00240: Pyrimidine metabolism; ko00760: Nicotinate and nicotinamide metabolism; ko01100: Metabolic pathways; ko01110: Biosynthesis of secondary metabolites; ko01232: Nucleotide metabolism	hypothetical protein VIGAN_01505600 [Vigna angularis var. angularis]	--	A0A4D6KUS2_VIGUN SubName: Full=5'-nucleotidase {ECO:0000313|EMBL:QCD80145.1};	IMP-GMP specific 5'-nucleotidase	GO:0016787,hydrolase activity; GO:0046872,metal ion binding; GO:0003674,molecular_function; GO:0003824,catalytic activity; GO:0005488,binding; GO:0043167,ion binding; GO:0043169,cation binding	5' nucleotidase family	--	--	--
12h1_transcript_28469	73.23	84.72	75.06	27.87	19.43	23.76	1568	1662	1514	544	384	467	-1.83363	2.4271e-17	1.43374e-15	down	1416	K09422 transcription factor MYB, plant | (RefSeq) transcription factor AS1-like (A)	--	PREDICTED: transcription factor AS1-like [Vigna angularis]	AS1_ARATH RecName: Full=Transcription factor AS1 {ECO:0000303|PubMed:11140682}; AltName: Full=Myb-related protein 91 {ECO:0000303|PubMed:9839469}; Short=AtMYB91 {ECO:0000303|PubMed:9839469}; AltName: Full=Protein ASYMMETRIC LEAVES 1 {ECO:0000303|PubMed:11140682}; AltName: Full=Protein PHANTASTICA {ECO:0000303|PubMed:10102816}; Short=AtPHAN {ECO:0000303|PubMed:10102816};	A0A4D6NHX1_VIGUN SubName: Full=Myb proto-oncogene protein {ECO:0000313|EMBL:QCE11735.1};	Transcription factor, Myb superfamily	GO:0000793,condensed chromosome; GO:0005730,nucleolus; GO:0005634,nucleus; GO:0003677,DNA binding; GO:0003700,DNA-binding transcription factor activity; GO:0042802,identical protein binding; GO:0042803,protein homodimerization activity; GO:0000976,transcription regulatory region sequence-specific DNA binding; GO:0008356,asymmetric cell division; GO:0042742,defense response to bacterium; GO:005083…	Myb-like DNA-binding domain	MYB	TF	MYB->MYB
12h1_transcript_30262	228.95	332.99	276.56	73.08	78.49	81.51	3707	4940	4220	1080	1176	1213	-1.97482	2.72173e-17	1.60366e-15	down	1135	K01802 peptidylprolyl isomerase [EC:5.2.1.8] | (RefSeq) photosynthetic NDH subunit of lumenal location 4, chloroplastic (A)	--	LOW QUALITY PROTEIN: photosynthetic NDH subunit of lumenal location 4, chloroplastic [Vigna radiata var. radiata]	PNSL4_ARATH RecName: Full=Photosynthetic NDH subunit of lumenal location 4, chloroplastic {ECO:0000303|PubMed:21785130}; AltName: Full=FK506-binding protein 16-2; Short=AtFKBP16-2; AltName: Full=Immunophilin FKBP16-2; AltName: Full=Peptidyl-prolyl cis-trans isomerase FKBP16-2; Short=PPIase FKBP16-2; EC=5.2.1.8; AltName: Full=Rotamase; Flags: Precursor;	A0A1S3UF52_VIGRR RecName: Full=Peptidylprolyl isomerase {ECO:0000256|PROSITE-ProRule:PRU00277}; EC=5.2.1.8 {ECO:0000256|PROSITE-ProRule:PRU00277};	--	GO:0009507,chloroplast; GO:0009543,chloroplast thylakoid lumen; GO:0009535,chloroplast thylakoid membrane; GO:0005886,plasma membrane; GO:0009579,thylakoid; GO:0003755,peptidyl-prolyl cis-trans isomerase activity; GO:0003674,molecular_function; GO:0003824,catalytic activity; GO:0016853,isomerase activity; GO:0016859,cis-trans isomerase activity; GO:0140096,catalytic activity, acting on a protein;…	FKBP-type peptidyl-prolyl cis-trans isomerase	--	--	--
12h1_transcript_19594	12.85	8.79	29.01	0	0	0	473	296	1007	0	0	0	-11.718	2.74883e-17	1.61548e-15	down	2247	K01652 acetolactate synthase I/II/III large subunit [EC:2.2.1.6] | (RefSeq) acetolactate synthase 3, chloroplastic-like (A)	ko00290: Valine, leucine and isoleucine biosynthesis; ko00650: Butanoate metabolism; ko00660: C5-Branched dibasic acid metabolism; ko00770: Pantothenate and CoA biosynthesis; ko01100: Metabolic pathways; ko01110: Biosynthesis of secondary metabolites; ko01210: 2-Oxocarboxylic acid metabolism; ko01230: Biosynthesis of amino acids	PREDICTED: acetolactate synthase 3, chloroplastic-like [Vigna angularis]	ILVB3_BRANA RecName: Full=Acetolactate synthase 3, chloroplastic; EC=2.2.1.6; AltName: Full=ALS III; AltName: Full=Acetohydroxy-acid synthase III; AltName: Full=Acetolactate synthase III; Flags: Precursor;	A0A4D6KJP3_VIGUN RecName: Full=Acetolactate synthase {ECO:0000256|ARBA:ARBA00013145, ECO:0000256|RuleBase:RU003591}; EC=2.2.1.6 {ECO:0000256|ARBA:ARBA00013145, ECO:0000256|RuleBase:RU003591};	Thiamine pyrophosphate-requiring enzyme	GO:0009507,chloroplast; GO:0003984,acetolactate synthase activity; GO:0050660,flavin adenine dinucleotide binding; GO:0000287,magnesium ion binding; GO:0030976,thiamine pyrophosphate binding; GO:0009097,isoleucine biosynthetic process; GO:0009635,response to herbicide; GO:0009099,valine biosynthetic process; GO:0003674,molecular_function; GO:0003824,catalytic activity; GO:0016740,transferase acti…	Thiamine pyrophosphate enzyme, N-terminal TPP binding domain	--	--	--
12h1_transcript_31895	142.6	170.12	191.03	55.99	59.55	51.84	1399	1530	1768	503	543	469	-1.70881	2.76758e-17	1.62235e-15	down	792	K08901 photosystem II oxygen-evolving enhancer protein 3 | (RefSeq) photosynthetic NDH subunit of lumenal location 2, chloroplastic (A)	ko00195: Photosynthesis; ko01100: Metabolic pathways	hypothetical protein LR48_Vigan06g124700 [Vigna angularis]	PNSL2_ARATH RecName: Full=Photosynthetic NDH subunit of lumenal location 2, chloroplastic {ECO:0000303|PubMed:21785130}; AltName: Full=PsbQ-like protein 1; Flags: Precursor;	A0A4D6LPH4_VIGUN SubName: Full=Photosystem II oxygen-evolving enhancer protein 3 {ECO:0000313|EMBL:QCD90410.1};	--	GO:0009507,chloroplast; GO:0009534,chloroplast thylakoid; GO:0009543,chloroplast thylakoid lumen; GO:0009535,chloroplast thylakoid membrane; GO:0019898,extrinsic component of membrane; GO:0009344,nitrite reductase complex [NAD(P)H]; GO:0009654,photosystem II oxygen evolving complex; GO:0005509,calcium ion binding; GO:0045156,electron transporter, transferring electrons within the cyclic electron …	Oxygen evolving enhancer protein 3 (PsbQ)	--	--	--
12h1_transcript_26258	2	2.98	1.75	25.27	16.75	23.4	52	71	43	600	402	559	3.15894	2.9062e-17	1.69529e-15	up	1664	K00942 guanylate kinase [EC:2.7.4.8] | (RefSeq) guanylate kinase 2-like isoform X1 (A)	ko00230: Purine metabolism; ko01100: Metabolic pathways; ko01232: Nucleotide metabolism	guanylate kinase 2 isoform X1 [Vigna radiata var. radiata]	GMK2_ARATH RecName: Full=Guanylate kinase 2; Short=AtGK2; EC=2.7.4.8; AltName: Full=GMP kinase 2;	A0A4D6MVY1_VIGUN RecName: Full=Guanylate kinase {ECO:0000256|ARBA:ARBA00012961}; EC=2.7.4.8 {ECO:0000256|ARBA:ARBA00012961};	Guanylate kinase	GO:0005829,cytosol; GO:0005524,ATP binding; GO:0004385,guanylate kinase activity; GO:0048229,gametophyte development; GO:0048638,regulation of developmental growth; GO:0000166,nucleotide binding; GO:0003674,molecular_function; GO:0005488,binding; GO:0017076,purine nucleotide binding; GO:0030554,adenyl nucleotide binding; GO:0032553,ribonucleotide binding; GO:0032555,purine ribonucleotide binding;…	Guanylate kinase	--	--	--
12h1_transcript_26994	21.44	29.22	26.53	4.77	2.71	2.9	532	664	620	108	62	66	-3.02188	2.90676e-17	1.69529e-15	down	1598	K03320 ammonium transporter, Amt family | (RefSeq) ammonium transporter 2-like (A)	--	hypothetical protein PHAVU_010G073700g [Phaseolus vulgaris]	AMT2_ARATH RecName: Full=Ammonium transporter 2; Short=AtAMT2;	A0A4D6MRE1_VIGUN RecName: Full=Ammonium transporter {ECO:0000256|RuleBase:RU362002};	Ammonia permease	GO:0005887,integral component of plasma membrane; GO:0005886,plasma membrane; GO:0009506,plasmodesma; GO:0008519,ammonium transmembrane transporter activity; GO:0015398,high-affinity secondary active ammonium transmembrane transporter activity; GO:0015696,ammonium transport; GO:0019740,nitrogen utilization; GO:0009624,response to nematode; GO:0003674,molecular_function; GO:0005215,transporter act…	Ammonium Transporter Family	--	--	--
12h1_transcript_28674	77.43	73.66	73.75	23.01	20.66	30.45	1536	1338	1378	416	378	554	-1.71395	3.09937e-17	1.80305e-15	down	1331	--	--	PREDICTED: cysteine-rich repeat secretory protein 12 [Vigna angularis]	PDLP6_ARATH RecName: Full=Plasmodesmata-located protein 6; Short=PD-located protein 6 {ECO:0000303|PubMed:20886105}; AltName: Full=Cysteine-rich repeat secretory protein 12 {ECO:0000303|PubMed:11402176}; Flags: Precursor;	A0A4D6LAD3_VIGUN SubName: Full=Uncharacterized protein {ECO:0000313|EMBL:QCD85356.1};	--	GO:0016021,integral component of membrane; GO:0005886,plasma membrane; GO:0009506,plasmodesma; GO:0016032,viral process; GO:0008150,biological_process; GO:0044403,biological process involved in symbiotic interaction; GO:0044419,biological process involved in interspecies interaction between organisms; GO:0005575,cellular_component; GO:0016020,membrane; GO:0031224,intrinsic component of membrane; …	Salt stress response/antifungal	--	--	--
12h1_transcript_24682	85.29	69.02	118.77	20.45	12.89	16.6	2377	1762	3118	519	331	424	-2.56653	3.12155e-17	1.81137e-15	down	1763	K23136 fraxetin 5-hydroxylase [EC:1.14.14.164] | (RefSeq) cytochrome P450 CYP82D47-like (A)	ko00999: Biosynthesis of various plant secondary metabolites; ko01110: Biosynthesis of secondary metabolites	PREDICTED: cytochrome P450 CYP82D47-like [Vigna angularis]	C82D6_SINHE RecName: Full=Demethylepipodophyllotoxin synthase {ECO:0000303|PubMed:26359402}; EC=1.14.14.132 {ECO:0000269|PubMed:26359402}; AltName: Full=Cytochrome P450 family 82 subfamily D polypeptide 61 {ECO:0000303|PubMed:26359402};	A0A4D6LSC1_VIGUN SubName: Full=Cytochrome P450 {ECO:0000313|EMBL:QCD90956.1};	Cytochrome P450 CYP2 subfamily	GO:0016021,integral component of membrane; GO:0020037,heme binding; GO:0005506,iron ion binding; GO:0004497,monooxygenase activity; GO:0016705,oxidoreductase activity, acting on paired donors, with incorporation or reduction of molecular oxygen; GO:0019438,aromatic compound biosynthetic process; GO:0009699,phenylpropanoid biosynthetic process; GO:0003674,molecular_function; GO:0005488,binding; GO…	Cytochrome P450	--	--	--
[truncated: 3,653 more rows]
