# Supplementary material for: Defensive Resistance of Cowpea Vigna unguiculata Control Megalurothrips usitatus Mediated by Jasmonic Acid or Insect Damage
Source: Plants (Basel). 2023 Feb 19;12(4):942. doi: 10.3390/plants12040942 (PMC9967092; doi:10.3390/plants12040942)
Supplement: Supplementary file 1 [file plants-12-00942-s001.zip › Table S4 CK_vs_48H.diff.annot.xlsx]

## Sheet: Sheet1
ID	CK-1_fpkm	CK-2_fpkm	CK-3_fpkm	48H-1_fpkm	48H-2_fpkm	48H-3_fpkm	CK-1_count	CK-2_count	CK-3_count	48H-1_count	48H-2_count	48H-3_count	log2FoldChange	pvalue	padj	regulated	Length	KEGG	KEGG pathway	NR	Swissprot	TrEMBL	KOG	GO	Pfam	TF-Family	TF-Category	TF-Classification
12h1_transcript_12955	73.72	68.09	72.29	4.43	4.55	4.41	3524	2980	3254	195	217	182	-4.09869	1.09853e-302	2.58287e-298	down	2834	K05759 profilin | (RefSeq) uncharacterized protein LOC103842625 isoform X1 (A)	--	PREDICTED: leucine-rich repeat extensin-like protein 4 isoform X2 [Vigna angularis]	LRX4_ARATH RecName: Full=Leucine-rich repeat extensin-like protein 4; Short=AtLRX4; Short=LRR/EXTENSIN4; AltName: Full=Cell wall hydroxyproline-rich glycoprotein; Flags: Precursor;	A0A4D6LUK5_VIGUN SubName: Full=DNA-directed RNA polymerase II subunit RPB1 {ECO:0000313|EMBL:QCD92130.1};	--	GO:0005618,cell wall; GO:0005576,extracellular region; GO:0009505,plant-type cell wall; GO:0009506,plasmodesma; GO:0005199,structural constituent of cell wall; GO:0071555,cell wall organization; GO:0003674,molecular_function; GO:0005198,structural molecule activity; GO:0008150,biological_process; GO:0009987,cellular process; GO:0016043,cellular component organization; GO:0045229,external encapsul…	Leucine rich repeat	--	--	--
12h1_transcript_25398	111.15	86.49	93.69	488.8	519.7	482.84	3051	2174	2422	12396	14304	11486	2.26936	9.45398e-190	1.11141e-185	up	1740	K03327 multidrug resistance protein, MATE family | (RefSeq) protein DETOXIFICATION 40-like (A)	--	PREDICTED: protein DETOXIFICATION 40-like [Vigna angularis]	DTX40_ARATH RecName: Full=Protein DETOXIFICATION 40 {ECO:0000303|PubMed:11739388}; Short=AtDTX40 {ECO:0000303|PubMed:11739388}; AltName: Full=Multidrug and toxic compound extrusion protein 40 {ECO:0000305}; Short=MATE protein 40 {ECO:0000305};	A0A4D6KID3_VIGUN RecName: Full=Protein DETOXIFICATION {ECO:0000256|RuleBase:RU004914}; AltName: Full=Multidrug and toxic compound extrusion protein {ECO:0000256|RuleBase:RU004914};	Uncharacterized membrane protein, predicted efflux pump	GO:0016021,integral component of membrane; GO:0016020,membrane; GO:0005774,vacuolar membrane; GO:0005773,vacuole; GO:0015297,antiporter activity; GO:0022857,transmembrane transporter activity; GO:0042910,xenobiotic transmembrane transporter activity; GO:0003674,molecular_function; GO:0005215,transporter activity; GO:0015291,secondary active transmembrane transporter activity; GO:0022804,active tr…	MatE	--	--	--
12h1_transcript_32126	308.39	344.31	336.18	7.13	8.98	8.56	2842	2909	2923	61	83	69	-5.42089	2.58843e-165	2.02864e-161	down	760	--	--	protein EARLY FLOWERING 4 [Vigna radiata var. radiata]	ELF4_ARATH RecName: Full=Protein EARLY FLOWERING 4; AltName: Full=Protein ARRHYTHMIC 44;	A0A4D6MEX0_VIGUN RecName: Full=Elf4 domain-containing protein {ECO:0000259|Pfam:PF07011};	--	GO:0005634,nucleus; GO:0042803,protein homodimerization activity; GO:0009649,entrainment of circadian clock; GO:0009908,flower development; GO:0009648,photoperiodism; GO:0048573,photoperiodism, flowering; GO:0042753,positive regulation of circadian rhythm; GO:0010017,red or far-red light signaling pathway; GO:0009585,red, far-red light phototransduction; GO:0009909,regulation of flower developmen…	Early Flowering 4 domain	--	--	--
12h1_transcript_31121	34.32	27.8	32.17	160.07	171.36	164.18	481	357	425	2078	2408	2003	2.30808	7.98913e-131	4.69601e-127	up	1018	--	--	PREDICTED: uncharacterized protein LOC108337218 isoform X1 [Vigna angularis]	--	A0A4D6MD86_VIGUN SubName: Full=Uncharacterized protein {ECO:0000313|EMBL:QCD99402.1};	--	--	Protein of unknown function (DUF1677)	--	--	--
12h1_transcript_13672	15.91	13.01	12.51	83.62	82.08	74.24	718	538	531	3485	3717	2900	2.44537	6.67443e-126	3.13859e-122	up	2692	K00951 GTP pyrophosphokinase [EC:2.7.6.5] | (RefSeq) probable GTP diphosphokinase RSH2, chloroplastic (A)	ko00230: Purine metabolism; ko01100: Metabolic pathways	PREDICTED: probable GTP diphosphokinase RSH2, chloroplastic [Vigna angularis]	RSH2C_ARATH RecName: Full=Probable GTP diphosphokinase RSH2, chloroplastic; EC=2.7.6.5; AltName: Full=RelA/SpoT homolog 2; Short=AtRSH2; AltName: Full=ppGpp synthetase RSH2; Flags: Precursor;	A0A4D6MP14_VIGUN RecName: Full=GTP diphosphokinase {ECO:0000256|ARBA:ARBA00013251}; EC=2.7.6.5 {ECO:0000256|ARBA:ARBA00013251};	Predicted guanosine polyphosphate pyrophosphohydrolase/synthase	GO:0009507,chloroplast; GO:0005524,ATP binding; GO:0005525,GTP binding; GO:0008728,GTP diphosphokinase activity; GO:0016301,kinase activity; GO:0015969,guanosine tetraphosphate metabolic process; GO:0009737,response to abscisic acid; GO:0009611,response to wounding; GO:0000166,nucleotide binding; GO:0003674,molecular_function; GO:0005488,binding; GO:0017076,purine nucleotide binding; GO:0030554,a…	HD domain	--	--	--
12h1_transcript_31760	61.46	35.95	49.95	1320.73	1357.99	1574.04	651	349	499	12979	14420	14555	4.78395	2.09483e-110	8.20892e-107	up	834	K01051 pectinesterase [EC:3.1.1.11] | (RefSeq) pectinesterase (A)	ko00040: Pentose and glucuronate interconversions; ko01100: Metabolic pathways	PREDICTED: 21 kDa protein-like [Vigna angularis]	21KD_DAUCA RecName: Full=21 kDa protein; AltName: Full=1.2 protein; Flags: Precursor;	A0A4D6LL48_VIGUN SubName: Full=Elongation factor G {ECO:0000313|EMBL:QCD89016.1};	--	GO:0004857,enzyme inhibitor activity; GO:0003674,molecular_function; GO:0030234,enzyme regulator activity; GO:0098772,molecular function regulator	Plant invertase/pectin methylesterase inhibitor	--	--	--
12h1_transcript_28171	640.1	445.98	417.25	7.37	4.04	5.91	13723	8758	8428	146	86	109	-6.51929	7.37059e-107	2.47568e-103	down	1417	K01673 carbonic anhydrase [EC:4.2.1.1] | (RefSeq) carbonic anhydrase, chloroplastic isoform X1 (A)	ko00910: Nitrogen metabolism; ko01100: Metabolic pathways	carbonic anhydrase [Vigna unguiculata]	CAHC_PEA RecName: Full=Carbonic anhydrase, chloroplastic; EC=4.2.1.1; AltName: Full=Carbonate dehydratase; Contains: RecName: Full=Carbonic anhydrase, 27 kDa isoform; Contains: RecName: Full=Carbonic anhydrase, 25 kDa isoform; Flags: Precursor;	A0A4D6M226_VIGUN RecName: Full=Carbonic anhydrase {ECO:0000256|ARBA:ARBA00012925, ECO:0000256|RuleBase:RU003956}; EC=4.2.1.1 {ECO:0000256|ARBA:ARBA00012925, ECO:0000256|RuleBase:RU003956}; AltName: Full=Carbonate dehydratase {ECO:0000256|RuleBase:RU003956};	Predicted carbonic anhydrase involved in protection against oxidative damage	GO:0009570,chloroplast stroma; GO:0004089,carbonate dehydratase activity; GO:0008270,zinc ion binding; GO:0015976,carbon utilization; GO:0003674,molecular_function; GO:0003824,catalytic activity; GO:0016829,lyase activity; GO:0016835,carbon-oxygen lyase activity; GO:0016836,hydro-lyase activity; GO:0005488,binding; GO:0043167,ion binding; GO:0043169,cation binding; GO:0046872,metal ion binding; G…	Carbonic anhydrase	--	--	--
12h1_transcript_24216	61.65	49.96	54.33	8.13	6.57	6.54	1807	1341	1500	220	193	166	-3.05486	1.75821e-104	5.16738e-101	down	1840	K13436 pto-interacting protein 1 [EC:2.7.11.1] | (RefSeq) probable receptor-like protein kinase At2g47060 (A)	ko04626: Plant-pathogen interaction	CBS domain-containing protein CBSCBSPB3 [Vigna radiata var. radiata]	Y3295_ARATH RecName: Full=CBS domain-containing protein CBSCBSPB3;	A0A4D6NR87_VIGUN SubName: Full=Uncharacterized protein {ECO:0000313|EMBL:QCE15184.1};	--	GO:0016021,integral component of membrane; GO:0005575,cellular_component; GO:0016020,membrane; GO:0031224,intrinsic component of membrane; GO:0110165,cellular anatomical entity	CBS domain	--	--	--
12h1_transcript_30022	165.92	167.39	145.51	12	9.02	9.92	2733	2526	2259	183	149	142	-4.04402	1.64502e-103	4.29752e-100	down	1150	K16908 chloroplast NAD(P)H dehydrogenase [EC:1.6.99.-] | (RefSeq) dihydrodipicolinate reductase-like protein CRR1, chloroplastic (A)	--	PREDICTED: dihydrodipicolinate reductase-like protein CRR1, chloroplastic isoform X1 [Vigna angularis]	DAPB3_ARATH RecName: Full=Dihydrodipicolinate reductase-like protein CRR1, chloroplastic {ECO:0000305}; AltName: Full=4-hydroxy-tetrahydrodipicolinate reductase 3 {ECO:0000305}; Short=HTPA reductase 3; AltName: Full=Protein CHLORORESPIRATORY REDUCTION 1 {ECO:0000303|PubMed:17727612}; Flags: Precursor;	A0A4D6N7Z5_VIGUN SubName: Full=Dihydrodipicolinate reductase {ECO:0000313|EMBL:QCE08235.1};	--	GO:0009507,chloroplast; GO:0009570,chloroplast stroma; GO:0008839,4-hydroxy-tetrahydrodipicolinate reductase; GO:0019877,diaminopimelate biosynthetic process; GO:0009089,lysine biosynthetic process via diaminopimelate; GO:0019684,photosynthesis, light reaction; GO:0003674,molecular_function; GO:0003824,catalytic activity; GO:0016491,oxidoreductase activity; GO:0016627,oxidoreductase activity, act…	Dihydrodipicolinate reductase, N-terminus	--	--	--
12h1_transcript_32054	1465.18	898.76	1293.95	28.82	20.61	29.67	14184	7976	11817	259	200	251	-5.59598	4.83134e-103	1.13595e-99	down	785	--	--	uncharacterized protein LOC106759040 [Vigna radiata var. radiata]	--	A0A1S3TUT4_VIGRR SubName: Full=uncharacterized protein LOC106759040 {ECO:0000313|RefSeq:XP_014497538.1};	--	--	--	--	--	--
12h1_transcript_21177	47.56	48.56	46.75	6.4	5.77	5.79	1602	1498	1483	199	195	169	-3.08844	6.64373e-100	1.42007e-96	down	2075	K08818 cell division cycle 2-like [EC:2.7.11.22] | (RefSeq) putative cyclin-dependent kinase F-2 (A)	--	serine/threonine-protein kinase STN8, chloroplastic-like [Vigna radiata var. radiata]	STN8_ARATH RecName: Full=Serine/threonine-protein kinase STN8, chloroplastic; EC=2.7.11.1; AltName: Full=Protein STATE TRANSITION 8; Flags: Precursor;	A0A4D6MVM4_VIGUN SubName: Full=Non-specific serine/threonine protein kinase {ECO:0000313|EMBL:QCE04672.1};	Protein kinase PCTAIRE and related kinases	GO:0009507,chloroplast; GO:0009534,chloroplast thylakoid; GO:0009579,thylakoid; GO:0005524,ATP binding; GO:0004672,protein kinase activity; GO:0106310,protein serine kinase activity; GO:0106311,protein threonine kinase activity; GO:0042549,photosystem II stabilization; GO:0000166,nucleotide binding; GO:0003674,molecular_function; GO:0005488,binding; GO:0017076,purine nucleotide binding; GO:003055…	Protein kinase domain	--	--	--
12h1_transcript_30837	8.3	8.41	9.37	96.33	91.61	80.77	125	116	133	1343	1383	1058	3.27308	8.9147e-99	1.74669e-95	up	1074	K14516 ethylene-responsive transcription factor 1 | (RefSeq) ethylene-responsive transcription factor 1B-like (A)	ko04016: MAPK signaling pathway - plant; ko04075: Plant hormone signal transduction	ethylene-responsive transcription factor 1B [Vigna radiata var. radiata]	ERF92_ARATH RecName: Full=Ethylene-responsive transcription factor 1B; Short=AtERF1B; AltName: Full=Ethylene-responsive element-binding factor 1B; Short=EREBP-1B;	A0A4D6N1L1_VIGUN SubName: Full=Ethylene-responsive transcription factor 1 {ECO:0000313|EMBL:QCE07656.1};	--	GO:0005634,nucleus; GO:0003677,DNA binding; GO:0003700,DNA-binding transcription factor activity; GO:0000976,transcription regulatory region sequence-specific DNA binding; GO:0006952,defense response; GO:0009873,ethylene-activated signaling pathway; GO:0009867,jasmonic acid mediated signaling pathway; GO:0003674,molecular_function; GO:0003676,nucleic acid binding; GO:0005488,binding; GO:0097159,o…	AP2 domain	AP2/ERF-ERF	TF	AP2/ERF->AP2/ERF-ERF
12h1_transcript_25904	8.54	5.72	7.57	83.26	105.43	77.25	223	137	187	2018	2774	1757	3.52066	1.13577e-93	2.05418e-90	up	1675	K03327 multidrug resistance protein, MATE family | (RefSeq) protein DETOXIFICATION 27-like (A)	--	protein DETOXIFICATION 27 [Vigna radiata var. radiata]	DTX27_ARATH RecName: Full=Protein DETOXIFICATION 27 {ECO:0000303|PubMed:11739388}; Short=AtDTX27 {ECO:0000303|PubMed:11739388}; AltName: Full=Multidrug and toxic compound extrusion protein 27 {ECO:0000305}; Short=MATE protein 27 {ECO:0000305};	A0A4D6NVU2_VIGUN RecName: Full=Protein DETOXIFICATION {ECO:0000256|RuleBase:RU004914}; AltName: Full=Multidrug and toxic compound extrusion protein {ECO:0000256|RuleBase:RU004914};	Uncharacterized membrane protein, predicted efflux pump	GO:0016021,integral component of membrane; GO:0016020,membrane; GO:0015297,antiporter activity; GO:0022857,transmembrane transporter activity; GO:0042910,xenobiotic transmembrane transporter activity; GO:0003674,molecular_function; GO:0005215,transporter activity; GO:0015291,secondary active transmembrane transporter activity; GO:0022804,active transmembrane transporter activity; GO:0005575,cellu…	MatE	--	--	--
12h1_transcript_29799	172.4	135.34	147.13	28.09	26.03	29.16	3151	2266	2534	475	477	463	-2.53222	3.33123e-92	5.59456e-89	down	1247	K04565 superoxide dismutase, Cu-Zn family [EC:1.15.1.1] | (RefSeq) superoxide dismutase [Cu-Zn], chloroplastic-like (A)	ko04146: Peroxisome	superoxide dismutase [Cu-Zn]	SODCP_PEA RecName: Full=Superoxide dismutase [Cu-Zn], chloroplastic; EC=1.15.1.1; Flags: Precursor;	A0A4D6NBU3_VIGUN RecName: Full=Superoxide dismutase [Cu-Zn] {ECO:0000256|RuleBase:RU000393}; EC=1.15.1.1 {ECO:0000256|RuleBase:RU000393};	Cu2+/Zn2+ superoxide dismutase SOD1	GO:0009507,chloroplast; GO:0046872,metal ion binding; GO:0004784,superoxide dismutase activity; GO:0003674,molecular_function; GO:0005488,binding; GO:0043167,ion binding; GO:0043169,cation binding; GO:0003824,catalytic activity; GO:0016209,antioxidant activity; GO:0016491,oxidoreductase activity; GO:0016721,oxidoreductase activity, acting on superoxide radicals as acceptor; GO:0005575,cellular_co…	Copper/zinc superoxide dismutase (SODC)	--	--	--
12h1_transcript_24448	32.3	30.47	30.57	2.18	2.86	2.94	937	809	835	58	83	73	-3.65278	2.30335e-89	3.61043e-86	down	1824	--	--	PREDICTED: fasciclin-like arabinogalactan protein 15 [Vigna angularis]	FLA17_ARATH RecName: Full=Fasciclin-like arabinogalactan protein 17; Flags: Precursor;	A0A0S3SH22_PHAAN SubName: Full=Uncharacterized protein {ECO:0000313|EMBL:BAT92141.1};	Fasciclin and related adhesion glycoproteins	GO:0005576,extracellular region; GO:0005773,vacuole; GO:0005575,cellular_component; GO:0110165,cellular anatomical entity; GO:0005622,intracellular anatomical structure; GO:0005737,cytoplasm; GO:0043226,organelle; GO:0043227,membrane-bounded organelle; GO:0043229,intracellular organelle; GO:0043231,intracellular membrane-bounded organelle	Fasciclin domain	--	--	--
12h1_transcript_25875	55.08	70.91	68.31	2.18	2.61	1.9	1474	1738	1722	54	70	44	-4.96793	2.54193e-89	3.73537e-86	down	1703	K20558 transcription factor SPEECHLESS | (RefSeq) transcription factor SPEECHLESS (A)	ko04016: MAPK signaling pathway - plant	hypothetical protein PHAVU_010G120000g [Phaseolus vulgaris]	BH067_ARATH RecName: Full=Transcription factor bHLH67; AltName: Full=Basic helix-loop-helix protein 67; Short=AtbHLH67; Short=bHLH 67; AltName: Full=Transcription factor EN 11; AltName: Full=bHLH transcription factor bHLH067;	V7ANT2_PHAVU RecName: Full=BHLH domain-containing protein {ECO:0000259|PROSITE:PS50888};	--	GO:0005634,nucleus; GO:0003700,DNA-binding transcription factor activity; GO:0000981,DNA-binding transcription factor activity, RNA polymerase II-specific; GO:0042803,protein homodimerization activity; GO:0000978,RNA polymerase II cis-regulatory region sequence-specific DNA binding; GO:0009631,cold acclimation; GO:0006357,regulation of transcription by RNA polymerase II; GO:0006355,regulation of …	Helix-loop-helix DNA-binding domain	bHLH	TF	bHLH
12h1_transcript_32043	20.18	21.48	25.58	1615.15	959.56	1155.12	192	187	229	14266	9150	9605	5.70848	2.95193e-88	4.08269e-85	up	776	--	--	pathogenesis related protein [Vigna unguiculata]	PR2_PHAVU RecName: Full=Pathogenesis-related protein 2; AltName: Full=PvPR2;	A0A4D6KYZ4_VIGUN SubName: Full=Bet v I type allergen {ECO:0000313|EMBL:QCD80021.1};	--	GO:0010427,abscisic acid binding; GO:0004864,protein phosphatase inhibitor activity; GO:0038023,signaling receptor activity; GO:0009738,abscisic acid-activated signaling pathway; GO:0006952,defense response; GO:0009607,response to biotic stimulus; GO:0003674,molecular_function; GO:0005488,binding; GO:0008289,lipid binding; GO:0019840,isoprenoid binding; GO:0031406,carboxylic acid binding; GO:0033…	Pathogenesis-related protein Bet v I family	--	--	--
12h1_transcript_31312	3958.57	5265.59	4873.22	30.68	18.24	37.01	51948	63320	60293	373	240	423	-7.44533	3.42207e-86	4.46998e-83	down	970	--	--	PREDICTED: auxin-binding protein ABP19a-like [Vigna angularis]	AB19A_PRUPE RecName: Full=Auxin-binding protein ABP19a; Flags: Precursor;	A0A4D6MM02_VIGUN RecName: Full=Germin-like protein {ECO:0000256|RuleBase:RU366015};	--	GO:0048046,apoplast; GO:0005618,cell wall; GO:0030145,manganese ion binding; GO:0009734,auxin-activated signaling pathway; GO:0003674,molecular_function; GO:0005488,binding; GO:0043167,ion binding; GO:0043169,cation binding; GO:0046872,metal ion binding; GO:0046914,transition metal ion binding; GO:0007154,cell communication; GO:0007165,signal transduction; GO:0008150,biological_process; GO:000971…	Cupin	--	--	--
12h1_transcript_32088	228.95	222	218.87	1326.2	1294.68	1068.02	2161	1921	1949	11623	12250	8813	2.36917	1.39714e-84	1.72893e-81	up	772	K23051 NAD(P)H-quinone oxidoreductase subunit T, chloroplastic [EC:7.1.1.-] | (RefSeq) NAD(P)H-quinone oxidoreductase subunit T, chloroplastic-like (A)	--	PREDICTED: chaperone protein dnaJ 11, chloroplastic-like [Vigna angularis]	DNJ11_ARATH RecName: Full=Chaperone protein dnaJ 11, chloroplastic; Short=AtDjC11; Short=AtJ11; Flags: Precursor;	A0A4D6LRL9_VIGUN SubName: Full=Molecular chaperone DnaJ {ECO:0000313|EMBL:QCD91113.1};	Molecular chaperone (DnaJ superfamily)	GO:0009507,chloroplast; GO:0009570,chloroplast stroma; GO:0005634,nucleus; GO:0009536,plastid; GO:0005575,cellular_component; GO:0005622,intracellular anatomical structure; GO:0005737,cytoplasm; GO:0043226,organelle; GO:0043227,membrane-bounded organelle; GO:0043229,intracellular organelle; GO:0043231,intracellular membrane-bounded organelle; GO:0110165,cellular anatomical entity; GO:0009532,plas…	DnaJ domain	--	--	--
12h1_transcript_29158	55.92	48.45	40.58	2330.75	1468.52	2151.72	1047	831	716	40369	27569	34990	5.28266	2.35896e-83	2.77319e-80	up	1271	K00430 peroxidase [EC:1.11.1.7] | (RefSeq) peroxidase 12 (A)	ko00940: Phenylpropanoid biosynthesis; ko01100: Metabolic pathways; ko01110: Biosynthesis of secondary metabolites	peroxidase 12-like precursor [Vigna angularis]	PER12_ARATH RecName: Full=Peroxidase 12; Short=Atperox P12; EC=1.11.1.7; AltName: Full=ATP4a; AltName: Full=PRXR6; Flags: Precursor;	Q43854_PHAAN RecName: Full=Peroxidase {ECO:0000256|ARBA:ARBA00012313, ECO:0000256|RuleBase:RU362060}; EC=1.11.1.7 {ECO:0000256|ARBA:ARBA00012313, ECO:0000256|RuleBase:RU362060};	--	GO:0005618,cell wall; GO:0005576,extracellular region; GO:0005739,mitochondrion; GO:0009505,plant-type cell wall; GO:0009506,plasmodesma; GO:0005773,vacuole; GO:0020037,heme binding; GO:0046872,metal ion binding; GO:0004601,peroxidase activity; GO:0042744,hydrogen peroxide catabolic process; GO:0006979,response to oxidative stress; GO:0003674,molecular_function; GO:0005488,binding; GO:0046906,tet…	Peroxidase	--	--	--
12h1_transcript_30439	42.13	34.87	24.46	1292.71	962.41	1137.7	686	520	375	19486	15714	16108	4.98675	1.74279e-82	1.95127e-79	up	1140	K20547 basic endochitinase B [EC:3.2.1.14] | (RefSeq) endochitinase (A)	ko00520: Amino sugar and nucleotide sugar metabolism; ko01100: Metabolic pathways; ko04016: MAPK signaling pathway - plant	chitinase class 1, partial [Vigna unguiculata]	CHIT_PHAVU RecName: Full=Endochitinase; EC=3.2.1.14; Flags: Precursor;	A0A4D6NVD7_VIGUN RecName: Full=Chitinase {ECO:0000256|ARBA:ARBA00012729}; EC=3.2.1.14 {ECO:0000256|ARBA:ARBA00012729};	Predicted chitinase	GO:0005773,vacuole; GO:0008061,chitin binding; GO:0004568,chitinase activity; GO:0016998,cell wall macromolecule catabolic process; GO:0006032,chitin catabolic process; GO:0006952,defense response; GO:0000272,polysaccharide catabolic process; GO:0003674,molecular_function; GO:0005488,binding; GO:0097367,carbohydrate derivative binding; GO:0003824,catalytic activity; GO:0004553,hydrolase activity,…	Chitinase class I	--	--	--
12h1_transcript_30915	483.14	425.71	423.1	1318.53	1318.38	1198.23	7158	5779	5909	18089	19584	15445	1.43681	2.29938e-82	2.45741e-79	up	1061	K02875 large subunit ribosomal protein L14e | (RefSeq) uncharacterized protein LOC105033615 (A)	ko03010: Ribosome	stem-specific protein TSJT1-like [Vigna radiata]	TSJT1_TOBAC RecName: Full=Stem-specific protein TSJT1;	A0A4D6KI97_VIGUN SubName: Full=Asparagine synthase {ECO:0000313|EMBL:QCD77088.1};	--	--	Aluminium induced protein	--	--	--
12h1_transcript_25183	3.12	2.92	1.97	106.03	74.76	94.24	84	72	50	2640	2020	2201	5.01942	2.51292e-79	2.56886e-76	up	1713	K03797 carboxyl-terminal processing protease [EC:3.4.21.102] | (RefSeq) carboxyl-terminal-processing peptidase 3, chloroplastic isoform X1 (A)	--	PREDICTED: carboxyl-terminal-processing peptidase 3, chloroplastic [Vigna angularis]	CTPA3_ARATH RecName: Full=Carboxyl-terminal-processing peptidase 3, chloroplastic; EC=3.4.21.102; AltName: Full=D1 C-terminal processing protease 3; AltName: Full=Photosystem II D1 protein processing peptidase 3; Flags: Precursor;	A0A4D6MZK6_VIGUN SubName: Full=Carboxyl-terminal processing protease {ECO:0000313|EMBL:QCE05237.1};	--	GO:0009543,chloroplast thylakoid lumen; GO:0004175,endopeptidase activity; GO:0004252,serine-type endopeptidase activity; GO:0003674,molecular_function; GO:0003824,catalytic activity; GO:0008233,peptidase activity; GO:0016787,hydrolase activity; GO:0140096,catalytic activity, acting on a protein; GO:0008236,serine-type peptidase activity; GO:0017171,serine hydrolase activity; GO:0005575,cellular_…	Peptidase family S41	--	--	--
12h1_transcript_18117	1.08	0.87	1.01	42.42	36.49	55.81	42	31	37	1521	1421	1876	5.42754	5.92584e-79	5.80535e-76	up	2352	K10891 fanconi anemia group D2 protein | (RefSeq) Fanconi anemia group D2 protein homolog (A)	--	PREDICTED: cellulose synthase-like protein H1 isoform X1 [Vigna angularis]	CSLH1_ORYSJ RecName: Full=Cellulose synthase-like protein H1; EC=2.4.1.-; AltName: Full=OsCslH1;	A0A0L9V744_PHAAN SubName: Full=Uncharacterized protein {ECO:0000313|EMBL:KOM50464.1};	--	GO:0000139,Golgi membrane; GO:0016021,integral component of membrane; GO:0005886,plasma membrane; GO:0005802,trans-Golgi network; GO:0016760,cellulose synthase (UDP-forming) activity; GO:0051753,mannan synthase activity; GO:0071555,cell wall organization; GO:0030244,cellulose biosynthetic process; GO:0009833,plant-type primary cell wall biogenesis; GO:0003674,molecular_function; GO:0003824,cataly…	Cellulose synthase	--	--	--
12h1_transcript_1846	34.19	28.34	37.07	4.51	3.74	4	2710	2056	2766	330	297	274	-3.11365	9.51793e-78	8.95143e-75	down	4524	K01280 tripeptidyl-peptidase II [EC:3.4.14.10] | (RefSeq) tripeptidyl-peptidase 2-like isoform X1 (A)	--	tripeptidyl-peptidase 2 isoform X1 [Vigna radiata var. radiata]	TPPII_ARATH RecName: Full=Tripeptidyl-peptidase 2; EC=3.4.14.10; AltName: Full=Tripeptidyl-peptidase II; Short=TPPII;	A0A4D6N8B5_VIGUN RecName: Full=Tripeptidyl-peptidase II {ECO:0000256|ARBA:ARBA00012462}; EC=3.4.14.10 {ECO:0000256|ARBA:ARBA00012462};	Tripeptidyl peptidase II	GO:0009507,chloroplast; GO:0005737,cytoplasm; GO:0005829,cytosol; GO:0022626,cytosolic ribosome; GO:0005774,vacuolar membrane; GO:0005773,vacuole; GO:0004177,aminopeptidase activity; GO:0003729,mRNA binding; GO:0004252,serine-type endopeptidase activity; GO:0008240,tripeptidyl-peptidase activity; GO:0006508,proteolysis; GO:0003674,molecular_function; GO:0003824,catalytic activity; GO:0008233,pept…	Subtilase family	--	--	--
12h1_transcript_27543	73.8	60.14	84.68	6.1	7.81	6.31	1754	1309	1896	134	186	130	-3.52746	1.48078e-77	1.33908e-74	down	1542	K09286 EREBP-like factor | (RefSeq) ethylene-responsive transcription factor RAP2-4-like (A)	--	ethylene-responsive transcription factor ERF061 [Vigna radiata var. radiata]	ERF61_ARATH RecName: Full=Ethylene-responsive transcription factor ERF061;	A0A4D6LTJ4_VIGUN SubName: Full=EREBP-like factor {ECO:0000313|EMBL:QCD91718.1};	--	GO:0005634,nucleus; GO:0003677,DNA binding; GO:0003700,DNA-binding transcription factor activity; GO:0009873,ethylene-activated signaling pathway; GO:0010200,response to chitin; GO:0003674,molecular_function; GO:0003676,nucleic acid binding; GO:0005488,binding; GO:0097159,organic cyclic compound binding; GO:1901363,heterocyclic compound binding; GO:0140110,transcription regulator activity; GO:000…	AP2 domain	AP2/ERF-ERF	TF	AP2/ERF->AP2/ERF-ERF
12h1_transcript_17998	48.48	44.24	45.16	14.75	13.83	12.95	1891	1580	1659	531	541	437	-1.82478	8.05403e-76	7.01357e-73	down	2361	K12862 pleiotropic regulator 1 | (RefSeq) uncharacterized protein LOC9311097 (A)	ko03040: Spliceosome	PREDICTED: protease Do-like 2, chloroplastic [Vigna angularis]	DEGP2_ARATH RecName: Full=Protease Do-like 2, chloroplastic; EC=3.4.21.-; Flags: Precursor;	A0A0L9TWQ0_PHAAN RecName: Full=PDZ_3 domain-containing protein {ECO:0000259|Pfam:PF17815};	Serine protease	GO:0009507,chloroplast; GO:0009941,chloroplast envelope; GO:0009570,chloroplast stroma; GO:0009533,chloroplast stromal thylakoid; GO:0009535,chloroplast thylakoid membrane; GO:0005829,cytosol; GO:0004252,serine-type endopeptidase activity; GO:0009658,chloroplast organization; GO:0010206,photosystem II repair; GO:0030163,protein catabolic process; GO:0006508,proteolysis; GO:0003674,molecular_funct…	PDZ domain	--	--	--
12h1_transcript_16591	48.64	33.87	48.89	2.41	1.58	2.06	1965	1253	1860	90	64	72	-4.52332	2.03824e-75	1.71154e-72	down	2436	K14506 jasmonic acid-amino synthetase [EC:6.3.2.52] | (RefSeq) uncharacterized LOC109115461 (A)	ko04075: Plant hormone signal transduction	PREDICTED: uncharacterized protein LOC108322646 isoform X2 [Vigna angularis]	--	A0A4D6KY35_VIGUN SubName: Full=Ternary complex factor MIP1 {ECO:0000313|EMBL:QCD81653.1};	--	--	Protein of unknown function, DUF547	--	--	--
12h1_transcript_20966	10.92	10.53	10.62	53.33	61.24	47.73	358	316	328	1618	2018	1358	2.24546	1.19879e-74	9.71931e-72	up	2031	K07198 5'-AMP-activated protein kinase, catalytic alpha subunit [EC:2.7.11.11] | (RefSeq) CBL-interacting protein kinase 2-like (A)	--	PREDICTED: CBL-interacting protein kinase 18-like [Vigna angularis]	CIPKI_ORYSJ RecName: Full=CBL-interacting protein kinase 18; EC=2.7.11.1; AltName: Full=OsCIPK18;	A0A4D6NH45_VIGUN RecName: Full=Non-specific serine/threonine protein kinase {ECO:0000256|ARBA:ARBA00012513}; EC=2.7.11.1 {ECO:0000256|ARBA:ARBA00012513};	Serine/threonine protein kinase	GO:0005524,ATP binding; GO:0106310,protein serine kinase activity; GO:0106311,protein threonine kinase activity; GO:0007165,signal transduction; GO:0000166,nucleotide binding; GO:0003674,molecular_function; GO:0005488,binding; GO:0017076,purine nucleotide binding; GO:0030554,adenyl nucleotide binding; GO:0032553,ribonucleotide binding; GO:0032555,purine ribonucleotide binding; GO:0032559,adenyl r…	Protein kinase domain	--	--	--
12h1_transcript_1496	6.27	4.97	5.91	21.69	23.27	19.48	513	372	455	1637	1909	1377	1.8178	6.45528e-73	5.05921e-70	up	4662	K03426 NAD+ diphosphatase [EC:3.6.1.22] | (RefSeq) nudix hydrolase 19, chloroplastic isoform X1 (A)	ko00760: Nicotinate and nicotinamide metabolism; ko01100: Metabolic pathways; ko04146: Peroxisome	nudix hydrolase 19, chloroplastic [Vigna radiata var. radiata]	NUD19_ARATH RecName: Full=Nudix hydrolase 19, chloroplastic {ECO:0000305}; Short=AtNUDT19 {ECO:0000303|PubMed:15878881}; AltName: Full=NAD-capped RNA hydrolase NUDT19; Short=DeNADding enzyme NUDT19; EC=3.6.1.- {ECO:0000250|UniProtKB:Q9DCN1}; AltName: Full=NADH pyrophosphatase NUDT19; EC=3.6.1.22 {ECO:0000269|PubMed:18815383}; Flags: Precursor;	A0A4D6KVK4_VIGUN RecName: Full=NAD(+) diphosphatase {ECO:0000256|ARBA:ARBA00012381}; EC=3.6.1.22 {ECO:0000256|ARBA:ARBA00012381};	NADH pyrophosphatase I of the Nudix family of hydrolases	GO:0009507,chloroplast; GO:0005829,cytosol; GO:0005777,peroxisome; GO:0046872,metal ion binding; GO:0000210,NAD+ diphosphatase activity; GO:0035529,NADH pyrophosphatase activity; GO:0019677,NAD catabolic process; GO:0006734,NADH metabolic process; GO:0006742,NADP catabolic process; GO:0003674,molecular_function; GO:0005488,binding; GO:0043167,ion binding; GO:0043169,cation binding; GO:0003824,cat…	gag-polypeptide of LTR copia-type	--	--	--
12h1_transcript_21997	55.14	46.06	50.31	11.24	13.2	9.46	1819	1391	1563	342	436	270	-2.25457	2.3924e-72	1.81452e-69	down	2038	K12135 zinc finger protein CONSTANS | (RefSeq) zinc finger protein CONSTANS-LIKE 2-like (A)	ko04712: Circadian rhythm - plant	hypothetical protein PHAVU_008G190200g [Phaseolus vulgaris]	COL9_ARATH RecName: Full=Zinc finger protein CONSTANS-LIKE 9;	A0A4D6MM65_VIGUN SubName: Full=Zinc finger protein CONSTANS {ECO:0000313|EMBL:QCE00855.1};	--	GO:0005634,nucleus; GO:0003700,DNA-binding transcription factor activity; GO:0000976,transcription regulatory region sequence-specific DNA binding; GO:0008270,zinc ion binding; GO:0007623,circadian rhythm; GO:0048579,negative regulation of long-day photoperiodism, flowering; GO:0006355,regulation of transcription, DNA-templated; GO:0003674,molecular_function; GO:0140110,transcription regulator ac…	CCT motif	C2C2-CO-like	TF	C2C2->C2C2-CO-like
12h1_transcript_27309	238.17	236.25	248.44	10.74	7.7	12.81	5607	5094	5510	233	181	261	-4.62109	3.2266e-71	2.37075e-68	down	1530	--	--	PREDICTED: photosystem II stability/assembly factor HCF136, chloroplastic [Vigna angularis]	P2SAF_ARATH RecName: Full=Photosystem II stability/assembly factor HCF136, chloroplastic; Flags: Precursor;	A0A4D6LJ91_VIGUN RecName: Full=Photosystem II stability/assembly factor {ECO:0000256|PIRNR:PIRNR017875};	Sortilin and related receptors	GO:0009507,chloroplast; GO:0009941,chloroplast envelope; GO:0009570,chloroplast stroma; GO:0009533,chloroplast stromal thylakoid; GO:0009534,chloroplast thylakoid; GO:0009535,chloroplast thylakoid membrane; GO:0009523,photosystem II; GO:0009536,plastid; GO:0009579,thylakoid; GO:0031977,thylakoid lumen; GO:0015979,photosynthesis; GO:0009657,plastid organization; GO:0065003,protein-containing compl…	Photosynthesis system II assembly factor YCF48	--	--	--
12h1_transcript_29151	1.88	0.83	1.78	376.08	179.67	326.13	37	15	33	6862	3554	5586	7.55839	2.08806e-70	1.48771e-67	up	1325	K25108 licheninase [EC:3.2.1.73] | (RefSeq) glucan endo-1,3-beta-glucosidase-like (A)	--	PREDICTED: glucan endo-1,3-beta-glucosidase, basic isoform [Vigna angularis]	E13B_PHAVU RecName: Full=Glucan endo-1,3-beta-glucosidase, basic isoform; EC=3.2.1.39; AltName: Full=(1->3)-beta-glucan endohydrolase; Short=(1->3)-beta-glucanase; AltName: Full=Beta-1,3-endoglucanase; Flags: Precursor;	A0A4D6NL75_VIGUN RecName: Full=(1->3)-beta-glucan endohydrolase {ECO:0000256|ARBA:ARBA00020943}; EC=3.2.1.39 {ECO:0000256|ARBA:ARBA00012780}; AltName: Full=Beta-1,3-endoglucanase {ECO:0000256|ARBA:ARBA00013986};	--	GO:0005773,vacuole; GO:0042973,glucan endo-1,3-beta-D-glucosidase activity; GO:0005975,carbohydrate metabolic process; GO:0006952,defense response; GO:0003674,molecular_function; GO:0003824,catalytic activity; GO:0004553,hydrolase activity, hydrolyzing O-glycosyl compounds; GO:0008422,beta-glucosidase activity; GO:0015926,glucosidase activity; GO:0016787,hydrolase activity; GO:0016798,hydrolase a…	Glycosyl hydrolases family 17	--	--	--
12h1_transcript_26502	2.65	3.03	3	62.39	47.19	47.63	67	71	72	1476	1211	1057	4.09274	8.32559e-70	5.75739e-67	up	1641	K13493 cytokinin-N-glucosyltransferase [EC:2.4.1.-] | (RefSeq) UDP-glycosyltransferase 76C1 (A)	ko00908: Zeatin biosynthesis; ko01110: Biosynthesis of secondary metabolites	PREDICTED: UDP-glucose iridoid glucosyltransferase-like [Vigna angularis]	UGT7_CATRO RecName: Full=UDP-glucose iridoid glucosyltransferase; EC=2.4.1.-; AltName: Full=UDP-glucose glucosyltransferase 7; Short=CrUGT7; AltName: Full=UDP-glycosyltransferase 76A2;	A0A4D6LJ87_VIGUN SubName: Full=Cytokinin-N-glucosyltransferase {ECO:0000313|EMBL:QCD88396.1};	UDP-glucuronosyl and UDP-glucosyl transferase	GO:0035251,UDP-glucosyltransferase activity; GO:1900994,(-)-secologanin biosynthetic process; GO:0003674,molecular_function; GO:0003824,catalytic activity; GO:0008194,UDP-glycosyltransferase activity; GO:0016740,transferase activity; GO:0016757,transferase activity, transferring glycosyl groups; GO:0016758,transferase activity, transferring hexosyl groups; GO:0046527,glucosyltransferase activity;…	UDP-glucoronosyl and UDP-glucosyl transferase	--	--	--
12h1_transcript_19345	17.53	12.25	14.73	78.57	86.44	68.06	653	417	516	2702	3229	2194	2.30161	1.02209e-69	6.86609e-67	up	2267	K01366 cathepsin H [EC:3.4.22.16] | (RefSeq) thiol protease aleurain-like (A)	--	PREDICTED: thiol protease aleurain-like [Vigna angularis]	CATB_MEDTR RecName: Full=Pro-cathepsin H {ECO:0000305}; AltName: Full=Cysteine protease {ECO:0000303|PubMed:23662629}; Contains: RecName: Full=Cathepsin H mini chain {ECO:0000305}; Contains: RecName: Full=Cathepsin H {ECO:0000305}; EC=3.4.22.16 {ECO:0000305}; Contains: RecName: Full=Cathepsin H heavy chain {ECO:0000305}; Contains: RecName: Full=Cathepsin H light chain {ECO:0000305}; Flags: Precur…	A0A4D6NLN4_VIGUN SubName: Full=Cathepsin H {ECO:0000313|EMBL:QCE13574.1};	Cysteine proteinase Cathepsin L	GO:0005615,extracellular space; GO:0005764,lysosome; GO:0004197,cysteine-type endopeptidase activity; GO:0051603,proteolysis involved in cellular protein catabolic process; GO:0003674,molecular_function; GO:0003824,catalytic activity; GO:0004175,endopeptidase activity; GO:0008233,peptidase activity; GO:0008234,cysteine-type peptidase activity; GO:0016787,hydrolase activity; GO:0140096,catalytic a…	Papain family cysteine protease	--	--	--
12h1_transcript_5715	73.06	73.36	77.58	19.57	19.7	17.58	4545	4178	4543	1123	1228	945	-2.07781	1.32559e-69	8.6576e-67	down	3608	K01872 alanyl-tRNA synthetase [EC:6.1.1.7] | (RefSeq) alanine--tRNA ligase, chloroplastic/mitochondrial (A)	ko00970: Aminoacyl-tRNA biosynthesis	PREDICTED: alanine--tRNA ligase, chloroplastic/mitochondrial isoform X2 [Vigna angularis]	SYAP_POPTR RecName: Full=Alanine--tRNA ligase, chloroplastic/mitochondrial {ECO:0000255|HAMAP-Rule:MF_03134}; EC=6.1.1.7 {ECO:0000255|HAMAP-Rule:MF_03134}; AltName: Full=Alanyl-tRNA synthetase {ECO:0000255|HAMAP-Rule:MF_03134}; Short=AlaRS {ECO:0000255|HAMAP-Rule:MF_03134}; Flags: Precursor;	A0A4D6NVB8_VIGUN RecName: Full=Probable alanine--tRNA ligase, chloroplastic {ECO:0000256|HAMAP-Rule:MF_03134}; EC=6.1.1.7 {ECO:0000256|HAMAP-Rule:MF_03134}; AltName: Full=Alanyl-tRNA synthetase {ECO:0000256|HAMAP-Rule:MF_03134}; Short=AlaRS {ECO:0000256|HAMAP-Rule:MF_03134};	Alanyl-tRNA synthetase	GO:0009507,chloroplast; GO:0005739,mitochondrion; GO:0004813,alanine-tRNA ligase activity; GO:0016597,amino acid binding; GO:0002161,aminoacyl-tRNA editing activity; GO:0005524,ATP binding; GO:0000049,tRNA binding; GO:0008270,zinc ion binding; GO:0006419,alanyl-tRNA aminoacylation; GO:0006400,tRNA modification; GO:0003674,molecular_function; GO:0003824,catalytic activity; GO:0004812,aminoacyl-tRN…	tRNA synthetases class II (A)	--	--	--
12h1_transcript_27555	754.89	894.56	1048.51	65.15	67.72	69.75	16929	18375	22153	1350	1522	1356	-3.83705	1.93211e-69	1.22778e-66	down	1470	K00830 alanine-glyoxylate transaminase / serine-glyoxylate transaminase / serine-pyruvate transaminase [EC:2.6.1.44 2.6.1.45 2.6.1.51] | (RefSeq) serine--glyoxylate aminotransferase (A)	ko00250: Alanine, aspartate and glutamate metabolism; ko00260: Glycine, serine and threonine metabolism; ko00630: Glyoxylate and dicarboxylate metabolism; ko01100: Metabolic pathways; ko01110: Biosynthesis of secondary metabolites; ko01200: Carbon metabolism; ko04146: Peroxisome	PREDICTED: serine--glyoxylate aminotransferase [Vigna angularis]	SGAT_ARATH RecName: Full=Serine--glyoxylate aminotransferase; EC=2.6.1.45 {ECO:0000269|PubMed:18235971, ECO:0000269|PubMed:23098902}; AltName: Full=Alanine--glyoxylate aminotransferase; Short=AGT; EC=2.6.1.44 {ECO:0000269|PubMed:18235971, ECO:0000269|PubMed:23098902}; AltName: Full=Asparagine aminotransferase; EC=2.6.1.-; AltName: Full=Serine--pyruvate aminotransferase; EC=2.6.1.51 {ECO:0000269|P…	A0A4D6KXT2_VIGUN RecName: Full=Alanine--glyoxylate transaminase {ECO:0000256|ARBA:ARBA00013049}; EC=2.6.1.44 {ECO:0000256|ARBA:ARBA00013049};	Alanine-glyoxylate aminotransferase AGT1	GO:0048046,apoplast; GO:0009507,chloroplast; GO:0009570,chloroplast stroma; GO:0005829,cytosol; GO:0005739,mitochondrion; GO:0005777,peroxisome; GO:0005886,plasma membrane; GO:0008453,alanine-glyoxylate transaminase activity; GO:0003729,mRNA binding; GO:0050281,serine-glyoxylate transaminase activity; GO:0004760,serine-pyruvate transaminase activity; GO:0019265,glycine biosynthetic process, by tr…	Aminotransferase class-V	--	--	--
12h1_transcript_14124	81.89	60.71	77.64	12.01	9.85	11.02	3598	2442	3212	487	434	419	-2.82739	3.12593e-69	1.93413e-66	down	2626	K16911 ATP-dependent RNA helicase DDX21 [EC:3.6.4.13] | (RefSeq) DEAD-box ATP-dependent RNA helicase 3, chloroplastic-like (A)	--	PREDICTED: DEAD-box ATP-dependent RNA helicase 3, chloroplastic-like [Vigna angularis]	RH3_ARATH RecName: Full=DEAD-box ATP-dependent RNA helicase 3, chloroplastic; EC=3.6.4.13; AltName: Full=Protein EMBRYO DEFECTIVE 1138; Flags: Precursor;	A0A4D6N2V7_VIGUN RecName: Full=RNA helicase {ECO:0000256|ARBA:ARBA00012552}; EC=3.6.4.13 {ECO:0000256|ARBA:ARBA00012552};	ATP-dependent RNA helicase	GO:0009507,chloroplast; GO:0009941,chloroplast envelope; GO:0009570,chloroplast stroma; GO:0005737,cytoplasm; GO:0005634,nucleus; GO:0009536,plastid; GO:0005524,ATP binding; GO:0016787,hydrolase activity; GO:0003729,mRNA binding; GO:0003724,RNA helicase activity; GO:0008270,zinc ion binding; GO:0009658,chloroplast organization; GO:0000373,Group II intron splicing; GO:0009651,response to salt stre…	DEAD/DEAH box helicase	--	--	--
12h1_transcript_32013	14.12	15.91	12.09	168.49	155.38	133.25	138	143	112	1537	1531	1144	3.35147	5.94916e-69	3.58658e-66	up	793	K09060 plant G-box-binding factor | (RefSeq) bZIP transcription factor 16-like (A)	--	PREDICTED: UV-B-induced protein At3g17800, chloroplastic-like [Vigna angularis]	UVB31_ARATH RecName: Full=UV-B-induced protein At3g17800, chloroplastic {ECO:0000305}; Flags: Precursor;	A0A4D6LAP2_VIGUN SubName: Full=Uncharacterized protein {ECO:0000313|EMBL:QCD85466.1};	--	GO:0009507,chloroplast; GO:0010193,response to ozone; GO:0010224,response to UV-B; GO:0009611,response to wounding; GO:0000302,response to reactive oxygen species; GO:0006950,response to stress; GO:0006979,response to oxidative stress; GO:0008150,biological_process; GO:0010035,response to inorganic substance; GO:0042221,response to chemical; GO:0050896,response to stimulus; GO:1901700,response to…	Protein of unknown function (DUF760)	--	--	--
12h1_transcript_31933	437.84	631.19	580.87	20.63	13.83	13.98	4483	5924	5610	196	142	125	-5.19417	3.54029e-68	2.08098e-65	down	815	--	--	hypothetical protein VIGAN_07023000 [Vigna angularis var. angularis]	PNSB3_ARATH RecName: Full=Photosynthetic NDH subunit of subcomplex B 3, chloroplastic {ECO:0000303|PubMed:21785130}; Short=Protein PnsB3 {ECO:0000303|PubMed:21785130}; AltName: Full=NDH-DEPENDENT CYCLIC ELECTRON FLOW 4 {ECO:0000303|PubMed:18785996}; Flags: Precursor;	A0A4D6N597_VIGUN SubName: Full=Ferredoxin {ECO:0000313|EMBL:QCE08980.1};	--	GO:0009535,chloroplast thylakoid membrane; GO:0005829,cytosol; GO:0010598,NAD(P)H dehydrogenase complex (plastoquinone); GO:0051537,2 iron, 2 sulfur cluster binding; GO:0009055,electron transfer activity; GO:0046872,metal ion binding; GO:0009773,photosynthetic electron transport in photosystem I; GO:0003674,molecular_function; GO:0005488,binding; GO:0051536,iron-sulfur cluster binding; GO:0051540…	2Fe-2S iron-sulfur cluster binding domain	--	--	--
12h1_transcript_22671	35.28	30.06	28.73	6.37	7.29	5.52	1115	870	855	186	231	151	-2.3851	2.51999e-67	1.44512e-64	down	1963	--	--	uncharacterized protein LOC106769323 [Vigna radiata var. radiata]	--	A0A1S3UWC7_VIGRR RecName: Full=Ceramide glucosyltransferase {ECO:0000256|ARBA:ARBA00012699}; EC=2.4.1.80 {ECO:0000256|ARBA:ARBA00012699};	Ceramide glucosyltransferase	GO:0016021,integral component of membrane; GO:0008120,ceramide glucosyltransferase activity; GO:0102769,dihydroceramide glucosyltransferase activity; GO:0006665,sphingolipid metabolic process; GO:0003674,molecular_function; GO:0003824,catalytic activity; GO:0008194,UDP-glycosyltransferase activity; GO:0016740,transferase activity; GO:0016757,transferase activity, transferring glycosyl groups; GO:…	Glycosyl transferase family 21	--	--	--
12h1_transcript_27674	351.76	224.22	381.07	12.8	17.06	17.79	8157	4762	8325	274	396	357	-4.41069	6.54299e-66	3.66283e-63	down	1511	K12135 zinc finger protein CONSTANS | (RefSeq) zinc finger protein CONSTANS-like (A)	ko04712: Circadian rhythm - plant	zinc finger protein CONSTANS-LIKE 16 [Vigna radiata var. radiata]	COL16_ARATH RecName: Full=Zinc finger protein CONSTANS-LIKE 16;	A0A4D6N8Z8_VIGUN SubName: Full=Zinc finger protein CONSTANS {ECO:0000313|EMBL:QCE08625.1};	GATA-4/5/6 transcription factors	GO:0005634,nucleus; GO:0003700,DNA-binding transcription factor activity; GO:0008270,zinc ion binding; GO:0006355,regulation of transcription, DNA-templated; GO:0003674,molecular_function; GO:0140110,transcription regulator activity; GO:0005488,binding; GO:0043167,ion binding; GO:0043169,cation binding; GO:0046872,metal ion binding; GO:0046914,transition metal ion binding; GO:0006139,nucleobase-c…	CCT motif	C2C2-CO-like	TF	C2C2->C2C2-CO-like
12h1_transcript_23596	6.39	6.69	6.01	95.05	82.24	115.07	190	182	168	2612	2453	2966	3.85242	3.29345e-65	1.80083e-62	up	1864	K23136 fraxetin 5-hydroxylase [EC:1.14.14.164] | (RefSeq) cytochrome P450 CYP82D47-like (A)	ko00999: Biosynthesis of various plant secondary metabolites; ko01110: Biosynthesis of secondary metabolites	cytochrome P450 82A4 [Vigna radiata var. radiata]	C82A4_SOYBN RecName: Full=Cytochrome P450 82A4; EC=1.14.-.-; AltName: Full=Cytochrome P450 CP9;	A0A1S3V4P9_VIGRR SubName: Full=cytochrome P450 82A4 {ECO:0000313|RefSeq:XP_014513321.1};	Cytochrome P450 CYP2 subfamily	GO:0016020,membrane; GO:0020037,heme binding; GO:0005506,iron ion binding; GO:0004497,monooxygenase activity; GO:0016705,oxidoreductase activity, acting on paired donors, with incorporation or reduction of molecular oxygen; GO:0098542,defense response to other organism; GO:0003674,molecular_function; GO:0005488,binding; GO:0046906,tetrapyrrole binding; GO:0097159,organic cyclic compound binding; …	Cytochrome P450	--	--	--
12h1_transcript_23226	24.4	21.93	23.67	4.43	4.71	4.76	728	599	665	122	141	123	-2.42514	5.81658e-65	3.10817e-62	down	1868	K04733 interleukin-1 receptor-associated kinase 4 [EC:2.7.11.1] | (RefSeq) proline-rich receptor-like protein kinase PERK12 (A)	--	probable receptor-like protein kinase At1g11050 [Vigna radiata var. radiata]	Y1105_ARATH RecName: Full=Probable receptor-like protein kinase At1g11050; EC=2.7.11.1; Flags: Precursor;	A0A4D6MGL8_VIGUN SubName: Full=Somatic embryogenesis receptor kinase 4 {ECO:0000313|EMBL:QCD99890.1};	Serine/threonine protein kinase	GO:0016021,integral component of membrane; GO:0005886,plasma membrane; GO:0005524,ATP binding; GO:0106310,protein serine kinase activity; GO:0004674,protein serine/threonine kinase activity; GO:0106311,protein threonine kinase activity; GO:0046777,protein autophosphorylation; GO:0000166,nucleotide binding; GO:0003674,molecular_function; GO:0005488,binding; GO:0017076,purine nucleotide binding; GO…	Protein kinase domain	--	--	--
12h1_transcript_25326	48.27	43.58	42.49	8.66	7	8.01	1296	1071	1074	214	188	186	-2.59848	1.23075e-63	6.43054e-61	down	1708	K14652 3,4-dihydroxy 2-butanone 4-phosphate synthase / GTP cyclohydrolase II [EC:4.1.99.12 3.5.4.25] | (RefSeq) monofunctional riboflavin biosynthesis protein RIBA 3, chloroplastic (A)	ko00740: Riboflavin metabolism; ko00790: Folate biosynthesis; ko01100: Metabolic pathways; ko01110: Biosynthesis of secondary metabolites; ko01240: Biosynthesis of cofactors	PREDICTED: monofunctional riboflavin biosynthesis protein RIBA 3, chloroplastic [Vigna angularis]	RIBA3_ARATH RecName: Full=Monofunctional riboflavin biosynthesis protein RIBA 3, chloroplastic; Includes: RecName: Full=Inactive 3,4-dihydroxy-2-butanone 4-phosphate synthase; Short=DHBP synthase; Includes: RecName: Full=GTP cyclohydrolase-2; EC=3.5.4.25; AltName: Full=GTP cyclohydrolase II; Flags: Precursor;	A0A4D6N620_VIGUN RecName: Full=GTP cyclohydrolase II {ECO:0000256|ARBA:ARBA00015588}; EC=3.5.4.25 {ECO:0000256|ARBA:ARBA00012762}; AltName: Full=GTP cyclohydrolase-2 {ECO:0000256|ARBA:ARBA00016543};	Bifunctional GTP cyclohydrolase II/3,4-dihydroxy-2butanone-4-phosphate synthase	GO:0009507,chloroplast; GO:0008686,3,4-dihydroxy-2-butanone-4-phosphate synthase activity; GO:0005525,GTP binding; GO:0003935,GTP cyclohydrolase II activity; GO:0046872,metal ion binding; GO:0009231,riboflavin biosynthetic process; GO:0003674,molecular_function; GO:0003824,catalytic activity; GO:0016829,lyase activity; GO:0016830,carbon-carbon lyase activity; GO:0000166,nucleotide binding; GO:000…	GTP cyclohydrolase II	--	--	--
12h1_transcript_7059	22.02	18.21	24.28	1.49	1.95	2.16	1309	991	1359	82	116	111	-3.61685	6.46664e-62	3.3053e-59	down	3460	--	--	PREDICTED: cyclin-dependent kinase inhibitor 7-like [Vigna angularis]	KRP7_ARATH RecName: Full=Cyclin-dependent kinase inhibitor 7; AltName: Full=Inhibitor/interactor of CDK protein 5; AltName: Full=KIP-related protein 7;	A0A4D6KXI7_VIGUN RecName: Full=Cyclin-dependent kinase inhibitor {ECO:0000256|PIRNR:PIRNR017811};	--	GO:0001673,male germ cell nucleus; GO:0005654,nucleoplasm; GO:0004861,cyclin-dependent protein serine/threonine kinase inhibitor activity; GO:0004860,protein kinase inhibitor activity; GO:0007050,cell cycle arrest; GO:0045736,negative regulation of cyclin-dependent protein serine/threonine kinase activity; GO:0003674,molecular_function; GO:0004857,enzyme inhibitor activity; GO:0016538,cyclin-depe…	Cyclin-dependent kinase inhibitor	--	--	--
12h1_transcript_16974	5.27	3.52	3.38	30.93	31.13	28.39	216	132	131	1175	1285	1011	2.81453	1.80844e-61	9.0468e-59	up	2477	K01373 cathepsin F [EC:3.4.22.41] | (RefSeq) cysteine proteinase 15A (A)	ko04626: Plant-pathogen interaction	cysteine proteinase 15A [Vigna radiata var. radiata]	CYSP_PEA RecName: Full=Cysteine proteinase 15A; EC=3.4.22.-; AltName: Full=Turgor-responsive protein 15A; Flags: Precursor;	A0A4D6MGB9_VIGUN SubName: Full=Cysteine peptidase {ECO:0000313|EMBL:QCD98824.1};	Cysteine proteinase Cathepsin F	GO:0008234,cysteine-type peptidase activity; GO:0003674,molecular_function; GO:0003824,catalytic activity; GO:0008233,peptidase activity; GO:0016787,hydrolase activity; GO:0140096,catalytic activity, acting on a protein	Papain family cysteine protease	--	--	--
12h1_transcript_31011	30.54	22.88	23.56	176.36	150.1	171.01	440	302	320	2353	2168	2144	2.6142	7.12605e-61	3.49058e-58	up	1039	K00850 6-phosphofructokinase 1 [EC:2.7.1.11] | (Kazusa) Lj5g3v1697360.1; - (A)	ko00010: Glycolysis / Gluconeogenesis; ko00030: Pentose phosphate pathway; ko00051: Fructose and mannose metabolism; ko00052: Galactose metabolism; ko01100: Metabolic pathways; ko01110: Biosynthesis of secondary metabolites; ko01200: Carbon metabolism; ko01230: Biosynthesis of amino acids; ko03018: RNA degradation	ethylene-responsive transcription factor ERF106 [Vigna radiata var. radiata]	EF106_ARATH RecName: Full=Ethylene-responsive transcription factor ERF106;	A0A4D6N4H6_VIGUN SubName: Full=EREBP-like factor {ECO:0000313|EMBL:QCE07764.1};	--	GO:0005634,nucleus; GO:0003677,DNA binding; GO:0003700,DNA-binding transcription factor activity; GO:0009873,ethylene-activated signaling pathway; GO:0003674,molecular_function; GO:0003676,nucleic acid binding; GO:0005488,binding; GO:0097159,organic cyclic compound binding; GO:1901363,heterocyclic compound binding; GO:0140110,transcription regulator activity; GO:0000160,phosphorelay signal transd…	AP2 domain	AP2/ERF-ERF	TF	AP2/ERF->AP2/ERF-ERF
12h1_transcript_29794	230.54	296.34	182.68	11.56	11.73	13.06	4243	4996	3168	196	216	208	-4.39185	1.39611e-60	6.69905e-58	down	1254	K01623 fructose-bisphosphate aldolase, class I [EC:4.1.2.13] | (RefSeq) fructose-bisphosphate aldolase, cytoplasmic isozyme 1 (A)	ko00010: Glycolysis / Gluconeogenesis; ko00030: Pentose phosphate pathway; ko00051: Fructose and mannose metabolism; ko00710: Carbon fixation in photosynthetic organisms; ko01100: Metabolic pathways; ko01110: Biosynthesis of secondary metabolites; ko01200: Carbon metabolism; ko01230: Biosynthesis of amino acids	PREDICTED: fructose-bisphosphate aldolase, cytoplasmic isozyme 1 [Vigna angularis]	ALF1_PEA RecName: Full=Fructose-bisphosphate aldolase, cytoplasmic isozyme 1; EC=4.1.2.13;	A0A4D6MMK7_VIGUN RecName: Full=Fructose-bisphosphate aldolase {ECO:0000256|ARBA:ARBA00013068, ECO:0000256|RuleBase:RU003994}; EC=4.1.2.13 {ECO:0000256|ARBA:ARBA00013068, ECO:0000256|RuleBase:RU003994};	Fructose-biphosphate aldolase	GO:0005737,cytoplasm; GO:0004332,fructose-bisphosphate aldolase activity; GO:0006096,glycolytic process; GO:0003674,molecular_function; GO:0003824,catalytic activity; GO:0016829,lyase activity; GO:0016830,carbon-carbon lyase activity; GO:0016832,aldehyde-lyase activity; GO:0005975,carbohydrate metabolic process; GO:0006082,organic acid metabolic process; GO:0006090,pyruvate metabolic process; GO:…	Fructose-bisphosphate aldolase class-I	--	--	--
12h1_transcript_31181	172.26	241.17	180.27	7.59	5.71	8.58	2376	3048	2344	97	79	103	-4.86067	1.59862e-59	7.51736e-57	down	1006	K08911 light-harvesting complex I chlorophyll a/b binding protein 5 | (RefSeq) photosystem I chlorophyll a/b-binding protein 5, chloroplastic (A)	ko00196: Photosynthesis - antenna proteins; ko01100: Metabolic pathways	PREDICTED: photosystem I chlorophyll a/b-binding protein 5, chloroplastic [Vigna angularis]	LHCA5_ARATH RecName: Full=Photosystem I chlorophyll a/b-binding protein 5, chloroplastic {ECO:0000303|PubMed:10366881}; Short=Lhca5 {ECO:0000303|PubMed:10366881}; AltName: Full=LHCI type III LHCA5 {ECO:0000305}; Flags: Precursor;	A0A4D6NUZ2_VIGUN SubName: Full=Light-harvesting complex I chlorophyll a/b binding protein 5 {ECO:0000313|EMBL:QCE16534.1};	--	GO:0009507,chloroplast; GO:0009535,chloroplast thylakoid membrane; GO:0016021,integral component of membrane; GO:0009782,photosystem I antenna complex; GO:0016168,chlorophyll binding; GO:0046872,metal ion binding; GO:0031409,pigment binding; GO:0042803,protein homodimerization activity; GO:0009768,photosynthesis, light harvesting in photosystem I; GO:0018298,protein-chromophore linkage; GO:000940…	Chlorophyll A-B binding protein	--	--	--
12h1_transcript_29894	4.09	5.99	4.16	147.78	110.91	103.52	73	98	70	2443	1987	1607	4.56732	5.38799e-59	2.48397e-56	up	1225	K00521 ferric-chelate reductase [EC:1.16.1.7] | (RefSeq) ferric reduction oxidase 7, chloroplastic-like (A)	--	PREDICTED: NAC domain-containing protein 21/22 [Vigna angularis]	NAC22_ARATH RecName: Full=NAC domain-containing protein 21/22; Short=ANAC021/ANAC022;	A0A4D6M760_VIGUN RecName: Full=NAC domain-containing protein {ECO:0000259|PROSITE:PS51005};	--	GO:0005634,nucleus; GO:0003677,DNA binding; GO:0003700,DNA-binding transcription factor activity; GO:0009734,auxin-activated signaling pathway; GO:0048527,lateral root development; GO:0003674,molecular_function; GO:0003676,nucleic acid binding; GO:0005488,binding; GO:0097159,organic cyclic compound binding; GO:1901363,heterocyclic compound binding; GO:0140110,transcription regulator activity; GO:…	No apical meristem (NAM) protein	NAC	TF	NAC
12h1_transcript_165	36.47	25.78	37.22	5.48	5.72	5.7	4168	2697	4004	578	656	563	-2.64212	1.37343e-58	6.21e-56	down	6407	K03255 protein TIF31 | (RefSeq) protein TSS-like isoform X1 (A)	--	protein TSS [Vigna radiata var. radiata]	TSS_ARATH RecName: Full=Protein TSS {ECO:0000303|PubMed:21185286}; AltName: Full=TPR-domain suppressor of STIMPY {ECO:0000303|PubMed:21185286};	A0A4D6KLM4_VIGUN SubName: Full=Protein TIF31 {ECO:0000313|EMBL:QCD77530.1};	Uncharacterized protein CLU1/cluA/TIF31 involved in mitochondrial morphology/distribution, also found associated with eIF-3	GO:0005737,cytoplasm; GO:0005886,plasma membrane; GO:0003729,mRNA binding; GO:0007049,cell cycle; GO:0007275,multicellular organism development; GO:0009737,response to abscisic acid; GO:0003674,molecular_function; GO:0003676,nucleic acid binding; GO:0003723,RNA binding; GO:0005488,binding; GO:0097159,organic cyclic compound binding; GO:1901363,heterocyclic compound binding; GO:0008150,biological_…	Tetratricopeptide repeat	--	--	--
12h1_transcript_32148	494.85	626.49	468.96	32.45	22.16	29.78	4367	5069	3905	266	196	230	-4.32753	3.24728e-57	1.44057e-54	down	739	--	--	NAD(P)H-quinone oxidoreductase subunit L, chloroplastic [Vigna radiata var. radiata]	NDHL_ARATH RecName: Full=NAD(P)H-quinone oxidoreductase subunit L, chloroplastic; EC=7.1.1.- {ECO:0000305}; AltName: Full=NAD(P)H dehydrogenase subunit L {ECO:0000303|PubMed:21785130}; Short=NDH subunit L {ECO:0000305}; Short=NDH-L {ECO:0000305}; AltName: Full=NADH-plastoquinone oxidoreductase subunit L {ECO:0000305}; AltName: Full=Protein CHLORORESPIRATORY REDUCTION 23 {ECO:0000303|PubMed:183881…	A0A4D6L582_VIGUN SubName: Full=NADH dehydrogenase I subunit L {ECO:0000313|EMBL:QCD83677.1};	--	GO:0009535,chloroplast thylakoid membrane; GO:0016021,integral component of membrane; GO:0010598,NAD(P)H dehydrogenase complex (plastoquinone); GO:0042651,thylakoid membrane; GO:0016655,oxidoreductase activity, acting on NAD(P)H, quinone or similar compound as acceptor; GO:0048038,quinone binding; GO:0010258,NADH dehydrogenase complex (plastoquinone) assembly; GO:0009773,photosynthetic electron t…	NADH dehydrogenase transmembrane subunit	--	--	--
12h1_transcript_29517	44.34	37.07	32.23	5.24	5.05	5.04	841	644	576	92	96	83	-2.97665	3.53446e-57	1.53893e-54	down	1284	--	--	hypothetical protein LR48_Vigan05g029300 [Vigna angularis]	NDX1_SOLLC RecName: Full=Protein NEOXANTHIN-DEFICIENT 1 {ECO:0000303|PubMed:24506237};	A0A0L9UJE9_PHAAN SubName: Full=Uncharacterized protein {ECO:0000313|EMBL:KOM42689.1};	--	GO:0016123,xanthophyll biosynthetic process; GO:0006629,lipid metabolic process; GO:0006720,isoprenoid metabolic process; GO:0006721,terpenoid metabolic process; GO:0008150,biological_process; GO:0008152,metabolic process; GO:0008299,isoprenoid biosynthetic process; GO:0008610,lipid biosynthetic process; GO:0009058,biosynthetic process; GO:0009987,cellular process; GO:0016108,tetraterpenoid metab…	Acetoacetate decarboxylase (ADC)	--	--	--
12h1_transcript_24917	91.82	103.18	100.34	19.23	20.57	16.89	2592	2667	2668	501	582	413	-2.48515	9.29679e-57	3.97429e-54	down	1782	K22519 protein disulfide-isomerase [EC:5.3.4.1] | (RefSeq) protein disulfide isomerase pTAC5, chloroplastic isoform X1 (A)	--	protein disulfide isomerase pTAC5, chloroplastic isoform X1 [Vigna radiata var. radiata]	PTAC5_ARATH RecName: Full=Protein disulfide isomerase pTAC5, chloroplastic {ECO:0000303|PubMed:23922206}; EC=5.3.4.1 {ECO:0000269|PubMed:23922206}; AltName: Full=Protein PLASTID TRANSCRIPTIONALLY ACTIVE 5 {ECO:0000303|PubMed:16326926}; Short=pTAC5 {ECO:0000303|PubMed:16326926}; Flags: Precursor;	A0A1S3V4T9_VIGRR SubName: Full=protein disulfide isomerase pTAC5, chloroplastic isoform X1 {ECO:0000313|RefSeq:XP_014513355.1, ECO:0000313|RefSeq:XP_014513356.1};	--	GO:0009507,chloroplast; GO:0009941,chloroplast envelope; GO:0042644,chloroplast nucleoid; GO:0009534,chloroplast thylakoid; GO:0009535,chloroplast thylakoid membrane; GO:0005829,cytosol; GO:0009508,plastid chromosome; GO:0046872,metal ion binding; GO:0003756,protein disulfide isomerase activity; GO:0009658,chloroplast organization; GO:0042793,plastid transcription; GO:0006355,regulation of transc…	Putative peptidoglycan binding domain	--	--	--
12h1_transcript_25032	64.1	57.09	69.03	13.17	13.39	14.56	1680	1371	1705	319	352	331	-2.30048	3.24026e-56	1.36045e-53	down	1674	K13065 shikimate O-hydroxycinnamoyltransferase [EC:2.3.1.133] | (RefSeq) shikimate O-hydroxycinnamoyltransferase-like (A)	ko00940: Phenylpropanoid biosynthesis; ko00941: Flavonoid biosynthesis; ko00945: Stilbenoid, diarylheptanoid and gingerol biosynthesis; ko01100: Metabolic pathways; ko01110: Biosynthesis of secondary metabolites	shikimate O-hydroxycinnamoyltransferase [Vigna radiata var. radiata]	HST_TOBAC RecName: Full=Shikimate O-hydroxycinnamoyltransferase; EC=2.3.1.133; AltName: Full=Hydroxycinnamoyl transferase; AltName: Full=Hydroxycinnamoyl-Coenzyme A shikimate/quinate hydroxycinnamoyltransferase;	A0A4D6N7C5_VIGUN SubName: Full=Shikimate O-hydroxycinnamoyltransferase {ECO:0000313|EMBL:QCE09720.1};	--	GO:0047172,shikimate O-hydroxycinnamoyltransferase activity; GO:0016747,transferase activity, transferring acyl groups other than amino-acyl groups; GO:0003674,molecular_function; GO:0003824,catalytic activity; GO:0008374,O-acyltransferase activity; GO:0016740,transferase activity; GO:0016746,transferase activity, transferring acyl groups; GO:0050734,hydroxycinnamoyltransferase activity; GO:00507…	Transferase family	--	--	--
12h1_transcript_32472	365.38	400.37	404.32	52.64	43.92	54.01	2565	2578	2680	344	309	333	-3.04458	6.38596e-55	2.63415e-52	down	642	--	--	PREDICTED: uncharacterized protein LOC108339694 [Vigna angularis]	--	A0A4D6KSZ3_VIGUN RecName: Full=Uncharacterized protein ycf33 {ECO:0000256|ARBA:ARBA00021584};	--	GO:0016021,integral component of membrane; GO:0009536,plastid; GO:0005575,cellular_component; GO:0016020,membrane; GO:0031224,intrinsic component of membrane; GO:0110165,cellular anatomical entity; GO:0005622,intracellular anatomical structure; GO:0005737,cytoplasm; GO:0043226,organelle; GO:0043227,membrane-bounded organelle; GO:0043229,intracellular organelle; GO:0043231,intracellular membrane-b…	Protein of unknown function (DUF751)	--	--	--
12h1_transcript_32306	244.44	328.35	288.3	23.03	26.12	27.09	1998	2461	2224	175	214	194	-3.59687	1.26711e-54	5.13662e-52	down	704	K17065 dynamin 1-like protein [EC:3.6.5.5] | (RefSeq) hypothetical protein (A)	--	NAD(P)H-quinone oxidoreductase subunit O, chloroplastic [Vigna radiata var. radiata]	NDHO_ARATH RecName: Full=NAD(P)H-quinone oxidoreductase subunit O, chloroplastic {ECO:0000305}; EC=7.1.1.- {ECO:0000305}; AltName: Full=NAD(P)H dehydrogenase subunit O {ECO:0000303|PubMed:21785130}; Short=NDH subunit O {ECO:0000305}; Short=NDH-O {ECO:0000303|PubMed:15608332}; AltName: Full=NADH-plastoquinone oxidoreductase subunit O {ECO:0000305}; Flags: Precursor;	A0A4D6NQM6_VIGUN SubName: Full=NADPH-quinone oxidoreductase subunit O {ECO:0000313|EMBL:QCE15221.1};	--	GO:0009507,chloroplast; GO:0009535,chloroplast thylakoid membrane; GO:0005739,mitochondrion; GO:0010598,NAD(P)H dehydrogenase complex (plastoquinone); GO:0005886,plasma membrane; GO:0016655,oxidoreductase activity, acting on NAD(P)H, quinone or similar compound as acceptor; GO:0048038,quinone binding; GO:0010258,NADH dehydrogenase complex (plastoquinone) assembly; GO:0003674,molecular_function; G…	Cyanobacterial and plant NDH-1 subunit O	--	--	--
12h1_transcript_22765	11.16	8.95	9.6	54.63	45.6	47.38	354	260	287	1601	1451	1302	2.22681	7.2994e-54	2.90887e-51	up	1970	K01369 legumain [EC:3.4.22.34] | (RefSeq) vacuolar-processing enzyme (A)	--	vacuolar-processing enzyme [Vigna radiata var. radiata]	VPE2_PHAVU RecName: Full=Vacuolar-processing enzyme; EC=3.4.22.-; AltName: Full=Pv-VPE; Flags: Precursor;	A0A4D6KT74_VIGUN SubName: Full=Legumain {ECO:0000313|EMBL:QCD81256.1};	Asparaginyl peptidases	GO:0004197,cysteine-type endopeptidase activity; GO:0051603,proteolysis involved in cellular protein catabolic process; GO:0003674,molecular_function; GO:0003824,catalytic activity; GO:0004175,endopeptidase activity; GO:0008233,peptidase activity; GO:0008234,cysteine-type peptidase activity; GO:0016787,hydrolase activity; GO:0140096,catalytic activity, acting on a protein; GO:0006508,proteolysis;…	Peptidase C13 family	--	--	--
12h1_transcript_14317	0.47	0.51	0.56	35.77	38.59	17.97	21	21	24	1499	1757	705	5.80615	1.65266e-53	6.47622e-51	up	2705	--	--	protein LNK2 [Vigna radiata var. radiata]	LNK2_ARATH RecName: Full=Protein LNK2 {ECO:0000303|PubMed:23818596}; AltName: Full=Night light-inducible and clock-regulated 2 {ECO:0000303|PubMed:23818596};	A0A4D6M5D2_VIGUN SubName: Full=Uncharacterized protein {ECO:0000313|EMBL:QCD95711.1};	--	GO:0005634,nucleus; GO:0003712,transcription coregulator activity; GO:0032922,circadian regulation of gene expression; GO:0009649,entrainment of circadian clock; GO:0006355,regulation of transcription, DNA-templated; GO:0003674,molecular_function; GO:0098772,molecular function regulator; GO:0140110,transcription regulator activity; GO:0007623,circadian rhythm; GO:0008150,biological_process; GO:00…	--	--	--	--
12h1_transcript_11757	85.39	90.92	88.28	22.55	22.06	22.38	4287	4179	4173	1044	1110	971	-2.08087	1.92724e-52	7.42841e-50	down	2963	--	--	PREDICTED: protein TIC 100 [Vigna angularis]	TI100_ARATH RecName: Full=Protein TIC 100 {ECO:0000303|PubMed:23372012}; AltName: Full=Protein EMBRYO DEFECTIVE 1211 {ECO:0000303|PubMed:15266054}; AltName: Full=Translocon at the inner envelope membrane of chloroplasts 100 {ECO:0000303|PubMed:23372012}; Short=AtTIC100 {ECO:0000303|PubMed:23372012};	A0A0L9UMJ0_PHAAN SubName: Full=Uncharacterized protein {ECO:0000313|EMBL:KOM44115.1};	--	GO:0009507,chloroplast; GO:0009941,chloroplast envelope; GO:0009706,chloroplast inner membrane; GO:0009535,chloroplast thylakoid membrane; GO:0009536,plastid; GO:0008320,protein transmembrane transporter activity; GO:0009658,chloroplast organization; GO:0009793,embryo development ending in seed dormancy; GO:0045037,protein import into chloroplast stroma; GO:0003674,molecular_function; GO:0005215,…	MORN repeat	--	--	--
12h1_transcript_23203	41.83	27.48	33.56	4.16	5.28	3.48	1317	792	995	120	166	94	-3.08735	4.09795e-52	1.55405e-49	down	1957	K01100 sedoheptulose-bisphosphatase [EC:3.1.3.37] | (RefSeq) sedoheptulose-1,7-bisphosphatase, chloroplastic (A)	ko00710: Carbon fixation in photosynthetic organisms; ko01100: Metabolic pathways; ko01200: Carbon metabolism	hypothetical protein PHAVU_001G240200g [Phaseolus vulgaris]	S17P_ARATH RecName: Full=Sedoheptulose-1,7-bisphosphatase, chloroplastic; EC=3.1.3.37; AltName: Full=SED(1,7)P2ase; AltName: Full=Sedoheptulose bisphosphatase; Short=SBPase; Flags: Precursor;	A0A4D6MCL4_VIGUN SubName: Full=Sedoheptulose-bisphosphatase {ECO:0000313|EMBL:QCD98553.1};	Fructose-1,6-bisphosphatase	GO:0048046,apoplast; GO:0009507,chloroplast; GO:0009941,chloroplast envelope; GO:0009570,chloroplast stroma; GO:0005737,cytoplasm; GO:0005829,cytosol; GO:0009579,thylakoid; GO:0042132,fructose 1,6-bisphosphate 1-phosphatase activity; GO:0046872,metal ion binding; GO:0050278,sedoheptulose-bisphosphatase activity; GO:0016051,carbohydrate biosynthetic process; GO:0042742,defense response to bacteriu…	Fructose-1-6-bisphosphatase, N-terminal domain	--	--	--
12h1_transcript_31977	922.04	833.76	975.25	9.88	2.58	7.42	9252	7669	9231	92	26	65	-7.17348	4.58852e-51	1.71247e-48	down	804	K03860 phosphatidylinositol N-acetylglucosaminyltransferase subunit Q | (RefSeq) N-acetylglucosaminyl-phosphatidylinositol biosynthetic protein gpi1-like (A)	ko00563: Glycosylphosphatidylinositol (GPI)-anchor biosynthesis; ko01100: Metabolic pathways	hypothetical protein VIGAN_02256600 [Vigna angularis var. angularis]	GASA6_ARATH RecName: Full=Gibberellin-regulated protein 6; AltName: Full=GAST1 protein homolog 6; Flags: Precursor;	A0A0S3RG60_PHAAN SubName: Full=Uncharacterized protein {ECO:0000313|EMBL:BAT79650.1};	--	GO:0005576,extracellular region; GO:0009740,gibberellic acid mediated signaling pathway; GO:0009750,response to fructose; GO:0009749,response to glucose; GO:0080167,response to karrikin; GO:0009744,response to sucrose; GO:0007154,cell communication; GO:0007165,signal transduction; GO:0008150,biological_process; GO:0009719,response to endogenous stimulus; GO:0009725,response to hormone; GO:0009739…	Gibberellin regulated protein	--	--	--
12h1_transcript_30805	109.64	110.44	104.54	33.31	35.17	33.31	1661	1533	1492	467	534	439	-1.76686	1.00478e-50	3.69131e-48	down	1079	K19706 dihydroceramide fatty acyl 2-hydroxylase [EC:1.14.18.7] | (RefSeq) dihydroceramide fatty acyl 2-hydroxylase FAH1-like isoform X1 (A)	--	hypothetical protein VIGAN_05109700 [Vigna angularis var. angularis]	FAH1_ARATH RecName: Full=Dihydroceramide fatty acyl 2-hydroxylase FAH1 {ECO:0000305}; EC=1.14.18.7 {ECO:0000269|PubMed:22635113}; AltName: Full=Fatty acid 2-hydroxylase 1 {ECO:0000303|PubMed:19054355}; Short=AtFAH1 {ECO:0000303|PubMed:19054355};	A0A4D6KL99_VIGUN SubName: Full=Fatty acid hydroxylase {ECO:0000313|EMBL:QCD77390.1};	Sphingolipid fatty acid hydroxylase	GO:0005783,endoplasmic reticulum; GO:0005789,endoplasmic reticulum membrane; GO:0016021,integral component of membrane; GO:0080132,fatty acid alpha-hydroxylase activity; GO:0005506,iron ion binding; GO:0102771,sphingolipid very long chain fatty acid alpha-hydroxylase activity; GO:0006633,fatty acid biosynthetic process; GO:0006631,fatty acid metabolic process; GO:0000038,very long-chain fatty aci…	Fatty acid hydroxylase superfamily	--	--	--
12h1_transcript_23495	50.73	38.48	36.56	9.2	9.04	9.53	1551	1077	1053	259	277	252	-2.26486	3.68886e-50	1.33435e-47	down	1908	--	--	uncharacterized protein LOC106768301 [Vigna radiata var. radiata]	--	A0A4D6L973_VIGUN RecName: Full=Rubredoxin-like domain-containing protein {ECO:0000259|PROSITE:PS50903};	--	GO:0016021,integral component of membrane; GO:0005506,iron ion binding; GO:0003674,molecular_function; GO:0005488,binding; GO:0043167,ion binding; GO:0043169,cation binding; GO:0046872,metal ion binding; GO:0046914,transition metal ion binding; GO:0005575,cellular_component; GO:0016020,membrane; GO:0031224,intrinsic component of membrane; GO:0110165,cellular anatomical entity	--	--	--	--
12h1_transcript_27393	111.97	101.87	91.66	36.19	37.32	32.67	2648	2207	2042	791	885	670	-1.61688	4.02331e-50	1.43327e-47	down	1536	K01783 ribulose-phosphate 3-epimerase [EC:5.1.3.1] | (RefSeq) ribulose-phosphate 3-epimerase, chloroplastic (A)	ko00030: Pentose phosphate pathway; ko00040: Pentose and glucuronate interconversions; ko00710: Carbon fixation in photosynthetic organisms; ko01100: Metabolic pathways; ko01110: Biosynthesis of secondary metabolites; ko01200: Carbon metabolism; ko01230: Biosynthesis of amino acids	PREDICTED: ribulose-phosphate 3-epimerase, chloroplastic [Vigna angularis]	RPE_SPIOL RecName: Full=Ribulose-phosphate 3-epimerase, chloroplastic; EC=5.1.3.1 {ECO:0000269|PubMed:8616224, ECO:0000269|PubMed:9733539, ECO:0000269|PubMed:9890975}; AltName: Full=Pentose-5-phosphate 3-epimerase; Short=PPE; AltName: Full=R5P3E; Short=RPE; Flags: Precursor;	A0A4D6KW71_VIGUN RecName: Full=Pentose-5-phosphate 3-epimerase {ECO:0000256|ARBA:ARBA00016757}; EC=5.1.3.1 {ECO:0000256|ARBA:ARBA00013188};	D-ribulose-5-phosphate 3-epimerase	GO:0009535,chloroplast thylakoid membrane; GO:0046872,metal ion binding; GO:0004750,ribulose-phosphate 3-epimerase activity; GO:0006098,pentose-phosphate shunt; GO:0019253,reductive pentose-phosphate cycle; GO:0003674,molecular_function; GO:0005488,binding; GO:0043167,ion binding; GO:0043169,cation binding; GO:0003824,catalytic activity; GO:0016853,isomerase activity; GO:0016854,racemase and epim…	Ribulose-phosphate 3 epimerase family	--	--	--
12h1_transcript_29207	8.98	13.23	9.7	131.13	154.09	151.43	178	241	182	2415	3076	2618	3.67148	4.56282e-50	1.60121e-47	up	1335	K01915 glutamine synthetase [EC:6.3.1.2] | (RefSeq) glutamine synthetase PR-2 (A)	ko00220: Arginine biosynthesis; ko00250: Alanine, aspartate and glutamate metabolism; ko00630: Glyoxylate and dicarboxylate metabolism; ko00910: Nitrogen metabolism; ko01100: Metabolic pathways; ko01230: Biosynthesis of amino acids	hypothetical protein PHAVU_004G148300g [Phaseolus vulgaris]	GLNA2_PHAVU RecName: Full=Glutamine synthetase PR-2; EC=6.3.1.2; AltName: Full=Gln isozyme alpha; AltName: Full=Glutamate--ammonia ligase;	A0A4D6LWS5_VIGUN RecName: Full=Glutamine synthetase {ECO:0000256|RuleBase:RU004356}; EC=6.3.1.2 {ECO:0000256|RuleBase:RU004356};	Glutamine synthetase	GO:0005737,cytoplasm; GO:0005524,ATP binding; GO:0004356,glutamate-ammonia ligase activity; GO:0006542,glutamine biosynthetic process; GO:0000166,nucleotide binding; GO:0003674,molecular_function; GO:0005488,binding; GO:0017076,purine nucleotide binding; GO:0030554,adenyl nucleotide binding; GO:0032553,ribonucleotide binding; GO:0032555,purine ribonucleotide binding; GO:0032559,adenyl ribonucleot…	Serpentine type 7TM GPCR chemoreceptor Srbc	--	--	--
12h1_transcript_28426	115.35	107.46	129	32.38	33.74	27.9	2516	2147	2651	653	738	528	-1.99975	4.83686e-50	1.67241e-47	down	1437	--	--	PREDICTED: protein LOW PSII ACCUMULATION 3, chloroplastic [Vigna angularis]	LPA3_ARATH RecName: Full=Protein LPA3 {ECO:0000305}; AltName: Full=Protein LOW PSII ACCUMULATION 3, chloroplastic {ECO:0000303|PubMed:20605914}; Flags: Precursor;	A0A0L9T9E6_PHAAN RecName: Full=DUF1995 domain-containing protein {ECO:0000259|Pfam:PF09353};	--	GO:0009507,chloroplast; GO:0009570,chloroplast stroma; GO:0009535,chloroplast thylakoid membrane; GO:0005739,mitochondrion; GO:0005575,cellular_component; GO:0005622,intracellular anatomical structure; GO:0005737,cytoplasm; GO:0009536,plastid; GO:0043226,organelle; GO:0043227,membrane-bounded organelle; GO:0043229,intracellular organelle; GO:0043231,intracellular membrane-bounded organelle; GO:01…	Domain of unknown function (DUF1995)	--	--	--
12h1_transcript_18889	22.57	36.25	37.2	0.18	0.08	0.28	835	1228	1296	6	3	9	-7.61019	8.90563e-49	3.03462e-46	down	2253	K04733 interleukin-1 receptor-associated kinase 4 [EC:2.7.11.1] | (RefSeq) proline-rich receptor-like protein kinase PERK12 (A)	--	hypothetical protein PHAVU_009G106200g [Phaseolus vulgaris]	PERK1_ARATH RecName: Full=Proline-rich receptor-like protein kinase PERK1; EC=2.7.11.1; AltName: Full=Proline-rich extensin-like receptor kinase 1; Short=AtPERK1;	A0A4D6NT42_VIGUN SubName: Full=Serine/threonine-protein kinase PBS1 {ECO:0000313|EMBL:QCE16101.1};	Serine/threonine protein kinase	GO:0016021,integral component of membrane; GO:0005886,plasma membrane; GO:0005524,ATP binding; GO:0004672,protein kinase activity; GO:0106310,protein serine kinase activity; GO:0004674,protein serine/threonine kinase activity; GO:0106311,protein threonine kinase activity; GO:0046777,protein autophosphorylation; GO:0009620,response to fungus; GO:0009611,response to wounding; GO:0000166,nucleotide …	Protein kinase domain	--	--	--
12h1_transcript_30905	17.57	14.03	11.28	136.76	127.18	98.66	261	191	158	1881	1894	1275	2.99262	9.27846e-49	3.1165e-46	up	1063	K19329 WW domain-containing oxidoreductase | (RefSeq) short-chain dehydrogenase TIC 32, chloroplastic isoform X1 (A)	--	short-chain dehydrogenase TIC 32, chloroplastic [Vigna radiata var. radiata]	TIC32_PEA RecName: Full=Short-chain dehydrogenase TIC 32, chloroplastic {ECO:0000303|PubMed:15180984}; EC=1.1.1.-; AltName: Full=Translocon at the inner envelope membrane of chloroplasts 32 {ECO:0000303|PubMed:15180984}; Short=PsTIC32 {ECO:0000303|PubMed:15180984};	A0A4D6M141_VIGUN SubName: Full=Retinol dehydrogenase 14 {ECO:0000313|EMBL:QCD94815.1};	Dehydrogenases with different specificities (related to short-chain alcohol dehydrogenases)	GO:0009706,chloroplast inner membrane; GO:0005516,calmodulin binding; GO:0016491,oxidoreductase activity; GO:0015031,protein transport; GO:0003674,molecular_function; GO:0005488,binding; GO:0005515,protein binding; GO:0003824,catalytic activity; GO:0006810,transport; GO:0006811,ion transport; GO:0006820,anion transport; GO:0008104,protein localization; GO:0008150,biological_process; GO:0015833,pe…	short chain dehydrogenase	--	--	--
12h1_transcript_8558	2.67	2.33	2.78	12.58	14.9	14.09	150	120	147	652	839	684	2.32444	1.05428e-48	3.4913e-46	up	3284	K00924 kinase [EC:2.7.1.-] | (RefSeq) receptor-like protein kinase HSL1 (A)	--	receptor-like protein kinase HSL1 [Vigna radiata var. radiata]	HSL2_ARATH RecName: Full=LRR receptor-like serine/threonine-protein kinase HSL2; EC=2.7.11.1; AltName: Full=Protein HAESA-LIKE2; Flags: Precursor;	A0A4D6NU51_VIGUN SubName: Full=Leucine-rich repeat family protein {ECO:0000313|EMBL:QCE16039.1};	--	GO:0016021,integral component of membrane; GO:0005886,plasma membrane; GO:0005524,ATP binding; GO:0106310,protein serine kinase activity; GO:0106311,protein threonine kinase activity; GO:0050829,defense response to Gram-negative bacterium; GO:0010102,lateral root morphogenesis; GO:0060866,leaf abscission; GO:0010468,regulation of gene expression; GO:0000166,nucleotide binding; GO:0003674,molecula…	Protein kinase domain	--	--	--
12h1_transcript_19508	60.91	64.58	60.08	12.54	14.57	10.26	2160	2097	2006	410	518	314	-2.41759	1.16959e-48	3.81937e-46	down	2171	K01868 threonyl-tRNA synthetase [EC:6.1.1.3] | (RefSeq) threonine--tRNA ligase, chloroplastic/mitochondrial 2 (A)	ko00970: Aminoacyl-tRNA biosynthesis	threonine--tRNA ligase, chloroplastic/mitochondrial 2 [Vigna radiata var. radiata]	SYTM2_ARATH RecName: Full=Threonine--tRNA ligase, chloroplastic/mitochondrial 2 {ECO:0000305}; EC=6.1.1.3 {ECO:0000305}; AltName: Full=Protein EMBRYO DEFECTIVE 2761 {ECO:0000303|PubMed:16297076}; AltName: Full=Threonyl-tRNA synthetase {ECO:0000305}; Short=ThrRS {ECO:0000305}; Flags: Precursor;	A0A4D6N689_VIGUN RecName: Full=Threonyl-tRNA synthetase {ECO:0000256|ARBA:ARBA00015389}; EC=6.1.1.3 {ECO:0000256|ARBA:ARBA00013163};	Threonyl-tRNA synthetase	GO:0009507,chloroplast; GO:0009570,chloroplast stroma; GO:0005739,mitochondrion; GO:0005524,ATP binding; GO:0046872,metal ion binding; GO:0004829,threonine-tRNA ligase activity; GO:0009793,embryo development ending in seed dormancy; GO:0006435,threonyl-tRNA aminoacylation; GO:0000166,nucleotide binding; GO:0003674,molecular_function; GO:0005488,binding; GO:0017076,purine nucleotide binding; GO:00…	tRNA synthetase class II core domain (G, H, P, S and T)	--	--	--
12h1_transcript_25132	78.5	61.85	83.34	15.85	15.13	16.58	2230	1609	2230	416	431	408	-2.32016	1.73721e-48	5.59523e-46	down	1792	K18878 BHLH transcription factor Upa20 | (RefSeq) Upa20; transcription factor bHLH137-like (A)	ko04626: Plant-pathogen interaction	hypothetical protein VIGAN_04283200 [Vigna angularis var. angularis]	BH048_ARATH RecName: Full=Transcription factor bHLH48; AltName: Full=Basic helix-loop-helix protein 48; Short=AtbHLH48; Short=bHLH 48; AltName: Full=Transcription factor EN 97; AltName: Full=bHLH transcription factor bHLH048;	A0A4D6M929_VIGUN SubName: Full=Phytochrome-interacting factor 3 {ECO:0000313|EMBL:QCD97477.1};	--	GO:0005634,nucleus; GO:0003677,DNA binding; GO:0003700,DNA-binding transcription factor activity; GO:0046983,protein dimerization activity; GO:0006355,regulation of transcription, DNA-templated; GO:0003674,molecular_function; GO:0003676,nucleic acid binding; GO:0005488,binding; GO:0097159,organic cyclic compound binding; GO:1901363,heterocyclic compound binding; GO:0140110,transcription regulator…	Helix-loop-helix DNA-binding domain	bHLH	TF	bHLH
12h1_transcript_24590	74.05	73.89	54.87	8.53	9.77	10.24	2014	1841	1406	214	266	241	-2.92421	3.2189e-48	1.02274e-45	down	1727	K01188 beta-glucosidase [EC:3.2.1.21] | (RefSeq) beta-glucosidase 42 (A)	ko00460: Cyanoamino acid metabolism; ko00500: Starch and sucrose metabolism; ko00999: Biosynthesis of various plant secondary metabolites; ko01100: Metabolic pathways; ko01110: Biosynthesis of secondary metabolites	beta-glucosidase 42 [Vigna radiata var. radiata]	BGL42_ARATH RecName: Full=Beta-glucosidase 42 {ECO:0000303|PubMed:15604686}; Short=AtBGLU42 {ECO:0000303|PubMed:15604686}; EC=3.2.1.21 {ECO:0000250|UniProtKB:Q8L7J2};	A0A4D6M6J8_VIGUN RecName: Full=Beta-glucosidase {ECO:0000256|ARBA:ARBA00012744, ECO:0000256|RuleBase:RU361175}; EC=3.2.1.21 {ECO:0000256|ARBA:ARBA00012744, ECO:0000256|RuleBase:RU361175};	Beta-glucosidase, lactase phlorizinhydrolase, and related proteins	GO:0005829,cytosol; GO:0008422,beta-glucosidase activity; GO:0102483,scopolin beta-glucosidase activity; GO:0030245,cellulose catabolic process; GO:0009866,induced systemic resistance, ethylene mediated signaling pathway; GO:0031349,positive regulation of defense response; GO:0009617,response to bacterium; GO:1990641,response to iron ion starvation; GO:0019748,secondary metabolic process; GO:0003…	Glycosyl hydrolase family 1	--	--	--
12h1_transcript_12294	19.93	24.27	30.85	1.2	1.65	1.56	976	1087	1422	54	80	65	-4.21189	3.63822e-48	1.13731e-45	down	2896	K13457 disease resistance protein RPM1 | (RefSeq) uncharacterized protein sll1770 (A)	ko04626: Plant-pathogen interaction	PREDICTED: uncharacterized protein sll1770-like [Vigna angularis]	AB1K8_ARATH RecName: Full=Protein ACTIVITY OF BC1 COMPLEX KINASE 8, chloroplastic {ECO:0000303|PubMed:22694836}; Short=ABC1-LIKE KINASE 8 {ECO:0000303|PubMed:22694836}; EC=2.7.11.1 {ECO:0000250|UniProtKB:Q9MA15}; AltName: Full=ABC2 homolog protein 13 {ECO:0000303|PubMed:11346655}; Short=AtATH13 {ECO:0000303|PubMed:11346655}; AltName: Full=Oxidative stress-related ABC1-like protein 1, chloroplasti…	A0A4D6L895_VIGUN RecName: Full=ABC1 domain-containing protein {ECO:0000259|Pfam:PF03109};	Predicted unusual protein kinase	GO:0009507,chloroplast; GO:0009941,chloroplast envelope; GO:0031969,chloroplast membrane; GO:0016021,integral component of membrane; GO:0009536,plastid; GO:0005524,ATP binding; GO:0004672,protein kinase activity; GO:0106310,protein serine kinase activity; GO:0106311,protein threonine kinase activity; GO:0034599,cellular response to oxidative stress; GO:0007623,circadian rhythm; GO:0055072,iron io…	ABC1 family	--	--	--
12h1_transcript_23560	57.98	67.13	66.33	11.74	11.17	11.72	1725	1829	1859	322	333	302	-2.56862	1.61513e-47	4.93182e-45	down	1864	K03797 carboxyl-terminal processing protease [EC:3.4.21.102] | (RefSeq) carboxyl-terminal-processing peptidase 2, chloroplastic (A)	--	carboxyl-terminal-processing peptidase 2, chloroplastic isoform X1 [Vigna radiata var. radiata]	CTPA2_ARATH RecName: Full=Carboxyl-terminal-processing peptidase 2, chloroplastic; EC=3.4.21.102; AltName: Full=D1 C-terminal processing protease 2; AltName: Full=Photosystem II D1 protein processing peptidase 2; Flags: Precursor;	A0A4D6N4B6_VIGUN SubName: Full=Carboxyl-terminal processing protease {ECO:0000313|EMBL:QCE07704.1};	--	GO:0009543,chloroplast thylakoid lumen; GO:0005739,mitochondrion; GO:0009579,thylakoid; GO:0031977,thylakoid lumen; GO:0004175,endopeptidase activity; GO:0004252,serine-type endopeptidase activity; GO:0003674,molecular_function; GO:0003824,catalytic activity; GO:0008233,peptidase activity; GO:0016787,hydrolase activity; GO:0140096,catalytic activity, acting on a protein; GO:0008236,serine-type pe…	Peptidase family S41	--	--	--
12h1_transcript_20263	7.91	5.3	6.23	31.91	30.03	29.59	283	173	210	1055	1078	917	2.15407	2.03519e-47	6.13481e-45	up	2189	--	--	PREDICTED: uncharacterized membrane protein At3g27390 isoform X1 [Vigna angularis]	Y3739_ARATH RecName: Full=Uncharacterized membrane protein At3g27390;	A0A4D6KZR6_VIGUN SubName: Full=Uncharacterized protein {ECO:0000313|EMBL:QCD81639.1};	--	GO:0016021,integral component of membrane; GO:0005886,plasma membrane; GO:0005575,cellular_component; GO:0016020,membrane; GO:0031224,intrinsic component of membrane; GO:0110165,cellular anatomical entity; GO:0071944,cell periphery	--	--	--	--
12h1_transcript_17195	2.98	3.95	3.23	52.9	48.97	34.52	120	146	123	1975	1986	1208	3.64012	6.58076e-47	1.95857e-44	up	2439	--	--	protein LNK2 [Vigna radiata var. radiata]	LNK2_ARATH RecName: Full=Protein LNK2 {ECO:0000303|PubMed:23818596}; AltName: Full=Night light-inducible and clock-regulated 2 {ECO:0000303|PubMed:23818596};	A0A4D6M5D2_VIGUN SubName: Full=Uncharacterized protein {ECO:0000313|EMBL:QCD95711.1};	--	GO:0005634,nucleus; GO:0003712,transcription coregulator activity; GO:0032922,circadian regulation of gene expression; GO:0009649,entrainment of circadian clock; GO:0006355,regulation of transcription, DNA-templated; GO:0003674,molecular_function; GO:0098772,molecular function regulator; GO:0140110,transcription regulator activity; GO:0007623,circadian rhythm; GO:0008150,biological_process; GO:00…	--	--	--	--
12h1_transcript_19104	129.12	119.76	111.99	29.9	38.36	28.07	4820	4093	3937	1030	1435	907	-2.00446	7.8449e-47	2.30562e-44	down	2271	K03301 ATP:ADP antiporter, AAA family | (RefSeq) ADP,ATP carrier protein 1, chloroplastic-like (A)	--	PREDICTED: ADP,ATP carrier protein 1, chloroplastic-like [Vigna angularis]	TLC1_ARATH RecName: Full=ADP,ATP carrier protein 1, chloroplastic; AltName: Full=ADP/ATP translocase 1; AltName: Full=Adenine nucleotide translocase 1; Flags: Precursor;	A0A4D6N8Q5_VIGUN RecName: Full=ADP,ATP carrier protein {ECO:0000256|RuleBase:RU363121};	--	GO:0009941,chloroplast envelope; GO:0031969,chloroplast membrane; GO:0016021,integral component of membrane; GO:0005739,mitochondrion; GO:0009536,plastid; GO:0005524,ATP binding; GO:0005471,ATP:ADP antiporter activity; GO:0000166,nucleotide binding; GO:0003674,molecular_function; GO:0005488,binding; GO:0017076,purine nucleotide binding; GO:0030554,adenyl nucleotide binding; GO:0032553,ribonucleot…	TLC ATP/ADP transporter	--	--	--
12h1_transcript_12279	76.85	94.58	99.61	11.99	12.09	8.95	3768	4246	4599	542	594	379	-3.14863	8.31854e-47	2.41464e-44	down	2900	K02519 translation initiation factor IF-2 | (RefSeq) translation initiation factor IF-2, chloroplastic (A)	--	translation initiation factor IF-2, chloroplastic [Vigna radiata var. radiata]	IF2C_PHAVU RecName: Full=Translation initiation factor IF-2, chloroplastic; AltName: Full=PvIF2cp; Flags: Precursor;	A0A4D6M7V6_VIGUN SubName: Full=Translation initiation factor IF-2 {ECO:0000313|EMBL:QCD96598.1};	Mitochondrial translation initiation factor 2 (IF-2; GTPase)	GO:0009507,chloroplast; GO:0005525,GTP binding; GO:0003924,GTPase activity; GO:0003743,translation initiation factor activity; GO:0000166,nucleotide binding; GO:0001882,nucleoside binding; GO:0001883,purine nucleoside binding; GO:0003674,molecular_function; GO:0005488,binding; GO:0017076,purine nucleotide binding; GO:0019001,guanyl nucleotide binding; GO:0032549,ribonucleoside binding; GO:0032550…	Elongation factor Tu GTP binding domain	--	--	--
12h1_transcript_6801	24.09	18.99	21.4	7.25	8.66	7.76	1448	1045	1211	402	522	403	-1.53586	1.49065e-46	4.27418e-44	down	3495	K11446 [histone H3]-trimethyl-L-lysine4 demethylase [EC:1.14.11.67] | (RefSeq) lysine-specific demethylase 5B isoform X1 (A)	--	lysine-specific demethylase JMJ706 [Vigna radiata var. radiata]	JM706_ORYSJ RecName: Full=Lysine-specific demethylase JMJ706; EC=1.14.11.-; AltName: Full=Jumonji domain-containing protein 706; AltName: Full=Lysine-specific histone demethylase JMJ706; AltName: Full=Protein JUMONJI 706;	A0A1S3VQF3_VIGRR SubName: Full=lysine-specific demethylase JMJ706 {ECO:0000313|RefSeq:XP_014520616.1};	DNA-binding protein jumonji/RBP2/SMCY, contains JmjC domain	GO:0000792,heterochromatin; GO:0005634,nucleus; GO:0051213,dioxygenase activity; GO:0032452,histone demethylase activity; GO:0032454,histone demethylase activity (H3-K9 specific); GO:0034647,histone demethylase activity (H3-trimethyl-K4 specific); GO:0046872,metal ion binding; GO:0006338,chromatin remodeling; GO:0048439,flower morphogenesis; GO:0045815,positive regulation of gene expression, epig…	JmjC domain, hydroxylase	Jumonji	TR	Jumonji
12h1_transcript_25081	92.24	54.12	61.68	10.44	10.01	8.43	2597	1395	1635	271	282	205	-2.92767	1.87415e-46	5.30903e-44	down	1778	K00605 aminomethyltransferase [EC:2.1.2.10] | (RefSeq) aminomethyltransferase, mitochondrial (A)	ko00260: Glycine, serine and threonine metabolism; ko00630: Glyoxylate and dicarboxylate metabolism; ko00670: One carbon pool by folate; ko01100: Metabolic pathways; ko01110: Biosynthesis of secondary metabolites; ko01200: Carbon metabolism	aminomethyltransferase, mitochondrial [Vigna radiata var. radiata]	GCST_PEA RecName: Full=Aminomethyltransferase, mitochondrial; EC=2.1.2.10; AltName: Full=Glycine cleavage system T protein; Short=GCVT; Flags: Precursor;	A0A4D6KQC2_VIGUN RecName: Full=Aminomethyltransferase {ECO:0000256|RuleBase:RU003981}; EC=2.1.2.10 {ECO:0000256|RuleBase:RU003981}; AltName: Full=Glycine cleavage system T protein {ECO:0000256|RuleBase:RU003981};	Aminomethyl transferase	GO:0005960,glycine cleavage complex; GO:0005739,mitochondrion; GO:0004047,aminomethyltransferase activity; GO:0008483,transaminase activity; GO:0006546,glycine catabolic process; GO:0003674,molecular_function; GO:0003824,catalytic activity; GO:0008168,methyltransferase activity; GO:0016740,transferase activity; GO:0016741,transferase activity, transferring one-carbon groups; GO:0016769,transferas…	Aminomethyltransferase folate-binding domain	--	--	--
12h1_transcript_18776	48.48	40.44	49.38	13.16	14.47	14.66	1841	1406	1766	461	551	481	-1.80078	2.55478e-46	7.15094e-44	down	2306	--	--	hypothetical protein PHAVU_002G298400g [Phaseolus vulgaris]	--	A0A4D6L9D1_VIGUN SubName: Full=Uncharacterized protein {ECO:0000313|EMBL:QCD85129.1};	--	--	Pentatricopeptide repeat domain	--	--	--
12h1_transcript_31246	1.87	0.71	0.38	77.23	90.55	92.66	26	9	5	996	1264	1123	6.39448	2.98718e-46	8.26289e-44	up	1013	K09873 aquaporin TIP | (RefSeq) probable aquaporin TIP-type RB7-18C (A)	--	PREDICTED: probable aquaporin TIP2-2 [Vigna angularis]	TIP2_TOBAC RecName: Full=Probable aquaporin TIP-type RB7-18C; AltName: Full=RT-TIP; AltName: Full=TobRB7; AltName: Full=Tonoplast intrinsic protein, root-specific RB7-18C;	A0A4D6LU34_VIGUN SubName: Full=Aquaporin TIP {ECO:0000313|EMBL:QCD91546.1};	Aquaporin (major intrinsic protein family)	GO:0016021,integral component of membrane; GO:0005774,vacuolar membrane; GO:0015250,water channel activity; GO:0003674,molecular_function; GO:0005215,transporter activity; GO:0005372,water transmembrane transporter activity; GO:0015267,channel activity; GO:0015318,inorganic molecular entity transmembrane transporter activity; GO:0022803,passive transmembrane transporter activity; GO:0022857,trans…	Major intrinsic protein	--	--	--
12h1_transcript_17906	2.05	1.47	1.43	15.56	13.79	13.19	80	53	53	565	544	449	3.02048	4.45905e-46	1.21908e-43	up	2381	K01373 cathepsin F [EC:3.4.22.41] | (RefSeq) cysteine proteinase 15A (A)	ko04626: Plant-pathogen interaction	cysteine proteinase 15A [Vigna radiata var. radiata]	CYSP_PEA RecName: Full=Cysteine proteinase 15A; EC=3.4.22.-; AltName: Full=Turgor-responsive protein 15A; Flags: Precursor;	A0A4D6MGB9_VIGUN SubName: Full=Cysteine peptidase {ECO:0000313|EMBL:QCD98824.1};	Cysteine proteinase Cathepsin F	GO:0008234,cysteine-type peptidase activity; GO:0003674,molecular_function; GO:0003824,catalytic activity; GO:0008233,peptidase activity; GO:0016787,hydrolase activity; GO:0140096,catalytic activity, acting on a protein	Papain family cysteine protease	--	--	--
12h1_transcript_28420	1.42	1.51	2.72	48.5	41.39	43.56	31	30	55	978	905	824	4.48135	5.1581e-46	1.39399e-43	up	1437	--	--	PREDICTED: uncharacterized protein LOC108327959 [Vigna angularis]	--	A0A4D6M7J7_VIGUN SubName: Full=Uncharacterized protein {ECO:0000313|EMBL:QCD97349.1};	--	GO:0016021,integral component of membrane; GO:0005575,cellular_component; GO:0016020,membrane; GO:0031224,intrinsic component of membrane; GO:0110165,cellular anatomical entity	--	--	--	--
12h1_transcript_14326	17.47	18.23	16.94	1.02	0.84	1.46	785	750	716	42	37	56	-4.1017	3.03911e-45	8.11994e-43	down	2680	K15920 xylan 1,4-beta-xylosidase [EC:3.2.1.37] | (RefSeq) beta-xylosidase/alpha-L-arabinofuranosidase 1 (A)	ko00520: Amino sugar and nucleotide sugar metabolism; ko01100: Metabolic pathways	beta-xylosidase/alpha-L-arabinofuranosidase 1 isoform X1 [Vigna radiata var. radiata]	XYL1_MEDSV RecName: Full=Beta-xylosidase/alpha-L-arabinofuranosidase 1 {ECO:0000303|PubMed:17615411, ECO:0000312|EMBL:ABQ45227.1}; AltName: Full=Xylan 1,4-beta-xylosidase/Alpha-L-arabinofuranosidase 1; Short=MsXyl1 {ECO:0000303|PubMed:17615411}; Includes: RecName: Full=Beta-xylosidase; EC=3.2.1.37; AltName: Full=1,4-beta-D-xylan xylohydrolase {ECO:0000250|UniProtKB:P48792}; AltName: Full=Xylan 1,…	A0A4D6KJ66_VIGUN SubName: Full=Beta-glucosidase {ECO:0000313|EMBL:QCD76530.1};	--	GO:0005576,extracellular region; GO:0046556,alpha-L-arabinofuranosidase activity; GO:0009044,xylan 1,4-beta-xylosidase activity; GO:0045493,xylan catabolic process; GO:0003674,molecular_function; GO:0003824,catalytic activity; GO:0004553,hydrolase activity, hydrolyzing O-glycosyl compounds; GO:0016787,hydrolase activity; GO:0016798,hydrolase activity, acting on glycosyl bonds; GO:0097599,xylanase…	Glycosyl hydrolase family 3 C-terminal domain	--	--	--
12h1_transcript_21704	26.69	19.91	20.87	5.16	4.37	4.13	896	612	660	160	147	120	-2.39006	3.10731e-45	8.20888e-43	down	2069	K05350 beta-glucosidase [EC:3.2.1.21] | (RefSeq) beta-glucosidase 18-like isoform X1 (A)	ko00460: Cyanoamino acid metabolism; ko00500: Starch and sucrose metabolism; ko00999: Biosynthesis of various plant secondary metabolites; ko01100: Metabolic pathways; ko01110: Biosynthesis of secondary metabolites	PREDICTED: beta-glucosidase 18-like [Glycine max]	BGL18_ORYSJ RecName: Full=Beta-glucosidase 18 {ECO:0000303|PubMed:17196101}; Short=Os4bglu18 {ECO:0000303|PubMed:17196101}; EC=3.2.1.21 {ECO:0000269|PubMed:23811195, ECO:0000269|PubMed:25219312}; Flags: Precursor;	A0A4D6NAM3_VIGUN SubName: Full=Lactase-phlorizin hydrolase {ECO:0000313|EMBL:QCE09921.1};	Beta-glucosidase, lactase phlorizinhydrolase, and related proteins	GO:0008422,beta-glucosidase activity; GO:0102483,scopolin beta-glucosidase activity; GO:0005975,carbohydrate metabolic process; GO:0003674,molecular_function; GO:0003824,catalytic activity; GO:0004553,hydrolase activity, hydrolyzing O-glycosyl compounds; GO:0015926,glucosidase activity; GO:0016787,hydrolase activity; GO:0016798,hydrolase activity, acting on glycosyl bonds; GO:0008150,biological_p…	Glycosyl hydrolase family 1	--	--	--
12h1_transcript_17148	35.5	13.69	25.47	0.16	0.1	0.15	1409	497	952	6	4	5	-7.57927	5.07515e-45	1.32586e-42	down	2398	K01673 carbonic anhydrase [EC:4.2.1.1] | (RefSeq) carbonic anhydrase, chloroplastic isoform X1 (A)	ko00910: Nitrogen metabolism; ko01100: Metabolic pathways	carbonic anhydrase [Vigna unguiculata]	CAHC_PEA RecName: Full=Carbonic anhydrase, chloroplastic; EC=4.2.1.1; AltName: Full=Carbonate dehydratase; Contains: RecName: Full=Carbonic anhydrase, 27 kDa isoform; Contains: RecName: Full=Carbonic anhydrase, 25 kDa isoform; Flags: Precursor;	A0A4D6M226_VIGUN RecName: Full=Carbonic anhydrase {ECO:0000256|ARBA:ARBA00012925, ECO:0000256|RuleBase:RU003956}; EC=4.2.1.1 {ECO:0000256|ARBA:ARBA00012925, ECO:0000256|RuleBase:RU003956}; AltName: Full=Carbonate dehydratase {ECO:0000256|RuleBase:RU003956};	Predicted carbonic anhydrase involved in protection against oxidative damage	GO:0009570,chloroplast stroma; GO:0004089,carbonate dehydratase activity; GO:0008270,zinc ion binding; GO:0015976,carbon utilization; GO:0003674,molecular_function; GO:0003824,catalytic activity; GO:0016829,lyase activity; GO:0016835,carbon-oxygen lyase activity; GO:0016836,hydro-lyase activity; GO:0005488,binding; GO:0043167,ion binding; GO:0043169,cation binding; GO:0046872,metal ion binding; G…	--	--	--	--
12h1_transcript_10465	20.03	20.18	21.95	4.93	5.14	5.26	1034	954	1067	235	266	235	-2.11644	6.40538e-45	1.65498e-42	down	3039	K09527 DnaJ homolog subfamily C member 7 | (RefSeq) inactive TPR repeat-containing thioredoxin TTL3-like (A)	--	TPR repeat-containing thioredoxin TTL1 [Vigna radiata var. radiata]	TTL1_ARATH RecName: Full=TPR repeat-containing thioredoxin TTL1; AltName: Full=Tetratricopeptide repeat thioredoxin-like 1;	A0A4D6LCE4_VIGUN SubName: Full=DnaJ-like protein subfamily C member 7 {ECO:0000313|EMBL:QCD86150.1};	FOG: TPR repeat	GO:0005737,cytoplasm; GO:0009738,abscisic acid-activated signaling pathway; GO:0009789,positive regulation of abscisic acid-activated signaling pathway; GO:0009737,response to abscisic acid; GO:0006970,response to osmotic stress; GO:0009651,response to salt stress; GO:0007154,cell communication; GO:0007165,signal transduction; GO:0008150,biological_process; GO:0009719,response to endogenous stimu…	Tetratricopeptide repeat	--	--	--
12h1_transcript_19070	15.27	10.96	15.72	0.88	1.24	1.12	577	379	560	30	47	36	-3.79974	6.80368e-45	1.73878e-42	down	2298	K00830 alanine-glyoxylate transaminase / serine-glyoxylate transaminase / serine-pyruvate transaminase [EC:2.6.1.44 2.6.1.45 2.6.1.51] | (RefSeq) serine--glyoxylate aminotransferase (A)	ko00250: Alanine, aspartate and glutamate metabolism; ko00260: Glycine, serine and threonine metabolism; ko00630: Glyoxylate and dicarboxylate metabolism; ko01100: Metabolic pathways; ko01110: Biosynthesis of secondary metabolites; ko01200: Carbon metabolism; ko04146: Peroxisome	PREDICTED: serine--glyoxylate aminotransferase [Vigna angularis]	SGAT_ARATH RecName: Full=Serine--glyoxylate aminotransferase; EC=2.6.1.45 {ECO:0000269|PubMed:18235971, ECO:0000269|PubMed:23098902}; AltName: Full=Alanine--glyoxylate aminotransferase; Short=AGT; EC=2.6.1.44 {ECO:0000269|PubMed:18235971, ECO:0000269|PubMed:23098902}; AltName: Full=Asparagine aminotransferase; EC=2.6.1.-; AltName: Full=Serine--pyruvate aminotransferase; EC=2.6.1.51 {ECO:0000269|P…	A0A4D6KXT2_VIGUN RecName: Full=Alanine--glyoxylate transaminase {ECO:0000256|ARBA:ARBA00013049}; EC=2.6.1.44 {ECO:0000256|ARBA:ARBA00013049};	Alanine-glyoxylate aminotransferase AGT1	GO:0048046,apoplast; GO:0009507,chloroplast; GO:0009570,chloroplast stroma; GO:0005829,cytosol; GO:0005739,mitochondrion; GO:0005777,peroxisome; GO:0005886,plasma membrane; GO:0008453,alanine-glyoxylate transaminase activity; GO:0003729,mRNA binding; GO:0050281,serine-glyoxylate transaminase activity; GO:0004760,serine-pyruvate transaminase activity; GO:0019265,glycine biosynthetic process, by tr…	Aminotransferase class-V	--	--	--
12h1_transcript_6995	42.59	53.04	50.59	5.74	7.53	5.04	2537	2893	2838	315	450	259	-3.11186	2.91502e-44	7.36967e-42	down	3467	K01869 leucyl-tRNA synthetase [EC:6.1.1.4] | (RefSeq) leucine--tRNA ligase, chloroplastic/mitochondrial (A)	ko00970: Aminoacyl-tRNA biosynthesis	PREDICTED: leucine--tRNA ligase, chloroplastic/mitochondrial [Vigna angularis]	SYLM_ARATH RecName: Full=Leucine--tRNA ligase, chloroplastic/mitochondrial {ECO:0000305}; EC=6.1.1.4 {ECO:0000305}; AltName: Full=Leucyl-tRNA synthetase {ECO:0000305}; Short=LeuRS {ECO:0000305}; AltName: Full=Protein EMBRYO DEFECTIVE 2369 {ECO:0000303|PubMed:16297076}; Flags: Precursor;	A0A4D6KYI3_VIGUN RecName: Full=Leucyl-tRNA synthetase {ECO:0000256|ARBA:ARBA00013794}; EC=6.1.1.4 {ECO:0000256|ARBA:ARBA00013164};	Leucyl-tRNA synthetase	GO:0009507,chloroplast; GO:0009570,chloroplast stroma; GO:0005829,cytosol; GO:0005739,mitochondrion; GO:0002161,aminoacyl-tRNA editing activity; GO:0005524,ATP binding; GO:0004823,leucine-tRNA ligase activity; GO:0009793,embryo development ending in seed dormancy; GO:0006429,leucyl-tRNA aminoacylation; GO:0003674,molecular_function; GO:0003824,catalytic activity; GO:0016787,hydrolase activity; GO…	tRNA synthetases class I (I, L, M and V)	--	--	--
12h1_transcript_2826	22.99	12.42	19.94	1.83	1.8	1.37	1672	826	1365	122	131	85	-3.55709	4.67553e-44	1.1612e-41	down	4174	K05658 ATP-binding cassette, subfamily B (MDR/TAP), member 1 [EC:7.6.2.2] | (RefSeq) ABC transporter B family member 2-like (A)	ko02010: ABC transporters	PREDICTED: ABC transporter B family member 2-like isoform X1 [Vigna angularis]	AB2B_ARATH RecName: Full=ABC transporter B family member 2; Short=ABC transporter ABCB.2; Short=AtABCB2; AltName: Full=Multidrug resistance protein 2; AltName: Full=P-glycoprotein 2; Flags: Precursor;	A0A4D6LPI8_VIGUN SubName: Full=ATP-binding cassette {ECO:0000313|EMBL:QCD90799.1};	Multidrug/pheromone exporter, ABC superfamily	GO:0005829,cytosol; GO:0016021,integral component of membrane; GO:0005524,ATP binding; GO:0042626,ATPase-coupled transmembrane transporter activity; GO:0055085,transmembrane transport; GO:0000166,nucleotide binding; GO:0003674,molecular_function; GO:0005488,binding; GO:0017076,purine nucleotide binding; GO:0030554,adenyl nucleotide binding; GO:0032553,ribonucleotide binding; GO:0032555,purine rib…	ABC transporter transmembrane region	--	--	--
12h1_transcript_25823	178.26	205.39	307.1	5.65	2.26	4.15	4711	4971	7645	138	60	95	-5.93259	4.69184e-44	1.1612e-41	down	1685	--	--	proline-rich protein 4 [Vigna radiata var. radiata]	PRP2_ARATH RecName: Full=Proline-rich protein 2; Short=AtPRP2; Flags: Precursor;	A0A4D6LKE0_VIGUN SubName: Full=Uncharacterized protein {ECO:0000313|EMBL:QCD88786.1};	--	GO:0005618,cell wall; GO:0005576,extracellular region; GO:0009664,plant-type cell wall organization; GO:0008150,biological_process; GO:0009987,cellular process; GO:0016043,cellular component organization; GO:0045229,external encapsulating structure organization; GO:0071554,cell wall organization or biogenesis; GO:0071555,cell wall organization; GO:0071669,plant-type cell wall organization or biog…	Pollen proteins Ole e I like	--	--	--
12h1_transcript_31895	142.6	170.12	191.03	19.87	21.76	22.86	1399	1530	1768	181	214	196	-3.06248	5.46058e-44	1.33739e-41	down	792	K08901 photosystem II oxygen-evolving enhancer protein 3 | (RefSeq) photosynthetic NDH subunit of lumenal location 2, chloroplastic (A)	ko00195: Photosynthesis; ko01100: Metabolic pathways	hypothetical protein LR48_Vigan06g124700 [Vigna angularis]	PNSL2_ARATH RecName: Full=Photosynthetic NDH subunit of lumenal location 2, chloroplastic {ECO:0000303|PubMed:21785130}; AltName: Full=PsbQ-like protein 1; Flags: Precursor;	A0A4D6LPH4_VIGUN SubName: Full=Photosystem II oxygen-evolving enhancer protein 3 {ECO:0000313|EMBL:QCD90410.1};	--	GO:0009507,chloroplast; GO:0009534,chloroplast thylakoid; GO:0009543,chloroplast thylakoid lumen; GO:0009535,chloroplast thylakoid membrane; GO:0019898,extrinsic component of membrane; GO:0009344,nitrite reductase complex [NAD(P)H]; GO:0009654,photosystem II oxygen evolving complex; GO:0005509,calcium ion binding; GO:0045156,electron transporter, transferring electrons within the cyclic electron …	Oxygen evolving enhancer protein 3 (PsbQ)	--	--	--
12h1_transcript_27999	41.96	58.18	54.51	3.91	3.3	4.22	952	1209	1165	82	75	83	-3.86335	7.18256e-44	1.74099e-41	down	1484	K03768 peptidyl-prolyl cis-trans isomerase B (cyclophilin B) [EC:5.2.1.8] | (RefSeq) peptidyl-prolyl cis-trans isomerase CYP26-2, chloroplastic (A)	--	PREDICTED: peptidyl-prolyl cis-trans isomerase CYP26-2, chloroplastic [Vigna angularis]	CP26B_ARATH RecName: Full=Peptidyl-prolyl cis-trans isomerase CYP26-2, chloroplastic; Short=PPIase CYP26-2; EC=5.2.1.8; AltName: Full=Cyclophilin of 26 kDa 2; AltName: Full=Cyclophilin-26-2; Flags: Precursor;	A0A4D6KVU6_VIGUN SubName: Full=Peptidyl-prolyl cis-trans isomerase B {ECO:0000313|EMBL:QCD80743.1};	Cyclophilin type peptidyl-prolyl cis-trans isomerase	GO:0009507,chloroplast; GO:0009534,chloroplast thylakoid; GO:0005739,mitochondrion; GO:0003755,peptidyl-prolyl cis-trans isomerase activity; GO:0003674,molecular_function; GO:0003824,catalytic activity; GO:0016853,isomerase activity; GO:0016859,cis-trans isomerase activity; GO:0140096,catalytic activity, acting on a protein; GO:0005575,cellular_component; GO:0005622,intracellular anatomical struc…	Cyclophilin type peptidyl-prolyl cis-trans isomerase/CLD	--	--	--
12h1_transcript_2039	26.47	27.41	24.97	6.83	6.72	7.32	2042	1936	1814	486	520	488	-2.01395	1.90934e-43	4.58086e-41	down	4411	--	--	putative E3 ubiquitin-protein ligase LIN-1 [Vigna radiata var. radiata]	LIN1_LOTJA RecName: Full=Putative E3 ubiquitin-protein ligase LIN-1 {ECO:0000250|UniProtKB:D1FP53}; EC=2.3.2.27 {ECO:0000303|PubMed:19508425}; AltName: Full=Protein cerberus {ECO:0000303|PubMed:19508425}; AltName: Full=RING-type E3 ubiquitin transferase LIN-1 {ECO:0000305};	A0A4D6NKT9_VIGUN SubName: Full=WD40 repeat {ECO:0000313|EMBL:QCE13274.1};	--	GO:0004842,ubiquitin-protein transferase activity; GO:0009877,nodulation; GO:0003674,molecular_function; GO:0003824,catalytic activity; GO:0016740,transferase activity; GO:0019787,ubiquitin-like protein transferase activity; GO:0140096,catalytic activity, acting on a protein; GO:0008150,biological_process; GO:0009653,anatomical structure morphogenesis; GO:0032502,developmental process; GO:0048646…	WD domain, G-beta repeat	--	--	--
12h1_transcript_28723	30.78	27.06	26.91	77.31	74.78	74.05	652	525	537	1514	1588	1361	1.32725	2.26268e-43	5.37374e-41	up	1403	K16225 probable WRKY transcription factor 52 | (RefSeq) disease resistance protein RRS1-like (A)	ko04626: Plant-pathogen interaction	LOW QUALITY PROTEIN: probable WRKY transcription factor 70 [Vigna radiata var. radiata]	WRK70_ARATH RecName: Full=Probable WRKY transcription factor 70 {ECO:0000303|Ref.1}; AltName: Full=WRKY DNA-binding protein 70 {ECO:0000303|Ref.1};	A0A4D6NPW1_VIGUN SubName: Full=WRKY transcription factor 29 {ECO:0000313|EMBL:QCE15378.1};	--	GO:0005634,nucleus; GO:0003700,DNA-binding transcription factor activity; GO:0043565,sequence-specific DNA binding; GO:0000976,transcription regulatory region sequence-specific DNA binding; GO:0009742,brassinosteroid mediated signaling pathway; GO:0071456,cellular response to hypoxia; GO:0042742,defense response to bacterium; GO:0050832,defense response to fungus; GO:0002229,defense response to o…	WRKY DNA -binding domain	WRKY	TF	WRKY
12h1_transcript_32297	200.19	341.49	244.96	13.27	16.87	11.4	1640	2565	1893	101	138	81	-4.36619	5.20518e-43	1.22384e-40	down	705	--	--	PREDICTED: photosynthetic NDH subunit of subcomplex B 5, chloroplastic [Vigna angularis]	PNSB5_ARATH RecName: Full=Photosynthetic NDH subunit of subcomplex B 5, chloroplastic {ECO:0000303|PubMed:21785130}; Short=Protein PnsB5 {ECO:0000303|PubMed:21785130}; AltName: Full=NAD(P)H dehydrogenase 18 {ECO:0000312|EMBL:AED95005.1}; Flags: Precursor;	A0A4D6MWB2_VIGUN SubName: Full=Uncharacterized protein {ECO:0000313|EMBL:QCE05014.1};	--	GO:0009507,chloroplast; GO:0031969,chloroplast membrane; GO:0009535,chloroplast thylakoid membrane; GO:0016021,integral component of membrane; GO:0009536,plastid; GO:0006979,response to oxidative stress; GO:0006950,response to stress; GO:0008150,biological_process; GO:0050896,response to stimulus; GO:0005575,cellular_component; GO:0005622,intracellular anatomical structure; GO:0005737,cytoplasm; …	--	--	--	--
12h1_transcript_22545	36.06	25.02	37.49	2.19	2.58	3.38	1157	735	1133	65	83	94	-3.67669	6.07952e-43	1.41526e-40	down	1989	K01051 pectinesterase [EC:3.1.1.11] | (RefSeq) pectinesterase-like (A)	ko00040: Pentose and glucuronate interconversions; ko01100: Metabolic pathways	PREDICTED: probable pectinesterase/pectinesterase inhibitor 61 [Vigna angularis]	PME61_ARATH RecName: Full=Probable pectinesterase/pectinesterase inhibitor 61; Includes: RecName: Full=Pectinesterase inhibitor 61; AltName: Full=Pectin methylesterase inhibitor 61; Includes: RecName: Full=Pectinesterase 61; Short=PE 61; EC=3.1.1.11; AltName: Full=AtPMEpcrF; AltName: Full=Pectin methylesterase 61; Short=AtPME61;	A0A4D6NQE1_VIGUN RecName: Full=Pectinesterase {ECO:0000256|ARBA:ARBA00013229, ECO:0000256|RuleBase:RU000589}; EC=3.1.1.11 {ECO:0000256|ARBA:ARBA00013229, ECO:0000256|RuleBase:RU000589};	--	GO:0016021,integral component of membrane; GO:0045330,aspartyl esterase activity; GO:0030599,pectinesterase activity; GO:0046910,pectinesterase inhibitor activity; GO:0042545,cell wall modification; GO:0045490,pectin catabolic process; GO:0003674,molecular_function; GO:0003824,catalytic activity; GO:0016787,hydrolase activity; GO:0016788,hydrolase activity, acting on ester bonds; GO:0052689,carbo…	Pectinesterase	--	--	--
12h1_transcript_29912	354.22	497.74	350.88	4.4	3.01	8.53	5986	7706	5588	68	51	125	-6.32898	6.48179e-43	1.49412e-40	down	1173	K01673 carbonic anhydrase [EC:4.2.1.1] | (RefSeq) carbonic anhydrase, chloroplastic isoform X1 (A)	ko00910: Nitrogen metabolism; ko01100: Metabolic pathways	PREDICTED: carbonic anhydrase, chloroplastic isoform X1 [Vigna angularis]	CAHC_PEA RecName: Full=Carbonic anhydrase, chloroplastic; EC=4.2.1.1; AltName: Full=Carbonate dehydratase; Contains: RecName: Full=Carbonic anhydrase, 27 kDa isoform; Contains: RecName: Full=Carbonic anhydrase, 25 kDa isoform; Flags: Precursor;	A0A1S3V378_VIGRR RecName: Full=Carbonic anhydrase {ECO:0000256|ARBA:ARBA00012925, ECO:0000256|RuleBase:RU003956}; EC=4.2.1.1 {ECO:0000256|ARBA:ARBA00012925, ECO:0000256|RuleBase:RU003956}; AltName: Full=Carbonate dehydratase {ECO:0000256|RuleBase:RU003956};	Predicted carbonic anhydrase involved in protection against oxidative damage	GO:0009570,chloroplast stroma; GO:0004089,carbonate dehydratase activity; GO:0008270,zinc ion binding; GO:0015976,carbon utilization; GO:0003674,molecular_function; GO:0003824,catalytic activity; GO:0016829,lyase activity; GO:0016835,carbon-oxygen lyase activity; GO:0016836,hydro-lyase activity; GO:0005488,binding; GO:0043167,ion binding; GO:0043169,cation binding; GO:0046872,metal ion binding; G…	Carbonic anhydrase	--	--	--
12h1_transcript_30508	263.97	242.11	282.53	96.86	102.53	96.49	4083	3431	4119	1387	1590	1298	-1.50585	1.08887e-42	2.4856e-40	down	1096	--	--	PREDICTED: uncharacterized protein LOC108327939 [Vigna angularis]	--	A0A0L9U2L9_PHAAN SubName: Full=Uncharacterized protein {ECO:0000313|EMBL:KOM37011.1};	--	GO:0016021,integral component of membrane; GO:0005575,cellular_component; GO:0016020,membrane; GO:0031224,intrinsic component of membrane; GO:0110165,cellular anatomical entity	Uncharacterized conserved protein (DUF2358)	--	--	--
12h1_transcript_29428	406.15	451.55	401.41	2006.54	2104.45	2127.09	7801	7944	7265	35648	40528	35477	2.21188	1.61364e-42	3.64807e-40	up	1297	K01373 cathepsin F [EC:3.4.22.41] | (RefSeq) cysteine proteinase 15A-like (A)	ko04626: Plant-pathogen interaction	PREDICTED: cysteine proteinase 15A-like [Vigna angularis]	CYSP_PEA RecName: Full=Cysteine proteinase 15A; EC=3.4.22.-; AltName: Full=Turgor-responsive protein 15A; Flags: Precursor;	A0A0L9V2E6_PHAAN SubName: Full=Uncharacterized protein {ECO:0000313|EMBL:KOM49116.1};	Cysteine proteinase Cathepsin F	GO:0008234,cysteine-type peptidase activity; GO:0003674,molecular_function; GO:0003824,catalytic activity; GO:0008233,peptidase activity; GO:0016787,hydrolase activity; GO:0140096,catalytic activity, acting on a protein	Papain family cysteine protease	--	--	--
12h1_transcript_28860	24.54	23.9	21.96	73.89	83.23	80.39	511	456	431	1423	1738	1453	1.66243	1.91838e-42	4.29572e-40	up	1384	K18045 tyrosine-protein phosphatase SIW14 [EC:3.1.3.48] | (RefSeq) tyrosine-protein phosphatase DSP5 isoform X1 (A)	--	PREDICTED: probable tyrosine-protein phosphatase At1g05000 [Vigna angularis]	DSP5_ARATH RecName: Full=Tyrosine-protein phosphatase DSP5 {ECO:0000305}; EC=3.1.3.48 {ECO:0000255|PROSITE-ProRule:PRU10044, ECO:0000269|PubMed:21409566}; AltName: Full=Protein PLANT AND FUNGI ATYPICAL DUAL-SPECIFICITY PHOSPHATASE 5 {ECO:0000303|PubMed:21409566}; Short=AtPFA-DSP5 {ECO:0000303|PubMed:21409566};	A0A4D6NHL2_VIGUN SubName: Full=Protein-tyrosine phosphatase-like {ECO:0000313|EMBL:QCE12481.1};	Predicted protein tyrosine phosphatase	GO:0005737,cytoplasm; GO:0016791,phosphatase activity; GO:0004725,protein tyrosine phosphatase activity; GO:0003674,molecular_function; GO:0003824,catalytic activity; GO:0016787,hydrolase activity; GO:0016788,hydrolase activity, acting on ester bonds; GO:0042578,phosphoric ester hydrolase activity; GO:0004721,phosphoprotein phosphatase activity; GO:0140096,catalytic activity, acting on a protein;…	Tyrosine phosphatase family	--	--	--
12h1_transcript_22255	44.19	48.15	36.1	6.36	6.84	7.23	1386	1383	1066	184	215	196	-2.75095	2.07183e-42	4.59556e-40	down	1951	K14611 solute carrier family 23 (nucleobase transporter), member 1 | (RefSeq) nucleobase-ascorbate transporter 6 (A)	--	nucleobase-ascorbate transporter 6 [Vigna radiata var. radiata]	NAT6_ARATH RecName: Full=Nucleobase-ascorbate transporter 6; Short=AtNAT6;	A0A4D6NKA8_VIGUN SubName: Full=Solute carrier family 23 {ECO:0000313|EMBL:QCE14190.1};	Xanthine/uracil transporters	GO:0005618,cell wall; GO:0005783,endoplasmic reticulum; GO:0016021,integral component of membrane; GO:0009506,plasmodesma; GO:0005773,vacuole; GO:0022857,transmembrane transporter activity; GO:0003674,molecular_function; GO:0005215,transporter activity; GO:0005575,cellular_component; GO:0030312,external encapsulating structure; GO:0071944,cell periphery; GO:0110165,cellular anatomical entity; GO:…	Permease family	--	--	--
12h1_transcript_31973	113.93	66.47	52.18	2005.19	1443.58	1957.46	1136	607	491	18570	14440	17063	4.48536	2.16474e-42	4.75677e-40	up	801	K20547 basic endochitinase B [EC:3.2.1.14] | (RefSeq) endochitinase 2 (A)	ko00520: Amino sugar and nucleotide sugar metabolism; ko01100: Metabolic pathways; ko04016: MAPK signaling pathway - plant	pathogenesis-related protein PR-4 [Vigna radiata var. radiata]	WIN2_SOLTU RecName: Full=Wound-induced protein WIN2; Flags: Precursor;	A0A4D6KVA9_VIGUN RecName: Full=Chitinase {ECO:0000256|ARBA:ARBA00012729}; EC=3.2.1.14 {ECO:0000256|ARBA:ARBA00012729};	Predicted chitinase	GO:0008061,chitin binding; GO:0004540,ribonuclease activity; GO:0042742,defense response to bacterium; GO:0050832,defense response to fungus; GO:0003674,molecular_function; GO:0005488,binding; GO:0097367,carbohydrate derivative binding; GO:0003824,catalytic activity; GO:0004518,nuclease activity; GO:0016787,hydrolase activity; GO:0016788,hydrolase activity, acting on ester bonds; GO:0140098,catal…	Barwin family	--	--	--
12h1_transcript_13138	58.71	35.72	53.01	7.1	8.94	7.97	2703	1506	2298	302	412	317	-2.70093	3.18163e-42	6.92653e-40	down	2740	K01738 cysteine synthase [EC:2.5.1.47] | (RefSeq) cysteine synthase (A)	ko00270: Cysteine and methionine metabolism; ko00920: Sulfur metabolism; ko01100: Metabolic pathways; ko01110: Biosynthesis of secondary metabolites; ko01200: Carbon metabolism; ko01230: Biosynthesis of amino acids	BTB/POZ domain-containing protein NPY1 isoform X1 [Vigna radiata var. radiata]	NPY1_ARATH RecName: Full=BTB/POZ domain-containing protein NPY1; AltName: Full=Protein ENHANCER OF PINOID; AltName: Full=Protein MACCHI-BOU 4; AltName: Full=Protein NAKED PINS IN YUC MUTANTS 1;	A0A4D6MHM6_VIGUN SubName: Full=Uncharacterized protein {ECO:0000313|EMBL:QCD99224.1};	--	GO:0005770,late endosome; GO:0005886,plasma membrane; GO:0045176,apical protein localization; GO:0010540,basipetal auxin transport; GO:0048825,cotyledon development; GO:0009908,flower development; GO:0010229,inflorescence development; GO:0009911,positive regulation of flower development; GO:0016567,protein ubiquitination; GO:0008104,protein localization; GO:0008150,biological_process; GO:0033036,…	NPH3 family	--	--	--
12h1_transcript_31738	83.29	62.03	94.77	840.21	764.51	1058.33	789	538	847	7392	7262	8767	3.4001	3.47018e-42	7.47234e-40	up	774	K16818 phospholipase A1 [EC:3.1.1.32] | (RefSeq) phospholipase A(1) DAD1, chloroplastic (A)	ko00564: Glycerophospholipid metabolism; ko00592: alpha-Linolenic acid metabolism; ko01100: Metabolic pathways; ko01110: Biosynthesis of secondary metabolites	PREDICTED: phospholipase A1-Igamma1, chloroplastic-like [Vigna angularis]	PLA16_ARATH RecName: Full=Phospholipase A1-Igamma2, chloroplastic {ECO:0000303|PubMed:15130548}; EC=3.1.1.- {ECO:0000269|PubMed:19527719}; AltName: Full=DAD1-like lipase 3 {ECO:0000303|PubMed:24430866}; Flags: Precursor;	A0A4D6MCA1_VIGUN SubName: Full=Phospholipase A1 {ECO:0000313|EMBL:QCD97696.1};	Predicted lipase	GO:0009507,chloroplast; GO:0047714,galactolipase activity; GO:0008970,phospholipase A1 activity; GO:0004620,phospholipase activity; GO:0004806,triglyceride lipase activity; GO:0016042,lipid catabolic process; GO:0003674,molecular_function; GO:0003824,catalytic activity; GO:0016298,lipase activity; GO:0016787,hydrolase activity; GO:0016788,hydrolase activity, acting on ester bonds; GO:0052689,carb…	Lipase (class 3)	--	--	--
12h1_transcript_17017	29.63	26.27	29.1	3.55	3.81	2.04	1205	978	1115	133	155	71	-3.28234	3.49591e-42	7.47234e-40	down	2452	K12127 pseudo-response regulator 1 | (RefSeq) two-component response regulator-like APRR1 isoform X1 (A)	ko04712: Circadian rhythm - plant	two-component response regulator-like APRR1 isoform X1 [Vigna radiata var. radiata]	APRR1_ARATH RecName: Full=Two-component response regulator-like APRR1; AltName: Full=ABI3-interacting protein 1; AltName: Full=Pseudo-response regulator 1; AltName: Full=Timing of CAB expression 1;	A0A4D6KYQ4_VIGUN SubName: Full=Pseudo-response regulator 1 {ECO:0000313|EMBL:QCD80849.1};	GATA-4/5/6 transcription factors	GO:0005634,nucleus; GO:0003677,DNA binding; GO:0003700,DNA-binding transcription factor activity; GO:0007623,circadian rhythm; GO:0010031,circumnutation; GO:0009908,flower development; GO:0010629,negative regulation of gene expression; GO:0000160,phosphorelay signal transduction system; GO:0010468,regulation of gene expression; GO:0006355,regulation of transcription, DNA-templated; GO:0006351,tra…	Response regulator receiver domain	Pseudo ARR-B	TR	Pseudo ARR-B
12h1_transcript_6027	11.22	15.52	15.87	1.09	1.2	0.93	692	877	922	61	74	49	-3.85356	3.64514e-42	7.72113e-40	down	3582	--	--	hypothetical protein VIGAN_04008200 [Vigna angularis var. angularis]	--	A0A4D6NGX9_VIGUN SubName: Full=Uncharacterized protein {ECO:0000313|EMBL:QCE12936.1};	--	--	Domain of unknown function (DUF4378)	--	--	--
12h1_transcript_32243	1403.14	1780.01	1136.48	76.05	104.41	113.41	11651	13553	8906	586	869	824	-3.97309	5.79001e-42	1.21549e-39	down	711	K02639 ferredoxin | (RefSeq) ferredoxin-like (A)	ko00195: Photosynthesis; ko01100: Metabolic pathways	PREDICTED: ferredoxin, leaf L-A-like [Vigna angularis]	FER1_PEA RecName: Full=Ferredoxin-1, chloroplastic; AltName: Full=Ferredoxin I; Flags: Precursor;	A0A4D6KFI8_VIGUN RecName: Full=Ferredoxin {ECO:0000256|RuleBase:RU364001};	--	GO:0009507,chloroplast; GO:0051537,2 iron, 2 sulfur cluster binding; GO:0009055,electron transfer activity; GO:0046872,metal ion binding; GO:0003674,molecular_function; GO:0005488,binding; GO:0051536,iron-sulfur cluster binding; GO:0051540,metal cluster binding; GO:0003824,catalytic activity; GO:0016491,oxidoreductase activity; GO:0043167,ion binding; GO:0043169,cation binding; GO:0005575,cellula…	2Fe-2S iron-sulfur cluster binding domain	--	--	--
12h1_transcript_32631	1369.5	3063.52	1660.9	6.01	0.85	1.93	8060	16544	9235	33	5	10	-9.54498	1.69792e-41	3.53288e-39	down	581	--	--	--	--	A0A4D6KJP4_VIGUN SubName: Full=Uncharacterized protein {ECO:0000313|EMBL:QCD76583.1};	--	--	--	--	--	--
12h1_transcript_22562	36.24	26.88	31.63	8.11	10.07	9.13	1141	775	938	236	318	249	-1.88079	1.81274e-41	3.7387e-39	down	1957	K09587 steroid 22S-hydroxylase [EC:1.14.14.178] | (RefSeq) cytochrome P450 90B1 (A)	ko00905: Brassinosteroid biosynthesis; ko01100: Metabolic pathways; ko01110: Biosynthesis of secondary metabolites	PREDICTED: cytochrome P450 90B1 [Vigna angularis]	C90B1_ARATH RecName: Full=Cytochrome P450 90B1; EC=1.14.-.-; AltName: Full=Protein DWARF 4; Short=Dwarf4; AltName: Full=Steroid 22-alpha-hydroxylase;	A0A4D6LRA3_VIGUN SubName: Full=Cytochrome P450 {ECO:0000313|EMBL:QCD91020.1};	Cytochrome P450 CYP4/CYP19/CYP26 subfamilies	GO:0005783,endoplasmic reticulum; GO:0016021,integral component of membrane; GO:0080132,fatty acid alpha-hydroxylase activity; GO:0020037,heme binding; GO:0005506,iron ion binding; GO:0004497,monooxygenase activity; GO:0016491,oxidoreductase activity; GO:0016705,oxidoreductase activity, acting on paired donors, with incorporation or reduction of molecular oxygen; GO:0010012,steroid 22-alpha hydro…	Cytochrome P450	--	--	--
12h1_transcript_27340	5.64	5.41	8.38	64.39	93.24	77.44	136	120	191	1440	2263	1625	3.49852	2.46896e-41	5.04784e-39	up	1566	K20715 phototropin [EC:2.7.11.1] | (RefSeq) phototropin (A)	--	protein TWIN LOV 1 isoform X1 [Vigna radiata var. radiata]	TLOV1_ARATH RecName: Full=Protein TWIN LOV 1;	A0A4D6LNM9_VIGUN SubName: Full=Non-specific serine/threonine protein kinase {ECO:0000313|EMBL:QCD90502.1};	--	GO:0005634,nucleus; GO:0009881,photoreceptor activity; GO:0018298,protein-chromophore linkage; GO:0050896,response to stimulus; GO:0003674,molecular_function; GO:0038023,signaling receptor activity; GO:0060089,molecular transducer activity; GO:0006464,cellular protein modification process; GO:0006807,nitrogen compound metabolic process; GO:0008150,biological_process; GO:0008152,metabolic process;…	PAS domain	--	--	--
12h1_transcript_23635	419.46	425.33	317.54	51.67	38.08	48.87	12747	11837	9089	1450	1160	1286	-3.15653	2.67095e-41	5.41373e-39	down	1898	K14272 glutamate--glyoxylate aminotransferase [EC:2.6.1.4 2.6.1.2 2.6.1.44] | (RefSeq) glutamate--glyoxylate aminotransferase 2 (A)	ko00220: Arginine biosynthesis; ko00250: Alanine, aspartate and glutamate metabolism; ko00260: Glycine, serine and threonine metabolism; ko00630: Glyoxylate and dicarboxylate metabolism; ko00710: Carbon fixation in photosynthetic organisms; ko01100: Metabolic pathways; ko01110: Biosynthesis of secondary metabolites; ko01200: Carbon metabolism; ko01210: 2-Oxocarboxylic acid metabolism; ko01230: Bi…	hypothetical protein VIGAN_10094100 [Vigna angularis var. angularis]	GGT2_ARATH RecName: Full=Glutamate--glyoxylate aminotransferase 2; Short=AtGGT2; EC=2.6.1.4; AltName: Full=Alanine aminotransferase GGT2; EC=2.6.1.2; AltName: Full=Alanine--glyoxylate aminotransferase GGT2; EC=2.6.1.44; AltName: Full=Alanine-2-oxoglutarate aminotransferase 2; EC=2.6.1.-;	A0A4D6LP19_VIGUN SubName: Full=Alanine transaminase {ECO:0000313|EMBL:QCD90672.1};	Alanine aminotransferase	GO:0009507,chloroplast; GO:0009570,chloroplast stroma; GO:0005829,cytosol; GO:0005739,mitochondrion; GO:0005777,peroxisome; GO:0008453,alanine-glyoxylate transaminase activity; GO:0047958,glycine:2-oxoglutarate aminotransferase activity; GO:0004021,L-alanine:2-oxoglutarate aminotransferase activity; GO:0003729,mRNA binding; GO:0030170,pyridoxal phosphate binding; GO:0009058,biosynthetic process; …	Aminotransferase class I and II	--	--	--
12h1_transcript_19466	124.63	146.22	152.9	27.91	25.19	26.3	4506	4841	5206	931	913	823	-2.51783	4.52706e-41	9.09746e-39	down	2208	K01872 alanyl-tRNA synthetase [EC:6.1.1.7] | (RefSeq) hypothetical protein (A)	ko00970: Aminoacyl-tRNA biosynthesis	hypothetical protein LR48_Vigan02g132900 [Vigna angularis]	SIGF_ARATH RecName: Full=RNA polymerase sigma factor sigF, chloroplastic; Short=Sigma factor F; Short=Sigma-F; AltName: Full=Protein SINGLET OXYGEN-LINKED DEATH ACTIVATOR 8; AltName: Full=RNA polymerase sigma factor sig6; Short=Atsig6; Short=Sigma factor 6; Flags: Precursor;	A0A0L9TYB3_PHAAN RecName: Full=RNA polymerase sigma factor {ECO:0000256|PIRNR:PIRNR000767};	--	GO:0009507,chloroplast; GO:0009536,plastid; GO:0003677,DNA binding; GO:0016987,sigma factor activity; GO:0071483,cellular response to blue light; GO:0071482,cellular response to light stimulus; GO:0006352,DNA-templated transcription, initiation; GO:0045893,positive regulation of transcription, DNA-templated; GO:0090351,seedling development; GO:0003674,molecular_function; GO:0003676,nucleic acid b…	Sigma-70 region 3	--	--	--
12h1_transcript_32403	1.75	0.88	0.57	443.46	140.52	400.96	13	6	4	3073	1049	2620	8.22384	1.36361e-40	2.71705e-38	up	665	--	--	cowpea pathogenesis-related protein 3 (CpPR3) [Vigna unguiculata]	PR2_PHAVU RecName: Full=Pathogenesis-related protein 2; AltName: Full=PvPR2;	A0A4D6KTV1_VIGUN SubName: Full=Bet v I type allergen {ECO:0000313|EMBL:QCD80023.1};	--	GO:0010427,abscisic acid binding; GO:0004864,protein phosphatase inhibitor activity; GO:0038023,signaling receptor activity; GO:0009738,abscisic acid-activated signaling pathway; GO:0006952,defense response; GO:0009607,response to biotic stimulus; GO:0003674,molecular_function; GO:0005488,binding; GO:0008289,lipid binding; GO:0019840,isoprenoid binding; GO:0031406,carboxylic acid binding; GO:0033…	Pathogenesis-related protein Bet v I family	--	--	--
12h1_transcript_4580	23.3	11.91	14.54	0.8	0.39	0.57	1551	726	911	48	25	32	-4.92722	5.14499e-40	1.01655e-37	down	3844	K00830 alanine-glyoxylate transaminase / serine-glyoxylate transaminase / serine-pyruvate transaminase [EC:2.6.1.44 2.6.1.45 2.6.1.51] | (RefSeq) serine--glyoxylate aminotransferase (A)	ko00250: Alanine, aspartate and glutamate metabolism; ko00260: Glycine, serine and threonine metabolism; ko00630: Glyoxylate and dicarboxylate metabolism; ko01100: Metabolic pathways; ko01110: Biosynthesis of secondary metabolites; ko01200: Carbon metabolism; ko04146: Peroxisome	PREDICTED: serine--glyoxylate aminotransferase [Vigna angularis]	SGAT_ARATH RecName: Full=Serine--glyoxylate aminotransferase; EC=2.6.1.45 {ECO:0000269|PubMed:18235971, ECO:0000269|PubMed:23098902}; AltName: Full=Alanine--glyoxylate aminotransferase; Short=AGT; EC=2.6.1.44 {ECO:0000269|PubMed:18235971, ECO:0000269|PubMed:23098902}; AltName: Full=Asparagine aminotransferase; EC=2.6.1.-; AltName: Full=Serine--pyruvate aminotransferase; EC=2.6.1.51 {ECO:0000269|P…	A0A4D6KXT2_VIGUN RecName: Full=Alanine--glyoxylate transaminase {ECO:0000256|ARBA:ARBA00013049}; EC=2.6.1.44 {ECO:0000256|ARBA:ARBA00013049};	Alanine-glyoxylate aminotransferase AGT1	GO:0048046,apoplast; GO:0009507,chloroplast; GO:0009570,chloroplast stroma; GO:0005829,cytosol; GO:0005739,mitochondrion; GO:0005777,peroxisome; GO:0005886,plasma membrane; GO:0008453,alanine-glyoxylate transaminase activity; GO:0003729,mRNA binding; GO:0050281,serine-glyoxylate transaminase activity; GO:0004760,serine-pyruvate transaminase activity; GO:0019265,glycine biosynthetic process, by tr…	Aminotransferase class-V	--	--	--
12h1_transcript_24322	26.3	25.58	25.47	1.63	1.58	2.61	745	664	680	42	44	64	-3.83839	9.4505e-40	1.85167e-37	down	1789	--	--	PREDICTED: fasciclin-like arabinogalactan protein 15 [Vigna angularis]	FLA17_ARATH RecName: Full=Fasciclin-like arabinogalactan protein 17; Flags: Precursor;	A0A0S3SH22_PHAAN SubName: Full=Uncharacterized protein {ECO:0000313|EMBL:BAT92141.1};	Fasciclin and related adhesion glycoproteins	GO:0005576,extracellular region; GO:0005773,vacuole; GO:0005575,cellular_component; GO:0110165,cellular anatomical entity; GO:0005622,intracellular anatomical structure; GO:0005737,cytoplasm; GO:0043226,organelle; GO:0043227,membrane-bounded organelle; GO:0043229,intracellular organelle; GO:0043231,intracellular membrane-bounded organelle	Fasciclin domain	--	--	--
12h1_transcript_30733	77.79	74.54	84.23	21.95	23.5	17.44	1197	1051	1222	312	362	233	-2.01042	1.16497e-39	2.26369e-37	down	1092	--	--	hypothetical protein LR48_Vigan03g016400 [Vigna angularis]	TL17_ARATH RecName: Full=Thylakoid lumenal 17.4 kDa protein, chloroplastic {ECO:0000303|PubMed:9654141}; AltName: Full=P17.4 {ECO:0000303|PubMed:9654141}; Flags: Precursor;	A0A4D6NSS3_VIGUN SubName: Full=Pentapeptide repeat {ECO:0000313|EMBL:QCE15559.1};	--	GO:0009543,chloroplast thylakoid lumen; GO:0005575,cellular_component; GO:0005622,intracellular anatomical structure; GO:0005737,cytoplasm; GO:0009507,chloroplast; GO:0009534,chloroplast thylakoid; GO:0009536,plastid; GO:0009579,thylakoid; GO:0031976,plastid thylakoid; GO:0031977,thylakoid lumen; GO:0031978,plastid thylakoid lumen; GO:0031984,organelle subcompartment; GO:0043226,organelle; GO:004…	Pentapeptide repeats (8 copies)	--	--	--
12h1_transcript_28778	73.87	85.21	86.12	13.15	12.79	15.33	1555	1643	1708	256	270	280	-2.6676	1.48754e-39	2.86681e-37	down	1396	K23541 Ca2+/H+ antiporter, TMEM165/GDT1 family | (RefSeq) hypothetical protein (A)	--	PREDICTED: GDT1-like protein 1, chloroplastic [Vigna angularis]	PAM71_ARATH RecName: Full=Protein PAM71, chloroplastic {ECO:0000303|PubMed:27020959}; AltName: Full=CA(2+)/H(+) ANTIPORTER 1 {ECO:0000303|PubMed:27302341}; AltName: Full=GDT1-like protein 1 {ECO:0000305}; AltName: Full=PHOTOSYNTHESIS AFFECTED MUTANT71 {ECO:0000303|PubMed:27020959}; Flags: Precursor;	A0A4D6LT87_VIGUN RecName: Full=GDT1 family protein {ECO:0000256|RuleBase:RU365102};	Predicted membrane protein	GO:0031969,chloroplast membrane; GO:0009535,chloroplast thylakoid membrane; GO:0005794,Golgi apparatus; GO:0016021,integral component of membrane; GO:0015085,calcium ion transmembrane transporter activity; GO:0015095,magnesium ion transmembrane transporter activity; GO:0005384,manganese ion transmembrane transporter activity; GO:0046873,metal ion transmembrane transporter activity; GO:0070588,cal…	Uncharacterized protein family UPF0016	--	--	--
12h1_transcript_31908	15.55	13.63	15.28	125.68	90.74	99.31	161	129	149	1209	943	899	2.7494	2.26295e-39	4.32573e-37	up	822	K00873 pyruvate kinase [EC:2.7.1.40] | (RefSeq) pyruvate kinase isozyme A, chloroplastic-like isoform X1 (A)	ko00010: Glycolysis / Gluconeogenesis; ko00620: Pyruvate metabolism; ko01100: Metabolic pathways; ko01110: Biosynthesis of secondary metabolites; ko01200: Carbon metabolism; ko01230: Biosynthesis of amino acids	PREDICTED: uncharacterized protein LOC108324217 [Vigna angularis]	--	A0A0L9U0J4_PHAAN SubName: Full=Uncharacterized protein {ECO:0000313|EMBL:KOM36192.1};	--	GO:0016021,integral component of membrane; GO:0005575,cellular_component; GO:0016020,membrane; GO:0031224,intrinsic component of membrane; GO:0110165,cellular anatomical entity	--	--	--	--
12h1_transcript_19988	1.41	1.03	0.79	17.1	23.62	14.49	51	34	27	570	855	453	3.99805	8.40014e-39	1.59278e-36	up	2205	K12133 MYB-related transcription factor LHY | (RefSeq) uncharacterized protein LOC112280611 (A)	ko04712: Circadian rhythm - plant	protein REVEILLE 7 [Vigna radiata var. radiata]	RVE7_ARATH RecName: Full=Protein REVEILLE 7; AltName: Full=Early-phytochrome-responsive 1; AltName: Full=MYB-related transcription factor EPR1;	A0A4D6LWZ2_VIGUN SubName: Full=Transcription factor {ECO:0000313|EMBL:QCD92404.1};	Zuotin and related molecular chaperones (DnaJ superfamily), contains DNA-binding domains	GO:0005634,nucleus; GO:0003677,DNA binding; GO:0003700,DNA-binding transcription factor activity; GO:0007623,circadian rhythm; GO:0006355,regulation of transcription, DNA-templated; GO:0003674,molecular_function; GO:0003676,nucleic acid binding; GO:0005488,binding; GO:0097159,organic cyclic compound binding; GO:1901363,heterocyclic compound binding; GO:0140110,transcription regulator activity; GO…	Myb-like DNA-binding domain	MYB-related	TF	MYB->MYB-related
12h1_transcript_26715	29.76	27.75	25.69	8.66	8.96	7.37	752	642	611	202	226	161	-1.83195	1.38355e-38	2.6024e-36	down	1623	--	--	uncharacterized protein LOC106770954 [Vigna radiata var. radiata]	--	A0A4D6MYI0_VIGUN RecName: Full=Growth-regulating factor {ECO:0000256|RuleBase:RU367127};	--	GO:0005634,nucleus; GO:0005524,ATP binding; GO:0032502,developmental process; GO:0006351,transcription, DNA-templated; GO:0000166,nucleotide binding; GO:0003674,molecular_function; GO:0005488,binding; GO:0017076,purine nucleotide binding; GO:0030554,adenyl nucleotide binding; GO:0032553,ribonucleotide binding; GO:0032555,purine ribonucleotide binding; GO:0032559,adenyl ribonucleotide binding; GO:…	WRC	--	--	--
12h1_transcript_28430	192.81	206.64	144.58	14.72	15.37	21.34	4205	4128	2971	296	336	403	-3.49336	1.7576e-38	3.27974e-36	down	1437	K01623 fructose-bisphosphate aldolase, class I [EC:4.1.2.13] | (RefSeq) fructose-bisphosphate aldolase 1, chloroplastic-like (A)	ko00010: Glycolysis / Gluconeogenesis; ko00030: Pentose phosphate pathway; ko00051: Fructose and mannose metabolism; ko00710: Carbon fixation in photosynthetic organisms; ko01100: Metabolic pathways; ko01110: Biosynthesis of secondary metabolites; ko01200: Carbon metabolism; ko01230: Biosynthesis of amino acids	hypothetical protein VIGAN_02011500 [Vigna angularis var. angularis]	ALFP_ORYSJ RecName: Full=Fructose-bisphosphate aldolase, chloroplastic {ECO:0000305}; EC=4.1.2.13 {ECO:0000305}; AltName: Full=Chloroplastic aldolase {ECO:0000303|PubMed:8163192}; Short=AldP {ECO:0000303|PubMed:8163192}; Flags: Precursor;	A0A4D6NW51_VIGUN RecName: Full=Fructose-bisphosphate aldolase {ECO:0000256|ARBA:ARBA00013068, ECO:0000256|RuleBase:RU003994}; EC=4.1.2.13 {ECO:0000256|ARBA:ARBA00013068, ECO:0000256|RuleBase:RU003994};	Fructose-biphosphate aldolase	GO:0005737,cytoplasm; GO:0005829,cytosol; GO:0010287,plastoglobule; GO:0004332,fructose-bisphosphate aldolase activity; GO:0030388,fructose 1,6-bisphosphate metabolic process; GO:0006094,gluconeogenesis; GO:0006096,glycolytic process; GO:0003674,molecular_function; GO:0003824,catalytic activity; GO:0016829,lyase activity; GO:0016830,carbon-carbon lyase activity; GO:0016832,aldehyde-lyase activity…	Fructose-bisphosphate aldolase class-I	--	--	--
12h1_transcript_11812	19.94	28.56	26.39	1.67	2.06	1.09	995	1305	1240	77	103	47	-4.07659	2.56143e-38	4.74207e-36	down	2947	K00574 cyclopropane-fatty-acyl-phospholipid synthase [EC:2.1.1.79] | (RefSeq) uncharacterized protein LOC114190436 isoform X1 (A)	--	PREDICTED: uncharacterized protein LOC108343591 isoform X1 [Vigna angularis]	TNMT2_PAPBR RecName: Full=Probable (S)-tetrahydroprotoberberine N-methyltransferase 2; Short=PbTNMT2; EC=2.1.1.122;	A0A0L9VBS9_PHAAN RecName: Full=Amino_oxidase domain-containing protein {ECO:0000259|Pfam:PF01593};	--	GO:0005737,cytoplasm; GO:0030782,(S)-tetrahydroprotoberberine N-methyltransferase activity; GO:0032259,methylation; GO:0003674,molecular_function; GO:0003824,catalytic activity; GO:0008168,methyltransferase activity; GO:0008757,S-adenosylmethionine-dependent methyltransferase activity; GO:0016740,transferase activity; GO:0016741,transferase activity, transferring one-carbon groups; GO:0008150,bio…	Mycolic acid cyclopropane synthetase	--	--	--
12h1_transcript_30045	12.75	5.95	7.72	107.37	165.55	112.97	223	95	127	1745	2916	1724	3.80129	2.7861e-38	5.11771e-36	up	1209	K07025 putative hydrolase of the HAD superfamily | (RefSeq) uncharacterized protein LOC114292903 (A)	--	LOB domain-containing protein 41 [Vigna radiata var. radiata]	LBD41_ARATH RecName: Full=LOB domain-containing protein 41; AltName: Full=ASYMMETRIC LEAVES 2-like protein 38; Short=AS2-like protein 38;	A0A4D6NIY2_VIGUN RecName: Full=LOB domain-containing protein {ECO:0000259|PROSITE:PS50891};	--	GO:0071456,cellular response to hypoxia; GO:0010468,regulation of gene expression; GO:0006355,regulation of transcription, DNA-templated; GO:0001666,response to hypoxia; GO:0006950,response to stress; GO:0008150,biological_process; GO:0009628,response to abiotic stimulus; GO:0009987,cellular process; GO:0033554,cellular response to stress; GO:0036293,response to decreased oxygen levels; GO:003629…	Lateral organ boundaries (LOB) domain	LOB	TF	LOB
12h1_transcript_28321	16.29	10.16	12.39	57.55	57.34	53.45	356	203	255	1164	1258	1015	2.03829	3.17451e-38	5.78598e-36	up	1441	K07893 Ras-related protein Rab-6A | (RefSeq) ras-related protein RABH1b-like (A)	--	PREDICTED: probable purine permease 9 [Vigna angularis]	PUP21_ARATH RecName: Full=Purine permease 21 {ECO:0000303|PubMed:27701112}; Short=AtPUP21 {ECO:0000303|PubMed:27701112};	A0A4D6KR51_VIGUN RecName: Full=Probable purine permease {ECO:0000256|RuleBase:RU368015};	--	GO:0016021,integral component of membrane; GO:0015211,purine nucleoside transmembrane transporter activity; GO:0003674,molecular_function; GO:0005215,transporter activity; GO:0005337,nucleoside transmembrane transporter activity; GO:0008509,anion transmembrane transporter activity; GO:0015075,ion transmembrane transporter activity; GO:0015932,nucleobase-containing compound transmembrane transport…	Purine nucleobase transmembrane transport	--	--	--
12h1_transcript_20570	1.77	3.38	2.83	131.74	69.57	111.05	62	108	93	4253	2439	3362	5.18712	3.43123e-38	6.20577e-36	up	2144	K10529 fatty acid alpha-dioxygenase [EC:1.13.11.92] | (RefSeq) alpha-dioxygenase 1 (A)	ko00592: alpha-Linolenic acid metabolism; ko01110: Biosynthesis of secondary metabolites	PREDICTED: alpha-dioxygenase 1 [Vigna angularis]	DOX1_ARATH RecName: Full=Alpha-dioxygenase 1; Short=Alpha DOX1; EC=1.14.99.-; AltName: Full=Fatty acid dioxygenase AlphaDOX1; AltName: Full=Pathogen-induced oxygenase; AltName: Full=Plant alpha dioxygenase 1; Flags: Precursor;	A0A4D6M2Z5_VIGUN SubName: Full=Alpha-dioxygenase {ECO:0000313|EMBL:QCD94911.1};	Peroxidase/oxygenase	GO:0012511,monolayer-surrounded lipid storage body; GO:0020037,heme binding; GO:0046872,metal ion binding; GO:0016702,oxidoreductase activity, acting on single donors with incorporation of molecular oxygen, incorporation of two atoms of oxygen; GO:0004601,peroxidase activity; GO:1902609,(R)-2-hydroxy-alpha-linolenic acid biosynthetic process; GO:0008219,cell death; GO:0071732,cellular response to…	Animal haem peroxidase	--	--	--
12h1_transcript_23799	140.75	131.87	129.29	62.72	62.79	53.28	4288	3679	3710	1765	1918	1406	-1.26392	7.11057e-38	1.27621e-35	down	1902	K19199 protein-histidine N-methyltransferase [EC:2.1.1.85] | (RefSeq) histone-lysine N-methyltransferase setd3-like isoform X1 (A)	--	ribulose-1,5 bisphosphate carboxylase/oxygenase large subunit N-methyltransferase, chloroplastic [Vigna radiata var. radiata]	RBCMT_TOBAC RecName: Full=Ribulose-1,5 bisphosphate carboxylase/oxygenase large subunit N-methyltransferase, chloroplastic; EC=2.1.1.127; AltName: Full=[Ribulose-bisphosphate carboxylase]-lysine N-methyltransferase; Short=RuBisCO LSMT; Short=RuBisCO methyltransferase; Short=rbcMT; Flags: Precursor;	A0A1S3W087_VIGRR SubName: Full=ribulose-1,5 bisphosphate carboxylase/oxygenase large subunit N-methyltransferase, chloroplastic {ECO:0000313|RefSeq:XP_014523694.1};	N-methyltransferase	GO:0009507,chloroplast; GO:0030785,[ribulose-bisphosphate carboxylase]-lysine N-methyltransferase activity; GO:0016279,protein-lysine N-methyltransferase activity; GO:0018026,peptidyl-lysine monomethylation; GO:0003674,molecular_function; GO:0003824,catalytic activity; GO:0008168,methyltransferase activity; GO:0008757,S-adenosylmethionine-dependent methyltransferase activity; GO:0016740,transfera…	Rubisco LSMT substrate-binding	SET	TR	SET
12h1_transcript_4894	24.47	19.09	25.23	5.58	5.21	3.92	1571	1122	1525	330	335	217	-2.32067	7.56808e-38	1.34804e-35	down	3717	K10357 myosin V | (RefSeq) myosin-1-like (A)	--	PREDICTED: myosin-1 [Vigna angularis]	MYO1_ARATH RecName: Full=Myosin-1; AltName: Full=AtATM1;	A0A0S3SLB1_PHAAN SubName: Full=Uncharacterized protein {ECO:0000313|EMBL:BAT93642.1};	Myosin class V heavy chain	GO:0015629,actin cytoskeleton; GO:0005737,cytoplasm; GO:0005783,endoplasmic reticulum; GO:0005768,endosome; GO:0016459,myosin complex; GO:0009524,phragmoplast; GO:0009506,plasmodesma; GO:0031982,vesicle; GO:0051015,actin filament binding; GO:0030898,actin-dependent ATPase activity; GO:0005524,ATP binding; GO:0005516,calmodulin binding; GO:0000146,microfilament motor activity; GO:0007015,actin fil…	Myosin head (motor domain)	--	--	--
12h1_transcript_7735	52.13	29.93	37.4	4.88	5.26	3.14	3028	1592	2045	261	306	157	-3.25562	9.59221e-38	1.69573e-35	down	3387	K20718 LRR receptor-like serine/threonine-protein kinase ERECTA [EC:2.7.11.1] | (RefSeq) LRR receptor-like serine/threonine-protein kinase ERECTA isoform X1 (A)	ko04016: MAPK signaling pathway - plant	LRR receptor-like serine/threonine-protein kinase ERECTA [Vigna radiata var. radiata]	ERECT_ARATH RecName: Full=LRR receptor-like serine/threonine-protein kinase ERECTA {ECO:0000303|PubMed:8624444}; EC=2.7.11.1; AltName: Full=Protein QUANTITATIVE RESISTANCE TO PLECTOSPHAERELLA 1; AltName: Full=Protein QUANTITATIVE RESISTANCE TO RALSTONIA SOLANACEARUM 1; AltName: Full=Protein TRANSPIRATION EFFICIENCY 1; Flags: Precursor;	A0A4D6MDW4_VIGUN SubName: Full=Serine/threonine kinase {ECO:0000313|EMBL:QCD99157.1};	--	GO:0016021,integral component of membrane; GO:0005739,mitochondrion; GO:0005886,plasma membrane; GO:0005524,ATP binding; GO:0042277,peptide binding; GO:0106310,protein serine kinase activity; GO:0004674,protein serine/threonine kinase activity; GO:0106311,protein threonine kinase activity; GO:0033612,receptor serine/threonine kinase binding; GO:0005102,signaling receptor binding; GO:0019199,trans…	Protein kinase domain	--	--	--
12h1_transcript_22776	16.76	26.91	20.46	0.07	0.1	0.22	527	775	606	2	3	6	-7.51604	1.03829e-37	1.82181e-35	down	1955	K01184 polygalacturonase [EC:3.2.1.15] | (RefSeq) polygalacturonase At1g48100 (A)	ko00040: Pentose and glucuronate interconversions; ko01100: Metabolic pathways	polygalacturonase At1g48100 [Vigna radiata var. radiata]	PGLR4_ARATH RecName: Full=Polygalacturonase At1g48100; Short=PG; EC=3.2.1.15; AltName: Full=Pectinase At1g48100; Flags: Precursor;	A0A4D6L1C4_VIGUN SubName: Full=Polygalacturonase {ECO:0000313|EMBL:QCD82301.1};	--	GO:0005618,cell wall; GO:0005576,extracellular region; GO:0004650,polygalacturonase activity; GO:0005975,carbohydrate metabolic process; GO:0009831,plant-type cell wall modification involved in multidimensional cell growth; GO:0003674,molecular_function; GO:0003824,catalytic activity; GO:0004553,hydrolase activity, hydrolyzing O-glycosyl compounds; GO:0016787,hydrolase activity; GO:0016798,hydrol…	Glycosyl hydrolases family 28	--	--	--
12h1_transcript_17381	60.49	79.59	79.83	5.07	3.19	5.56	2364	2848	2938	183	125	188	-4.08879	1.64401e-37	2.86326e-35	down	2365	K08869 aarF domain-containing kinase | (RefSeq) uncharacterized aarF domain-containing protein kinase At1g79600, chloroplastic (A)	--	protein ACTIVITY OF BC1 COMPLEX KINASE 1, chloroplastic isoform X1 [Vigna radiata var. radiata]	AB1K1_ARATH RecName: Full=Protein ACTIVITY OF BC1 COMPLEX KINASE 1, chloroplastic {ECO:0000303|PubMed:23673981}; Short=ABC1-LIKE KINASE 1 {ECO:0000303|PubMed:23673981}; EC=2.7.-.- {ECO:0000255|PROSITE-ProRule:PRU00159}; EC=2.7.11.1 {ECO:0000269|PubMed:24267661}; AltName: Full=Protein ABC1-LIKE KINASE RELATED TO CHLOROPHYLL DEGRADATION AND OXIDATIVE STRESS 1 {ECO:0000303|PubMed:22447966}; Short=At…	A0A4D6MHY6_VIGUN RecName: Full=Protein kinase domain-containing protein {ECO:0000259|PROSITE:PS50011};	Predicted unusual protein kinase	GO:0009507,chloroplast; GO:0005886,plasma membrane; GO:0010287,plastoglobule; GO:0005524,ATP binding; GO:0004672,protein kinase activity; GO:0106310,protein serine kinase activity; GO:0106311,protein threonine kinase activity; GO:0006995,cellular response to nitrogen starvation; GO:0015996,chlorophyll catabolic process; GO:0009767,photosynthetic electron transport chain; GO:0080177,plastoglobule …	ABC1 family	--	--	--
12h1_transcript_30345	103.66	151.67	166.48	7.09	6.43	9.91	1721	2307	2605	109	107	143	-4.27009	1.70832e-37	2.95339e-35	down	1157	K20628 expansin | (RefSeq) expansin-A2 (A)	--	expansin-A4 [Vigna radiata var. radiata]	EXPA4_ARATH RecName: Full=Expansin-A4; Short=AtEXPA4; AltName: Full=Alpha-expansin-4; Short=At-EXP4; Short=AtEx4; AltName: Full=Ath-ExpAlpha-1.6; Flags: Precursor;	A0A4D6LIL7_VIGUN RecName: Full=Expansin {ECO:0000256|RuleBase:RU365023};	--	GO:0005829,cytosol; GO:0005576,extracellular region; GO:0016020,membrane; GO:0009505,plant-type cell wall; GO:0009506,plasmodesma; GO:0009664,plant-type cell wall organization; GO:0006949,syncytium formation; GO:0008150,biological_process; GO:0009987,cellular process; GO:0016043,cellular component organization; GO:0045229,external encapsulating structure organization; GO:0071554,cell wall organiz…	Pollen allergen	--	--	--
12h1_transcript_28498	21.75	41.65	47.27	0.25	0.42	0.3	470	825	964	5	9	5	-7.00972	3.39171e-37	5.82086e-35	down	1428	K23877 xyloglucan O-acetyltransferase | (RefSeq) hypothetical protein (A)	--	protein PMR5 [Vigna radiata var. radiata]	TBL44_ARATH RecName: Full=Protein PMR5; AltName: Full=Powdery mildew resistance protein 5; AltName: Full=Protein trichome birefringence-like 44;	A0A1S3UCB1_VIGRR SubName: Full=protein PMR5 {ECO:0000313|RefSeq:XP_014503599.1};	--	GO:0005783,endoplasmic reticulum; GO:0005794,Golgi apparatus; GO:0016021,integral component of membrane; GO:0016413,O-acetyltransferase activity; GO:0006952,defense response; GO:0009620,response to fungus; GO:0003674,molecular_function; GO:0003824,catalytic activity; GO:0008374,O-acyltransferase activity; GO:0016407,acetyltransferase activity; GO:0016740,transferase activity; GO:0016746,transfera…	GDSL/SGNH-like Acyl-Esterase family found in Pmr5 and Cas1p	--	--	--
12h1_transcript_4735	35.63	28.53	29.25	6.14	4.73	6.56	2317	1699	1790	368	308	369	-2.50417	4.45126e-37	7.58392e-35	down	3760	--	--	PREDICTED: ribonuclease E/G-like protein, chloroplastic [Vigna angularis]	RNE_ARATH RecName: Full=Ribonuclease E/G-like protein, chloroplastic; Short=RNase E/G-like protein; EC=3.1.26.-; AltName: Full=RNase E; Flags: Precursor;	A0A0S3RLR3_PHAAN RecName: Full=CBM20 domain-containing protein {ECO:0000259|PROSITE:PS51166};	--	GO:0009507,chloroplast; GO:0009570,chloroplast stroma; GO:0005737,cytoplasm; GO:0004521,endoribonuclease activity; GO:0046872,metal ion binding; GO:0004540,ribonuclease activity; GO:0003723,RNA binding; GO:2001070,starch binding; GO:0010239,chloroplast mRNA processing; GO:0009658,chloroplast organization; GO:1901259,chloroplast rRNA processing; GO:0006364,rRNA processing; GO:0003674,molecular_fun…	Ribonuclease E/G family	--	--	--
12h1_transcript_9632	9.03	8.39	8.3	1.9	2.1	2.12	489	416	423	95	114	99	-2.16675	4.69149e-37	7.9357e-35	down	3174	K01738 cysteine synthase [EC:2.5.1.47] | (RefSeq) cysteine synthase (A)	ko00270: Cysteine and methionine metabolism; ko00920: Sulfur metabolism; ko01100: Metabolic pathways; ko01110: Biosynthesis of secondary metabolites; ko01200: Carbon metabolism; ko01230: Biosynthesis of amino acids	PREDICTED: BTB/POZ domain-containing protein NPY4-like [Vigna angularis]	NPY2_ARATH RecName: Full=BTB/POZ domain-containing protein NPY2; AltName: Full=Protein NAKED PINS IN YUC MUTANTS 2;	A0A4D6KZN1_VIGUN SubName: Full=Uncharacterized protein {ECO:0000313|EMBL:QCD81529.1};	--	GO:0071944,cell periphery; GO:0009958,positive gravitropism; GO:0016567,protein ubiquitination; GO:0008150,biological_process; GO:0009605,response to external stimulus; GO:0009606,tropism; GO:0009628,response to abiotic stimulus; GO:0009629,response to gravity; GO:0009630,gravitropism; GO:0050896,response to stimulus; GO:0006464,cellular protein modification process; GO:0006807,nitrogen compound …	NPH3 family	--	--	--
12h1_transcript_23102	70.92	54.26	74.03	17.35	17.33	18.61	2208	1547	2171	499	541	502	-1.98793	7.09857e-37	1.19215e-34	down	1938	--	--	uncharacterized protein LOC106756912 [Vigna radiata var. radiata]	--	A0A4D6M953_VIGUN SubName: Full=S-adenosyl-L-methionine-dependent methyltransferase {ECO:0000313|EMBL:QCD97909.1};	--	GO:0016021,integral component of membrane; GO:0008168,methyltransferase activity; GO:0032259,methylation; GO:0003674,molecular_function; GO:0003824,catalytic activity; GO:0016740,transferase activity; GO:0016741,transferase activity, transferring one-carbon groups; GO:0008150,biological_process; GO:0008152,metabolic process; GO:0005575,cellular_component; GO:0016020,membrane; GO:0031224,intrinsic…	Methyltransferase domain	--	--	--
12h1_transcript_27037	8.77	8.34	8.45	38.47	33.2	35.27	217	189	197	880	824	757	1.9756	7.24803e-37	1.20862e-34	up	1595	K18878 BHLH transcription factor Upa20 | (RefSeq) transcription factor bHLH137-like (A)	ko04626: Plant-pathogen interaction	transcription factor bHLH130 isoform X2 [Vigna radiata var. radiata]	BH130_ARATH RecName: Full=Transcription factor bHLH130; AltName: Full=Basic helix-loop-helix protein 130; Short=AtbHLH130; Short=bHLH 130; AltName: Full=Transcription factor EN 69; AltName: Full=bHLH transcription factor bHLH130;	A0A4D6MVU3_VIGUN SubName: Full=Phytochrome-interacting factor 3 {ECO:0000313|EMBL:QCE05218.1};	--	GO:0005634,nucleus; GO:0003700,DNA-binding transcription factor activity; GO:0000981,DNA-binding transcription factor activity, RNA polymerase II-specific; GO:0046983,protein dimerization activity; GO:0000978,RNA polymerase II cis-regulatory region sequence-specific DNA binding; GO:0048573,photoperiodism, flowering; GO:0006357,regulation of transcription by RNA polymerase II; GO:0006355,regulatio…	Helix-loop-helix DNA-binding domain	bHLH	TF	bHLH
12h1_transcript_31366	94.19	97.53	100.78	717.78	535.69	697.69	1122	1064	1132	7927	6398	7246	2.65246	9.99487e-37	1.65493e-34	up	905	K01061 carboxymethylenebutenolidase [EC:3.1.1.45] | (RefSeq) endo-1,3;1,4-beta-D-glucanase-like (A)	ko01100: Metabolic pathways	PREDICTED: endo-1,3;1,4-beta-D-glucanase-like [Vigna angularis]	E134_MAIZE RecName: Full=Endo-1,3;1,4-beta-D-glucanase; EC=3.2.1.-; Flags: Precursor;	A0A4D6NAK0_VIGUN SubName: Full=Carboxymethylenebutenolidase {ECO:0000313|EMBL:QCE09145.1};	Predicted hydrolase related to dienelactone hydrolase	GO:0005576,extracellular region; GO:0016787,hydrolase activity; GO:0003674,molecular_function; GO:0003824,catalytic activity; GO:0005575,cellular_component; GO:0110165,cellular anatomical entity	Dienelactone hydrolase family	--	--	--
12h1_transcript_28003	696.59	936.81	855.39	61.97	58.51	85.94	15518	19115	17953	1276	1307	1660	-3.68844	1.27981e-36	2.10426e-34	down	1462	K15893 glycerate dehydrogenase [EC:1.1.1.29] | (RefSeq) glycerate dehydrogenase (A)	ko00260: Glycine, serine and threonine metabolism; ko00630: Glyoxylate and dicarboxylate metabolism; ko01100: Metabolic pathways; ko01110: Biosynthesis of secondary metabolites; ko01200: Carbon metabolism	glycerate dehydrogenase [Vigna radiata var. radiata]	DHGY_CUCSA RecName: Full=Glycerate dehydrogenase; Short=GDH; EC=1.1.1.29; AltName: Full=NADH-dependent hydroxypyruvate reductase; Short=HPR;	A0A4D6N703_VIGUN SubName: Full=Glyoxylate reductase {ECO:0000313|EMBL:QCE08702.1};	Glyoxylate/hydroxypyruvate reductase (D-isomer-specific 2-hydroxy acid dehydrogenase superfamily)	GO:0005777,peroxisome; GO:0008465,glycerate dehydrogenase activity; GO:0051287,NAD binding; GO:0009854,oxidative photosynthetic carbon pathway; GO:0003674,molecular_function; GO:0003824,catalytic activity; GO:0016491,oxidoreductase activity; GO:0016614,oxidoreductase activity, acting on CH-OH group of donors; GO:0016616,oxidoreductase activity, acting on the CH-OH group of donors, NAD or NADP as …	D-isomer specific 2-hydroxyacid dehydrogenase, NAD binding domain	--	--	--
12h1_transcript_32027	148.57	194.56	142.99	25.16	24.43	22.77	1465	1759	1330	230	241	196	-2.85119	1.67447e-36	2.73404e-34	down	795	K02888 large subunit ribosomal protein L21 | (RefSeq) 50S ribosomal protein L21, chloroplastic (A)	ko03010: Ribosome	50S ribosomal protein L21, chloroplastic [Vigna radiata var. radiata]	RK21_SPIOL RecName: Full=50S ribosomal protein L21, chloroplastic {ECO:0000303|PubMed:10874046}; AltName: Full=CL21; AltName: Full=CS-L7; AltName: Full=Chloroplastic large ribosomal subunit protein bL21c {ECO:0000303|PubMed:28007896}; Flags: Precursor;	A0A4D6N2H4_VIGUN SubName: Full=Large subunit ribosomal protein L21 {ECO:0000313|EMBL:QCE08000.1};	Mitochondrial/chloroplast ribosomal L21 protein	GO:0009507,chloroplast; GO:0005840,ribosome; GO:0019843,rRNA binding; GO:0003735,structural constituent of ribosome; GO:0006412,translation; GO:0003674,molecular_function; GO:0003676,nucleic acid binding; GO:0003723,RNA binding; GO:0005488,binding; GO:0097159,organic cyclic compound binding; GO:1901363,heterocyclic compound binding; GO:0005198,structural molecule activity; GO:0006518,peptide meta…	Ribosomal prokaryotic L21 protein	--	--	--
12h1_transcript_28761	7.73	8.62	7.85	91.79	64.21	96.54	159	162	152	1750	1327	1727	3.30175	1.82065e-36	2.95222e-34	up	1373	K00122 formate dehydrogenase [EC:1.17.1.9] | (RefSeq) formate dehydrogenase 1, mitochondrial-like (A)	ko00630: Glyoxylate and dicarboxylate metabolism; ko01100: Metabolic pathways; ko01200: Carbon metabolism	formate dehydrogenase [Vigna umbellata]	FDH1_ORYSJ RecName: Full=Formate dehydrogenase 1, mitochondrial {ECO:0000255|HAMAP-Rule:MF_03210}; Short=FDH 1 {ECO:0000255|HAMAP-Rule:MF_03210}; EC=1.17.1.9 {ECO:0000255|HAMAP-Rule:MF_03210}; AltName: Full=NAD-dependent formate dehydrogenase 1 {ECO:0000255|HAMAP-Rule:MF_03210, ECO:0000303|Ref.1}; Flags: Precursor;	A0A0P0C9H2_VIGUM RecName: Full=Formate dehydrogenase, mitochondrial {ECO:0000256|HAMAP-Rule:MF_03210}; Short=FDH {ECO:0000256|HAMAP-Rule:MF_03210}; EC=1.17.1.9 {ECO:0000256|HAMAP-Rule:MF_03210}; AltName: Full=NAD-dependent formate dehydrogenase {ECO:0000256|HAMAP-Rule:MF_03210};	Glyoxylate/hydroxypyruvate reductase (D-isomer-specific 2-hydroxy acid dehydrogenase superfamily)	GO:0009507,chloroplast; GO:0009326,formate dehydrogenase complex; GO:0005739,mitochondrion; GO:0008863,formate dehydrogenase (NAD+) activity; GO:0051287,NAD binding; GO:0016616,oxidoreductase activity, acting on the CH-OH group of donors, NAD or NADP as acceptor; GO:0042183,formate catabolic process; GO:0003674,molecular_function; GO:0003824,catalytic activity; GO:0016491,oxidoreductase activity;…	D-isomer specific 2-hydroxyacid dehydrogenase, NAD binding domain	--	--	--
12h1_transcript_32356	24.18	5.53	15.35	1123.04	803.85	1049.57	189	39	113	8205	6330	7228	6.02261	2.03368e-36	3.27506e-34	up	687	K13449 pathogenesis-related protein 1 | (RefSeq) pathogenesis-related protein 1-like (A)	ko04016: MAPK signaling pathway - plant; ko04075: Plant hormone signal transduction; ko04626: Plant-pathogen interaction	hypothetical protein PHAVU_006G196900g [Phaseolus vulgaris]	PRB1_ARATH RecName: Full=Pathogenesis-related protein 1 {ECO:0000303|PubMed:11725949}; Short=AtPRB1 {ECO:0000303|PubMed:11725949}; Flags: Precursor;	A0A4D6KHF6_VIGUN SubName: Full=Pathogenesis-related protein 1 {ECO:0000313|EMBL:QCD76642.1};	Defense-related protein containing SCP domain	GO:0005615,extracellular space; GO:0098542,defense response to other organism; GO:0009617,response to bacterium; GO:0009723,response to ethylene; GO:0080027,response to herbivore; GO:0009753,response to jasmonic acid; GO:0009751,response to salicylic acid; GO:0009611,response to wounding; GO:0006950,response to stress; GO:0006952,defense response; GO:0008150,biological_process; GO:0009605,respons…	Cysteine-rich secretory protein family	--	--	--
12h1_transcript_26968	86.91	74.61	95.8	5.88	4.53	8.63	2161	1699	2244	135	113	186	-3.83531	2.94722e-36	4.71395e-34	down	1601	K22683 aspartyl protease family protein [EC:3.4.23.-] | (RefSeq) protein ASPARTIC PROTEASE IN GUARD CELL 1 (A)	--	PREDICTED: probable aspartyl protease At4g16563 [Vigna angularis]	ASP63_ARATH RecName: Full=Probable aspartyl protease At4g16563 {ECO:0000305}; EC=3.4.23.- {ECO:0000305}; Flags: Precursor;	A0A4D6M9W5_VIGUN SubName: Full=Aspartyl protease family protein {ECO:0000313|EMBL:QCD98105.1};	Aspartyl protease	GO:0009505,plant-type cell wall; GO:0004190,aspartic-type endopeptidase activity; GO:0003674,molecular_function; GO:0003824,catalytic activity; GO:0004175,endopeptidase activity; GO:0008233,peptidase activity; GO:0016787,hydrolase activity; GO:0070001,aspartic-type peptidase activity; GO:0140096,catalytic activity, acting on a protein; GO:0005575,cellular_component; GO:0005618,cell wall; GO:00303…	Xylanase inhibitor C-terminal	--	--	--
12h1_transcript_32941	1129.45	1403.43	1016.26	185.26	188.56	193.59	3058	3496	2610	474	511	473	-2.72181	3.71983e-36	5.9095e-34	down	410	K02721 photosystem II PsbW protein | (RefSeq) photosystem II reaction center W protein, chloroplastic-like (A)	ko00195: Photosynthesis; ko01100: Metabolic pathways	PREDICTED: photosystem II reaction center W protein, chloroplastic-like [Vigna angularis]	PSBW_ARATH RecName: Full=Photosystem II reaction center W protein, chloroplastic; AltName: Full=PSII 6.1 kDa protein; Flags: Precursor;	A0A4D6MBC5_VIGUN RecName: Full=PSII 6.1 kDa protein {ECO:0000256|ARBA:ARBA00013359};	--	GO:0009535,chloroplast thylakoid membrane; GO:0016021,integral component of membrane; GO:0009523,photosystem II; GO:0015979,photosynthesis; GO:0042549,photosystem II stabilization; GO:0008150,biological_process; GO:0008152,metabolic process; GO:0009987,cellular process; GO:0044237,cellular metabolic process; GO:0006091,generation of precursor metabolites and energy; GO:0010109,regulation of photo…	--	--	--	--
12h1_transcript_28980	60.23	62.39	72.85	7.88	7.66	10.59	1232	1169	1404	149	157	188	-2.99493	4.94707e-36	7.80641e-34	down	1364	--	--	PREDICTED: probable basic-leucine zipper transcription factor R [Vigna angularis]	--	A0A4D6LHY5_VIGUN SubName: Full=Uncharacterized protein {ECO:0000313|EMBL:QCD88128.1};	--	--	Protein of unknown function (DUF1635)	--	--	--
12h1_transcript_11139	0.77	0.58	0.42	7.4	7.38	6.87	39	27	20	349	378	303	3.53438	6.02662e-36	9.44652e-34	up	3012	K01904 4-coumarate--CoA ligase [EC:6.2.1.12] | (RefSeq) 4-coumarate--CoA ligase 2 (A)	ko00130: Ubiquinone and other terpenoid-quinone biosynthesis; ko00940: Phenylpropanoid biosynthesis; ko01100: Metabolic pathways; ko01110: Biosynthesis of secondary metabolites	Retrovirus-related Pol polyprotein from transposon TNT 1-94 [Cajanus cajan]	CBDAS_CANSA RecName: Full=Cannabidiolic acid synthase {ECO:0000303|PubMed:8663284}; Short=CBDA synthase {ECO:0000303|PubMed:8663284}; EC=1.21.3.8 {ECO:0000269|PubMed:17544411, ECO:0000269|PubMed:8663284}; Flags: Precursor;	A0A151SLM7_CAJCA SubName: Full=Retrovirus-related Pol polyprotein from transposon TNT 1-94 {ECO:0000313|EMBL:KYP55707.1};	--	GO:0048046,apoplast; GO:0102779,cannabidiolate synthase activity; GO:0071949,FAD binding; GO:1901696,cannabinoid biosynthetic process; GO:0003674,molecular_function; GO:0003824,catalytic activity; GO:0016491,oxidoreductase activity; GO:0046992,oxidoreductase activity, acting on X-H and Y-H to form an X-Y bond; GO:0046993,oxidoreductase activity, acting on X-H and Y-H to form an X-Y bond, with oxy…	gag-polypeptide of LTR copia-type	--	--	--
12h1_transcript_25506	48.17	41.57	54.52	7.61	10.88	7.14	1316	1040	1403	192	298	169	-2.59165	6.64673e-36	1.03495e-33	down	1733	K14684 solute carrier family 25 (mitochondrial phosphate transporter), member 23/24/25/41 | (RefSeq) adenine nucleotide transporter BT1, chloroplastic/mitochondrial-like (A)	--	adenine nucleotide transporter BT1, chloroplastic/mitochondrial [Vigna radiata var. radiata]	BRT1_ARATH RecName: Full=Adenine nucleotide transporter BT1, chloroplastic/mitochondrial; AltName: Full=Protein BRITTLE 1 homolog; Short=AtBT1; AltName: Full=Protein EMBRYO DEFECTIVE 104; AltName: Full=Protein EMBRYO DEFECTIVE 42; AltName: Full=Protein SODIUM HYPERSENSITIVE 1; Flags: Precursor;	A0A4D6L0E3_VIGUN SubName: Full=Solute carrier family 25 {ECO:0000313|EMBL:QCD80674.1};	Mitochondrial solute carrier protein	GO:0009507,chloroplast; GO:0009941,chloroplast envelope; GO:0009706,chloroplast inner membrane; GO:0016021,integral component of membrane; GO:0005743,mitochondrial inner membrane; GO:0005739,mitochondrion; GO:0005886,plasma membrane; GO:0009536,plastid; GO:0055085,transmembrane transport; GO:0006810,transport; GO:0008150,biological_process; GO:0009987,cellular process; GO:0051179,localization; GO…	Mitochondrial carrier protein	--	--	--
12h1_transcript_26608	68.35	67.36	71.79	27.02	28.32	26.81	1661	1499	1643	607	690	565	-1.4317	6.75366e-36	1.04468e-33	down	1571	K20617 cytochrome P450 family 71 subfamily A | (RefSeq) cytochrome P450 71A9-like (A)	--	hypothetical protein LR48_Vigan11g066700 [Vigna angularis]	C83B1_ARATH RecName: Full=Cytochrome P450 83B1 {ECO:0000303|PubMed:11114200, ECO:0000303|PubMed:9808718}; EC=1.14.14.45 {ECO:0000269|PubMed:12970475}; AltName: Full=Protein ALTERED TRYPTOPHAN REGULATION 4; AltName: Full=Protein RED ELONGATED 1 {ECO:0000303|PubMed:14963708}; AltName: Full=Protein SUPERROOT 2 {ECO:0000303|PubMed:11114200, ECO:0000303|PubMed:9675903};	A0A0L9VSA3_PHAAN SubName: Full=Uncharacterized protein {ECO:0000313|EMBL:KOM57634.1};	Cytochrome P450 CYP2 subfamily	GO:0005783,endoplasmic reticulum; GO:0016021,integral component of membrane; GO:0005739,mitochondrion; GO:0005886,plasma membrane; GO:0020037,heme binding; GO:0005506,iron ion binding; GO:0016709,oxidoreductase activity, acting on paired donors, with incorporation or reduction of molecular oxygen, NAD(P)H as one donor, and incorporation of one atom of oxygen; GO:0048830,adventitious root developm…	Cytochrome P450	--	--	--
12h1_transcript_30518	167.73	172.73	101.43	16.92	17.36	16.43	2688	2536	1532	251	279	229	-3.21533	8.74065e-36	1.3432e-33	down	1126	K00020 3-hydroxyisobutyrate dehydrogenase [EC:1.1.1.31] | (GenBank) 6-phosphogluconate dehydrogenase-like protein (A)	ko00280: Valine, leucine and isoleucine degradation; ko01100: Metabolic pathways	protein EXORDIUM [Vigna radiata var. radiata]	PHI1_TOBAC RecName: Full=Protein PHOSPHATE-INDUCED 1 {ECO:0000303|PubMed:10189698}; Flags: Precursor;	A0A4D6MGR4_VIGUN SubName: Full=Phosphate-induced protein 1 {ECO:0000313|EMBL:QCE00623.1};	--	GO:0048046,apoplast; GO:0005615,extracellular space; GO:0005575,cellular_component; GO:0005576,extracellular region; GO:0110165,cellular anatomical entity	Phosphate-induced protein 1 conserved region	--	--	--
12h1_transcript_4168	24.88	23.44	25.05	5.76	5.92	7.15	1672	1442	1585	357	399	415	-2.05419	1.07171e-35	1.63623e-33	down	3876	K02958 small subunit ribosomal protein S15e | (RefSeq) uncharacterized protein LOC110912550 (A)	ko03010: Ribosome	intracellular protein transport protein USO1 [Vigna radiata var. radiata]	--	A0A4D6L918_VIGUN RecName: Full=C2 NT-type domain-containing protein {ECO:0000259|PROSITE:PS51840};	--	--	N-terminal C2 in EEIG1 and EHBP1 proteins	--	--	--
12h1_transcript_20975	20.49	26.57	22.96	1.29	0.55	0.87	704	836	743	41	19	26	-4.79086	1.14293e-35	1.73371e-33	down	2111	K14638 solute carrier family 15 (peptide/histidine transporter), member 3/4 | (RefSeq) protein NRT1/ PTR FAMILY 5.2-like (A)	--	hypothetical protein VIGAN_08361800 [Vigna angularis var. angularis]	PTR3_ARATH RecName: Full=Protein NRT1/ PTR FAMILY 5.2; Short=AtNPF5.2; AltName: Full=Peptide transporter PTR3-A; Short=AtPTR3;	A0A4D6MUC1_VIGUN SubName: Full=Solute carrier family 15 {ECO:0000313|EMBL:QCE05076.1};	H+/oligopeptide symporter	GO:0016021,integral component of membrane; GO:0071916,dipeptide transmembrane transporter activity; GO:0042937,tripeptide transmembrane transporter activity; GO:0042742,defense response to bacterium; GO:0042938,dipeptide transport; GO:0042538,hyperosmotic salinity response; GO:0009737,response to abscisic acid; GO:0080052,response to histidine; GO:0009753,response to jasmonic acid; GO:0043201,res…	POT family	--	--	--
12h1_transcript_30155	26.49	16.84	13.16	175.76	172.66	151.78	455	265	213	2794	2974	2266	3.07235	1.60004e-35	2.41154e-33	up	1188	--	--	PREDICTED: uncharacterized protein LOC108338058 [Vigna angularis]	--	A0A4D6MD69_VIGUN SubName: Full=Uncharacterized protein {ECO:0000313|EMBL:QCD98927.1};	--	--	Protein of unknown function (DUF1645)	--	--	--
12h1_transcript_24556	138.7	206.22	177.26	13.18	13.51	18.25	3825	5208	4605	335	373	436	-3.64366	3.94723e-35	5.91129e-33	down	1747	--	--	hypothetical protein LR48_Vigan01g164500 [Vigna angularis]	PLGG1_ARATH RecName: Full=Plastidal glycolate/glycerate translocator 1, chloroplastic; AltName: Full=Bacterial membrane protein LrgB-like protein; Short=AtLrgB; Flags: Precursor;	A0A4D6KXJ3_VIGUN SubName: Full=Holin-like protein LrgB {ECO:0000313|EMBL:QCD81423.1};	--	GO:0009507,chloroplast; GO:0009941,chloroplast envelope; GO:0009706,chloroplast inner membrane; GO:0016021,integral component of membrane; GO:1901974,glycerate transmembrane transporter activity; GO:0043879,glycolate transmembrane transporter activity; GO:0042631,cellular response to water deprivation; GO:0009658,chloroplast organization; GO:1901975,glycerate transmembrane transport; GO:0097339,g…	LrgB-like family	--	--	--
12h1_transcript_16929	12.97	7.62	10.95	0.8	0.98	0.66	533	286	423	30	40	23	-3.78873	6.90339e-35	1.02729e-32	down	2474	K12125 protein EARLY FLOWERING 3 | (RefSeq) ELF3-like protein 2 isoform X1 (A)	ko04712: Circadian rhythm - plant	PREDICTED: protein EARLY FLOWERING 3-like isoform X3 [Vigna angularis]	ELF32_ORYSJ RecName: Full=ELF3-like protein 2 {ECO:0000305};	A0A4D6ML40_VIGUN SubName: Full=Protein EARLY FLOWERING 3 {ECO:0000313|EMBL:QCE02290.1};	--	GO:0005634,nucleus; GO:0009908,flower development; GO:2000028,regulation of photoperiodism, flowering; GO:0000003,reproduction; GO:0003006,developmental process involved in reproduction; GO:0007275,multicellular organism development; GO:0008150,biological_process; GO:0009791,post-embryonic development; GO:0022414,reproductive process; GO:0032501,multicellular organismal process; GO:0032502,develo…	--	--	--	--
12h1_transcript_30535	249.74	242.42	310.17	50.14	39.92	49.63	3993	3551	4674	742	640	690	-2.61047	8.28403e-35	1.22499e-32	down	1124	--	--	uncharacterized protein LOC106763972 [Vigna radiata var. radiata]	--	A0A4D6MED8_VIGUN SubName: Full=ATP-dependent Lon protease {ECO:0000313|EMBL:QCD98831.1};	Predicted E3 ubiquitin ligase	GO:0016021,integral component of membrane; GO:0008233,peptidase activity; GO:0003674,molecular_function; GO:0003824,catalytic activity; GO:0016787,hydrolase activity; GO:0140096,catalytic activity, acting on a protein; GO:0005575,cellular_component; GO:0016020,membrane; GO:0031224,intrinsic component of membrane; GO:0110165,cellular anatomical entity	ATP-dependent protease La (LON) substrate-binding domain	--	--	--
12h1_transcript_30734	36.38	34.82	23.16	0.7	1.43	0.67	560	491	336	10	22	9	-5.16387	9.061e-35	1.33151e-32	down	1092	K14504 xyloglucan:xyloglucosyl transferase TCH4 [EC:2.4.1.207] | (RefSeq) xyloglucan endotransglucosylase/hydrolase protein 22-like (A)	ko04075: Plant hormone signal transduction	xyloglucan endotransglucosylase/hydrolase protein 22 [Vigna radiata var. radiata]	XTH22_ARATH RecName: Full=Xyloglucan endotransglucosylase/hydrolase protein 22; Short=At-XTH22; Short=XTH-22; EC=2.4.1.207; AltName: Full=Touch protein 4; Flags: Precursor;	A0A4D6KVJ6_VIGUN RecName: Full=Xyloglucan endotransglucosylase/hydrolase {ECO:0000256|RuleBase:RU361120}; EC=2.4.1.207 {ECO:0000256|RuleBase:RU361120};	--	GO:0048046,apoplast; GO:0005618,cell wall; GO:0005794,Golgi apparatus; GO:0099503,secretory vesicle; GO:0004553,hydrolase activity, hydrolyzing O-glycosyl compounds; GO:0016762,xyloglucan:xyloglucosyl transferase activity; GO:0042546,cell wall biogenesis; GO:0071456,cellular response to hypoxia; GO:0009664,plant-type cell wall organization; GO:0009733,response to auxin; GO:0009741,response to bra…	Glycosyl hydrolases family 16	--	--	--
12h1_transcript_32217	406.55	382.24	490.81	96.38	86.02	99.02	3549	3060	4043	781	752	756	-2.27103	1.58329e-34	2.29971e-32	down	734	K02961 small subunit ribosomal protein S17 | (RefSeq) 30S ribosomal protein S17, chloroplastic (A)	ko03010: Ribosome	PREDICTED: 30S ribosomal protein S17, chloroplastic [Vigna angularis]	RR17_ARATH RecName: Full=30S ribosomal protein S17, chloroplastic; AltName: Full=CS17; Flags: Precursor;	A0A4D6N6R7_VIGUN RecName: Full=30S ribosomal protein S17, chloroplastic {ECO:0000256|ARBA:ARBA00013565};	Predicted mitochondrial/chloroplast ribosomal protein S17	GO:0009507,chloroplast; GO:0009941,chloroplast envelope; GO:0009570,chloroplast stroma; GO:0009534,chloroplast thylakoid; GO:0005739,mitochondrion; GO:0000312,plastid small ribosomal subunit; GO:0003729,mRNA binding; GO:0019843,rRNA binding; GO:0003735,structural constituent of ribosome; GO:0032544,plastid translation; GO:0003674,molecular_function; GO:0003676,nucleic acid binding; GO:0003723,RNA…	Ribosomal protein S17	--	--	--
12h1_transcript_27959	28.79	25.89	24.82	8.15	7.9	8.36	659	543	535	172	181	166	-1.796	1.58453e-34	2.29971e-32	down	1496	K02202 cyclin-dependent kinase 7 [EC:2.7.11.22 2.7.11.23] | (RefSeq) cyclin-dependent kinase D-3-like (A)	ko03022: Basal transcription factors; ko03420: Nucleotide excision repair	hypothetical protein PHAVU_004G152000g [Phaseolus vulgaris]	CDKD1_ARATH RecName: Full=Cyclin-dependent kinase D-1; Short=CDKD;1; EC=2.7.11.22; EC=2.7.11.23; AltName: Full=CDK-activating kinase 3-At; Short=CAK3-At;	V7C3K2_PHAVU RecName: Full=[RNA-polymerase]-subunit kinase {ECO:0000256|ARBA:ARBA00012409}; EC=2.7.11.23 {ECO:0000256|ARBA:ARBA00012409};	Cdk activating kinase (CAK)/RNA polymerase II transcription initiation/nucleotide excision repair factor TFIIH/TFIIK, kinase subunit CDK7	GO:0005737,cytoplasm; GO:0005634,nucleus; GO:0070985,transcription factor TFIIK complex; GO:0005524,ATP binding; GO:0004693,cyclin-dependent protein serine/threonine kinase activity; GO:0106310,protein serine kinase activity; GO:0106311,protein threonine kinase activity; GO:0008353,RNA polymerase II CTD heptapeptide repeat kinase activity; GO:0030154,cell differentiation; GO:0045944,positive regu…	Protein kinase domain	--	--	--
12h1_transcript_30903	65.32	75.56	72.8	289.59	330.66	319.68	969	1027	1018	3978	4918	4126	2.03891	1.65517e-34	2.38513e-32	up	1062	K20855 beta-1,3-galactosyltransferase 1/2/3/4/5/7/8 [EC:2.4.1.-] | (RefSeq) probable beta-1,3-galactosyltransferase 2 (A)	--	uncharacterized protein LOC106780080 [Vigna radiata var. radiata]	--	A0A4D6KP73_VIGUN SubName: Full=Senescence regulator S40 {ECO:0000313|EMBL:QCD78303.1};	--	--	Amnionless	--	--	--
12h1_transcript_16671	1.58	1.49	1.57	20.9	22.1	12.54	65	56	61	800	920	450	3.48974	1.66366e-34	2.38513e-32	up	2496	--	--	protein LNK2 [Vigna radiata var. radiata]	LNK2_ARATH RecName: Full=Protein LNK2 {ECO:0000303|PubMed:23818596}; AltName: Full=Night light-inducible and clock-regulated 2 {ECO:0000303|PubMed:23818596};	A0A4D6M5D2_VIGUN SubName: Full=Uncharacterized protein {ECO:0000313|EMBL:QCD95711.1};	--	GO:0005634,nucleus; GO:0003712,transcription coregulator activity; GO:0032922,circadian regulation of gene expression; GO:0009649,entrainment of circadian clock; GO:0006355,regulation of transcription, DNA-templated; GO:0003674,molecular_function; GO:0098772,molecular function regulator; GO:0140110,transcription regulator activity; GO:0007623,circadian rhythm; GO:0008150,biological_process; GO:00…	--	--	--	--
12h1_transcript_22898	31.22	26.42	34.2	1.22	1.48	2.57	969	751	1000	35	46	69	-4.20878	1.78834e-34	2.54833e-32	down	1933	K01177 beta-amylase [EC:3.2.1.2] | (RefSeq) beta-amylase-like isoform X1 (A)	ko00500: Starch and sucrose metabolism; ko01100: Metabolic pathways; ko01110: Biosynthesis of secondary metabolites	PREDICTED: beta-amylase-like [Vigna angularis]	AMYB_VIGUN RecName: Full=Beta-amylase; EC=3.2.1.2; AltName: Full=1,4-alpha-D-glucan maltohydrolase;	A0A4D6NCE4_VIGUN RecName: Full=Beta-amylase {ECO:0000256|RuleBase:RU000509}; EC=3.2.1.2 {ECO:0000256|RuleBase:RU000509};	--	GO:0102229,amylopectin maltohydrolase activity; GO:0016161,beta-amylase activity; GO:0000272,polysaccharide catabolic process; GO:0003674,molecular_function; GO:0003824,catalytic activity; GO:0004553,hydrolase activity, hydrolyzing O-glycosyl compounds; GO:0016787,hydrolase activity; GO:0016798,hydrolase activity, acting on glycosyl bonds; GO:0016160,amylase activity; GO:0005975,carbohydrate meta…	Glycosyl hydrolase family 14	--	--	--
12h1_transcript_31949	412.15	379.91	408.53	1128.67	1071.4	1121.12	4243	3585	3967	10782	11057	10079	1.38226	2.14854e-34	3.04316e-32	up	818	K04565 superoxide dismutase, Cu-Zn family [EC:1.15.1.1] | (RefSeq) superoxide dismutase [Cu-Zn] (A)	ko04146: Peroxisome	superoxide dismutase [Cu-Zn]	SODC_SOYBN RecName: Full=Superoxide dismutase [Cu-Zn]; EC=1.15.1.1;	A0A4D6KII2_VIGUN RecName: Full=Superoxide dismutase {ECO:0000256|ARBA:ARBA00012682}; EC=1.15.1.1 {ECO:0000256|ARBA:ARBA00012682};	Cu2+/Zn2+ superoxide dismutase SOD1	GO:0005737,cytoplasm; GO:0005507,copper ion binding; GO:0004784,superoxide dismutase activity; GO:0019430,removal of superoxide radicals; GO:0003674,molecular_function; GO:0005488,binding; GO:0043167,ion binding; GO:0043169,cation binding; GO:0046872,metal ion binding; GO:0046914,transition metal ion binding; GO:0003824,catalytic activity; GO:0016209,antioxidant activity; GO:0016491,oxidoreductas…	Copper/zinc superoxide dismutase (SODC)	--	--	--
12h1_transcript_16690	2.12	2.4	1.36	39.03	32.59	55.99	87	90	52	1480	1342	1990	4.36253	2.48256e-34	3.49521e-32	up	2473	K04079 molecular chaperone HtpG | (RefSeq) heat shock protein 83 (A)	ko04141: Protein processing in endoplasmic reticulum; ko04626: Plant-pathogen interaction	heat shock protein 83 [Vigna radiata var. radiata]	HSP83_IPONI RecName: Full=Heat shock protein 83;	A0A4D6M2E3_VIGUN SubName: Full=Molecular chaperone HtpG {ECO:0000313|EMBL:QCD94768.1};	Molecular chaperone (HSP90 family)	GO:0005737,cytoplasm; GO:0005524,ATP binding; GO:0016887,ATPase activity; GO:0051082,unfolded protein binding; GO:0006457,protein folding; GO:0000166,nucleotide binding; GO:0003674,molecular_function; GO:0005488,binding; GO:0017076,purine nucleotide binding; GO:0030554,adenyl nucleotide binding; GO:0032553,ribonucleotide binding; GO:0032555,purine ribonucleotide binding; GO:0032559,adenyl ribonuc…	Hsp90 protein	--	--	--
12h1_transcript_1632	2.53	2.89	2.73	17.98	15.15	13.36	205	215	209	1349	1235	939	2.41268	3.15151e-34	4.41061e-32	up	4637	K01530 phospholipid-translocating ATPase [EC:7.6.2.1] | (RefSeq) putative phospholipid-transporting ATPase 9 (A)	--	putative phospholipid-transporting ATPase 9 [Vigna radiata var. radiata]	ALA9_ARATH RecName: Full=Putative phospholipid-transporting ATPase 9 {ECO:0000303|PubMed:11402198}; Short=AtALA9 {ECO:0000303|PubMed:11402198}; EC=7.6.2.1 {ECO:0000305|PubMed:11402198}; AltName: Full=Aminophospholipid flippase 9 {ECO:0000303|PubMed:11402198};	A0A4D6LM53_VIGUN RecName: Full=Phospholipid-transporting ATPase {ECO:0000256|RuleBase:RU362033}; EC=7.6.2.1 {ECO:0000256|RuleBase:RU362033};	P-type ATPase	GO:0016021,integral component of membrane; GO:0005886,plasma membrane; GO:0005524,ATP binding; GO:0140326,ATPase-coupled intramembrane lipid transporter activity; GO:0000287,magnesium ion binding; GO:0045332,phospholipid translocation; GO:1901703,protein localization involved in auxin polar transport; GO:0000166,nucleotide binding; GO:0003674,molecular_function; GO:0005488,binding; GO:0017076,pur…	Phospholipid-translocating P-type ATPase C-terminal	--	--	--
12h1_transcript_10116	25.92	29.16	33.38	1.82	1.05	2.2	1377	1419	1670	89	56	101	-4.21782	3.35469e-34	4.66719e-32	down	3121	K06611 stachyose synthetase [EC:2.4.1.67] | (RefSeq) stachyose synthase (A)	ko00052: Galactose metabolism; ko01100: Metabolic pathways	stachyose synthase [Vigna radiata var. radiata]	STSYN_PEA RecName: Full=Stachyose synthase; EC=2.4.1.67; AltName: Full=Galactinol--raffinose galactosyltransferase; Flags: Precursor;	A0A4D6MC22_VIGUN SubName: Full=Stachyose synthetase {ECO:0000313|EMBL:QCD98300.1};	--	GO:0005737,cytoplasm; GO:0047268,galactinol-raffinose galactosyltransferase activity; GO:0009312,oligosaccharide biosynthetic process; GO:0033532,stachyose biosynthetic process; GO:0003674,molecular_function; GO:0003824,catalytic activity; GO:0008378,galactosyltransferase activity; GO:0016740,transferase activity; GO:0016757,transferase activity, transferring glycosyl groups; GO:0016758,transfera…	Raffinose synthase or seed imbibition protein Sip1	--	--	--
12h1_transcript_32637	2090.67	2867.67	1741.83	2.49	3.57	14.61	11682	14705	9197	13	20	72	-8.3986	4.2323e-34	5.85352e-32	down	565	--	--	saposin-like protein 11 [Vigna radiata var. radiata]	--	A0A4D6KIP5_VIGUN SubName: Full=Uncharacterized protein {ECO:0000313|EMBL:QCD76585.1};	--	--	--	--	--	--
12h1_transcript_24964	55.71	47.2	47.81	25.47	25.66	25.27	1527	1184	1234	645	705	600	-1.06941	6.06892e-34	8.34459e-32	down	1738	K14497 protein phosphatase 2C [EC:3.1.3.16] | (RefSeq) protein phosphatase 2C 37-like isoform X1 (A)	ko04016: MAPK signaling pathway - plant; ko04075: Plant hormone signal transduction	PREDICTED: protein phosphatase 2C 37-like isoform X2 [Vigna angularis]	P2C37_ARATH RecName: Full=Protein phosphatase 2C 37; Short=AtPP2C37; EC=3.1.3.16; AltName: Full=Protein ABA-HYPERSENSITIVE GERMINATION 3; AltName: Full=Protein phosphatase 2C A; Short=PP2CA;	A0A4D6MDK7_VIGUN RecName: Full=Protein-serine/threonine phosphatase {ECO:0000256|ARBA:ARBA00013081}; EC=3.1.3.16 {ECO:0000256|ARBA:ARBA00013081};	Serine/threonine protein phosphatase	GO:0005829,cytosol; GO:0005634,nucleus; GO:0019900,kinase binding; GO:0046872,metal ion binding; GO:0016791,phosphatase activity; GO:0004721,phosphoprotein phosphatase activity; GO:0019901,protein kinase binding; GO:0106306,protein serine phosphatase activity; GO:0004722,protein serine/threonine phosphatase activity; GO:0106307,protein threonine phosphatase activity; GO:0009738,abscisic acid-acti…	Protein phosphatase 2C	--	--	--
12h1_transcript_18780	29.36	25.65	27.45	10.27	8.72	7.85	1115	892	982	360	332	258	-1.71194	7.41006e-34	1.01294e-31	down	2306	K00703 starch synthase [EC:2.4.1.21] | (RefSeq) probable starch synthase 4, chloroplastic/amyloplastic isoform X1 (A)	ko00500: Starch and sucrose metabolism; ko01100: Metabolic pathways; ko01110: Biosynthesis of secondary metabolites	probable starch synthase 4, chloroplastic/amyloplastic isoform X2 [Vigna radiata var. radiata]	SSY4_ARATH RecName: Full=Probable starch synthase 4, chloroplastic/amyloplastic {ECO:0000305}; Short=AtSS4 {ECO:0000303|PubMed:17217470}; EC=2.4.1.21 {ECO:0000269|PubMed:19666739}; AltName: Full=Soluble starch synthase IV {ECO:0000303|PubMed:17217470}; Short=SSIV {ECO:0000303|PubMed:17217470}; Flags: Precursor;	A0A4D6LRQ4_VIGUN SubName: Full=Starch synthase {ECO:0000313|EMBL:QCD90766.1};	--	GO:0009501,amyloplast; GO:0009507,chloroplast; GO:0033201,alpha-1,4-glucan synthase activity; GO:0004373,glycogen (starch) synthase activity; GO:0009011,starch synthase activity; GO:0019252,starch biosynthetic process; GO:0005982,starch metabolic process; GO:0003674,molecular_function; GO:0003824,catalytic activity; GO:0016740,transferase activity; GO:0016757,transferase activity, transferring gl…	Starch synthase catalytic domain	--	--	--
12h1_transcript_31183	23.23	9.07	11.53	566.96	312.16	534.6	307	110	143	6952	4141	6161	4.97391	1.28112e-33	1.74114e-31	up	976	K01183 chitinase [EC:3.2.1.14] | (RefSeq) acidic endochitinase (A)	ko00520: Amino sugar and nucleotide sugar metabolism; ko01100: Metabolic pathways	PREDICTED: thaumatin-like protein 1 [Vigna angularis]	OSL3_ARATH RecName: Full=Osmotin-like protein OSM34; Flags: Precursor;	A0A4D6LT51_VIGUN SubName: Full=Thaumatin {ECO:0000313|EMBL:QCD91643.1};	--	GO:0005576,extracellular region; GO:0099503,secretory vesicle; GO:0006952,defense response; GO:0050832,defense response to fungus; GO:0006950,response to stress; GO:0008150,biological_process; GO:0050896,response to stimulus; GO:0009605,response to external stimulus; GO:0009607,response to biotic stimulus; GO:0009620,response to fungus; GO:0043207,response to external biotic stimulus; GO:0044419,…	Thaumatin family	--	--	--
12h1_transcript_4307	28.08	18.52	21.2	3.59	5.29	3.45	1891	1142	1344	223	357	201	-2.54694	1.32994e-33	1.7971e-31	down	3884	K18806 kinesin family member 7 | (RefSeq) predicted protein (A)	--	kinesin-like protein KIN-4A isoform X2 [Vigna radiata var. radiata]	KN4A_ARATH RecName: Full=Kinesin-like protein KIN-4A {ECO:0000305}; AltName: Full=AtKINESIN-4A {ECO:0000303|PubMed:25600279}; AltName: Full=Protein FRAGILE FIBER 1 {ECO:0000303|PubMed:12468730};	A0A4D6L0I2_VIGUN SubName: Full=Kinesin family member 4/7/21/27 {ECO:0000313|EMBL:QCD81601.1};	Kinesin-like protein	GO:0055028,cortical microtubule; GO:0005737,cytoplasm; GO:0005524,ATP binding; GO:0008574,ATP-dependent microtubule motor activity, plus-end-directed; GO:0008017,microtubule binding; GO:0003777,microtubule motor activity; GO:0010215,cellulose microfibril organization; GO:0030705,cytoskeleton-dependent intracellular transport; GO:0007018,microtubule-based movement; GO:0007052,mitotic spindle organ…	Lysine exporter LysO	--	--	--
12h1_transcript_30833	32.27	29.86	34.24	95.9	113.86	89.47	486	412	486	1337	1719	1172	1.53984	1.82141e-33	2.44714e-31	up	1074	--	--	PREDICTED: uncharacterized protein LOC108341881 [Vigna angularis]	--	A0A4D6NW37_VIGUN SubName: Full=Uncharacterized protein {ECO:0000313|EMBL:QCE16555.1};	--	--	Protein of unknown function (DUF1645)	--	--	--
12h1_transcript_7304	45.51	33.43	24.88	3.67	2.29	3.09	2650	1782	1363	197	133	155	-3.599	2.27813e-33	3.04337e-31	down	3394	--	--	PREDICTED: uncharacterized protein LOC108331839 [Vigna angularis]	--	A0A4D6NNJ3_VIGUN SubName: Full=Glutaredoxin 3 {ECO:0000313|EMBL:QCE14511.1};	Uncharacterized conserved protein, contains C1, PH and RUN domains	GO:0016021,integral component of membrane; GO:0015035,protein disulfide oxidoreductase activity; GO:0003674,molecular_function; GO:0003824,catalytic activity; GO:0015036,disulfide oxidoreductase activity; GO:0016491,oxidoreductase activity; GO:0016667,oxidoreductase activity, acting on a sulfur group of donors; GO:0005575,cellular_component; GO:0016020,membrane; GO:0031224,intrinsic component of …	--	--	--	--
12h1_transcript_21837	63.15	61.23	72.29	13.3	17.35	10.98	2127	1888	2293	413	585	320	-2.34625	4.13976e-33	5.4991e-31	down	2075	--	--	uncharacterized protein At5g03900, chloroplastic [Vigna radiata var. radiata]	Y5390_ARATH RecName: Full=Uncharacterized protein At5g03900, chloroplastic; Flags: Precursor;	A0A4D6NAM8_VIGUN SubName: Full=Uncharacterized protein {ECO:0000313|EMBL:QCE10930.1};	Mitochondrial Fe-S cluster biosynthesis protein ISA2 (contains a HesB-like domain)	GO:0009941,chloroplast envelope; GO:0031969,chloroplast membrane; GO:0016021,integral component of membrane; GO:0009536,plastid; GO:0005575,cellular_component; GO:0005622,intracellular anatomical structure; GO:0005737,cytoplasm; GO:0009507,chloroplast; GO:0009526,plastid envelope; GO:0031967,organelle envelope; GO:0031975,envelope; GO:0043226,organelle; GO:0043227,membrane-bounded organelle; GO:0…	--	--	--	--
12h1_transcript_27801	8.35	8.5	6.67	48.59	45.95	58.08	194	181	146	1044	1071	1171	2.61165	4.57648e-33	6.04507e-31	up	1514	K14684 solute carrier family 25 (mitochondrial phosphate transporter), member 23/24/25/41 | (RefSeq) mitochondrial adenine nucleotide transporter ADNT1-like (A)	--	mitochondrial adenine nucleotide transporter ADNT1 [Vigna radiata var. radiata]	ADNT1_ARATH RecName: Full=Mitochondrial adenine nucleotide transporter ADNT1; AltName: Full=Adenine nucleotide transporter 1;	A0A4D6KR12_VIGUN SubName: Full=Solute carrier family 25 {ECO:0000313|EMBL:QCD77549.1};	Mitochondrial solute carrier protein	GO:0016021,integral component of membrane; GO:0005743,mitochondrial inner membrane; GO:0015297,antiporter activity; GO:0003674,molecular_function; GO:0005215,transporter activity; GO:0015291,secondary active transmembrane transporter activity; GO:0022804,active transmembrane transporter activity; GO:0022857,transmembrane transporter activity; GO:0005575,cellular_component; GO:0016020,membrane; GO…	Mitochondrial carrier protein	--	--	--
12h1_transcript_32726	28.3	21.12	21.05	113.34	147.08	106.28	146	100	103	548	763	486	2.30188	5.65551e-33	7.42862e-31	up	543	--	--	hypothetical protein PHAVU_006G089000g [Phaseolus vulgaris]	DRMH3_ARATH RecName: Full=Dormancy-associated protein homolog 3 {ECO:0000305}; AltName: Full=DRM1 homolog 3 {ECO:0000305};	A0A4D6KJV5_VIGUN SubName: Full=Dormancyauxin associated {ECO:0000313|EMBL:QCD77778.1};	--	--	--	--	--	--
12h1_transcript_23469	19.11	19.3	15.98	3.9	4.22	3.94	583	539	459	110	129	104	-2.26885	5.72835e-33	7.4825e-31	down	1904	K02492 glutamyl-tRNA reductase [EC:1.2.1.70] | (RefSeq) glutamyl-tRNA reductase 2, chloroplastic-like (A)	ko00860: Porphyrin metabolism; ko01100: Metabolic pathways; ko01110: Biosynthesis of secondary metabolites; ko01240: Biosynthesis of cofactors	PREDICTED: glutamyl-tRNA reductase 2, chloroplastic-like [Vigna angularis]	HEM12_CUCSA RecName: Full=Glutamyl-tRNA reductase 2, chloroplastic; Short=GluTR; EC=1.2.1.70; Flags: Precursor;	A0A4D6L723_VIGUN RecName: Full=Glutamyl-tRNA reductase {ECO:0000256|ARBA:ARBA00012970, ECO:0000256|RuleBase:RU000584}; EC=1.2.1.70 {ECO:0000256|ARBA:ARBA00012970, ECO:0000256|RuleBase:RU000584};	--	GO:0009507,chloroplast; GO:0008883,glutamyl-tRNA reductase activity; GO:0050661,NADP binding; GO:0015995,chlorophyll biosynthetic process; GO:0006782,protoporphyrinogen IX biosynthetic process; GO:0003674,molecular_function; GO:0003824,catalytic activity; GO:0016491,oxidoreductase activity; GO:0016620,oxidoreductase activity, acting on the aldehyde or oxo group of donors, NAD or NADP as acceptor;…	Shikimate / quinate 5-dehydrogenase	--	--	--
12h1_transcript_29603	207.93	421.75	445.2	0	0	0	3695	6867	7457	0	0	0	-15.0956	7.63765e-33	9.92135e-31	down	1220	K01673 carbonic anhydrase [EC:4.2.1.1] | (RefSeq) carbonic anhydrase, chloroplastic isoform X1 (A)	ko00910: Nitrogen metabolism; ko01100: Metabolic pathways	PREDICTED: carbonic anhydrase, chloroplastic isoform X1 [Vigna angularis]	CAHC_PEA RecName: Full=Carbonic anhydrase, chloroplastic; EC=4.2.1.1; AltName: Full=Carbonate dehydratase; Contains: RecName: Full=Carbonic anhydrase, 27 kDa isoform; Contains: RecName: Full=Carbonic anhydrase, 25 kDa isoform; Flags: Precursor;	A0A4D6M226_VIGUN RecName: Full=Carbonic anhydrase {ECO:0000256|ARBA:ARBA00012925, ECO:0000256|RuleBase:RU003956}; EC=4.2.1.1 {ECO:0000256|ARBA:ARBA00012925, ECO:0000256|RuleBase:RU003956}; AltName: Full=Carbonate dehydratase {ECO:0000256|RuleBase:RU003956};	Predicted carbonic anhydrase involved in protection against oxidative damage	GO:0009570,chloroplast stroma; GO:0004089,carbonate dehydratase activity; GO:0008270,zinc ion binding; GO:0015976,carbon utilization; GO:0003674,molecular_function; GO:0003824,catalytic activity; GO:0016829,lyase activity; GO:0016835,carbon-oxygen lyase activity; GO:0016836,hydro-lyase activity; GO:0005488,binding; GO:0043167,ion binding; GO:0043169,cation binding; GO:0046872,metal ion binding; G…	Carbonic anhydrase	--	--	--
12h1_transcript_30284	62.17	70.39	70.44	12.27	13.87	15.32	1046	1085	1117	191	234	224	-2.38865	7.8766e-33	1.01755e-30	down	1169	K01807 ribose 5-phosphate isomerase A [EC:5.3.1.6] | (RefSeq) probable ribose-5-phosphate isomerase 4, chloroplastic (A)	ko00030: Pentose phosphate pathway; ko00710: Carbon fixation in photosynthetic organisms; ko01100: Metabolic pathways; ko01110: Biosynthesis of secondary metabolites; ko01200: Carbon metabolism; ko01230: Biosynthesis of amino acids	probable ribose-5-phosphate isomerase 4, chloroplastic [Vigna radiata var. radiata]	RPI4_ARATH RecName: Full=Probable ribose-5-phosphate isomerase 4, chloroplastic; EC=5.3.1.6; AltName: Full=Phosphoriboisomerase 4; Flags: Precursor;	A0A4D6KJB8_VIGUN RecName: Full=Ribose-5-phosphate isomerase {ECO:0000256|ARBA:ARBA00011959}; EC=5.3.1.6 {ECO:0000256|ARBA:ARBA00011959};	Ribose 5-phosphate isomerase	GO:0009507,chloroplast; GO:0004751,ribose-5-phosphate isomerase activity; GO:0009052,pentose-phosphate shunt, non-oxidative branch; GO:0003674,molecular_function; GO:0003824,catalytic activity; GO:0016853,isomerase activity; GO:0016860,intramolecular oxidoreductase activity; GO:0016861,intramolecular oxidoreductase activity, interconverting aldoses and ketoses; GO:0006091,generation of precursor …	Ribose 5-phosphate isomerase A (phosphoriboisomerase A)	--	--	--
12h1_transcript_22068	45.77	34.33	43.71	14.13	16.79	14.16	1501	1031	1350	428	552	402	-1.54653	8.1279e-33	1.04428e-30	down	2027	K20456 oxysterol-binding protein 1 | (RefSeq) hypothetical protein (A)	--	protein DETOXIFICATION 46, chloroplastic [Vigna radiata var. radiata]	DTX46_ARATH RecName: Full=Protein DETOXIFICATION 46, chloroplastic {ECO:0000303|PubMed:11739388}; Short=AtDTX46 {ECO:0000303|PubMed:11739388}; AltName: Full=Multidrug and toxic compound extrusion protein 46 {ECO:0000305}; Short=MATE protein 46 {ECO:0000305}; AltName: Full=Protein EDS5 HOMOLOGUE {ECO:0000303|PubMed:26055508}; Flags: Precursor;	A0A4D6LJ93_VIGUN RecName: Full=Protein DETOXIFICATION {ECO:0000256|RuleBase:RU004914}; AltName: Full=Multidrug and toxic compound extrusion protein {ECO:0000256|RuleBase:RU004914};	Uncharacterized membrane protein, predicted efflux pump	GO:0009507,chloroplast; GO:0009941,chloroplast envelope; GO:0031969,chloroplast membrane; GO:0016021,integral component of membrane; GO:0015297,antiporter activity; GO:0042910,xenobiotic transmembrane transporter activity; GO:0003674,molecular_function; GO:0005215,transporter activity; GO:0015291,secondary active transmembrane transporter activity; GO:0022804,active transmembrane transporter acti…	MatE	--	--	--
12h1_transcript_20967	34.93	37.33	112.73	0.47	0.29	0.6	1211	1185	3681	15	10	18	-7.19124	8.83598e-33	1.12908e-30	down	2128	K15404 aldehyde decarbonylase [EC:4.1.99.5] | (RefSeq) very-long-chain aldehyde decarbonylase CER1 (A)	ko00073: Cutin, suberine and wax biosynthesis; ko01110: Biosynthesis of secondary metabolites	PREDICTED: protein ECERIFERUM 1 [Vigna angularis]	CER1_ARATH RecName: Full=Very-long-chain aldehyde decarbonylase CER1 {ECO:0000305}; EC=4.1.99.5 {ECO:0000269|PubMed:21386033, ECO:0000269|PubMed:22773744}; AltName: Full=Protein ECERIFERUM 1;	A0A0S3SVI7_PHAAN SubName: Full=Uncharacterized protein {ECO:0000313|EMBL:BAT96900.1};	--	GO:0005789,endoplasmic reticulum membrane; GO:0016021,integral component of membrane; GO:0016020,membrane; GO:1990465,aldehyde oxygenase (deformylating) activity; GO:0000254,C-4 methylsterol oxidase activity; GO:0005506,iron ion binding; GO:0009924,octadecanal decarbonylase activity; GO:0016491,oxidoreductase activity; GO:0043447,alkane biosynthetic process; GO:0042742,defense response to bacteri…	WAX2 C-terminal domain	--	--	--
12h1_transcript_20623	53.15	58.41	49.8	16.11	17.86	15.98	1827	1838	1612	511	615	475	-1.79336	1.03159e-32	1.31107e-30	down	2112	K01874 methionyl-tRNA synthetase [EC:6.1.1.10] | (RefSeq) methionine--tRNA ligase, chloroplastic/mitochondrial (A)	ko00450: Selenocompound metabolism; ko00970: Aminoacyl-tRNA biosynthesis; ko01100: Metabolic pathways	hypothetical protein VIGAN_08013200 [Vigna angularis var. angularis]	SYMM_ARATH RecName: Full=Methionine--tRNA ligase, chloroplastic/mitochondrial {ECO:0000305}; EC=6.1.1.10 {ECO:0000305}; AltName: Full=Methionyl-tRNA synthetase {ECO:0000305}; Short=AtcpMetRS {ECO:0000303|PubMed:9724821}; Short=MetRS {ECO:0000305}; AltName: Full=Protein OVULE ABORTION 1 {ECO:0000303|PubMed:16297076}; Flags: Precursor;	A0A4D6N649_VIGUN RecName: Full=Methionine--tRNA ligase {ECO:0000256|ARBA:ARBA00012838}; EC=6.1.1.10 {ECO:0000256|ARBA:ARBA00012838};	Methionyl-tRNA synthetase	GO:0009507,chloroplast; GO:0009570,chloroplast stroma; GO:0005739,mitochondrion; GO:0005524,ATP binding; GO:0004825,methionine-tRNA ligase activity; GO:0006431,methionyl-tRNA aminoacylation; GO:0048481,plant ovule development; GO:0000166,nucleotide binding; GO:0003674,molecular_function; GO:0005488,binding; GO:0017076,purine nucleotide binding; GO:0030554,adenyl nucleotide binding; GO:0032553,rib…	tRNA synthetases class I (M)	--	--	--
12h1_transcript_22070	0.82	1.21	0.9	12.23	16.43	12.81	26	36	27	371	541	364	3.75293	1.15041e-32	1.45422e-30	up	2032	K20562 biphenyl-4-hydroxylase | (RefSeq) hypothetical protein (A)	--	PREDICTED: cytochrome P450 CYP736A12-like isoform X1 [Vigna angularis]	C7150_PRUMU RecName: Full=Cytochrome P450 71AU50 {ECO:0000303|PubMed:25015725}; EC=1.14.-.- {ECO:0000305};	A0A4D6L8K5_VIGUN SubName: Full=Ferulate-5-hydroxylase {ECO:0000313|EMBL:QCD84744.1};	Cytochrome P450 CYP2 subfamily	GO:0016021,integral component of membrane; GO:0020037,heme binding; GO:0005506,iron ion binding; GO:0004497,monooxygenase activity; GO:0016705,oxidoreductase activity, acting on paired donors, with incorporation or reduction of molecular oxygen; GO:0003674,molecular_function; GO:0005488,binding; GO:0046906,tetrapyrrole binding; GO:0097159,organic cyclic compound binding; GO:1901363,heterocyclic c…	Cytochrome P450	--	--	--
12h1_transcript_23615	27.94	24.67	29.31	74.55	77.09	64.97	831	672	821	2048	2299	1674	1.3086	1.54286e-32	1.93988e-30	up	1863	K01369 legumain [EC:3.4.22.34] | (RefSeq) LOW QUALITY PROTEIN: vacuolar-processing enzyme-like (A)	--	PREDICTED: vacuolar-processing enzyme-like [Vigna angularis]	VPE_CITSI RecName: Full=Vacuolar-processing enzyme; Short=VPE; EC=3.4.22.-; Flags: Precursor;	A0A4D6NS00_VIGUN SubName: Full=Legumain {ECO:0000313|EMBL:QCE16416.1};	Asparaginyl peptidases	GO:0004197,cysteine-type endopeptidase activity; GO:0051603,proteolysis involved in cellular protein catabolic process; GO:0003674,molecular_function; GO:0003824,catalytic activity; GO:0004175,endopeptidase activity; GO:0008233,peptidase activity; GO:0008234,cysteine-type peptidase activity; GO:0016787,hydrolase activity; GO:0140096,catalytic activity, acting on a protein; GO:0006508,proteolysis;…	Peptidase C13 family	--	--	--
12h1_transcript_15950	9.9	9.2	9.67	22.8	24.71	22.48	422	359	388	897	1056	829	1.18935	1.92452e-32	2.40688e-30	up	2555	K18878 BHLH transcription factor Upa20 | (RefSeq) Upa20; transcription factor bHLH137-like (A)	ko04626: Plant-pathogen interaction	PREDICTED: transcription factor bHLH79-like [Vigna angularis]	BPE_ARATH RecName: Full=Transcription factor BPE; AltName: Full=Basic helix-loop-helix protein 31; Short=AtbHLH31; Short=bHLH 31; AltName: Full=Protein BIG PETAL; AltName: Full=Transcription factor EN 88; AltName: Full=bHLH transcription factor bHLH031;	A0A4D6KTV3_VIGUN SubName: Full=Phytochrome-interacting factor 3 {ECO:0000313|EMBL:QCD80912.1};	--	GO:0005634,nucleus; GO:0003677,DNA binding; GO:0003700,DNA-binding transcription factor activity; GO:0046983,protein dimerization activity; GO:0048446,petal morphogenesis; GO:0006355,regulation of transcription, DNA-templated; GO:0003674,molecular_function; GO:0003676,nucleic acid binding; GO:0005488,binding; GO:0097159,organic cyclic compound binding; GO:1901363,heterocyclic compound binding; GO…	Helix-loop-helix DNA-binding domain	bHLH	TF	bHLH
12h1_transcript_23648	33.14	33.57	34.61	142.36	135.58	106.45	1005	932	988	3988	4123	2797	1.82397	2.9719e-32	3.69711e-30	up	1895	K00140 malonate-semialdehyde dehydrogenase (acetylating) / methylmalonate-semialdehyde dehydrogenase [EC:1.2.1.18 1.2.1.27] | (RefSeq) methylmalonate-semialdehyde dehydrogenase [acylating], mitochondrial (A)	ko00280: Valine, leucine and isoleucine degradation; ko00410: beta-Alanine metabolism; ko00562: Inositol phosphate metabolism; ko00640: Propanoate metabolism; ko01100: Metabolic pathways; ko01200: Carbon metabolism	methylmalonate-semialdehyde dehydrogenase [acylating]	MMSA_ARATH RecName: Full=Methylmalonate-semialdehyde dehydrogenase [acylating], mitochondrial; Short=MM-ALDH; Short=MMSDH; Short=Malonate-semialdehyde dehydrogenase [acylating]; EC=1.2.1.27; AltName: Full=Aldehyde dehydrogenase family 6 member B2; Flags: Precursor;	A0A4D6L708_VIGUN RecName: Full=Methylmalonate-semialdehyde dehydrogenase (CoA acylating) {ECO:0000256|ARBA:ARBA00013048}; EC=1.2.1.27 {ECO:0000256|ARBA:ARBA00013048};	Methylmalonate semialdehyde dehydrogenase	GO:0005829,cytosol; GO:0005739,mitochondrion; GO:0005507,copper ion binding; GO:0018478,malonate-semialdehyde dehydrogenase (acetylating) activity; GO:0004491,methylmalonate-semialdehyde dehydrogenase (acylating) activity; GO:0006979,response to oxidative stress; GO:0006210,thymine catabolic process; GO:0006574,valine catabolic process; GO:0003674,molecular_function; GO:0005488,binding; GO:004316…	Aldehyde dehydrogenase family	--	--	--
12h1_transcript_29326	40.72	31.54	37.45	11.02	13.08	12.45	795	564	689	199	256	211	-1.67254	3.06806e-32	3.79664e-30	down	1314	K00852 ribokinase [EC:2.7.1.15] | (RefSeq) uncharacterized protein LOC114185165 (A)	ko00030: Pentose phosphate pathway; ko01100: Metabolic pathways	hypothetical protein LR48_Vigan05g028500 [Vigna angularis]	RBSK_ARATH RecName: Full=Ribokinase {ECO:0000255|HAMAP-Rule:MF_03215}; Short=AtRBSK {ECO:0000303|PubMed:27601466}; Short=RK {ECO:0000255|HAMAP-Rule:MF_03215}; EC=2.7.1.15 {ECO:0000255|HAMAP-Rule:MF_03215, ECO:0000269|PubMed:27601466}; Flags: Precursor;	A0A4D6NEL3_VIGUN RecName: Full=Ribokinase {ECO:0000256|ARBA:ARBA00016943, ECO:0000256|HAMAP-Rule:MF_03215}; Short=RK {ECO:0000256|HAMAP-Rule:MF_03215}; EC=2.7.1.15 {ECO:0000256|ARBA:ARBA00012035, ECO:0000256|HAMAP-Rule:MF_03215};	Ribokinase	GO:0009507,chloroplast; GO:0042644,chloroplast nucleoid; GO:0009570,chloroplast stroma; GO:0005634,nucleus; GO:0042646,plastid nucleoid; GO:0005524,ATP binding; GO:0046872,metal ion binding; GO:0004747,ribokinase activity; GO:0019303,D-ribose catabolic process; GO:0009116,nucleoside metabolic process; GO:0000166,nucleotide binding; GO:0003674,molecular_function; GO:0005488,binding; GO:0017076,pur…	pfkB family carbohydrate kinase	--	--	--
12h1_transcript_31680	105.52	105.75	71.76	9.53	5.32	5.77	1156	1062	742	96	58	55	-3.87624	3.85161e-32	4.74131e-30	down	854	--	--	PREDICTED: photosynthetic NDH subunit of subcomplex B 5, chloroplastic [Vigna angularis]	PNSB5_ARATH RecName: Full=Photosynthetic NDH subunit of subcomplex B 5, chloroplastic {ECO:0000303|PubMed:21785130}; Short=Protein PnsB5 {ECO:0000303|PubMed:21785130}; AltName: Full=NAD(P)H dehydrogenase 18 {ECO:0000312|EMBL:AED95005.1}; Flags: Precursor;	A0A4D6MWB2_VIGUN SubName: Full=Uncharacterized protein {ECO:0000313|EMBL:QCE05014.1};	--	GO:0009507,chloroplast; GO:0031969,chloroplast membrane; GO:0009535,chloroplast thylakoid membrane; GO:0016021,integral component of membrane; GO:0009536,plastid; GO:0006979,response to oxidative stress; GO:0006950,response to stress; GO:0008150,biological_process; GO:0050896,response to stimulus; GO:0005575,cellular_component; GO:0005622,intracellular anatomical structure; GO:0005737,cytoplasm; …	--	--	--	--
12h1_transcript_24909	28.54	21.5	25.31	135.44	100.85	120.83	803	554	671	3523	2847	2948	2.16541	4.34727e-32	5.3236e-30	up	1778	K20562 biphenyl-4-hydroxylase | (RefSeq) cytochrome P450 CYP736A12-like (A)	--	cytochrome P450 CYP736A12 [Vigna radiata var. radiata]	C7150_PRUMU RecName: Full=Cytochrome P450 71AU50 {ECO:0000303|PubMed:25015725}; EC=1.14.-.- {ECO:0000305};	A0A1S3VRJ4_VIGRR SubName: Full=cytochrome P450 CYP736A12 {ECO:0000313|RefSeq:XP_014520684.1};	Cytochrome P450 CYP2 subfamily	GO:0016021,integral component of membrane; GO:0020037,heme binding; GO:0005506,iron ion binding; GO:0004497,monooxygenase activity; GO:0016705,oxidoreductase activity, acting on paired donors, with incorporation or reduction of molecular oxygen; GO:0003674,molecular_function; GO:0005488,binding; GO:0046906,tetrapyrrole binding; GO:0097159,organic cyclic compound binding; GO:1901363,heterocyclic c…	Cytochrome P450	--	--	--
12h1_transcript_30418	68.5	80.32	56.06	8.36	10.52	10.64	1118	1201	862	126	172	151	-2.89421	4.58638e-32	5.58731e-30	down	1142	K13126 polyadenylate-binding protein | (RefSeq) 30S ribosomal protein 2, chloroplastic (A)	ko03015: mRNA surveillance pathway; ko03018: RNA degradation	PREDICTED: 30S ribosomal protein 2, chloroplastic [Vigna angularis]	RRP2_SPIOL RecName: Full=30S ribosomal protein 2, chloroplastic {ECO:0000303|PubMed:10874039}; AltName: Full=Chloroplastic small ribosomal subunit protein cS22 {ECO:0000303|PubMed:28007896}; AltName: Full=Plastid-specific 30S ribosomal protein 2; Short=PSRP-2; Flags: Precursor;	A0A4D6M6P0_VIGUN SubName: Full=Nucleolin {ECO:0000313|EMBL:QCD95836.1};	FOG: RRM domain	GO:0009507,chloroplast; GO:0005840,ribosome; GO:0019843,rRNA binding; GO:0003674,molecular_function; GO:0003676,nucleic acid binding; GO:0003723,RNA binding; GO:0005488,binding; GO:0097159,organic cyclic compound binding; GO:1901363,heterocyclic compound binding; GO:0005575,cellular_component; GO:0005622,intracellular anatomical structure; GO:0005737,cytoplasm; GO:0009536,plastid; GO:0043226,orga…	RNA recognition motif. (a.k.a. RRM, RBD, or RNP domain)	--	--	--
12h1_transcript_27064	52.31	60.7	49.08	269.52	243.65	230.58	1291	1372	1141	6147	6029	4934	2.09792	5.39456e-32	6.53799e-30	up	1591	K00232 acyl-CoA oxidase [EC:1.3.3.6] | (RefSeq) acyl-coenzyme A oxidase 4, peroxisomal-like isoform X1 (A)	ko00071: Fatty acid degradation; ko00410: beta-Alanine metabolism; ko00592: alpha-Linolenic acid metabolism; ko00640: Propanoate metabolism; ko01040: Biosynthesis of unsaturated fatty acids; ko01100: Metabolic pathways; ko01110: Biosynthesis of secondary metabolites; ko01200: Carbon metabolism; ko01212: Fatty acid metabolism; ko04146: Peroxisome	acyl-coenzyme A oxidase 4, peroxisomal isoform X2 [Vigna radiata var. radiata]	ACOX4_ARATH RecName: Full=Acyl-coenzyme A oxidase 4, peroxisomal {ECO:0000305}; Short=AOX 4 {ECO:0000305}; EC=1.3.3.6 {ECO:0000269|PubMed:10212254}; AltName: Full=G6p {ECO:0000312|EMBL:AAB18129.1}; AltName: Full=Short-chain acyl-CoA oxidase {ECO:0000303|PubMed:10212254}; Short=AtCX4 {ECO:0000303|PubMed:12682048}; Short=AtG6 {ECO:0000312|EMBL:AAB18129.1}; Short=SAOX {ECO:0000305};	A0A4D6MSG5_VIGUN SubName: Full=Acyl-CoA oxidase {ECO:0000313|EMBL:QCE03562.1};	Glutaryl-CoA dehydrogenase	GO:0005829,cytosol; GO:0009514,glyoxysome; GO:0005777,peroxisome; GO:0003995,acyl-CoA dehydrogenase activity; GO:0003997,acyl-CoA oxidase activity; GO:0050660,flavin adenine dinucleotide binding; GO:0009793,embryo development ending in seed dormancy; GO:0006635,fatty acid beta-oxidation; GO:0046459,short-chain fatty acid metabolic process; GO:0003674,molecular_function; GO:0003824,catalytic activ…	Acyl-CoA dehydrogenase, N-terminal domain	--	--	--
12h1_transcript_31870	14.39	14.11	18.09	172.78	172.13	101.6	135	121	160	1511	1625	836	3.16683	6.31123e-32	7.60972e-30	up	771	K00521 ferric-chelate reductase [EC:1.16.1.7] | (RefSeq) ferric reduction oxidase 7, chloroplastic-like (A)	--	PREDICTED: NAC transcription factor 29-like [Vigna angularis]	NAC47_ARATH RecName: Full=NAC transcription factor 47 {ECO:0000305}; AltName: Full=NAC domain-containing protein 47 {ECO:0000305}; Short=ANAC047 {ECO:0000305}; AltName: Full=Protein SPEEDY HYPONASTIC GROWTH {ECO:0000303|PubMed:24363315};	A0A0L9U6U3_PHAAN RecName: Full=NAC domain-containing protein {ECO:0000259|PROSITE:PS51005};	--	GO:0005634,nucleus; GO:0003700,DNA-binding transcription factor activity; GO:0000976,transcription regulatory region sequence-specific DNA binding; GO:0009793,embryo development ending in seed dormancy; GO:0010365,positive regulation of ethylene biosynthetic process; GO:0009413,response to flooding; GO:0003674,molecular_function; GO:0140110,transcription regulator activity; GO:0001067,regulatory …	No apical meristem (NAM) protein	NAC	TF	NAC
12h1_transcript_20556	23.04	18.41	19.44	4.26	4.71	2.83	809	592	643	138	166	86	-2.46011	6.69242e-32	8.02817e-30	down	2152	K18081 myotubularin-related protein 1/2 [EC:3.1.3.64 3.1.3.95] | (RefSeq) phosphatidylinositol-3-phosphatase myotubularin-2-like (A)	ko00562: Inositol phosphate metabolism; ko01100: Metabolic pathways; ko04070: Phosphatidylinositol signaling system	uncharacterized protein LOC106770948 [Vigna radiata var. radiata]	PSI1_ARATH RecName: Full=Protein PSK SIMULATOR 1 {ECO:0000303|PubMed:25062973}; Short=AtPSI1 {ECO:0000303|PubMed:25062973};	A0A4D6MWT5_VIGUN SubName: Full=Uncharacterized protein {ECO:0000313|EMBL:QCE05903.1};	--	GO:0005634,nucleus; GO:0005886,plasma membrane; GO:0007275,multicellular organism development; GO:0045927,positive regulation of growth; GO:0006109,regulation of carbohydrate metabolic process; GO:0043434,response to peptide hormone; GO:0008150,biological_process; GO:0032501,multicellular organismal process; GO:0032502,developmental process; GO:0048856,anatomical structure development; GO:0040007…	Protein of unknown function (DUF668)	--	--	--
12h1_transcript_21452	24.14	14.82	15.14	2.4	1.85	1.9	806	453	476	74	62	55	-3.21098	7.11259e-32	8.48889e-30	down	2059	K10529 fatty acid alpha-dioxygenase [EC:1.13.11.92] | (RefSeq) alpha-dioxygenase 1-like isoform X1 (A)	ko00592: alpha-Linolenic acid metabolism; ko01110: Biosynthesis of secondary metabolites	alpha-dioxygenase 1-like [Vigna radiata var. radiata]	DOX1_ARATH RecName: Full=Alpha-dioxygenase 1; Short=Alpha DOX1; EC=1.14.99.-; AltName: Full=Fatty acid dioxygenase AlphaDOX1; AltName: Full=Pathogen-induced oxygenase; AltName: Full=Plant alpha dioxygenase 1; Flags: Precursor;	A0A4D6M2Z5_VIGUN SubName: Full=Alpha-dioxygenase {ECO:0000313|EMBL:QCD94911.1};	Peroxidase/oxygenase	GO:0012511,monolayer-surrounded lipid storage body; GO:0020037,heme binding; GO:0046872,metal ion binding; GO:0016702,oxidoreductase activity, acting on single donors with incorporation of molecular oxygen, incorporation of two atoms of oxygen; GO:0004601,peroxidase activity; GO:1902609,(R)-2-hydroxy-alpha-linolenic acid biosynthetic process; GO:0008219,cell death; GO:0071732,cellular response to…	--	--	--	--
12h1_transcript_26735	303.18	286.4	260.25	46.3	38.09	56.7	7622	6595	6164	1075	960	1236	-2.67322	8.41344e-32	9.99075e-30	down	1616	K22390 acid phosphatase type 7 | (RefSeq) bifunctional purple acid phosphatase 26-like (A)	--	bifunctional purple acid phosphatase 26 [Vigna radiata var. radiata]	PPA26_ARATH RecName: Full=Bifunctional purple acid phosphatase 26; Includes: RecName: Full=Acid phosphatase; EC=3.1.3.2; Includes: RecName: Full=Peroxidase; EC=1.11.1.7; Flags: Precursor;	A0A4D6KW43_VIGUN RecName: Full=Purple acid phosphatase {ECO:0000256|RuleBase:RU361203}; EC=3.1.3.2 {ECO:0000256|RuleBase:RU361203};	Purple acid phosphatase	GO:0005829,cytosol; GO:0009536,plastid; GO:0099503,secretory vesicle; GO:0005773,vacuole; GO:0003993,acid phosphatase activity; GO:0046872,metal ion binding; GO:0004601,peroxidase activity; GO:0042744,hydrogen peroxide catabolic process; GO:0055062,phosphate ion homeostasis; GO:0051174,regulation of phosphorus metabolic process; GO:0003674,molecular_function; GO:0003824,catalytic activity; GO:001…	Purple acid Phosphatase, N-terminal domain	--	--	--
12h1_transcript_27514	111.6	58.16	99.07	8.81	6.06	9	2646	1263	2213	193	144	185	-3.55902	9.99972e-32	1.18147e-29	down	1539	K18878 BHLH transcription factor Upa20 | (RefSeq) transcription factor bHLH137-like (A)	ko04626: Plant-pathogen interaction	PREDICTED: transcription factor bHLH63 [Vigna angularis]	BH063_ARATH RecName: Full=Transcription factor bHLH63; AltName: Full=Basic helix-loop-helix protein 63; Short=AtbHLH63; Short=bHLH 63; AltName: Full=Protein CRYPTOCHROME INTERACTING BASIC-HELIX-LOOP-HELIX 1; AltName: Full=Transcription factor EN 84; AltName: Full=bHLH transcription factor bHLH063;	A0A4D6NTM5_VIGUN SubName: Full=Phytochrome-interacting factor 3 {ECO:0000313|EMBL:QCE16818.1};	--	GO:0005634,nucleus; GO:0003677,DNA binding; GO:0003700,DNA-binding transcription factor activity; GO:0046983,protein dimerization activity; GO:0009908,flower development; GO:0045824,negative regulation of innate immune response; GO:0009911,positive regulation of flower development; GO:0009637,response to blue light; GO:0006351,transcription, DNA-templated; GO:0003674,molecular_function; GO:000367…	Helix-loop-helix DNA-binding domain	bHLH	TF	bHLH
12h1_transcript_22408	55.89	39.65	56.88	14.58	15.58	12.84	1764	1146	1691	425	493	351	-1.91369	1.34381e-31	1.57978e-29	down	1961	K01177 beta-amylase [EC:3.2.1.2] | (RefSeq) LOW QUALITY PROTEIN: beta-amylase 3, chloroplastic-like (A)	ko00500: Starch and sucrose metabolism; ko01100: Metabolic pathways; ko01110: Biosynthesis of secondary metabolites	PREDICTED: beta-amylase 3, chloroplastic-like [Vigna angularis]	BAM3_ARATH RecName: Full=Beta-amylase 3, chloroplastic; EC=3.2.1.2; AltName: Full=1,4-alpha-D-glucan maltohydrolase; AltName: Full=Beta-amylase 8; AltName: Full=Chloroplast beta-amylase; Short=CT-BMY; Flags: Precursor;	A0A4D6LSQ4_VIGUN RecName: Full=Beta-amylase {ECO:0000256|RuleBase:RU000509}; EC=3.2.1.2 {ECO:0000256|RuleBase:RU000509};	--	GO:0009570,chloroplast stroma; GO:0005829,cytosol; GO:0102229,amylopectin maltohydrolase activity; GO:0016161,beta-amylase activity; GO:0000024,maltose biosynthetic process; GO:0009409,response to cold; GO:0005983,starch catabolic process; GO:0003674,molecular_function; GO:0003824,catalytic activity; GO:0004553,hydrolase activity, hydrolyzing O-glycosyl compounds; GO:0016787,hydrolase activity; G…	Glycosyl hydrolase family 14	--	--	--
12h1_transcript_31065	147.06	118.9	137.71	475.72	397.99	400.36	2064	1529	1822	6184	5600	4891	1.57438	1.43675e-31	1.68064e-29	up	1019	--	--	PREDICTED: zinc finger protein ZAT10-like [Vigna angularis]	ZAT6_ARATH RecName: Full=Zinc finger protein ZAT6; AltName: Full=COLD INDUCED ZINC FINGER PROTEIN 2;	A0A4D6MC69_VIGUN SubName: Full=Uncharacterized protein {ECO:0000313|EMBL:QCD99022.1};	FOG: Zn-finger	GO:0005634,nucleus; GO:0003700,DNA-binding transcription factor activity; GO:0046872,metal ion binding; GO:0000978,RNA polymerase II cis-regulatory region sequence-specific DNA binding; GO:0000976,transcription regulatory region sequence-specific DNA binding; GO:0071456,cellular response to hypoxia; GO:0055062,phosphate ion homeostasis; GO:2000280,regulation of root development; GO:0003674,molecu…	C2H2-type zinc finger	C2H2	TF	C2H2
12h1_transcript_5385	12.1	13.3	13.21	2.13	1.83	2.49	776	781	798	126	118	138	-2.6779	1.51148e-31	1.7593e-29	down	3712	K02184 formin 2 | (RefSeq) uncharacterized protein LOC112294431 (A)	--	formin-like protein 1 [Vigna radiata var. radiata]	FH1_ARATH RecName: Full=Formin-like protein 1; Short=AtFH1; Short=AtFORMIN-8; Flags: Precursor;	A0A4D6MM07_VIGUN RecName: Full=Formin-like protein {ECO:0000256|RuleBase:RU361260};	Rho GTPase effector BNI1 and related formins	GO:0005618,cell wall; GO:0016021,integral component of membrane; GO:0016020,membrane; GO:0005886,plasma membrane; GO:0003779,actin binding; GO:0051015,actin filament binding; GO:0030036,actin cytoskeleton organization; GO:0045010,actin nucleation; GO:0051016,barbed-end actin filament capping; GO:0003674,molecular_function; GO:0005488,binding; GO:0005515,protein binding; GO:0008092,cytoskeletal pr…	Formin Homology 2 Domain	--	--	--
12h1_transcript_23276	0	0	0.18	25.62	37.36	21.12	0	0	5	730	1157	565	8.84216	1.66181e-31	1.92476e-29	up	1925	K10666 E3 ubiquitin-protein ligase RNF5 [EC:2.3.2.27] | (RefSeq) E3 ubiquitin-protein ligase RMA1H1-like (A)	ko04141: Protein processing in endoplasmic reticulum	PREDICTED: E3 ubiquitin-protein ligase RMA1H1-like [Vigna angularis]	RMA1_CAPAN RecName: Full=E3 ubiquitin-protein ligase RMA1H1; EC=2.3.2.27; AltName: Full=Protein RING membrane-anchor 1 homolog 1; AltName: Full=RING-type E3 ubiquitin transferase RMA1H1 {ECO:0000305};	A0A4D6KK39_VIGUN SubName: Full=E3 ubiquitin-protein ligase {ECO:0000313|EMBL:QCD76753.1};	Predicted E3 ubiquitin ligase	GO:0005789,endoplasmic reticulum membrane; GO:0016021,integral component of membrane; GO:0046872,metal ion binding; GO:0004842,ubiquitin-protein transferase activity; GO:0043161,proteasome-mediated ubiquitin-dependent protein catabolic process; GO:0016567,protein ubiquitination; GO:0009409,response to cold; GO:0009723,response to ethylene; GO:0006970,response to osmotic stress; GO:0009414,respons…	zinc finger of C3HC4-type, RING	--	--	--
12h1_transcript_22250	39.16	28.32	34	6.18	8.35	4.87	1276	845	1043	185	272	137	-2.48433	1.69746e-31	1.9564e-29	down	2016	K12125 protein EARLY FLOWERING 3 | (RefSeq) protein EARLY FLOWERING 3-like isoform X1 (A)	ko04712: Circadian rhythm - plant	protein EARLY FLOWERING 3 [Vigna radiata var. radiata]	HD3B_ORYSJ RecName: Full=Protein HEADING DATE 3B; AltName: Full=ELF3-like protein 1 {ECO:0000303|PubMed:22422935}; Short=OsELF3-1 {ECO:0000303|PubMed:22422935}; AltName: Full=OsELF3 {ECO:0000303|PubMed:22888152}; AltName: Full=Protein HEADING DATE 17 {ECO:0000303|PubMed:22399582};	A0A4D6NRF0_VIGUN SubName: Full=Protein EARLY FLOWERING 3 {ECO:0000313|EMBL:QCE16423.1};	--	GO:0005634,nucleus; GO:0009908,flower development; GO:0048578,positive regulation of long-day photoperiodism, flowering; GO:0048576,positive regulation of short-day photoperiodism, flowering; GO:0000003,reproduction; GO:0003006,developmental process involved in reproduction; GO:0007275,multicellular organism development; GO:0008150,biological_process; GO:0009791,post-embryonic development; GO:002…	--	--	--	--
12h1_transcript_18442	38.1	33.15	26.11	6.74	4.91	5.14	1462	1165	944	238	188	170	-2.62919	1.89048e-31	2.16824e-29	down	2328	K01872 alanyl-tRNA synthetase [EC:6.1.1.7] | (RefSeq) hypothetical protein (A)	ko00970: Aminoacyl-tRNA biosynthesis	hypothetical protein LR48_Vigan02g132900 [Vigna angularis]	SIGF_ARATH RecName: Full=RNA polymerase sigma factor sigF, chloroplastic; Short=Sigma factor F; Short=Sigma-F; AltName: Full=Protein SINGLET OXYGEN-LINKED DEATH ACTIVATOR 8; AltName: Full=RNA polymerase sigma factor sig6; Short=Atsig6; Short=Sigma factor 6; Flags: Precursor;	A0A0L9TYB3_PHAAN RecName: Full=RNA polymerase sigma factor {ECO:0000256|PIRNR:PIRNR000767};	--	GO:0009507,chloroplast; GO:0009536,plastid; GO:0003677,DNA binding; GO:0016987,sigma factor activity; GO:0071483,cellular response to blue light; GO:0071482,cellular response to light stimulus; GO:0006352,DNA-templated transcription, initiation; GO:0045893,positive regulation of transcription, DNA-templated; GO:0090351,seedling development; GO:0003674,molecular_function; GO:0003676,nucleic acid b…	Sigma-70 region 3	--	--	--
12h1_transcript_26283	32.19	34.27	33.93	102.73	104.14	103.51	847	826	841	2498	2747	2361	1.53216	2.03865e-31	2.32683e-29	up	1679	K20562 biphenyl-4-hydroxylase | (RefSeq) cytochrome P450 CYP736A12-like (A)	--	hypothetical protein VIGAN_11240300 [Vigna angularis var. angularis]	C7A12_PANGI RecName: Full=Cytochrome P450 CYP736A12; EC=1.14.-.-;	A0A4D6LUW4_VIGUN SubName: Full=Ferulate-5-hydroxylase {ECO:0000313|EMBL:QCD92148.1};	Cytochrome P450 CYP2 subfamily	GO:0016021,integral component of membrane; GO:0020037,heme binding; GO:0005506,iron ion binding; GO:0004497,monooxygenase activity; GO:0016705,oxidoreductase activity, acting on paired donors, with incorporation or reduction of molecular oxygen; GO:0003674,molecular_function; GO:0005488,binding; GO:0046906,tetrapyrrole binding; GO:0097159,organic cyclic compound binding; GO:1901363,heterocyclic c…	Cytochrome P450	--	--	--
12h1_transcript_30503	67.06	48.48	53.62	165.98	202.39	154.12	1078	714	812	2470	3263	2154	1.54067	2.31863e-31	2.6336e-29	up	1129	--	--	PREDICTED: dormancy-associated protein homolog 3-like isoform X1 [Vigna angularis]	DRMH3_ARATH RecName: Full=Dormancy-associated protein homolog 3 {ECO:0000305}; AltName: Full=DRM1 homolog 3 {ECO:0000305};	A0A1S3VJ43_VIGRR SubName: Full=dormancy-associated protein homolog 3 isoform X1 {ECO:0000313|RefSeq:XP_014518373.2};	--	--	--	--	--	--
12h1_transcript_27461	15.86	12.65	14.23	52.24	49.68	58.6	356	260	301	1084	1118	1141	1.82652	5.12751e-31	5.79606e-29	up	1471	K19033 30S ribosomal protein S31 | (RefSeq) glycosyltransferase family 64 protein C4-like isoform X1 (A)	--	glycosyltransferase family 64 protein C4 [Vigna radiata var. radiata]	GMT1_ARATH RecName: Full=Glycosylinositol phosphorylceramide mannosyl transferase 1 {ECO:0000303|PubMed:27895225}; Short=GIPC mannosyl-transferase 1 {ECO:0000303|PubMed:27895225}; EC=2.4.1.- {ECO:0000269|PubMed:27895225}; AltName: Full=Glycosyltransferase family 64 protein C4 {ECO:0000303|PubMed:24905498}; Short=GT64 C4 {ECO:0000303|PubMed:24905498}; AltName: Full=Protein ECTOPICALLY PARTING CELL…	A0A4D6MNF4_VIGUN SubName: Full=Glucuronyl/N-acetylglucosaminyl transferase EXT2 {ECO:0000313|EMBL:QCE01315.1};	Acetylglucosaminyltransferase EXT2/exostosin 2	GO:0005768,endosome; GO:0005794,Golgi apparatus; GO:0000139,Golgi membrane; GO:0016021,integral component of membrane; GO:0005802,trans-Golgi network; GO:0046872,metal ion binding; GO:0016757,transferase activity, transferring glycosyl groups; GO:0035251,UDP-glucosyltransferase activity; GO:0009738,abscisic acid-activated signaling pathway; GO:0008219,cell death; GO:0098609,cell-cell adhesion; GO…	Glycosyl transferase family 64 domain	--	--	--
12h1_transcript_31000	233.15	192.81	224.6	81.01	93.72	66.98	3372	2555	3062	1085	1359	843	-1.521	5.91179e-31	6.62693e-29	down	1042	K00799 glutathione S-transferase [EC:2.5.1.18] | (RefSeq) glutathione S-transferase-like (A)	ko00480: Glutathione metabolism; ko01100: Metabolic pathways	glutathione S-transferase [Vigna radiata var. radiata]	GSTF8_ARATH RecName: Full=Glutathione S-transferase F8, chloroplastic; Short=AtGSTF8; EC=2.5.1.18; AltName: Full=AtGSTF5; AltName: Full=GST class-phi member 8; AltName: Full=Glutathione S-transferase 6; Flags: Precursor;	A0A4D6MCN6_VIGUN RecName: Full=Glutathione transferase {ECO:0000256|ARBA:ARBA00012452}; EC=2.5.1.18 {ECO:0000256|ARBA:ARBA00012452};	Glutathione S-transferase	GO:0009507,chloroplast; GO:0009941,chloroplast envelope; GO:0009570,chloroplast stroma; GO:0005737,cytoplasm; GO:0005829,cytosol; GO:0005634,nucleus; GO:0010319,stromule; GO:0009579,thylakoid; GO:0005774,vacuolar membrane; GO:0043295,glutathione binding; GO:0004364,glutathione transferase activity; GO:0004601,peroxidase activity; GO:0071456,cellular response to hypoxia; GO:0006952,defense respons…	Glutathione S-transferase, N-terminal domain	--	--	--
12h1_transcript_29564	50.61	56.09	56.1	15.41	16.05	15.71	991	1006	1035	279	315	267	-1.88583	5.91891e-31	6.62693e-29	down	1317	K24194 boron transporter | (RefSeq) uncharacterized protein LOC4326215 (A)	--	PREDICTED: 26S proteasome non-ATPase regulatory subunit 10-like [Vigna angularis]	VPY_PETHY RecName: Full=Protein VAPYRIN {ECO:0000303|PubMed:20804456}; Short=PhVpy {ECO:0000303|PubMed:20804456}; AltName: Full=Protein PENETRATION AND ARBUSCULE MORPHOGENESIS 1 {ECO:0000303|PubMed:17573800};	A0A4D6ML01_VIGUN SubName: Full=Ankyrin repeat and SOCS box protein 3 {ECO:0000313|EMBL:QCE01361.1};	Ankyrin repeat protein	GO:0005829,cytosol; GO:0005634,nucleus; GO:0005886,plasma membrane; GO:0036377,arbuscular mycorrhizal association; GO:0010035,response to inorganic substance; GO:0009610,response to symbiotic fungus; GO:0008150,biological_process; GO:0044403,biological process involved in symbiotic interaction; GO:0044419,biological process involved in interspecies interaction between organisms; GO:0042221,respon…	Ankyrin repeats (3 copies)	--	--	--
12h1_transcript_2523	13.86	17.83	23.55	1.9	1.54	1.83	1026	1208	1641	130	114	117	-3.49505	6.16989e-31	6.87518e-29	down	4242	--	--	--	--	A0A4D6KSB7_VIGUN SubName: Full=Uncharacterized protein {ECO:0000313|EMBL:QCD76734.1};	--	--	--	--	--	--
12h1_transcript_16532	10.07	7.15	7.72	0.92	1.29	0.8	420	273	303	35	53	29	-3.14916	6.6498e-31	7.375e-29	down	2509	K20884 riboflavin kinase / FMN hydrolase [EC:2.7.1.26 3.1.3.102] | (RefSeq) hypothetical protein (A)	ko00740: Riboflavin metabolism; ko01100: Metabolic pathways; ko01110: Biosynthesis of secondary metabolites; ko01240: Biosynthesis of cofactors	PREDICTED: haloacid dehalogenase-like hydrolase domain-containing protein At3g48420 [Vigna angularis]	CBBY_ARATH RecName: Full=CBBY-like protein {ECO:0000303|PubMed:27246049}; Short=AtCbby {ECO:0000303|PubMed:27246049}; EC=3.1.3.- {ECO:0000269|PubMed:27246049}; Flags: Precursor;	A0A4D6NQI7_VIGUN SubName: Full=Beta-phosphoglucomutase {ECO:0000313|EMBL:QCE14934.1};	Predicted haloacid-halidohydrolase and related hydrolases	GO:0009507,chloroplast; GO:0009941,chloroplast envelope; GO:0009570,chloroplast stroma; GO:0005829,cytosol; GO:0016787,hydrolase activity; GO:0046872,metal ion binding; GO:0003674,molecular_function; GO:0003824,catalytic activity; GO:0005488,binding; GO:0043167,ion binding; GO:0043169,cation binding; GO:0005575,cellular_component; GO:0005622,intracellular anatomical structure; GO:0005737,cytoplas…	Haloacid dehalogenase-like hydrolase	--	--	--
12h1_transcript_24165	23.26	13.89	19.81	89.72	95.15	105.1	686	375	550	2444	2814	2685	2.27338	9.32591e-31	1.02944e-28	up	1850	--	--	PREDICTED: uncharacterized protein LOC108325102 [Vigna angularis]	TAUE4_ARATH RecName: Full=Sulfite exporter TauE/SafE family protein 4 {ECO:0000312|EMBL:AEC09275.1};	A0A4D6N1H8_VIGUN SubName: Full=Transmembrane protein TauE-like {ECO:0000313|EMBL:QCE05887.1};	--	GO:0031464,Cul4A-RING E3 ubiquitin ligase complex; GO:0016021,integral component of membrane; GO:0016567,protein ubiquitination; GO:0006464,cellular protein modification process; GO:0006807,nitrogen compound metabolic process; GO:0008150,biological_process; GO:0008152,metabolic process; GO:0009987,cellular process; GO:0019538,protein metabolic process; GO:0032446,protein modification by small pro…	Sulfite exporter TauE/SafE	--	--	--
12h1_transcript_22911	42.03	46.82	39.85	201.78	171.33	174.67	1306	1332	1166	5792	5339	4702	1.9925	1.19071e-30	1.30822e-28	up	1935	K03327 multidrug resistance protein, MATE family | (RefSeq) protein DETOXIFICATION 40 (A)	--	PREDICTED: protein DETOXIFICATION 40-like [Vigna angularis]	DTX40_ARATH RecName: Full=Protein DETOXIFICATION 40 {ECO:0000303|PubMed:11739388}; Short=AtDTX40 {ECO:0000303|PubMed:11739388}; AltName: Full=Multidrug and toxic compound extrusion protein 40 {ECO:0000305}; Short=MATE protein 40 {ECO:0000305};	A0A4D6LGZ2_VIGUN RecName: Full=Protein DETOXIFICATION {ECO:0000256|RuleBase:RU004914}; AltName: Full=Multidrug and toxic compound extrusion protein {ECO:0000256|RuleBase:RU004914};	Uncharacterized membrane protein, predicted efflux pump	GO:0016021,integral component of membrane; GO:0016020,membrane; GO:0005774,vacuolar membrane; GO:0005773,vacuole; GO:0015297,antiporter activity; GO:0022857,transmembrane transporter activity; GO:0042910,xenobiotic transmembrane transporter activity; GO:0003674,molecular_function; GO:0005215,transporter activity; GO:0015291,secondary active transmembrane transporter activity; GO:0022804,active tr…	MatE	--	--	--
12h1_transcript_18861	14.19	16.93	15.45	1.66	1.63	2.22	538	588	552	58	62	73	-3.17929	1.42148e-30	1.55451e-28	down	2303	K08193 MFS transporter, ACS family, solute carrier family 17 (sodium-dependent inorganic phosphate cotransporter), other | (RefSeq) ascorbate transporter, chloroplastic-like (A)	--	PREDICTED: ascorbate transporter, chloroplastic-like [Vigna angularis]	ANTR2_ARATH RecName: Full=Ascorbate transporter, chloroplastic {ECO:0000303|PubMed:25557369}; AltName: Full=Phosphate transporter PHT4;4; Short=AtPHT4;4; AltName: Full=Probable anion transporter 2; Flags: Precursor;	A0A4D6NG47_VIGUN SubName: Full=MFS transporter {ECO:0000313|EMBL:QCE12328.1};	Permease of the major facilitator superfamily	GO:0009507,chloroplast; GO:0009941,chloroplast envelope; GO:0009706,chloroplast inner membrane; GO:0016021,integral component of membrane; GO:0009536,plastid; GO:0005315,inorganic phosphate transmembrane transporter activity; GO:0015229,L-ascorbic acid transmembrane transporter activity; GO:0015882,L-ascorbic acid transmembrane transport; GO:0010028,xanthophyll cycle; GO:0003674,molecular_functio…	Major Facilitator Superfamily	--	--	--
12h1_transcript_27747	2.84	3.43	2.47	45.1	29.78	46.97	66	73	54	969	694	947	3.71553	1.42884e-30	1.55532e-28	up	1514	K14497 protein phosphatase 2C [EC:3.1.3.16] | (RefSeq) protein phosphatase 2C 53-like (A)	ko04016: MAPK signaling pathway - plant; ko04075: Plant hormone signal transduction	PREDICTED: probable protein phosphatase 2C 34 [Vigna angularis]	P2C73_ARATH RecName: Full=Probable protein phosphatase 2C 73; Short=AtPP2C73; EC=3.1.3.16; AltName: Full=AtPPC6;7;	A0A4D6KR13_VIGUN SubName: Full=Protein kinase {ECO:0000313|EMBL:QCD80012.1};	Serine/threonine protein phosphatase	GO:0005829,cytosol; GO:0005634,nucleus; GO:0005886,plasma membrane; GO:0046872,metal ion binding; GO:0106306,protein serine phosphatase activity; GO:0106307,protein threonine phosphatase activity; GO:0009819,drought recovery; GO:0000226,microtubule cytoskeleton organization; GO:0045926,negative regulation of growth; GO:0006470,protein dephosphorylation; GO:0003674,molecular_function; GO:0005488,b…	Protein phosphatase 2C	--	--	--
12h1_transcript_10762	1.83	1.75	1.49	12.68	18.6	11.27	95	83	72	607	968	506	2.97145	1.45374e-30	1.57514e-28	up	3055	--	--	PREDICTED: glycine-rich domain-containing protein 2 isoform X1 [Vigna angularis]	GRDP1_ARATH RecName: Full=Glycine-rich domain-containing protein 1 {ECO:0000303|Ref.4}; Short=AtGRDP1 {ECO:0000303|Ref.4};	A0A4D6N5A8_VIGUN SubName: Full=Uncharacterized protein {ECO:0000313|EMBL:QCE07305.1};	--	GO:0005886,plasma membrane; GO:0009738,abscisic acid-activated signaling pathway; GO:0071470,cellular response to osmotic stress; GO:0009787,regulation of abscisic acid-activated signaling pathway; GO:0007154,cell communication; GO:0007165,signal transduction; GO:0008150,biological_process; GO:0009719,response to endogenous stimulus; GO:0009725,response to hormone; GO:0009737,response to abscisic…	Glycine-rich domain-containing protein-like	--	--	--
12h1_transcript_28712	41.48	34	37.68	7.06	6.09	8.7	895	672	766	140	131	162	-2.46347	1.53067e-30	1.65087e-28	down	1425	--	--	PREDICTED: uncharacterized protein LOC108341200 isoform X1 [Vigna angularis]	COR28_ARATH RecName: Full=Cold-regulated protein 28 {ECO:0000303|PubMed:27837007};	A0A4D6L3X9_VIGUN SubName: Full=Uncharacterized protein {ECO:0000313|EMBL:QCD83227.1};	--	GO:0005634,nucleus; GO:0045892,negative regulation of transcription, DNA-templated; GO:0042752,regulation of circadian rhythm; GO:2000028,regulation of photoperiodism, flowering; GO:0009737,response to abscisic acid; GO:0009646,response to absence of light; GO:0009637,response to blue light; GO:0009409,response to cold; GO:0010114,response to red light; GO:0048511,rhythmic process; GO:0006139,nuc…	--	--	--	--
12h1_transcript_4170	16.04	10.45	12.89	3.82	4.01	3.31	1093	652	827	240	274	195	-1.90571	1.84318e-30	1.97885e-28	down	3926	K17964 leucine-rich PPR motif-containing protein, mitochondrial | (RefSeq) hypothetical protein (A)	--	PREDICTED: protein IQ-DOMAIN 14-like [Vigna angularis]	PP416_ARATH RecName: Full=Putative pentatricopeptide repeat-containing protein At5g43820;	A0A4D6LUG5_VIGUN RecName: Full=DUF4005 domain-containing protein {ECO:0000259|Pfam:PF13178};	FOG: PPR repeat	--	Protein of unknown function (DUF4005)	--	--	--
12h1_transcript_31553	242.69	285.22	245.11	47.25	33.21	43.94	2959	3187	2818	534	406	467	-2.72658	3.2751e-30	3.50019e-28	down	920	K03671 thioredoxin 1 | (RefSeq) hypothetical protein (A)	--	thioredoxin-like 3-1, chloroplastic isoform X1 [Vigna radiata var. radiata]	TRL31_ARATH RecName: Full=Thioredoxin-like 3-1, chloroplastic; AltName: Full=Thioredoxin WCRKC-1; Flags: Precursor;	A0A4D6M8C9_VIGUN SubName: Full=Thioredoxin 1 {ECO:0000313|EMBL:QCD97535.1};	Thioredoxin	GO:0009570,chloroplast stroma; GO:0005575,cellular_component; GO:0005622,intracellular anatomical structure; GO:0005737,cytoplasm; GO:0009507,chloroplast; GO:0009532,plastid stroma; GO:0009536,plastid; GO:0043226,organelle; GO:0043227,membrane-bounded organelle; GO:0043229,intracellular organelle; GO:0043231,intracellular membrane-bounded organelle; GO:0110165,cellular anatomical entity	Thioredoxin	--	--	--
12h1_transcript_6798	13.53	12.22	13.54	1.67	1.88	2.59	810	670	763	92	113	134	-2.76795	4.49752e-30	4.78487e-28	down	3482	K05387 glutamate receptor, ionotropic, plant | (RefSeq) glutamate receptor 3.3 (A)	--	PREDICTED: glutamate receptor 3.3 [Vigna angularis]	GLR33_ARATH RecName: Full=Glutamate receptor 3.3 {ECO:0000303|PubMed:11379626}; Short=AtGLR3.3 {ECO:0000303|PubMed:11379626}; AltName: Full=Glutamate receptor-like protein 3.3 {ECO:0000303|PubMed:12082126}; AltName: Full=Ligand-gated ion channel 3.3 {ECO:0000303|PubMed:11379626}; Flags: Precursor;	A0A4D6NSY8_VIGUN RecName: Full=Glutamate receptor {ECO:0000256|PIRNR:PIRNR037090};	Glutamate-gated kainate-type ion channel receptor subunit GluR5 and related subunits	GO:0016021,integral component of membrane; GO:0005886,plasma membrane; GO:0005262,calcium channel activity; GO:0008066,glutamate receptor activity; GO:0015276,ligand-gated ion channel activity; GO:0038023,signaling receptor activity; GO:0006816,calcium ion transport; GO:0019722,calcium-mediated signaling; GO:0007267,cell-cell signaling; GO:0071230,cellular response to amino acid stimulus; GO:0050…	Receptor family ligand binding region	--	--	--
12h1_transcript_14184	7.01	5.62	6.86	0.59	0.48	0.73	320	235	295	25	22	29	-3.52231	5.24723e-30	5.55734e-28	down	2719	K11420 [histone H3]-lysine9 N-trimethyltransferase EHMT [EC:2.1.1.355] | (RefSeq) histone-lysine N-methyltransferase family member SUVH9 (A)	ko00310: Lysine degradation; ko01100: Metabolic pathways	PREDICTED: histone-lysine N-methyltransferase family member SUVH9-like [Vigna angularis]	SUVH2_ARATH RecName: Full=Histone-lysine N-methyltransferase family member SUVH2; AltName: Full=Cytosine-HMTase 2; AltName: Full=H3-K27-HMTase 2; AltName: Full=H4-K20-HMTase 2; AltName: Full=Histone H3-K9 methyltransferase 2; Short=H3-K9-HMTase 2; AltName: Full=Protein SET DOMAIN GROUP 3; AltName: Full=Suppressor of variegation 3-9 homolog protein 2; Short=Su(var)3-9 homolog protein 2;	A0A4D6KZ02_VIGUN SubName: Full=Putative restriction endonuclease {ECO:0000313|EMBL:QCD81875.1};	Histone H3 (Lys9) methyltransferase SUV39H1/Clr4, required for transcriptional silencing	GO:0000775,chromosome, centromeric region; GO:0000792,heterochromatin; GO:0005634,nucleus; GO:0003677,DNA binding; GO:0042054,histone methyltransferase activity; GO:0018024,histone-lysine N-methyltransferase activity; GO:0008270,zinc ion binding; GO:0080188,gene silencing by RNA-directed DNA methylation; GO:0016571,histone methylation; GO:0040029,regulation of gene expression, epigenetic; GO:0003…	SAD/SRA domain	SET	TR	SET
12h1_transcript_25433	76.1	88.87	91.32	22.45	20.63	21.81	2090	2235	2362	569	568	519	-2.08242	5.97594e-30	6.30073e-28	down	1741	K16818 phospholipase A1 [EC:3.1.1.32] | (RefSeq) phospholipase A(1) DAD1, chloroplastic (A)	ko00564: Glycerophospholipid metabolism; ko00592: alpha-Linolenic acid metabolism; ko01100: Metabolic pathways; ko01110: Biosynthesis of secondary metabolites	PREDICTED: phospholipase A1-IIdelta [Vigna angularis]	PLA20_ARATH RecName: Full=Phospholipase A1-IIdelta; EC=3.1.1.-;	A0A4D6LGI2_VIGUN RecName: Full=Phospholipase A1 {ECO:0000256|RuleBase:RU367093}; EC=3.1.1.- {ECO:0000256|RuleBase:RU367093};	Predicted lipase	GO:0005737,cytoplasm; GO:0005829,cytosol; GO:0008970,phospholipase A1 activity; GO:0071493,cellular response to UV-B; GO:0016042,lipid catabolic process; GO:0009650,UV protection; GO:0003674,molecular_function; GO:0003824,catalytic activity; GO:0004620,phospholipase activity; GO:0016298,lipase activity; GO:0016787,hydrolase activity; GO:0016788,hydrolase activity, acting on ester bonds; GO:005268…	Lipase (class 3)	--	--	--
12h1_transcript_26526	39.14	49.12	38.56	9.01	8.39	7.87	1015	1167	942	215	218	177	-2.43367	7.28231e-30	7.64383e-28	down	1659	K01802 peptidylprolyl isomerase [EC:5.2.1.8] | (RefSeq) peptidyl-prolyl cis-trans isomerase FKBP16-3, chloroplastic (A)	--	peptidyl-prolyl cis-trans isomerase FKBP16-3, chloroplastic isoform X2 [Vigna radiata var. radiata]	FK163_ARATH RecName: Full=Peptidyl-prolyl cis-trans isomerase FKBP16-3, chloroplastic; Short=PPIase FKBP16-3; EC=5.2.1.8; AltName: Full=FK506-binding protein 16-3; Short=AtFKBP16-3; AltName: Full=Immunophilin FKBP16-3; AltName: Full=Rotamase; Flags: Precursor;	A0A4D6LIY5_VIGUN RecName: Full=Peptidylprolyl isomerase {ECO:0000256|PROSITE-ProRule:PRU00277}; EC=5.2.1.8 {ECO:0000256|PROSITE-ProRule:PRU00277};	FKBP-type peptidyl-prolyl cis-trans isomerase	GO:0009507,chloroplast; GO:0009570,chloroplast stroma; GO:0009534,chloroplast thylakoid; GO:0009543,chloroplast thylakoid lumen; GO:0005829,cytosol; GO:0009579,thylakoid; GO:0031977,thylakoid lumen; GO:0003755,peptidyl-prolyl cis-trans isomerase activity; GO:0003674,molecular_function; GO:0003824,catalytic activity; GO:0016853,isomerase activity; GO:0016859,cis-trans isomerase activity; GO:014009…	--	--	--	--
12h1_transcript_32015	761.88	943.5	687.12	41.09	26.84	59.46	7531	8549	6407	377	266	513	-4.31005	7.42073e-30	7.7545e-28	down	796	K02639 ferredoxin | (RefSeq) ferredoxin, leaf L-A-like (A)	ko00195: Photosynthesis; ko01100: Metabolic pathways	PREDICTED: ferredoxin, leaf L-A-like [Vigna angularis]	FER2_ARATH RecName: Full=Ferredoxin-2, chloroplastic; Short=AtFd2; Flags: Precursor;	A0A4D6KJC3_VIGUN RecName: Full=Ferredoxin {ECO:0000256|RuleBase:RU364001};	--	GO:0009507,chloroplast; GO:0051537,2 iron, 2 sulfur cluster binding; GO:0009055,electron transfer activity; GO:0046872,metal ion binding; GO:0009643,photosynthetic acclimation; GO:0009767,photosynthetic electron transport chain; GO:0003674,molecular_function; GO:0005488,binding; GO:0051536,iron-sulfur cluster binding; GO:0051540,metal cluster binding; GO:0003824,catalytic activity; GO:0016491,oxi…	2Fe-2S iron-sulfur cluster binding domain	--	--	--
12h1_transcript_20947	9.49	8.09	9.25	33.06	28.51	26.97	332	259	305	1069	1001	818	1.63338	7.47509e-30	7.77674e-28	up	2148	K23047 E3 ubiquitin-protein ligase UNKL [EC:2.3.2.27] | (RefSeq) zinc finger CCCH domain-containing protein 2-like (A)	--	PREDICTED: zinc finger CCCH domain-containing protein 66 [Vigna angularis]	C3H66_ARATH RecName: Full=Zinc finger CCCH domain-containing protein 66; Short=AtC3H66;	A0A4D6ML79_VIGUN SubName: Full=Transcription elongation factor SPT5 {ECO:0000313|EMBL:QCE00899.1};	CCCH-type Zn-finger protein	GO:0010494,cytoplasmic stress granule; GO:0000932,P-body; GO:0003677,DNA binding; GO:0003700,DNA-binding transcription factor activity; GO:0046872,metal ion binding; GO:0003723,RNA binding; GO:0006355,regulation of transcription, DNA-templated; GO:0006412,translation; GO:0003674,molecular_function; GO:0003676,nucleic acid binding; GO:0005488,binding; GO:0097159,organic cyclic compound binding; GO…	Ankyrin repeat	C3H	TF	C3H
12h1_transcript_32191	190.45	158.76	120.28	707.54	892.64	827.94	1663	1271	991	5740	7813	6327	2.29014	7.89488e-30	8.17728e-28	up	734	K17592 sacsin | (RefSeq) sacsin-like (A)	--	hypothetical protein PHAVU_005G108300g [Phaseolus vulgaris]	--	A0A4D6N7A1_VIGUN SubName: Full=Uncharacterized protein {ECO:0000313|EMBL:QCE09626.1};	--	--	--	--	--	--
12h1_transcript_28710	263.54	100.87	368.66	0	0	0	5581	1956	7356	0	0	0	-14.7493	8.38649e-30	8.64838e-28	down	1403	--	--	hypothetical protein VIGAN_10165000, partial [Vigna angularis var. angularis]	--	A0A4D6LRC8_VIGUN SubName: Full=Uncharacterized protein {ECO:0000313|EMBL:QCD91023.1};	--	--	--	--	--	--
12h1_transcript_19834	18.71	18.94	23.28	4.54	3.86	3.44	682	632	799	152	141	108	-2.46761	8.89957e-30	9.13741e-28	down	2226	--	--	uncharacterized protein LOC106768702 [Vigna radiata var. radiata]	--	A0A4D6L9D1_VIGUN SubName: Full=Uncharacterized protein {ECO:0000313|EMBL:QCD85129.1};	--	--	Pentatricopeptide repeat domain	--	--	--
12h1_transcript_28931	25.24	30.2	28.85	194.17	144.81	172.54	521	571	561	3706	2997	3091	2.50558	9.17261e-30	9.3768e-28	up	1374	--	--	PREDICTED: uncharacterized protein LOC108345450 [Vigna angularis]	--	A0A4D6LQ36_VIGUN RecName: Full=DUF1338 domain-containing protein {ECO:0000259|SMART:SM01150};	--	--	Domain of unknown function (DUF1338)	--	--	--
12h1_transcript_32201	467.43	713.3	737.41	69.58	50.18	62.83	3968	5552	5908	549	427	467	-3.49265	1.08104e-29	1.10032e-27	down	721	K20628 expansin | (RefSeq) expansin-A1-like (A)	--	PREDICTED: photosynthetic NDH subunit of subcomplex B 4, chloroplastic isoform X2 [Vigna angularis]	PNSB4_ARATH RecName: Full=Photosynthetic NDH subunit of subcomplex B 4, chloroplastic {ECO:0000303|PubMed:21785130}; Short=Protein PnsB4 {ECO:0000303|PubMed:21785130}; AltName: Full=NDH DEPENDENT FLOW 6 {ECO:0000303|PubMed:18535009}; AltName: Full=NDH-DEPENDENT CYCLIC ELECTRON FLOW 6 {ECO:0000305}; Flags: Precursor;	A0A4D6NJS2_VIGUN SubName: Full=Uncharacterized protein {ECO:0000313|EMBL:QCE13916.1};	--	GO:0009535,chloroplast thylakoid membrane; GO:0016021,integral component of membrane; GO:0010598,NAD(P)H dehydrogenase complex (plastoquinone); GO:0009773,photosynthetic electron transport in photosystem I; GO:0006091,generation of precursor metabolites and energy; GO:0008150,biological_process; GO:0008152,metabolic process; GO:0009767,photosynthetic electron transport chain; GO:0009987,cellular …	--	--	--	--
12h1_transcript_24787	36.98	40.5	41.97	142.97	142.99	123.37	1039	1043	1111	3714	4031	3006	1.67616	1.10126e-29	1.11607e-27	up	1776	--	--	PREDICTED: uncharacterized protein LOC108326045 [Vigna angularis]	NADKC_ARATH RecName: Full=Calmodulin calcium-dependent NAD kinase {ECO:0000305}; EC=2.7.1.23 {ECO:0000269|PubMed:31554701}; AltName: Full=NAD kinase-CaM dependent protein {ECO:0000303|PubMed:31554701}; Short=NADKc {ECO:0000303|PubMed:31554701};	A0A4D6N453_VIGUN SubName: Full=P-loop containing nucleoside triphosphate hydrolase {ECO:0000313|EMBL:QCE07634.1};	--	GO:0005741,mitochondrial outer membrane; GO:0005524,ATP binding; GO:0005516,calmodulin binding; GO:0003951,NAD+ kinase activity; GO:0000166,nucleotide binding; GO:0003674,molecular_function; GO:0005488,binding; GO:0017076,purine nucleotide binding; GO:0030554,adenyl nucleotide binding; GO:0032553,ribonucleotide binding; GO:0032555,purine ribonucleotide binding; GO:0032559,adenyl ribonucleotide bi…	Zeta toxin	--	--	--
12h1_transcript_31796	363.89	452.5	335.61	86.89	88.46	79.7	3983	4539	3464	882	970	761	-2.27631	1.17164e-29	1.1823e-27	down	853	K02916 large subunit ribosomal protein L35 | (RefSeq) 50S ribosomal protein L35, chloroplastic (A)	ko03010: Ribosome	PREDICTED: 50S ribosomal protein L35, chloroplastic [Vigna angularis]	RK35_ARATH RecName: Full=50S ribosomal protein L35, chloroplastic {ECO:0000305}; Flags: Precursor;	A0A4D6KS29_VIGUN RecName: Full=50S ribosomal protein L35 {ECO:0000256|RuleBase:RU000568};	--	GO:0009507,chloroplast; GO:0015934,large ribosomal subunit; GO:0003729,mRNA binding; GO:0003735,structural constituent of ribosome; GO:0006412,translation; GO:0003674,molecular_function; GO:0003676,nucleic acid binding; GO:0003723,RNA binding; GO:0005488,binding; GO:0097159,organic cyclic compound binding; GO:1901363,heterocyclic compound binding; GO:0005198,structural molecule activity; GO:00065…	Ribosomal protein L35	--	--	--
12h1_transcript_24120	5.15	2.82	3.3	35.25	38.05	53.81	153	77	92	972	1139	1392	3.43832	1.30677e-29	1.31303e-27	up	1870	K23809 cytochrome P450 family 72 subfamily A68 [EC:1.14.14.-] | (GenBank) cytochrome P450 family 709 protein (A)	--	hypothetical protein VIGAN_07214200 [Vigna angularis var. angularis]	C7A68_MEDTR RecName: Full=Cytochrome P450 72A68 {ECO:0000303|PubMed:17273868}; EC=1.14.14.- {ECO:0000269|PubMed:23378447};	A0A4D6NDL5_VIGUN SubName: Full=Acyl-CoA oxidase {ECO:0000313|EMBL:QCE10639.1};	Cytochrome P450 CYP4/CYP19/CYP26 subfamilies	GO:0016021,integral component of membrane; GO:0020037,heme binding; GO:0005506,iron ion binding; GO:0004497,monooxygenase activity; GO:0016709,oxidoreductase activity, acting on paired donors, with incorporation or reduction of molecular oxygen, NAD(P)H as one donor, and incorporation of one atom of oxygen; GO:0016135,saponin biosynthetic process; GO:0003674,molecular_function; GO:0005488,binding…	Cytochrome P450	--	--	--
12h1_transcript_30773	472.79	474.96	427.14	117.04	94.56	120.58	7022	6463	5980	1609	1408	1558	-2.13564	1.55048e-29	1.55127e-27	down	1063	K17911 beta-carotene isomerase [EC:5.2.1.14] | (RefSeq) beta-carotene isomerase D27, chloroplastic-like (A)	ko00906: Carotenoid biosynthesis; ko01110: Biosynthesis of secondary metabolites	PREDICTED: beta-carotene isomerase D27, chloroplastic [Vigna angularis]	D27_MEDTR RecName: Full=Beta-carotene isomerase D27, chloroplastic {ECO:0000305}; EC=5.2.1.14 {ECO:0000269|PubMed:26503135}; AltName: Full=Protein DWARF-27 {ECO:0000305}; Flags: Precursor;	A0A4D6KU42_VIGUN RecName: Full=DUF4033 domain-containing protein {ECO:0000259|Pfam:PF13225};	--	GO:0009507,chloroplast; GO:0005506,iron ion binding; GO:0016853,isomerase activity; GO:0003674,molecular_function; GO:0005488,binding; GO:0043167,ion binding; GO:0043169,cation binding; GO:0046872,metal ion binding; GO:0046914,transition metal ion binding; GO:0003824,catalytic activity; GO:0005575,cellular_component; GO:0005622,intracellular anatomical structure; GO:0005737,cytoplasm; GO:0009536,…	Domain of unknown function (DUF4033)	--	--	--
12h1_transcript_11768	15.27	14.71	15.22	4.18	3.43	4.17	745	657	699	188	168	176	-2.03292	1.67503e-29	1.66878e-27	down	2886	K23154 2-hydroxyflavanone C-glucosyltransferase [EC:2.4.1.360] | (RefSeq) UDP-glycosyltransferase 708D1-like (A)	--	PREDICTED: UDP-glycosyltransferase 708D1-like [Vigna angularis]	708D1_SOYBN RecName: Full=UDP-glycosyltransferase 708D1 {ECO:0000303|PubMed:25979175}; EC=2.4.1.360 {ECO:0000269|PubMed:25979175}; AltName: Full=UDP-glucose:2-hydroxyflavanone C-glucosyltransferase {ECO:0000305};	A0A4D6M1E1_VIGUN SubName: Full=Coniferyl-alcohol glucosyltransferase {ECO:0000313|EMBL:QCD94992.1};	UDP-glucuronosyl and UDP-glucosyl transferase	GO:0035251,UDP-glucosyltransferase activity; GO:0003674,molecular_function; GO:0003824,catalytic activity; GO:0008194,UDP-glycosyltransferase activity; GO:0016740,transferase activity; GO:0016757,transferase activity, transferring glycosyl groups; GO:0016758,transferase activity, transferring hexosyl groups; GO:0046527,glucosyltransferase activity	Trypsin and protease inhibitor	--	--	--
12h1_transcript_27898	20.57	28.94	22.28	190.52	157.53	159.78	450	580	459	3858	3460	3036	2.71925	1.9807e-29	1.96499e-27	up	1442	K00626 acetyl-CoA C-acetyltransferase [EC:2.3.1.9] | (RefSeq) acetyl-CoA acetyltransferase, cytosolic 1-like isoform X1 (A)	ko00071: Fatty acid degradation; ko00280: Valine, leucine and isoleucine degradation; ko00310: Lysine degradation; ko00380: Tryptophan metabolism; ko00620: Pyruvate metabolism; ko00630: Glyoxylate and dicarboxylate metabolism; ko00650: Butanoate metabolism; ko00900: Terpenoid backbone biosynthesis; ko01100: Metabolic pathways; ko01110: Biosynthesis of secondary metabolites; ko01200: Carbon metabo…	PREDICTED: acetyl-CoA acetyltransferase, cytosolic 1-like isoform X2 [Vigna angularis]	THIC1_ARATH RecName: Full=Acetyl-CoA acetyltransferase, cytosolic 1; EC=2.3.1.9; AltName: Full=Cytosolic acetoacetyl-CoA thiolase 1; Short=Thiolase 1; AltName: Full=Protein EMBRYO DEFECTIVE 1276;	A0A0S3RA13_PHAAN SubName: Full=Uncharacterized protein {ECO:0000313|EMBL:BAT77294.1};	Acetyl-CoA acetyltransferase	GO:0005829,cytosol; GO:0005777,peroxisome; GO:0005886,plasma membrane; GO:0009536,plastid; GO:0003985,acetyl-CoA C-acetyltransferase activity; GO:0046872,metal ion binding; GO:0006635,fatty acid beta-oxidation; GO:0008299,isoprenoid biosynthetic process; GO:0009846,pollen germination; GO:0009860,pollen tube growth; GO:0016125,sterol metabolic process; GO:0003674,molecular_function; GO:0003824,cat…	Thiolase, N-terminal domain	--	--	--
12h1_transcript_14488	10.92	6.35	8.89	46.26	44.88	35.99	492	262	377	1926	2030	1404	2.20055	2.81473e-29	2.78067e-27	up	2690	K20495 long-chain fatty acid omega-monooxygenase [EC:1.14.14.80] | (RefSeq) cytochrome P450 704B1-like (A)	ko00071: Fatty acid degradation; ko00073: Cutin, suberine and wax biosynthesis; ko01100: Metabolic pathways	hypothetical protein VIGAN_09133200 [Vigna angularis var. angularis]	C04C1_PINTA RecName: Full=Cytochrome P450 704C1; EC=1.14.-.-; AltName: Full=Cytochrome P450 CYPD;	A0A0S3SXZ8_PHAAN SubName: Full=Uncharacterized protein {ECO:0000313|EMBL:BAT97784.1};	Cytochrome P450 CYP4/CYP19/CYP26 subfamilies	GO:0016021,integral component of membrane; GO:0020037,heme binding; GO:0005506,iron ion binding; GO:0004497,monooxygenase activity; GO:0016705,oxidoreductase activity, acting on paired donors, with incorporation or reduction of molecular oxygen; GO:0003674,molecular_function; GO:0005488,binding; GO:0046906,tetrapyrrole binding; GO:0097159,organic cyclic compound binding; GO:1901363,heterocyclic c…	Cytochrome P450	--	--	--
12h1_transcript_19617	1.29	0.75	0.84	10.65	9.27	8.63	47	25	29	362	342	275	3.23778	2.8978e-29	2.85075e-27	up	2247	K02639 ferredoxin | (RefSeq) ferredoxin, root R-B1-like (A)	ko00195: Photosynthesis; ko01100: Metabolic pathways	ferredoxin, root R-B1 [Vigna radiata var. radiata]	FER3_MAIZE RecName: Full=Ferredoxin-3, chloroplastic; AltName: Full=Ferredoxin III; Short=Fd III; Flags: Precursor;	A0A4D6N932_VIGUN RecName: Full=Ferredoxin {ECO:0000256|RuleBase:RU364001};	--	GO:0009507,chloroplast; GO:0009570,chloroplast stroma; GO:0009578,etioplast stroma; GO:0051537,2 iron, 2 sulfur cluster binding; GO:0009055,electron transfer activity; GO:0046872,metal ion binding; GO:0022900,electron transport chain; GO:0003674,molecular_function; GO:0005488,binding; GO:0051536,iron-sulfur cluster binding; GO:0051540,metal cluster binding; GO:0003824,catalytic activity; GO:00164…	2Fe-2S iron-sulfur cluster binding domain	--	--	--
12h1_transcript_28779	0.62	1.04	0.51	50.95	30.69	86.55	13	20	10	989	646	1577	6.20124	2.93661e-29	2.8769e-27	up	1393	K21483 salicylate 1-O-methyltransferase [EC:2.1.1.274] | (RefSeq) 7-methylxanthosine synthase 1 (A)	--	7-methylxanthosine synthase 1-like [Vigna radiata var. radiata]	CS2_COFCA RecName: Full=Probable caffeine synthase MTL2 {ECO:0000305}; EC=2.1.1.- {ECO:0000250|UniProtKB:A4GE70}; AltName: Full=Methyltransferase-like 2 {ECO:0000303|PubMed:25249475}; Short=CcMTL2 {ECO:0000303|PubMed:25249475};	A0A4D6NES8_VIGUN SubName: Full=Jasmonate O-methyltransferase {ECO:0000313|EMBL:QCE12383.1};	--	GO:0046872,metal ion binding; GO:0008168,methyltransferase activity; GO:0032259,methylation; GO:0003674,molecular_function; GO:0005488,binding; GO:0043167,ion binding; GO:0043169,cation binding; GO:0003824,catalytic activity; GO:0016740,transferase activity; GO:0016741,transferase activity, transferring one-carbon groups; GO:0008150,biological_process; GO:0008152,metabolic process	SAM dependent carboxyl methyltransferase	--	--	--
12h1_transcript_30526	271.35	650.09	378.59	10.16	7.3	15.03	4298	9434	5652	149	116	207	-5.43124	3.19747e-29	3.11946e-27	down	1116	K09872 aquaporin PIP | (RefSeq) hypothetical protein (A)	--	plasma membrane intrinsic protein [Vigna unguiculata]	PIP28_ARATH RecName: Full=Probable aquaporin PIP2-8; AltName: Full=Plasma membrane intrinsic protein 2-8; Short=AtPIP2;8; AltName: Full=Plasma membrane intrinsic protein 3b; Short=PIP3b;	A0A1U8YNJ3_VIGUN SubName: Full=Plasma membrane intrinsic protein {ECO:0000313|EMBL:AMR70508.1};	Aquaporin (major intrinsic protein family)	GO:0016021,integral component of membrane; GO:0005886,plasma membrane; GO:0009506,plasmodesma; GO:0005773,vacuole; GO:0015250,water channel activity; GO:0009737,response to abscisic acid; GO:0003674,molecular_function; GO:0005215,transporter activity; GO:0005372,water transmembrane transporter activity; GO:0015267,channel activity; GO:0015318,inorganic molecular entity transmembrane transporter a…	Major intrinsic protein	--	--	--
12h1_transcript_32316	0	0	0	247.12	512.65	591.92	0	0	0	1864	4171	4209	14.129	3.23758e-29	3.14554e-27	up	701	K03231 elongation factor 1-alpha | (RefSeq) elongation factor 1-alpha (A)	ko03013: Nucleocytoplasmic transport	elongation factor 1-alpha [Quercus suber]	EF1A_SOYBN RecName: Full=Elongation factor 1-alpha; Short=EF-1-alpha;	A0A371EPI7_MUCPR SubName: Full=Elongation factor 1-alpha {ECO:0000313|EMBL:RDX67972.1}; Flags: Fragment;	Translation elongation factor EF-1 alpha/Tu	GO:0005737,cytoplasm; GO:0005525,GTP binding; GO:0003924,GTPase activity; GO:0003746,translation elongation factor activity; GO:0006412,translation; GO:0006414,translational elongation; GO:0000166,nucleotide binding; GO:0001882,nucleoside binding; GO:0001883,purine nucleoside binding; GO:0003674,molecular_function; GO:0005488,binding; GO:0017076,purine nucleotide binding; GO:0019001,guanyl nucleo…	Elongation factor Tu C-terminal domain	--	--	--
12h1_transcript_27132	66.1	111.22	133.67	5.42	7.55	3.83	1651	2544	3145	125	189	83	-4.33882	3.90267e-29	3.77611e-27	down	1607	K13065 shikimate O-hydroxycinnamoyltransferase [EC:2.3.1.133] | (RefSeq) shikimate O-hydroxycinnamoyltransferase-like (A)	ko00940: Phenylpropanoid biosynthesis; ko00941: Flavonoid biosynthesis; ko00945: Stilbenoid, diarylheptanoid and gingerol biosynthesis; ko01100: Metabolic pathways; ko01110: Biosynthesis of secondary metabolites	protein ECERIFERUM 26-like [Vigna radiata var. radiata]	CR26L_ARATH RecName: Full=Protein ECERIFERUM 26-like; Short=CER26-like; AltName: Full=CER2-like protein 2; Short=CER2-like2;	A0A4D6L492_VIGUN SubName: Full=Shikimate O-hydroxycinnamoyltransferase {ECO:0000313|EMBL:QCD83333.1};	--	GO:0009535,chloroplast thylakoid membrane; GO:0016747,transferase activity, transferring acyl groups other than amino-acyl groups; GO:0071555,cell wall organization; GO:0009555,pollen development; GO:0042761,very long-chain fatty acid biosynthetic process; GO:0003674,molecular_function; GO:0003824,catalytic activity; GO:0016740,transferase activity; GO:0016746,transferase activity, transferring a…	Transferase family	--	--	--
12h1_transcript_29683	0	0	0	158.84	245.49	107.68	0	0	0	2585	4329	1645	13.8135	4.76236e-29	4.58905e-27	up	1210	K03231 elongation factor 1-alpha | (RefSeq) elongation factor 1-alpha (A)	ko03013: Nucleocytoplasmic transport	elongation factor 1-alpha [Quercus suber]	EF1A_SOYBN RecName: Full=Elongation factor 1-alpha; Short=EF-1-alpha;	A0A371EPI7_MUCPR SubName: Full=Elongation factor 1-alpha {ECO:0000313|EMBL:RDX67972.1}; Flags: Fragment;	Translation elongation factor EF-1 alpha/Tu	GO:0005737,cytoplasm; GO:0005525,GTP binding; GO:0003924,GTPase activity; GO:0003746,translation elongation factor activity; GO:0006412,translation; GO:0006414,translational elongation; GO:0000166,nucleotide binding; GO:0001882,nucleoside binding; GO:0001883,purine nucleoside binding; GO:0003674,molecular_function; GO:0005488,binding; GO:0017076,purine nucleotide binding; GO:0019001,guanyl nucleo…	Elongation factor Tu C-terminal domain	--	--	--
12h1_transcript_25449	29.96	27.41	30.7	8.8	11.26	8.22	833	698	804	226	314	198	-1.73533	5.85774e-29	5.62152e-27	down	1759	K24917 amino acid permease | (RefSeq) amino acid permease 8-like isoform X1 (A)	--	PREDICTED: amino acid permease 8-like [Vigna angularis]	AAP8_ARATH RecName: Full=Amino acid permease 8; AltName: Full=Amino acid transporter AAP8;	A0A0L9UGM4_PHAAN RecName: Full=Aa_trans domain-containing protein {ECO:0000259|Pfam:PF01490};	Amino acid transporters	GO:0016021,integral component of membrane; GO:0016020,membrane; GO:0005886,plasma membrane; GO:0015293,symporter activity; GO:0006865,amino acid transport; GO:0003674,molecular_function; GO:0005215,transporter activity; GO:0015291,secondary active transmembrane transporter activity; GO:0022804,active transmembrane transporter activity; GO:0022857,transmembrane transporter activity; GO:0006810,tra…	Transmembrane amino acid transporter protein	--	--	--
12h1_transcript_18594	11.76	18.39	19.22	1.31	1.11	1.08	451	646	695	46	42	35	-3.95527	6.43357e-29	6.14903e-27	down	2329	K00276 primary-amine oxidase [EC:1.4.3.21] | (RefSeq) primary amine oxidase-like (A)	ko00260: Glycine, serine and threonine metabolism; ko00350: Tyrosine metabolism; ko00360: Phenylalanine metabolism; ko00410: beta-Alanine metabolism; ko00950: Isoquinoline alkaloid biosynthesis; ko00960: Tropane, piperidine and pyridine alkaloid biosynthesis; ko01100: Metabolic pathways; ko01110: Biosynthesis of secondary metabolites	PREDICTED: primary amine oxidase-like [Vigna angularis]	AMO_PEA RecName: Full=Primary amine oxidase; EC=1.4.3.21 {ECO:0000250|UniProtKB:P12807}; AltName: Full=Amine oxidase [copper-containing]; Flags: Precursor;	A0A4D6LNW7_VIGUN RecName: Full=Amine oxidase {ECO:0000256|RuleBase:RU000672}; EC=1.4.3.- {ECO:0000256|RuleBase:RU000672};	Copper amine oxidase	GO:0052595,aliphatic-amine oxidase activity; GO:0052594,aminoacetone:oxygen oxidoreductase(deaminating) activity; GO:0005507,copper ion binding; GO:0052597,diamine oxidase activity; GO:0052596,phenethylamine:oxygen oxidoreductase (deaminating) activity; GO:0008131,primary amine oxidase activity; GO:0048038,quinone binding; GO:0052593,tryptamine:oxygen oxidoreductase (deaminating) activity; GO:000…	Copper amine oxidase, enzyme domain	--	--	--
12h1_transcript_24516	22.52	33.89	28.96	2.43	3.13	3.22	653	900	791	65	91	81	-3.39204	7.13418e-29	6.79105e-27	down	1823	K20642 Rho GTPase-activating protein 22/24/25 | (RefSeq) rho GTPase-activating protein 2-like (A)	--	PREDICTED: rho GTPase-activating protein 2-like [Vigna angularis]	RGAP2_ARATH RecName: Full=Rho GTPase-activating protein 2; AltName: Full=Rho-type GTPase-activating protein 2;	A0A4D6MCP4_VIGUN SubName: Full=RalA-binding protein 1 {ECO:0000313|EMBL:QCD98171.1};	GTPase-activator protein	GO:0005096,GTPase activator activity; GO:0043547,positive regulation of GTPase activity; GO:0007165,signal transduction; GO:0003674,molecular_function; GO:0008047,enzyme activator activity; GO:0030234,enzyme regulator activity; GO:0030695,GTPase regulator activity; GO:0060589,nucleoside-triphosphatase regulator activity; GO:0098772,molecular function regulator; GO:0008150,biological_process; GO:0…	RhoGAP domain	--	--	--
12h1_transcript_13484	55.75	65.91	163.94	0	0	0	2595	2809	7187	0	0	0	-14.5577	8.58003e-29	8.13443e-27	down	2767	K03234 elongation factor 2 | (RefSeq) elongation factor 2 (A)	--	elongation factor 2 [Vigna radiata var. radiata]	EF2_ARATH RecName: Full=Elongation factor 2 {ECO:0000305}; Short=EF-2 {ECO:0000305}; AltName: Full=Protein LOW EXPRESSION OF OSMOTICALLY RESPONSIVE GENES 1 {ECO:0000303|PubMed:9401119};	A0A4D6NCG1_VIGUN SubName: Full=Elongation factor 2 {ECO:0000313|EMBL:QCE10581.1};	Elongation factor 2	GO:0009507,chloroplast; GO:0005829,cytosol; GO:0005730,nucleolus; GO:0005634,nucleus; GO:0005886,plasma membrane; GO:0009506,plasmodesma; GO:1990904,ribonucleoprotein complex; GO:0005774,vacuolar membrane; GO:0005507,copper ion binding; GO:0005525,GTP binding; GO:0003924,GTPase activity; GO:0003729,mRNA binding; GO:0043022,ribosome binding; GO:0003746,translation elongation factor activity; GO:00…	Elongation factor Tu GTP binding domain	--	--	--
12h1_transcript_11069	61.21	50.08	57.19	25.02	21.43	22.72	3069	2299	2700	1157	1077	985	-1.37264	1.02091e-28	9.63998e-27	down	2960	K13457 disease resistance protein RPM1 | (RefSeq) uncharacterized protein sll1770 (A)	ko04626: Plant-pathogen interaction	PREDICTED: uncharacterized protein sll1770 [Vigna angularis]	AB1K8_ARATH RecName: Full=Protein ACTIVITY OF BC1 COMPLEX KINASE 8, chloroplastic {ECO:0000303|PubMed:22694836}; Short=ABC1-LIKE KINASE 8 {ECO:0000303|PubMed:22694836}; EC=2.7.11.1 {ECO:0000250|UniProtKB:Q9MA15}; AltName: Full=ABC2 homolog protein 13 {ECO:0000303|PubMed:11346655}; Short=AtATH13 {ECO:0000303|PubMed:11346655}; AltName: Full=Oxidative stress-related ABC1-like protein 1, chloroplasti…	A0A4D6NS59_VIGUN RecName: Full=ABC1 domain-containing protein {ECO:0000259|Pfam:PF03109};	Predicted unusual protein kinase	GO:0009507,chloroplast; GO:0009941,chloroplast envelope; GO:0031969,chloroplast membrane; GO:0016021,integral component of membrane; GO:0009536,plastid; GO:0005524,ATP binding; GO:0004672,protein kinase activity; GO:0106310,protein serine kinase activity; GO:0106311,protein threonine kinase activity; GO:0034599,cellular response to oxidative stress; GO:0007623,circadian rhythm; GO:0055072,iron io…	ABC1 family	--	--	--
12h1_transcript_26458	76.31	107.2	100.81	16.53	18.88	16.39	1923	2474	2393	385	477	358	-2.56737	1.23664e-28	1.16304e-26	down	1619	K16190 glucuronokinase [EC:2.7.1.43] | (RefSeq) transcription factor TDR (A)	ko00040: Pentose and glucuronate interconversions; ko00053: Ascorbate and aldarate metabolism; ko00520: Amino sugar and nucleotide sugar metabolism; ko01100: Metabolic pathways; ko01250: Biosynthesis of nucleotide sugars	PREDICTED: transcription factor ICE1-like isoform X2 [Vigna angularis]	ICE1_ARATH RecName: Full=Transcription factor ICE1; AltName: Full=Basic helix-loop-helix protein 116; Short=AtbHLH116; Short=bHLH 116; AltName: Full=Inducer of CBF expression 1; AltName: Full=Transcription factor EN 45; AltName: Full=Transcription factor SCREAM; AltName: Full=bHLH transcription factor bHLH116;	A0A4D6M936_VIGUN SubName: Full=Transcription factor MYC2 {ECO:0000313|EMBL:QCD96911.1};	--	GO:0005634,nucleus; GO:0000987,cis-regulatory region sequence-specific DNA binding; GO:0001046,core promoter sequence-specific DNA binding; GO:0003677,DNA binding; GO:0003700,DNA-binding transcription factor activity; GO:0046983,protein dimerization activity; GO:0043565,sequence-specific DNA binding; GO:0000976,transcription regulatory region sequence-specific DNA binding; GO:0009738,abscisic aci…	Helix-loop-helix DNA-binding domain	bHLH	TF	bHLH
12h1_transcript_29951	27.54	28.59	23.33	106.81	98.78	86.18	491	467	392	1762	1766	1335	1.78135	1.30328e-28	1.22083e-26	up	1223	K08726 soluble epoxide hydrolase / lipid-phosphate phosphatase [EC:3.3.2.10 3.1.3.76] | (RefSeq) uncharacterized protein LOC8071538 (A)	ko00590: Arachidonic acid metabolism; ko01100: Metabolic pathways; ko04146: Peroxisome	uncharacterized protein LOC106767414 [Vigna radiata var. radiata]	PIP_ARATH RecName: Full=Proline iminopeptidase; Short=PIP; EC=3.4.11.5; AltName: Full=Prolyl aminopeptidase; Short=PAP;	A0A4D6KZ67_VIGUN SubName: Full=Ca2+:H+ antiporter {ECO:0000313|EMBL:QCD81787.1};	Soluble epoxide hydrolase	GO:0009507,chloroplast; GO:0005829,cytosol; GO:0005739,mitochondrion; GO:0099503,secretory vesicle; GO:0004177,aminopeptidase activity; GO:0003674,molecular_function; GO:0003824,catalytic activity; GO:0008233,peptidase activity; GO:0008238,exopeptidase activity; GO:0016787,hydrolase activity; GO:0140096,catalytic activity, acting on a protein; GO:0005575,cellular_component; GO:0005622,intracellul…	alpha/beta hydrolase fold	--	--	--
12h1_transcript_15887	7	5	4.81	20.46	21.3	18.16	298	195	193	804	909	669	1.74641	1.47535e-28	1.37652e-26	up	2553	K09338 homeobox-leucine zipper protein | (RefSeq) homeobox-leucine zipper protein GLABRA 2-like isoform X1 (A)	--	homeobox-leucine zipper protein GLABRA 2-like [Vigna radiata var. radiata]	HGL2_ARATH RecName: Full=Homeobox-leucine zipper protein GLABRA 2 {ECO:0000305}; Short=Protein GLABRA2 {ECO:0000303|PubMed:7926739}; AltName: Full=HD-ZIP protein ATHB-10 {ECO:0000305}; AltName: Full=Homeobox-leucine zipper protein ATHB-10 {ECO:0000305};	A0A1S3V9S0_VIGRR SubName: Full=homeobox-leucine zipper protein GLABRA 2-like {ECO:0000313|RefSeq:XP_014515030.1};	--	GO:0005634,nucleus; GO:0003677,DNA binding; GO:0000981,DNA-binding transcription factor activity, RNA polymerase II-specific; GO:0008289,lipid binding; GO:0003674,molecular_function; GO:0003676,nucleic acid binding; GO:0005488,binding; GO:0097159,organic cyclic compound binding; GO:1901363,heterocyclic compound binding; GO:0003700,DNA-binding transcription factor activity; GO:0140110,transcriptio…	START domain	HB-HD-ZIP	TF	HB->HB-HD-ZIP
12h1_transcript_28194	233.99	236.87	320.89	23.02	15.5	28.86	5178	4801	6690	471	344	554	-3.63764	1.52398e-28	1.41628e-26	down	1454	K13466 EIX receptor 1/2 | (RefSeq) receptor-like protein EIX2 (A)	ko04626: Plant-pathogen interaction	hypothetical protein PHAVU_005G036600g [Phaseolus vulgaris]	DR100_ARATH RecName: Full=DNA damage-repair/toleration protein DRT100; Flags: Precursor;	A0A4D6M3T2_VIGUN SubName: Full=LRR receptor-like serine/threonine-protein kinase FLS2 {ECO:0000313|EMBL:QCD95815.1};	FOG: Leucine rich repeat	GO:0009507,chloroplast; GO:0000166,nucleotide binding; GO:0006281,DNA repair; GO:0003674,molecular_function; GO:0005488,binding; GO:0036094,small molecule binding; GO:0097159,organic cyclic compound binding; GO:1901265,nucleoside phosphate binding; GO:1901363,heterocyclic compound binding; GO:0006139,nucleobase-containing compound metabolic process; GO:0006259,DNA metabolic process; GO:0006725,ce…	Leucine rich repeat	--	--	--
12h1_transcript_889	16.86	8.79	16.23	1.73	2.08	1.56	1515	723	1373	143	187	120	-3.05104	2.40284e-28	2.22424e-26	down	5096	--	--	plastidal glycolate/glycerate translocator 1, chloroplastic [Vigna radiata var. radiata]	PLGG1_ARATH RecName: Full=Plastidal glycolate/glycerate translocator 1, chloroplastic; AltName: Full=Bacterial membrane protein LrgB-like protein; Short=AtLrgB; Flags: Precursor;	A0A4D6KXJ3_VIGUN SubName: Full=Holin-like protein LrgB {ECO:0000313|EMBL:QCD81423.1};	--	GO:0009507,chloroplast; GO:0009941,chloroplast envelope; GO:0009706,chloroplast inner membrane; GO:0016021,integral component of membrane; GO:1901974,glycerate transmembrane transporter activity; GO:0043879,glycolate transmembrane transporter activity; GO:0042631,cellular response to water deprivation; GO:0009658,chloroplast organization; GO:1901975,glycerate transmembrane transport; GO:0097339,g…	--	--	--	--
12h1_transcript_120	44.02	33.64	60.04	4.89	3.93	5.8	5166	3614	6632	529	462	587	-3.3196	2.43936e-28	2.24919e-26	down	6572	K03255 protein TIF31 | (RefSeq) protein TSS isoform X1 (A)	--	protein TSS [Vigna radiata var. radiata]	TSS_ARATH RecName: Full=Protein TSS {ECO:0000303|PubMed:21185286}; AltName: Full=TPR-domain suppressor of STIMPY {ECO:0000303|PubMed:21185286};	A0A1S3TPL8_VIGRR SubName: Full=protein TSS {ECO:0000313|RefSeq:XP_014495701.1};	Uncharacterized protein CLU1/cluA/TIF31 involved in mitochondrial morphology/distribution, also found associated with eIF-3	GO:0005737,cytoplasm; GO:0005886,plasma membrane; GO:0003729,mRNA binding; GO:0007049,cell cycle; GO:0007275,multicellular organism development; GO:0009737,response to abscisic acid; GO:0003674,molecular_function; GO:0003676,nucleic acid binding; GO:0003723,RNA binding; GO:0005488,binding; GO:0097159,organic cyclic compound binding; GO:1901363,heterocyclic compound binding; GO:0008150,biological_…	Tetratricopeptide repeat	--	--	--
12h1_transcript_31842	153.2	170.92	148.14	41.56	50.04	47.39	1637	1674	1493	412	536	442	-1.86007	2.5339e-28	2.32723e-26	down	839	--	--	NDR1/HIN1-like protein 10 [Vigna radiata var. radiata]	NHL10_ARATH RecName: Full=NDR1/HIN1-like protein 10 {ECO:0000303|PubMed:14666423}; Short=AtNHL10 {ECO:0000305}; AltName: Full=Protein YELLOW-LEAF-SPECIFIC GENE 9 {ECO:0000303|PubMed:11230571};	A0A4D6MUI6_VIGUN SubName: Full=Uncharacterized protein {ECO:0000313|EMBL:QCE05150.1};	--	GO:0046658,anchored component of plasma membrane; GO:0009507,chloroplast; GO:0016021,integral component of membrane; GO:0009506,plasmodesma; GO:0051607,defense response to virus; GO:0010150,leaf senescence; GO:0051707,response to other organism; GO:0002252,immune effector process; GO:0002376,immune system process; GO:0006950,response to stress; GO:0006952,defense response; GO:0008150,biological_p…	--	--	--	--
12h1_transcript_20697	53.84	38	41.37	2.41	4.07	1.3	1876	1212	1358	77	142	39	-4.20369	2.55046e-28	2.33332e-26	down	2138	K00605 aminomethyltransferase [EC:2.1.2.10] | (RefSeq) aminomethyltransferase, mitochondrial (A)	ko00260: Glycine, serine and threonine metabolism; ko00630: Glyoxylate and dicarboxylate metabolism; ko00670: One carbon pool by folate; ko01100: Metabolic pathways; ko01110: Biosynthesis of secondary metabolites; ko01200: Carbon metabolism	aminomethyltransferase, mitochondrial [Vigna radiata var. radiata]	GCST_PEA RecName: Full=Aminomethyltransferase, mitochondrial; EC=2.1.2.10; AltName: Full=Glycine cleavage system T protein; Short=GCVT; Flags: Precursor;	A0A4D6KQC2_VIGUN RecName: Full=Aminomethyltransferase {ECO:0000256|RuleBase:RU003981}; EC=2.1.2.10 {ECO:0000256|RuleBase:RU003981}; AltName: Full=Glycine cleavage system T protein {ECO:0000256|RuleBase:RU003981};	Aminomethyl transferase	GO:0005960,glycine cleavage complex; GO:0005739,mitochondrion; GO:0004047,aminomethyltransferase activity; GO:0008483,transaminase activity; GO:0006546,glycine catabolic process; GO:0003674,molecular_function; GO:0003824,catalytic activity; GO:0008168,methyltransferase activity; GO:0016740,transferase activity; GO:0016741,transferase activity, transferring one-carbon groups; GO:0016769,transferas…	Aminomethyltransferase folate-binding domain	--	--	--
12h1_transcript_26354	30.88	28.67	24.84	72.74	76.14	73.6	788	670	597	1715	1948	1628	1.30776	2.94121e-28	2.67003e-26	up	1636	K12867 pre-mRNA-splicing factor SYF1 | (RefSeq) hypothetical protein (A)	ko03040: Spliceosome	probable inactive purple acid phosphatase 29 isoform X2 [Vigna radiata var. radiata]	PPA29_ARATH RecName: Full=Probable inactive purple acid phosphatase 29; Flags: Precursor;	A0A4D6MM66_VIGUN SubName: Full=Metallo-dependent phosphatase-like {ECO:0000313|EMBL:QCE02463.1};	Predicted DNA repair exonuclease SIA1	GO:0005576,extracellular region; GO:0003993,acid phosphatase activity; GO:0016788,hydrolase activity, acting on ester bonds; GO:0046872,metal ion binding; GO:0003674,molecular_function; GO:0003824,catalytic activity; GO:0016787,hydrolase activity; GO:0016791,phosphatase activity; GO:0042578,phosphoric ester hydrolase activity; GO:0005488,binding; GO:0043167,ion binding; GO:0043169,cation binding;…	Calcineurin-like phosphoesterase	--	--	--
12h1_transcript_14540	20.53	21.07	22	5.43	4.48	5.64	922	866	930	224	202	219	-2.12816	2.96698e-28	2.68307e-26	down	2679	--	--	uncharacterized protein LOC106768823 isoform X1 [Vigna radiata var. radiata]	--	A0A4D6L2F6_VIGUN RecName: Full=FAD_binding_3 domain-containing protein {ECO:0000259|Pfam:PF01494};	--	GO:0071949,FAD binding; GO:0000166,nucleotide binding; GO:0003674,molecular_function; GO:0005488,binding; GO:0036094,small molecule binding; GO:0043167,ion binding; GO:0043168,anion binding; GO:0050660,flavin adenine dinucleotide binding; GO:0097159,organic cyclic compound binding; GO:1901265,nucleoside phosphate binding; GO:1901363,heterocyclic compound binding	Pyridine nucleotide-disulphide oxidoreductase	--	--	--
12h1_transcript_22227	52.08	67.09	47.97	8.34	5.47	7.08	1698	2003	1473	251	179	200	-3.09953	3.12884e-28	2.81859e-26	down	2017	--	--	UPF0496 protein 4-like [Vigna radiata var. radiata]	ROH1_ARATH RecName: Full=Protein ROH1 {ECO:0000303|PubMed:20618910};	A0A4D6LZW7_VIGUN SubName: Full=Protein BYPASS-related {ECO:0000313|EMBL:QCD94549.1};	--	GO:0016021,integral component of membrane; GO:0048354,mucilage biosynthetic process involved in seed coat development; GO:0010214,seed coat development; GO:0000003,reproduction; GO:0003006,developmental process involved in reproduction; GO:0007275,multicellular organism development; GO:0008150,biological_process; GO:0008152,metabolic process; GO:0009058,biosynthetic process; GO:0009791,post-embry…	Protein BYPASS1-related	--	--	--
12h1_transcript_20684	110.98	126.15	119.96	40.31	37.74	33.87	3891	4050	3961	1305	1327	1028	-1.77626	3.69344e-28	3.31451e-26	down	2149	K03106 signal recognition particle subunit SRP54 [EC:3.6.5.4] | (RefSeq) signal recognition particle 54 kDa protein, chloroplastic (A)	ko03060: Protein export	hypothetical protein PHAVU_001G191200g [Phaseolus vulgaris]	SR54C_ARATH RecName: Full=Signal recognition particle 54 kDa protein, chloroplastic; Short=54 chloroplast protein; Short=54CP; Short=SRP54; Short=cpSRP54; AltName: Full=FFC; Flags: Precursor;	V7D157_PHAVU RecName: Full=SRP54 domain-containing protein {ECO:0000259|PROSITE:PS00300};	Signal recognition particle, subunit Srp54	GO:0009507,chloroplast; GO:0009570,chloroplast stroma; GO:0005886,plasma membrane; GO:0032991,protein-containing complex; GO:0005786,signal recognition particle, endoplasmic reticulum targeting; GO:0008312,7S RNA binding; GO:0005525,GTP binding; GO:0003924,GTPase activity; GO:0019904,protein domain specific binding; GO:0070208,protein heterotrimerization; GO:0006614,SRP-dependent cotranslational …	SRP54-type protein, GTPase domain	--	--	--
12h1_transcript_29212	51.34	36.34	37.67	252.79	205.99	166.15	1015	658	702	4625	4086	2853	2.23514	3.87161e-28	3.46119e-26	up	1328	K18368 caffeoylshikimate esterase [EC:3.1.1.-] | (RefSeq) caffeoylshikimate esterase-like (A)	ko00940: Phenylpropanoid biosynthesis; ko01100: Metabolic pathways; ko01110: Biosynthesis of secondary metabolites	PREDICTED: caffeoylshikimate esterase-like [Vigna angularis]	CSE_ARATH RecName: Full=Caffeoylshikimate esterase; EC=3.1.1.-; AltName: Full=Lysophospholipase 2; Short=LysoPL2;	A0A4D6MWE0_VIGUN SubName: Full=Acylglycerol lipase {ECO:0000313|EMBL:QCE05753.1};	Lysophospholipase	GO:0005783,endoplasmic reticulum; GO:0005794,Golgi apparatus; GO:0016020,membrane; GO:0005634,nucleus; GO:0005886,plasma membrane; GO:0009506,plasmodesma; GO:0003846,2-acylglycerol O-acyltransferase activity; GO:0090430,caffeoyl-CoA: alcohol caffeoyl transferase activity; GO:0016787,hydrolase activity; GO:0016298,lipase activity; GO:0004622,lysophospholipase activity; GO:0009809,lignin biosynthet…	Serine aminopeptidase, S33	--	--	--
12h1_transcript_31344	17.3	16.63	17.7	85.2	87.94	115.22	227	200	219	1036	1157	1317	2.39885	4.05777e-28	3.61388e-26	up	970	--	--	PREDICTED: universal stress protein A-like protein [Vigna angularis]	USPAL_ARATH RecName: Full=Universal stress protein A-like protein;	A0A4D6MDJ4_VIGUN SubName: Full=Universal stress protein A {ECO:0000313|EMBL:QCD98418.1};	--	GO:0005829,cytosol; GO:0005886,plasma membrane; GO:0016208,AMP binding; GO:0000166,nucleotide binding; GO:0003674,molecular_function; GO:0005488,binding; GO:0017076,purine nucleotide binding; GO:0030554,adenyl nucleotide binding; GO:0032553,ribonucleotide binding; GO:0032555,purine ribonucleotide binding; GO:0032559,adenyl ribonucleotide binding; GO:0036094,small molecule binding; GO:0043167,ion …	Universal stress protein family	--	--	--
12h1_transcript_22473	52.15	42.11	47.84	15.12	18.33	18.78	1677	1240	1449	449	591	523	-1.53154	4.32132e-28	3.83407e-26	down	1993	K00924 kinase [EC:2.7.1.-] | (RefSeq) PBL1; PBS1-like 1 (A)	--	probable serine/threonine-protein kinase PBL8 [Vigna radiata var. radiata]	PBL8_ARATH RecName: Full=Probable serine/threonine-protein kinase PBL8 {ECO:0000305}; EC=2.7.11.1 {ECO:0000305}; AltName: Full=PBS1-like protein 8 {ECO:0000303|PubMed:20413097};	A0A1S3VY33_VIGRR SubName: Full=probable serine/threonine-protein kinase PBL8 {ECO:0000313|RefSeq:XP_014523230.1};	Serine/threonine protein kinase	GO:0005886,plasma membrane; GO:0005524,ATP binding; GO:0106310,protein serine kinase activity; GO:0106311,protein threonine kinase activity; GO:0006952,defense response; GO:0000166,nucleotide binding; GO:0003674,molecular_function; GO:0005488,binding; GO:0017076,purine nucleotide binding; GO:0030554,adenyl nucleotide binding; GO:0032553,ribonucleotide binding; GO:0032555,purine ribonucleotide bin…	Protein tyrosine kinase	--	--	--
12h1_transcript_10002	7.08	5.34	7.16	1.26	1.25	1.04	378	261	360	62	67	48	-2.55313	4.34791e-28	3.84316e-26	down	3134	K14486 auxin response factor | (RefSeq) auxin response factor 3-like (A)	ko04075: Plant hormone signal transduction	PREDICTED: auxin response factor 4-like isoform X3 [Vigna angularis]	ARFD_ARATH RecName: Full=Auxin response factor 4;	A0A0L9UNQ6_PHAAN RecName: Full=Auxin response factor {ECO:0000256|RuleBase:RU004561};	--	GO:0005634,nucleus; GO:0003700,DNA-binding transcription factor activity; GO:0000976,transcription regulatory region sequence-specific DNA binding; GO:0010158,abaxial cell fate specification; GO:0009734,auxin-activated signaling pathway; GO:0010050,vegetative phase change; GO:0003674,molecular_function; GO:0140110,transcription regulator activity; GO:0001067,regulatory region nucleic acid binding…	AUX/IAA family	AUX/IAA	TR	AUX/IAA
12h1_transcript_7326	6.19	4.97	5.61	0	0.13	0.1	362	266	308	0	7	5	-6.34699	4.52886e-28	3.98811e-26	down	3409	K23877 xyloglucan O-acetyltransferase | (RefSeq) protein ALTERED XYLOGLUCAN 4 (A)	--	protein PMR5 [Vigna radiata var. radiata]	TBL44_ARATH RecName: Full=Protein PMR5; AltName: Full=Powdery mildew resistance protein 5; AltName: Full=Protein trichome birefringence-like 44;	A0A4D6ML89_VIGUN SubName: Full=Trichome birefringence-like 45/PMR5 {ECO:0000313|EMBL:QCE00909.1};	--	GO:0005783,endoplasmic reticulum; GO:0005794,Golgi apparatus; GO:0016021,integral component of membrane; GO:0016413,O-acetyltransferase activity; GO:0006952,defense response; GO:0009620,response to fungus; GO:0003674,molecular_function; GO:0003824,catalytic activity; GO:0008374,O-acyltransferase activity; GO:0016407,acetyltransferase activity; GO:0016740,transferase activity; GO:0016746,transfera…	GDSL/SGNH-like Acyl-Esterase family found in Pmr5 and Cas1p	--	--	--
12h1_transcript_22806	125.64	152.85	145.16	23.99	19.48	27.35	3967	4420	4317	699	616	748	-2.677	5.0347e-28	4.41701e-26	down	1962	K10532 heparan-alpha-glucosaminide N-acetyltransferase [EC:2.3.1.78] | (RefSeq) heparan-alpha-glucosaminide N-acetyltransferase isoform X1 (A)	ko00531: Glycosaminoglycan degradation; ko01100: Metabolic pathways	heparan-alpha-glucosaminide N-acetyltransferase [Vigna radiata var. radiata]	--	A0A4D6NH08_VIGUN SubName: Full=Heparan-alpha-glucosaminide N-acetyltransferase {ECO:0000313|EMBL:QCE12966.1};	Uncharacterized conserved protein	GO:0016021,integral component of membrane; GO:0016740,transferase activity; GO:0003674,molecular_function; GO:0003824,catalytic activity; GO:0005575,cellular_component; GO:0016020,membrane; GO:0031224,intrinsic component of membrane; GO:0110165,cellular anatomical entity	Protein of unknown function (DUF1624)	--	--	--
12h1_transcript_31734	197.99	137.74	267.75	1915.72	1693.8	1644	2159	1377	2754	19384	18523	15650	3.0396	6.22985e-28	5.44521e-26	up	851	K22547 arsenate reductase [EC:1.20.4.1] | (RefSeq) protein HIGH ARSENIC CONTENT 1, mitochondrial-like (A)	--	hypothetical protein VIGAN_10147000 [Vigna angularis var. angularis]	STR15_ARATH RecName: Full=Rhodanese-like domain-containing protein 15, chloroplastic; AltName: Full=Protein DARK INDUCIBLE 1; AltName: Full=Senescence-associated protein 1; Short=AtSEN1; AltName: Full=Sulfurtransferase 15; Short=AtStr15; Flags: Precursor;	A0A4D6LQJ8_VIGUN SubName: Full=Phage shock protein E {ECO:0000313|EMBL:QCD91162.1};	Rhodanese-related sulfurtransferase	GO:0009507,chloroplast; GO:0009579,thylakoid; GO:0007568,aging; GO:0009753,response to jasmonic acid; GO:0006979,response to oxidative stress; GO:0009611,response to wounding; GO:0008150,biological_process; GO:0032502,developmental process; GO:0009719,response to endogenous stimulus; GO:0009725,response to hormone; GO:0010033,response to organic substance; GO:0033993,response to lipid; GO:0042221…	Rhodanese-like domain	--	--	--
12h1_transcript_29797	97.07	124.46	100.29	21.98	20.67	14.9	1747	2052	1701	366	373	233	-2.59188	6.38272e-28	5.55817e-26	down	1232	K18121 glyoxylate/succinic semialdehyde reductase [EC:1.1.1.79 1.1.1.-] | (RefSeq) glyoxylate/succinic semialdehyde reductase 2, chloroplastic (A)	ko00630: Glyoxylate and dicarboxylate metabolism; ko00650: Butanoate metabolism; ko01100: Metabolic pathways; ko01110: Biosynthesis of secondary metabolites; ko01200: Carbon metabolism	hypothetical protein PHAVU_005G158300g [Phaseolus vulgaris]	GLYR2_ARATH RecName: Full=Glyoxylate/succinic semialdehyde reductase 2, chloroplastic; Short=AtGLYR2; Short=AtGR2; Short=SSA reductase 2; EC=1.1.1.79 {ECO:0000269|PubMed:18495639}; EC=1.1.1.n11 {ECO:0000269|PubMed:18495639}; Flags: Precursor;	A0A4D6NA99_VIGUN SubName: Full=3-hydroxyisobutyrate dehydrogenase {ECO:0000313|EMBL:QCE09065.1};	Predicted dehydrogenase	GO:0009507,chloroplast; GO:0009570,chloroplast stroma; GO:0030267,glyoxylate reductase (NADP+) activity; GO:0051287,NAD binding; GO:0050661,NADP binding; GO:0016616,oxidoreductase activity, acting on the CH-OH group of donors, NAD or NADP as acceptor; GO:0003674,molecular_function; GO:0003824,catalytic activity; GO:0016491,oxidoreductase activity; GO:0016614,oxidoreductase activity, acting on CH-…	NAD binding domain of 6-phosphogluconate dehydrogenase	--	--	--
12h1_transcript_6700	9.51	6.93	8.19	0.25	0.56	0.17	573	383	465	14	34	9	-4.73241	8.07111e-28	7.00251e-26	down	3508	K00924 kinase [EC:2.7.1.-] | (RefSeq) receptor protein kinase CLAVATA1 (A)	--	hypothetical protein PHAVU_008G086400g [Phaseolus vulgaris]	RGI3_ARATH RecName: Full=LRR receptor-like serine/threonine-protein kinase RGI3 {ECO:0000305}; EC=2.7.11.1 {ECO:0000255|PROSITE-ProRule:PRU00159}; AltName: Full=Protein RECEPTOR OF RGF1 1 {ECO:0000303|PubMed:27229311}; AltName: Full=Protein RGF1 INSENSITIVE 3 {ECO:0000303|PubMed:27229312}; Flags: Precursor;	V7B5H6_PHAVU RecName: Full=Protein kinase domain-containing protein {ECO:0000259|PROSITE:PS50011};	--	GO:0016021,integral component of membrane; GO:0005886,plasma membrane; GO:0005524,ATP binding; GO:0042277,peptide binding; GO:0001653,peptide receptor activity; GO:0106310,protein serine kinase activity; GO:0106311,protein threonine kinase activity; GO:0010074,maintenance of meristem identity; GO:0010078,maintenance of root meristem identity; GO:2000280,regulation of root development; GO:0010082,…	Leucine rich repeat	--	--	--
12h1_transcript_16081	30.64	28.31	34.52	10.99	9.99	10.52	1293	1094	1372	428	423	384	-1.66269	8.404e-28	7.26452e-26	down	2533	K05677 ATP-binding cassette, subfamily D (ALD), member 3 | (RefSeq) ATP-binding cassette superfamily (A)	ko02010: ABC transporters; ko04146: Peroxisome	ABC transporter D family member 2, chloroplastic [Vigna radiata var. radiata]	AB2D_ARATH RecName: Full=ABC transporter D family member 2, chloroplastic; Short=ABC transporter ABCD.2; Short=AtABCD2; EC=7.-.-.-; Flags: Precursor;	A0A4D6M4C2_VIGUN SubName: Full=Putative ATP-binding cassette transporter {ECO:0000313|EMBL:QCD96102.1};	Long-chain acyl-CoA transporter, ABC superfamily (involved in peroxisome organization and biogenesis)	GO:0009507,chloroplast; GO:0016021,integral component of membrane; GO:0005778,peroxisomal membrane; GO:0005524,ATP binding; GO:0016887,ATPase activity; GO:0042626,ATPase-coupled transmembrane transporter activity; GO:0005324,long-chain fatty acid transporter activity; GO:0006635,fatty acid beta-oxidation; GO:0015910,long-chain fatty acid import into peroxisome; GO:0007031,peroxisome organization;…	ABC transporter transmembrane region 2	--	--	--
12h1_transcript_1837	14.62	13.24	14.51	2.76	4.08	2.42	1154	957	1078	201	323	165	-2.29604	9.84895e-28	8.48237e-26	down	4508	K05658 ATP-binding cassette, subfamily B (MDR/TAP), member 1 [EC:7.6.2.2] | (RefSeq) ABC transporter B family member 1 (A)	ko02010: ABC transporters	hypothetical protein PHAVU_007G147400g [Phaseolus vulgaris]	AB1B_ARATH RecName: Full=ABC transporter B family member 1; Short=ABC transporter ABCB.1; Short=AtABCB1; AltName: Full=Multidrug resistance protein 1; AltName: Full=P-glycoprotein 1; Short=AtPgp1;	A0A4D6MX22_VIGUN SubName: Full=ATP-binding cassette {ECO:0000313|EMBL:QCE06003.1};	Multidrug/pheromone exporter, ABC superfamily	GO:0005783,endoplasmic reticulum; GO:0016021,integral component of membrane; GO:0005886,plasma membrane; GO:0009506,plasmodesma; GO:0005524,ATP binding; GO:0042626,ATPase-coupled transmembrane transporter activity; GO:0010329,auxin efflux transmembrane transporter activity; GO:0010328,auxin influx transmembrane transporter activity; GO:0043481,anthocyanin accumulation in tissues in response to UV…	ABC transporter transmembrane region	--	--	--
12h1_transcript_15715	16.75	11.39	14.5	44.98	57.9	53.85	702	437	572	1741	2435	1954	1.79508	1.02677e-27	8.81072e-26	up	2519	K23047 E3 ubiquitin-protein ligase UNKL [EC:2.3.2.27] | (RefSeq) zinc finger CCCH domain-containing protein 2-like (A)	--	PREDICTED: zinc finger CCCH domain-containing protein 66 [Vigna angularis]	C3H66_ARATH RecName: Full=Zinc finger CCCH domain-containing protein 66; Short=AtC3H66;	A0A4D6ML79_VIGUN SubName: Full=Transcription elongation factor SPT5 {ECO:0000313|EMBL:QCE00899.1};	CCCH-type Zn-finger protein	GO:0010494,cytoplasmic stress granule; GO:0000932,P-body; GO:0003677,DNA binding; GO:0003700,DNA-binding transcription factor activity; GO:0046872,metal ion binding; GO:0003723,RNA binding; GO:0006355,regulation of transcription, DNA-templated; GO:0006412,translation; GO:0003674,molecular_function; GO:0003676,nucleic acid binding; GO:0005488,binding; GO:0097159,organic cyclic compound binding; GO…	Ankyrin repeat	C3H	TF	C3H
12h1_transcript_32345	12.86	5.36	4.01	153.08	164.27	161.11	102	39	30	1129	1306	1120	4.3768	1.06552e-27	9.10997e-26	up	691	K14516 ethylene-responsive transcription factor 1 | (RefSeq) ethylene-responsive transcription factor 1B-like (A)	ko04016: MAPK signaling pathway - plant; ko04075: Plant hormone signal transduction	PREDICTED: ethylene-responsive transcription factor 1B-like [Vigna angularis]	ERF92_ARATH RecName: Full=Ethylene-responsive transcription factor 1B; Short=AtERF1B; AltName: Full=Ethylene-responsive element-binding factor 1B; Short=EREBP-1B;	A0A4D6KV63_VIGUN SubName: Full=Ethylene-responsive transcription factor 1 {ECO:0000313|EMBL:QCD77594.1};	--	GO:0005634,nucleus; GO:0003677,DNA binding; GO:0003700,DNA-binding transcription factor activity; GO:0000976,transcription regulatory region sequence-specific DNA binding; GO:0006952,defense response; GO:0009873,ethylene-activated signaling pathway; GO:0009867,jasmonic acid mediated signaling pathway; GO:0003674,molecular_function; GO:0003676,nucleic acid binding; GO:0005488,binding; GO:0097159,o…	AP2 domain	AP2/ERF-ERF	TF	AP2/ERF->AP2/ERF-ERF
12h1_transcript_25999	19.45	14.73	13.6	56.94	51.46	52.7	519	360	342	1404	1377	1219	1.67097	1.2152e-27	1.03356e-25	up	1699	K03444 MFS transporter, SP family, ERD6-like sugar transporter | (RefSeq) sugar transporter ERD6-like 7 isoform X1 (A)	--	hypothetical protein PHAVU_001G147200g [Phaseolus vulgaris]	ERDL7_ARATH RecName: Full=Sugar transporter ERD6-like 7;	A0A4D6MA11_VIGUN SubName: Full=MFS transporter {ECO:0000313|EMBL:QCD97580.1};	Predicted transporter (major facilitator superfamily)	GO:0005829,cytosol; GO:0016021,integral component of membrane; GO:0009705,plant-type vacuole membrane; GO:0005774,vacuolar membrane; GO:0005773,vacuole; GO:0022857,transmembrane transporter activity; GO:0008643,carbohydrate transport; GO:0006829,zinc ion transport; GO:0003674,molecular_function; GO:0005215,transporter activity; GO:0006810,transport; GO:0006811,ion transport; GO:0006820,anion tran…	Sugar (and other) transporter	--	--	--
12h1_transcript_25472	61.66	52.35	86.63	0	0	0	1662	1292	2200	0	0	0	-13.2464	1.21766e-27	1.03356e-25	down	1714	K03696 ATP-dependent Clp protease ATP-binding subunit ClpC | (RefSeq) chaperone protein ClpC, chloroplastic (A)	--	hypothetical protein LR48_Vigan04g147100 [Vigna angularis]	CLPC_PEA RecName: Full=Chaperone protein ClpC, chloroplastic; AltName: Full=ATP-dependent Clp protease ATP-binding subunit ClpC homolog; AltName: Full=Casein lytic proteinase C; Flags: Precursor;	A0A4D6NMN8_VIGUN SubName: Full=ATP-dependent Clp protease ATP-binding subunit ClpC {ECO:0000313|EMBL:QCE14608.1};	Chaperone HSP104 and related ATP-dependent Clp proteases	GO:0009507,chloroplast; GO:0005524,ATP binding; GO:0016887,ATPase activity; GO:0000166,nucleotide binding; GO:0003674,molecular_function; GO:0005488,binding; GO:0017076,purine nucleotide binding; GO:0030554,adenyl nucleotide binding; GO:0032553,ribonucleotide binding; GO:0032555,purine ribonucleotide binding; GO:0032559,adenyl ribonucleotide binding; GO:0035639,purine ribonucleoside triphosphate …	AAA domain (Cdc48 subfamily)	--	--	--
12h1_transcript_4670	32.98	37.4	26.69	7.11	7.69	5.51	2187	2271	1667	434	511	315	-2.36595	1.36138e-27	1.15139e-25	down	3830	K08905 photosystem I subunit V | (RefSeq) photosystem I reaction center subunit V, chloroplastic (A)	ko00195: Photosynthesis; ko01100: Metabolic pathways	hypothetical protein VIGAN_07181200 [Vigna angularis var. angularis]	PSAG_ARATH RecName: Full=Photosystem I reaction center subunit V, chloroplastic; AltName: Full=PSI-G; Flags: Precursor;	A0A0S3SJH1_PHAAN RecName: Full=Chromo domain-containing protein {ECO:0000259|PROSITE:PS50013};	--	GO:0009507,chloroplast; GO:0009941,chloroplast envelope; GO:0031969,chloroplast membrane; GO:0030093,chloroplast photosystem I; GO:0009534,chloroplast thylakoid; GO:0009535,chloroplast thylakoid membrane; GO:0016021,integral component of membrane; GO:0005634,nucleus; GO:0009579,thylakoid; GO:0015979,photosynthesis; GO:0009773,photosynthetic electron transport in photosystem I; GO:0009780,photosyn…	Photosystem I psaG / psaK	--	--	--
12h1_transcript_17120	43.38	35.42	36.26	0.08	0	0	1770	1323	1393	2	0	0	-11.1853	1.43273e-27	1.2074e-25	down	2458	--	--	hypothetical protein VIGAN_10165000, partial [Vigna angularis var. angularis]	--	A0A4D6LRC8_VIGUN SubName: Full=Uncharacterized protein {ECO:0000313|EMBL:QCD91023.1};	--	--	--	--	--	--
12h1_transcript_26655	2.55	3.91	2.05	99.12	82.63	41.88	63	88	47	2260	2044	896	4.60345	1.47258e-27	1.23655e-25	up	1591	K13457 disease resistance protein RPM1 | (RefSeq) uncharacterized protein sll1770 (A)	ko04626: Plant-pathogen interaction	protein ACTIVITY OF BC1 COMPLEX KINASE 7, chloroplastic [Vigna radiata var. radiata]	AB1K7_ARATH RecName: Full=Protein ACTIVITY OF BC1 COMPLEX KINASE 7, chloroplastic {ECO:0000303|PubMed:22694836}; Short=ABC1-LIKE KINASE 7 {ECO:0000303|PubMed:22694836}; EC=2.7.11.1 {ECO:0000250|UniProtKB:Q9MA15}; AltName: Full=Salt-induced ABC1 kinase 1, chloroplastic {ECO:0000303|PubMed:24117441}; Short=AtSIA1 {ECO:0000303|PubMed:24117441}; Flags: Precursor;	A0A4D6MMM5_VIGUN RecName: Full=ABC1 domain-containing protein {ECO:0000259|Pfam:PF03109};	Predicted unusual protein kinase	GO:0009535,chloroplast thylakoid membrane; GO:0016021,integral component of membrane; GO:0010287,plastoglobule; GO:0005524,ATP binding; GO:0004672,protein kinase activity; GO:0106310,protein serine kinase activity; GO:0106311,protein threonine kinase activity; GO:0034599,cellular response to oxidative stress; GO:0055072,iron ion homeostasis; GO:0046467,membrane lipid biosynthetic process; GO:0080…	ABC1 family	--	--	--
12h1_transcript_24460	23.93	19.8	23.22	7.58	8.16	8.45	673	510	615	197	230	206	-1.55799	1.50345e-27	1.25798e-25	down	1776	K13464 jasmonate ZIM domain-containing protein | (RefSeq) protein TIFY 6B-like isoform X1 (A)	ko04075: Plant hormone signal transduction	PREDICTED: protein TIFY 8-like isoform X1 [Vigna angularis]	TIF8_ARATH RecName: Full=Protein TIFY 8 {ECO:0000303|PubMed:17499004};	A0A4D6NRE8_VIGUN RecName: Full=Tify domain-containing protein {ECO:0000259|PROSITE:PS51320};	--	GO:0005634,nucleus; GO:0031347,regulation of defense response; GO:2000022,regulation of jasmonic acid mediated signaling pathway; GO:0009611,response to wounding; GO:0006950,response to stress; GO:0006952,defense response; GO:0008150,biological_process; GO:0048583,regulation of response to stimulus; GO:0050789,regulation of biological process; GO:0050896,response to stimulus; GO:0065007,biologica…	tify domain	Tify	TF	Tify
12h1_transcript_4235	33.67	17.63	29.39	0	0	0	2240	1073	1841	0	0	0	-13.2152	1.61997e-27	1.35067e-25	down	3841	K02705 photosystem II CP43 chlorophyll apoprotein | (RefSeq) psbC, BKH98_gp066; photosystem II CP43 chlorophyll apoprotein (A)	ko00195: Photosynthesis; ko01100: Metabolic pathways	photosystem II CP43 chlorophyll apoprotein, partial (chloroplast) [Viburnum cylindricum]	PSBC_PHAVU RecName: Full=Photosystem II CP43 reaction center protein {ECO:0000255|HAMAP-Rule:MF_01496}; AltName: Full=PSII 43 kDa protein {ECO:0000255|HAMAP-Rule:MF_01496}; AltName: Full=Protein CP-43 {ECO:0000255|HAMAP-Rule:MF_01496}; Flags: Precursor;	A0A3G1J7P7_CYATE RecName: Full=Photosystem II CP43 reaction center protein {ECO:0000256|HAMAP-Rule:MF_01496, ECO:0000256|RuleBase:RU004533}; AltName: Full=PSII 43 kDa protein {ECO:0000256|HAMAP-Rule:MF_01496}; AltName: Full=Protein CP-43 {ECO:0000256|HAMAP-Rule:MF_01496};	--	GO:0009535,chloroplast thylakoid membrane; GO:0016021,integral component of membrane; GO:0009523,photosystem II; GO:0016168,chlorophyll binding; GO:0045156,electron transporter, transferring electrons within the cyclic electron transport pathway of photosynthesis activity; GO:0046872,metal ion binding; GO:0009772,photosynthetic electron transport in photosystem II; GO:0018298,protein-chromophore …	Photosynthetic reaction centre protein	--	--	--
12h1_transcript_23659	44.29	27.72	37.72	10.55	9.89	8.58	1344	770	1078	295	301	225	-2.00181	1.63721e-27	1.36021e-25	down	1896	K09284 AP2-like factor, euAP2 lineage | (RefSeq) floral homeotic protein APETALA 2-like isoform X1 (A)	--	AP2-like ethylene-responsive transcription factor TOE3 isoform X1 [Vigna radiata var. radiata]	AP2_ARATH RecName: Full=Floral homeotic protein APETALA 2 {ECO:0000303|PubMed:7919989};	A0A4D6LQY7_VIGUN SubName: Full=AP2-like factor {ECO:0000313|EMBL:QCD91349.1};	--	GO:0005634,nucleus; GO:0003700,DNA-binding transcription factor activity; GO:0000976,transcription regulatory region sequence-specific DNA binding; GO:0030154,cell differentiation; GO:0009908,flower development; GO:0010073,meristem maintenance; GO:0048481,plant ovule development; GO:0048316,seed development; GO:0010093,specification of floral organ identity; GO:0003674,molecular_function; GO:0140…	AP2 domain	AP2/ERF-AP2	TF	AP2/ERF->AP2/ERF-AP2
12h1_transcript_21653	21.14	18.28	19.17	91.05	69.46	66.8	688	545	588	2740	2269	1885	1.86734	1.73801e-27	1.43888e-25	up	2016	K00029 malate dehydrogenase (oxaloacetate-decarboxylating)(NADP+) [EC:1.1.1.40] | (RefSeq) NADP-dependent malic enzyme-like (A)	ko00620: Pyruvate metabolism; ko00710: Carbon fixation in photosynthetic organisms; ko01100: Metabolic pathways; ko01200: Carbon metabolism	NADP-dependent malic enzyme isoform X1 [Vigna radiata var. radiata]	MAOX_POPTR RecName: Full=NADP-dependent malic enzyme; Short=NADP-ME; EC=1.1.1.40;	A0A4D6LA39_VIGUN RecName: Full=Malic enzyme {ECO:0000256|RuleBase:RU003426};	NADP+-dependent malic enzyme	GO:0005737,cytoplasm; GO:0004471,malate dehydrogenase (decarboxylating) (NAD+) activity; GO:0004473,malate dehydrogenase (decarboxylating) (NADP+) activity; GO:0046872,metal ion binding; GO:0051287,NAD binding; GO:0008948,oxaloacetate decarboxylase activity; GO:0003674,molecular_function; GO:0003824,catalytic activity; GO:0004470,malic enzyme activity; GO:0016491,oxidoreductase activity; GO:00166…	Malic enzyme, NAD binding domain	--	--	--
12h1_transcript_8475	6.23	5.06	4.03	0.45	0.56	0.48	353	262	214	23	32	23	-3.46379	1.85698e-27	1.53198e-25	down	3309	--	--	zinc finger CCCH domain-containing protein 53 isoform X1 [Vigna radiata var. radiata]	C3H53_ORYSJ RecName: Full=Zinc finger CCCH domain-containing protein 53; Short=OsC3H53;	A0A4D6LKS4_VIGUN SubName: Full=Uncharacterized protein {ECO:0000313|EMBL:QCD88945.1};	--	GO:0003677,DNA binding; GO:0046872,metal ion binding; GO:0003723,RNA binding; GO:0003674,molecular_function; GO:0003676,nucleic acid binding; GO:0005488,binding; GO:0097159,organic cyclic compound binding; GO:1901363,heterocyclic compound binding; GO:0043167,ion binding; GO:0043169,cation binding	RNA recognition motif. (a.k.a. RRM, RBD, or RNP domain)	--	--	--
12h1_transcript_25593	19.08	19.61	18.49	53.37	53.75	55.4	511	481	466	1321	1444	1286	1.41446	2.46365e-27	2.02536e-25	up	1705	K04733 interleukin-1 receptor-associated kinase 4 [EC:2.7.11.1] | (RefSeq) 5'-AMP-activated protein kinase catalytic subunit alpha-1-like (A)	--	hypothetical protein PHAVU_004G096600g [Phaseolus vulgaris]	FK132_ARATH RecName: Full=F-box/kelch-repeat protein At5g60570;	V7C3T2_PHAVU SubName: Full=Uncharacterized protein {ECO:0000313|EMBL:ESW24033.1};	FOG: Kelch repeat	GO:0005634,nucleus; GO:0005575,cellular_component; GO:0005622,intracellular anatomical structure; GO:0043226,organelle; GO:0043227,membrane-bounded organelle; GO:0043229,intracellular organelle; GO:0043231,intracellular membrane-bounded organelle; GO:0110165,cellular anatomical entity	Kelch motif	--	--	--
12h1_transcript_21485	66.88	75.76	77.99	15.8	15.84	19.41	2177	2258	2391	475	517	547	-2.20806	2.53202e-27	2.07431e-25	down	2014	K16732 Ase1/PRC1/MAP65 family protein | (RefSeq) 65-kDa microtubule-associated protein 1 (A)	--	65-kDa microtubule-associated protein 1 [Vigna radiata var. radiata]	MA651_ARATH RecName: Full=65-kDa microtubule-associated protein 1; Short=AtMAP65-1;	A0A4D6ML91_VIGUN SubName: Full=Microtubule-associated protein {ECO:0000313|EMBL:QCE01768.1};	Microtubule-associated protein essential for anaphase spindle elongation	GO:0005938,cell cortex; GO:0005737,cytoplasm; GO:0005874,microtubule; GO:0005634,nucleus; GO:0009524,phragmoplast; GO:0005819,spindle; GO:0008017,microtubule binding; GO:0046983,protein dimerization activity; GO:0043622,cortical microtubule organization; GO:0000911,cytokinesis by cell plate formation; GO:0000226,microtubule cytoskeleton organization; GO:0003674,molecular_function; GO:0005488,bind…	Microtubule associated protein (MAP65/ASE1 family)	--	--	--
12h1_transcript_30349	79.75	115.85	108.91	13.94	10.5	13.83	1327	1766	1708	214	175	200	-3.09651	2.65196e-27	2.16418e-25	down	1159	K18667 activating signal cointegrator complex subunit 2 | (RefSeq) hypothetical protein (A)	--	PREDICTED: uncharacterized protein LOC108322520 [Vigna angularis]	--	A0A4D6MT49_VIGUN SubName: Full=Uncharacterized protein {ECO:0000313|EMBL:QCE04258.1};	--	GO:0016021,integral component of membrane; GO:0005575,cellular_component; GO:0016020,membrane; GO:0031224,intrinsic component of membrane; GO:0110165,cellular anatomical entity	Bacteriophage P21 holin S	--	--	--
12h1_transcript_26875	181.29	236.7	213.17	8.11	2.08	5.34	4531	5418	5019	187	52	115	-5.44038	2.66012e-27	2.16418e-25	down	1608	K23136 fraxetin 5-hydroxylase [EC:1.14.14.164] | (RefSeq) xanthotoxin 5-hydroxylase CYP82C4-like (A)	ko00999: Biosynthesis of various plant secondary metabolites; ko01110: Biosynthesis of secondary metabolites	photosynthetic NDH subunit of subcomplex B 1, chloroplastic [Vigna radiata var. radiata]	PNSB1_ARATH RecName: Full=Photosynthetic NDH subunit of subcomplex B 1, chloroplastic {ECO:0000303|PubMed:21785130}; Short=Protein PnsB1 {ECO:0000303|PubMed:21785130}; AltName: Full=NAD(P)H DEHYDROGENASE SUBUNIT 48 {ECO:0000303|PubMed:18974055}; AltName: Full=NDH-DEPENDENT CYCLIC ELECTRON FLOW 1 {ECO:0000303|PubMed:18785996}; Flags: Precursor;	A0A4D6MMG0_VIGUN SubName: Full=Uncharacterized protein {ECO:0000313|EMBL:QCE02168.1};	--	GO:0009507,chloroplast; GO:0009534,chloroplast thylakoid; GO:0009535,chloroplast thylakoid membrane; GO:0010598,NAD(P)H dehydrogenase complex (plastoquinone); GO:0005634,nucleus; GO:0009773,photosynthetic electron transport in photosystem I; GO:0006091,generation of precursor metabolites and energy; GO:0008150,biological_process; GO:0008152,metabolic process; GO:0009767,photosynthetic electron tr…	Glycosyltransferase family 9 (heptosyltransferase)	--	--	--
12h1_transcript_30369	0	0	0	82.49	146	158.59	0	0	0	1263	2422	2281	13.3444	2.98107e-27	2.41693e-25	up	1154	K01783 ribulose-phosphate 3-epimerase [EC:5.1.3.1] | (RefSeq) ribulose-phosphate 3-epimerase, chloroplastic (A)	ko00030: Pentose phosphate pathway; ko00040: Pentose and glucuronate interconversions; ko00710: Carbon fixation in photosynthetic organisms; ko01100: Metabolic pathways; ko01110: Biosynthesis of secondary metabolites; ko01200: Carbon metabolism; ko01230: Biosynthesis of amino acids	PREDICTED: ribulose-phosphate 3-epimerase, chloroplastic [Vigna angularis]	RPE_SPIOL RecName: Full=Ribulose-phosphate 3-epimerase, chloroplastic; EC=5.1.3.1 {ECO:0000269|PubMed:8616224, ECO:0000269|PubMed:9733539, ECO:0000269|PubMed:9890975}; AltName: Full=Pentose-5-phosphate 3-epimerase; Short=PPE; AltName: Full=R5P3E; Short=RPE; Flags: Precursor;	A0A4D6KW71_VIGUN RecName: Full=Pentose-5-phosphate 3-epimerase {ECO:0000256|ARBA:ARBA00016757}; EC=5.1.3.1 {ECO:0000256|ARBA:ARBA00013188};	D-ribulose-5-phosphate 3-epimerase	GO:0009535,chloroplast thylakoid membrane; GO:0046872,metal ion binding; GO:0004750,ribulose-phosphate 3-epimerase activity; GO:0006098,pentose-phosphate shunt; GO:0019253,reductive pentose-phosphate cycle; GO:0003674,molecular_function; GO:0005488,binding; GO:0043167,ion binding; GO:0043169,cation binding; GO:0003824,catalytic activity; GO:0016853,isomerase activity; GO:0016854,racemase and epim…	Ribulose-phosphate 3 epimerase family	--	--	--
12h1_transcript_19832	14.65	10.98	15.15	3.29	3.58	3.04	535	367	521	111	131	96	-2.13041	3.06547e-27	2.47681e-25	down	2227	K00053 ketol-acid reductoisomerase [EC:1.1.1.86] | (RefSeq) ketol-acid reductoisomerase, chloroplastic-like (A)	ko00290: Valine, leucine and isoleucine biosynthesis; ko00770: Pantothenate and CoA biosynthesis; ko01100: Metabolic pathways; ko01110: Biosynthesis of secondary metabolites; ko01210: 2-Oxocarboxylic acid metabolism; ko01230: Biosynthesis of amino acids	hypothetical protein VIGAN_06054000 [Vigna angularis var. angularis]	--	A0A4D6LC79_VIGUN SubName: Full=Uncharacterized protein {ECO:0000313|EMBL:QCD86181.1};	--	GO:0003677,DNA binding; GO:0003674,molecular_function; GO:0003676,nucleic acid binding; GO:0005488,binding; GO:0097159,organic cyclic compound binding; GO:1901363,heterocyclic compound binding	NUMOD3 motif (2 copies)	--	--	--
12h1_transcript_11898	190.81	248.29	301.31	25.5	16.6	25.98	9264	11037	13774	1142	808	1091	-3.54078	3.33535e-27	2.68564e-25	down	2874	K03234 elongation factor 2 | (RefSeq) elongation factor 2 (A)	--	elongation factor 2 [Vigna radiata var. radiata]	EF2_ARATH RecName: Full=Elongation factor 2 {ECO:0000305}; Short=EF-2 {ECO:0000305}; AltName: Full=Protein LOW EXPRESSION OF OSMOTICALLY RESPONSIVE GENES 1 {ECO:0000303|PubMed:9401119};	A0A4D6NCG1_VIGUN SubName: Full=Elongation factor 2 {ECO:0000313|EMBL:QCE10581.1};	Elongation factor 2	GO:0009507,chloroplast; GO:0005829,cytosol; GO:0005730,nucleolus; GO:0005634,nucleus; GO:0005886,plasma membrane; GO:0009506,plasmodesma; GO:1990904,ribonucleoprotein complex; GO:0005774,vacuolar membrane; GO:0005507,copper ion binding; GO:0005525,GTP binding; GO:0003924,GTPase activity; GO:0003729,mRNA binding; GO:0043022,ribosome binding; GO:0003746,translation elongation factor activity; GO:00…	Elongation factor Tu GTP binding domain	--	--	--
12h1_transcript_24194	104.27	106.25	127.49	24.4	24.55	30.03	2965	2767	3415	641	700	740	-2.19	3.40887e-27	2.73547e-25	down	1793	K16221 transcription factor TCP21 (protein CCA1 HIKING EXPEDITION) | (RefSeq) transcription factor TCP7-like (A)	ko04712: Circadian rhythm - plant	transcription factor TCP7 [Vigna radiata var. radiata]	TCP7_ARATH RecName: Full=Transcription factor TCP7;	A0A4D6N4J4_VIGUN SubName: Full=Transcription factor TCP subgroup {ECO:0000313|EMBL:QCE08740.1};	--	GO:0005634,nucleus; GO:0001216,DNA-binding transcription activator activity; GO:0003700,DNA-binding transcription factor activity; GO:0043565,sequence-specific DNA binding; GO:0042752,regulation of circadian rhythm; GO:0006355,regulation of transcription, DNA-templated; GO:0003674,molecular_function; GO:0140110,transcription regulator activity; GO:0003676,nucleic acid binding; GO:0003677,DNA bind…	TCP family transcription factor	TCP	TF	TCP
12h1_transcript_22611	61.07	69.67	72.72	20.79	19.85	20.07	1937	2024	2173	609	631	551	-1.84602	4.21543e-27	3.3712e-25	down	1970	K21594 translation factor GUF1, mitochondrial [EC:3.6.5.-] | (RefSeq) translation factor GUF1 homolog, chloroplastic (A)	--	translation factor GUF1 homolog, chloroplastic [Vigna radiata var. radiata]	GUFP_RICCO RecName: Full=Translation factor GUF1 homolog, chloroplastic {ECO:0000255|HAMAP-Rule:MF_03138}; EC=3.6.5.-; AltName: Full=Elongation factor 4 homolog {ECO:0000255|HAMAP-Rule:MF_03138}; Short=EF-4 {ECO:0000255|HAMAP-Rule:MF_03138}; AltName: Full=GTPase GUF1 homolog {ECO:0000255|HAMAP-Rule:MF_03138}; AltName: Full=Ribosomal back-translocase {ECO:0000255|HAMAP-Rule:MF_03138}; Flags: Precu…	A0A4D6NS35_VIGUN RecName: Full=Translation factor GUF1 homolog, chloroplastic {ECO:0000256|HAMAP-Rule:MF_03138}; EC=3.6.5.n1 {ECO:0000256|HAMAP-Rule:MF_03138}; AltName: Full=Elongation factor 4 homolog {ECO:0000256|HAMAP-Rule:MF_03138}; Short=EF-4 {ECO:0000256|HAMAP-Rule:MF_03138}; AltName: Full=GTPase GUF1 homolog {ECO:0000256|HAMAP-Rule:MF_03138}; AltName: Full=Ribosomal back-translocase {ECO:0…	Elongation factor-type GTP-binding protein	GO:0009507,chloroplast; GO:0005525,GTP binding; GO:0003924,GTPase activity; GO:0045727,positive regulation of translation; GO:0006412,translation; GO:0000166,nucleotide binding; GO:0001882,nucleoside binding; GO:0001883,purine nucleoside binding; GO:0003674,molecular_function; GO:0005488,binding; GO:0017076,purine nucleotide binding; GO:0019001,guanyl nucleotide binding; GO:0032549,ribonucleoside…	Elongation factor Tu GTP binding domain	--	--	--
12h1_transcript_27120	79.13	83.42	78.24	25.38	32.59	26.66	1913	1847	1782	567	790	559	-1.60885	4.79292e-27	3.82004e-25	down	1564	K02835 peptide chain release factor 1 | (RefSeq) peptide chain release factor APG3, chloroplastic (A)	--	peptide chain release factor APG3, chloroplastic [Vigna radiata var. radiata]	APG3_ARATH RecName: Full=Peptide chain release factor APG3, chloroplastic {ECO:0000305}; AltName: Full=Chloroplast ribosome release factor 1 {ECO:0000303|PubMed:17450416}; Short=AtcpRF1 {ECO:0000303|PubMed:17450416}; AltName: Full=Protein ALBINO AND PALE GREEN 3 {ECO:0000303|PubMed:17450416}; Flags: Precursor;	A0A4D6MA62_VIGUN SubName: Full=Peptide chain release factor 1 {ECO:0000313|EMBL:QCD98195.1};	Mitochondrial polypeptide chain release factor	GO:0009507,chloroplast; GO:0003747,translation release factor activity; GO:0016149,translation release factor activity, codon specific; GO:0009658,chloroplast organization; GO:0032544,plastid translation; GO:0040008,regulation of growth; GO:0010027,thylakoid membrane organization; GO:0006415,translational termination; GO:0003674,molecular_function; GO:0003676,nucleic acid binding; GO:0003723,RNA …	PCRF domain	--	--	--
12h1_transcript_31775	81.17	73.29	55.8	378.96	325.95	414.89	893	739	579	3867	3595	3983	2.33529	5.0237e-27	3.99044e-25	up	856	K01859 chalcone isomerase [EC:5.5.1.6] | (RefSeq) chalcone--flavonone isomerase (A)	ko00941: Flavonoid biosynthesis; ko01100: Metabolic pathways; ko01110: Biosynthesis of secondary metabolites	PREDICTED: chalcone--flavonone isomerase isoform X2 [Vigna angularis]	CFI_PHAVU RecName: Full=Chalcone--flavanone isomerase; Short=Chalcone isomerase; EC=5.5.1.6;	A0A0L9U1K2_PHAAN RecName: Full=Chalcone-flavonone isomerase family protein {ECO:0000256|RuleBase:RU361158};	--	GO:0045430,chalcone isomerase activity; GO:0009813,flavonoid biosynthetic process; GO:0003674,molecular_function; GO:0003824,catalytic activity; GO:0016853,isomerase activity; GO:0016872,intramolecular lyase activity; GO:0008150,biological_process; GO:0008152,metabolic process; GO:0009058,biosynthetic process; GO:0009812,flavonoid metabolic process; GO:0071704,organic substance metabolic process;…	Chalcone-flavanone isomerase	--	--	--
12h1_transcript_31171	239.74	273.49	231.58	64.91	55.37	65.7	3315	3465	3019	831	767	791	-2.09491	5.0541e-27	4.00108e-25	down	1008	K02990 small subunit ribosomal protein S6 | (RefSeq) 30S ribosomal protein S6 alpha, chloroplastic (A)	ko03010: Ribosome	30S ribosomal protein S6 alpha, chloroplastic [Vigna radiata var. radiata]	RR6_ARATH RecName: Full=30S ribosomal protein S6 alpha, chloroplastic; Flags: Precursor;	A0A4D6L9D0_VIGUN SubName: Full=Small subunit ribosomal protein S6 {ECO:0000313|EMBL:QCD85147.1};	--	GO:0009507,chloroplast; GO:0009535,chloroplast thylakoid membrane; GO:0005634,nucleus; GO:0005840,ribosome; GO:0009579,thylakoid; GO:0003729,mRNA binding; GO:0070181,small ribosomal subunit rRNA binding; GO:0003735,structural constituent of ribosome; GO:0006412,translation; GO:0003674,molecular_function; GO:0003676,nucleic acid binding; GO:0003723,RNA binding; GO:0005488,binding; GO:0097159,organ…	Ribosomal protein S6	--	--	--
12h1_transcript_31570	183.63	92.26	145.34	0	0	0	2163	996	1614	0	0	0	-13.1002	5.09045e-27	4.01633e-25	down	898	K13195 cold-inducible RNA-binding protein | (RefSeq) glycine-rich RNA-binding protein-like isoform X1 (A)	--	PREDICTED: glycine-rich RNA-binding protein-like [Vigna angularis]	RBG7_ARATH RecName: Full=Glycine-rich RNA-binding protein 7; Short=AtGR-RBP7; AltName: Full=AtRBG7; AltName: Full=Glycine-rich protein 7; Short=AtGRP7; AltName: Full=Protein COLD, CIRCADIAN RHYTHM, AND RNA BINDING 2; Short=Protein CCR2;	A0A4D6NT28_VIGUN SubName: Full=Cold-inducible RNA-binding protein {ECO:0000313|EMBL:QCE16816.1};	FOG: RRM domain	GO:0009507,chloroplast; GO:0005737,cytoplasm; GO:0005829,cytosol; GO:0005634,nucleus; GO:0005777,peroxisome; GO:0009506,plasmodesma; GO:0005773,vacuole; GO:0003690,double-stranded DNA binding; GO:0003729,mRNA binding; GO:0003723,RNA binding; GO:0003697,single-stranded DNA binding; GO:0000380,alternative mRNA splicing, via spliceosome; GO:0007623,circadian rhythm; GO:0032508,DNA duplex unwinding; …	RNA recognition motif. (a.k.a. RRM, RBD, or RNP domain)	--	--	--
12h1_transcript_24830	57.17	40.38	73.38	8.7	7.4	8.7	1596	1032	1930	224	207	210	-2.87084	6.76127e-27	5.31676e-25	down	1766	--	--	PREDICTED: peptidyl-prolyl cis-trans isomerase CYP38, chloroplastic [Vigna angularis]	TLP40_SPIOL RecName: Full=Peptidyl-prolyl cis-trans isomerase, chloroplastic; EC=5.2.1.8; AltName: Full=40 kDa thylakoid lumen PPIase; AltName: Full=40 kDa thylakoid lumen rotamase; Flags: Precursor;	A0A4D6M1Z0_VIGUN RecName: Full=Peptidylprolyl isomerase {ECO:0000256|ARBA:ARBA00013194}; EC=5.2.1.8 {ECO:0000256|ARBA:ARBA00013194};	--	GO:0009543,chloroplast thylakoid lumen; GO:0003755,peptidyl-prolyl cis-trans isomerase activity; GO:0003674,molecular_function; GO:0003824,catalytic activity; GO:0016853,isomerase activity; GO:0016859,cis-trans isomerase activity; GO:0140096,catalytic activity, acting on a protein; GO:0005575,cellular_component; GO:0005622,intracellular anatomical structure; GO:0005737,cytoplasm; GO:0009507,chlor…	Cyclophilin type peptidyl-prolyl cis-trans isomerase/CLD	--	--	--
12h1_transcript_30928	0	0	0.02	98.69	151.88	226.63	0	0	0	1328	2213	2866	13.4694	7.53359e-27	5.90432e-25	up	1046	K13195 cold-inducible RNA-binding protein | (RefSeq) glycine-rich RNA-binding protein 1-like isoform X1 (A)	--	glycine-rich protein [Bruguiera gymnorhiza]	RBG7_ARATH RecName: Full=Glycine-rich RNA-binding protein 7; Short=AtGR-RBP7; AltName: Full=AtRBG7; AltName: Full=Glycine-rich protein 7; Short=AtGRP7; AltName: Full=Protein COLD, CIRCADIAN RHYTHM, AND RNA BINDING 2; Short=Protein CCR2;	A0A4D6NT28_VIGUN SubName: Full=Cold-inducible RNA-binding protein {ECO:0000313|EMBL:QCE16816.1};	FOG: RRM domain	GO:0009507,chloroplast; GO:0005737,cytoplasm; GO:0005829,cytosol; GO:0005634,nucleus; GO:0005777,peroxisome; GO:0009506,plasmodesma; GO:0005773,vacuole; GO:0003690,double-stranded DNA binding; GO:0003729,mRNA binding; GO:0003723,RNA binding; GO:0003697,single-stranded DNA binding; GO:0000380,alternative mRNA splicing, via spliceosome; GO:0007623,circadian rhythm; GO:0032508,DNA duplex unwinding; …	--	--	--	--
12h1_transcript_29031	262.9	214.22	261.01	126.16	130.87	123.86	5318	3969	4975	2360	2654	2175	-1.04258	7.97344e-27	6.22829e-25	down	1352	K14484 auxin-responsive protein IAA | (RefSeq) auxin-responsive protein IAA16-like (A)	ko04075: Plant hormone signal transduction	PREDICTED: auxin-responsive protein IAA16-like [Vigna angularis]	IAA16_ARATH RecName: Full=Auxin-responsive protein IAA16; AltName: Full=Indoleacetic acid-induced protein 16;	A0A4D6KM14_VIGUN RecName: Full=Auxin-induced protein {ECO:0000256|RuleBase:RU004549};	--	GO:0005634,nucleus; GO:0003700,DNA-binding transcription factor activity; GO:0042802,identical protein binding; GO:0000976,transcription regulatory region sequence-specific DNA binding; GO:0009734,auxin-activated signaling pathway; GO:0009733,response to auxin; GO:0003674,molecular_function; GO:0140110,transcription regulator activity; GO:0005488,binding; GO:0005515,protein binding; GO:0001067,re…	AUX/IAA family	AUX/IAA	TR	AUX/IAA
12h1_transcript_32090	10.44	10.33	10.38	57.61	54.98	68.44	97	88	91	497	512	556	2.45715	8.58724e-27	6.68554e-25	up	764	--	--	uncharacterized serine-rich protein C215.13 [Vigna radiata var. radiata]	--	A0A4D6LWX1_VIGUN SubName: Full=Uncharacterized protein {ECO:0000313|EMBL:QCD93175.1};	--	--	--	--	--	--
12h1_transcript_19351	2.52	3.98	2.59	24.76	32.3	27.71	93	135	90	849	1203	891	3.11661	9.32616e-27	7.23686e-25	up	2262	K04733 interleukin-1 receptor-associated kinase 4 [EC:2.7.11.1] | (RefSeq) 5'-AMP-activated protein kinase catalytic subunit alpha-1-like (A)	--	F-box/kelch-repeat protein At1g26930 [Vigna radiata var. radiata]	SKI11_ARATH RecName: Full=F-box/kelch-repeat protein SKIP11; AltName: Full=SKP1-interacting partner 11;	A0A4D6LPN1_VIGUN SubName: Full=Kelch-like protein 17 {ECO:0000313|EMBL:QCD90470.1};	FOG: Kelch repeat	GO:0005634,nucleus; GO:0016567,protein ubiquitination; GO:0006464,cellular protein modification process; GO:0006807,nitrogen compound metabolic process; GO:0008150,biological_process; GO:0008152,metabolic process; GO:0009987,cellular process; GO:0019538,protein metabolic process; GO:0032446,protein modification by small protein conjugation; GO:0036211,protein modification process; GO:0043170,macr…	Kelch motif	--	--	--
12h1_transcript_23425	5.83	3.41	5.91	46.05	33.06	39.59	179	96	171	1306	1018	1053	2.89342	1.16991e-26	9.04832e-25	up	1915	K24917 amino acid permease | (RefSeq) Amino acid permease 5 (A)	--	PREDICTED: lysine histidine transporter-like 8 [Vigna angularis]	LHTL8_ARATH RecName: Full=Lysine histidine transporter-like 8; AltName: Full=Amino acid transporter-like protein 1;	A0A4D6LJC3_VIGUN SubName: Full=Solute carrier family 32 {ECO:0000313|EMBL:QCD88802.1};	Amino acid transporters	GO:0016021,integral component of membrane; GO:0005886,plasma membrane; GO:0006865,amino acid transport; GO:0006810,transport; GO:0006811,ion transport; GO:0006820,anion transport; GO:0008150,biological_process; GO:0015849,organic acid transport; GO:0051179,localization; GO:0051234,establishment of localization; GO:0071702,organic substance transport; GO:0071705,nitrogen compound transport; GO:000…	Transmembrane amino acid transporter protein	--	--	--
12h1_transcript_21254	44.67	34.04	37.69	18.32	16.4	16.5	1523	1063	1210	577	560	487	-1.27032	1.42553e-26	1.09892e-24	down	2098	--	--	PREDICTED: uncharacterized protein LOC108336090 [Vigna angularis]	--	A0A0L9UT04_PHAAN SubName: Full=Uncharacterized protein {ECO:0000313|EMBL:KOM45975.1};	--	--	WD40-like Beta Propeller Repeat	--	--	--
12h1_transcript_31327	180.04	1289.96	398.56	1.64	2.04	3.48	2376	15600	4959	20	27	40	-8.1731	1.55069e-26	1.1915e-24	down	974	--	--	auxin-binding protein ABP19a-like [Vigna radiata var. radiata]	AB19A_PRUPE RecName: Full=Auxin-binding protein ABP19a; Flags: Precursor;	A0A4D6NP04_VIGUN RecName: Full=Germin-like protein {ECO:0000256|RuleBase:RU366015};	--	GO:0048046,apoplast; GO:0005618,cell wall; GO:0030145,manganese ion binding; GO:0009734,auxin-activated signaling pathway; GO:0003674,molecular_function; GO:0005488,binding; GO:0043167,ion binding; GO:0043169,cation binding; GO:0046872,metal ion binding; GO:0046914,transition metal ion binding; GO:0007154,cell communication; GO:0007165,signal transduction; GO:0008150,biological_process; GO:000971…	Cupin	--	--	--
12h1_transcript_23512	164.45	200.34	139.81	31.32	23.54	29.09	4933	5503	3950	868	708	756	-2.68431	1.55641e-26	1.192e-24	down	1877	K00975 glucose-1-phosphate adenylyltransferase [EC:2.7.7.27] | (RefSeq) glucose-1-phosphate adenylyltransferase large subunit 3, chloroplastic/amyloplastic (A)	ko00500: Starch and sucrose metabolism; ko00520: Amino sugar and nucleotide sugar metabolism; ko01100: Metabolic pathways; ko01110: Biosynthesis of secondary metabolites; ko01250: Biosynthesis of nucleotide sugars	PREDICTED: glucose-1-phosphate adenylyltransferase large subunit 3, chloroplastic/amyloplastic [Vigna angularis]	GLGL1_ARATH RecName: Full=Glucose-1-phosphate adenylyltransferase large subunit 1, chloroplastic; EC=2.7.7.27; AltName: Full=ADP-glucose pyrophosphorylase; AltName: Full=ADP-glucose synthase; AltName: Full=AGPase S; AltName: Full=Alpha-D-glucose-1-phosphate adenyl transferase; Flags: Precursor;	A0A4D6KPV6_VIGUN RecName: Full=Glucose-1-phosphate adenylyltransferase {ECO:0000256|RuleBase:RU362093}; EC=2.7.7.27 {ECO:0000256|RuleBase:RU362093}; AltName: Full=ADP-glucose pyrophosphorylase {ECO:0000256|RuleBase:RU362093};	GDP-mannose pyrophosphorylase/mannose-1-phosphate guanylyltransferase	GO:0009507,chloroplast; GO:0009941,chloroplast envelope; GO:0009570,chloroplast stroma; GO:0005524,ATP binding; GO:0008878,glucose-1-phosphate adenylyltransferase activity; GO:0005978,glycogen biosynthetic process; GO:0019252,starch biosynthetic process; GO:0000166,nucleotide binding; GO:0003674,molecular_function; GO:0005488,binding; GO:0017076,purine nucleotide binding; GO:0030554,adenyl nucleo…	Nucleotidyl transferase	--	--	--
12h1_transcript_27046	2.43	1.94	1.89	11.82	13.72	10.92	60	44	44	270	340	234	2.45055	1.56449e-26	1.1943e-24	up	1593	K15095 (+)-neomenthol dehydrogenase [EC:1.1.1.208] | (RefSeq) (+)-neomenthol dehydrogenase-like (A)	ko00902: Monoterpenoid biosynthesis; ko01110: Biosynthesis of secondary metabolites	(+)-neomenthol dehydrogenase [Vigna radiata var. radiata]	SDR1_ARATH RecName: Full=(+)-neomenthol dehydrogenase {ECO:0000303|PubMed:18599651}; EC=1.1.1.- {ECO:0000269|PubMed:21169366}; EC=1.1.1.208 {ECO:0000269|PubMed:18599651}; AltName: Full=Menthone:neomenthol reductase; AltName: Full=Short-chain dehydrogenase/reductase 1; Short=AtSDR1;	A0A1S3VBT3_VIGRR SubName: Full=(+)-neomenthol dehydrogenase {ECO:0000313|RefSeq:XP_014515806.1};	Dehydrogenases with different specificities (related to short-chain alcohol dehydrogenases)	GO:0005737,cytoplasm; GO:0016020,membrane; GO:0047501,(+)-neomenthol dehydrogenase activity; GO:0006952,defense response; GO:0003674,molecular_function; GO:0003824,catalytic activity; GO:0016491,oxidoreductase activity; GO:0016614,oxidoreductase activity, acting on CH-OH group of donors; GO:0016616,oxidoreductase activity, acting on the CH-OH group of donors, NAD or NADP as acceptor; GO:0006950,r…	short chain dehydrogenase	--	--	--
12h1_transcript_30064	264.96	450.66	294.73	21.79	19.16	31.25	4468	6962	4684	340	324	458	-3.90823	1.69652e-26	1.29089e-24	down	1171	K09872 aquaporin PIP | (RefSeq) probable aquaporin PIP1-2 (A)	--	PREDICTED: probable aquaporin PIP1-2 [Vigna angularis]	PIP12_ORYSJ RecName: Full=Probable aquaporin PIP1-2; AltName: Full=OsPIP1;2; AltName: Full=Plasma membrane intrinsic protein 1-2;	A0A4D6L931_VIGUN SubName: Full=Aquaporin PIP {ECO:0000313|EMBL:QCD85047.1};	Aquaporin (major intrinsic protein family)	GO:0016021,integral component of membrane; GO:0005886,plasma membrane; GO:0015250,water channel activity; GO:0003674,molecular_function; GO:0005215,transporter activity; GO:0005372,water transmembrane transporter activity; GO:0015267,channel activity; GO:0015318,inorganic molecular entity transmembrane transporter activity; GO:0022803,passive transmembrane transporter activity; GO:0022857,transme…	Major intrinsic protein	--	--	--
12h1_transcript_24682	85.29	69.02	118.77	16.48	17.88	15.22	2377	1762	3118	424	499	367	-2.55782	1.74652e-26	1.32465e-24	down	1763	K23136 fraxetin 5-hydroxylase [EC:1.14.14.164] | (RefSeq) cytochrome P450 CYP82D47-like (A)	ko00999: Biosynthesis of various plant secondary metabolites; ko01110: Biosynthesis of secondary metabolites	PREDICTED: cytochrome P450 CYP82D47-like [Vigna angularis]	C82D6_SINHE RecName: Full=Demethylepipodophyllotoxin synthase {ECO:0000303|PubMed:26359402}; EC=1.14.14.132 {ECO:0000269|PubMed:26359402}; AltName: Full=Cytochrome P450 family 82 subfamily D polypeptide 61 {ECO:0000303|PubMed:26359402};	A0A4D6LSC1_VIGUN SubName: Full=Cytochrome P450 {ECO:0000313|EMBL:QCD90956.1};	Cytochrome P450 CYP2 subfamily	GO:0016021,integral component of membrane; GO:0020037,heme binding; GO:0005506,iron ion binding; GO:0004497,monooxygenase activity; GO:0016705,oxidoreductase activity, acting on paired donors, with incorporation or reduction of molecular oxygen; GO:0019438,aromatic compound biosynthetic process; GO:0009699,phenylpropanoid biosynthetic process; GO:0003674,molecular_function; GO:0005488,binding; GO…	Cytochrome P450	--	--	--
12h1_transcript_19950	41.02	20.73	31.82	2.27	3.55	1.6	1497	693	1094	76	130	50	-3.74691	1.90694e-26	1.44167e-24	down	2227	K17525 chitinase domain-containing protein 1 | (RefSeq) rhodanese-like domain-containing protein 4, chloroplastic (A)	--	hypothetical protein PHAVU_011G048000g [Phaseolus vulgaris]	TIC62_PEA RecName: Full=Protein TIC 62, chloroplastic; AltName: Full=Translocon at the inner envelope membrane of chloroplasts 62; Short=PsTIC62; Flags: Precursor;	A0A4D6LJK6_VIGUN SubName: Full=NADH dehydrogenase {ECO:0000313|EMBL:QCD88516.1};	Predicted dehydrogenase	GO:0009706,chloroplast inner membrane; GO:0009570,chloroplast stroma; GO:0015031,protein transport; GO:0006810,transport; GO:0006811,ion transport; GO:0006820,anion transport; GO:0008104,protein localization; GO:0008150,biological_process; GO:0015833,peptide transport; GO:0033036,macromolecule localization; GO:0042886,amide transport; GO:0045184,establishment of protein localization; GO:0051179,l…	NAD(P)H-binding	--	--	--
12h1_transcript_21289	12.52	12.75	10.53	41.43	51.26	37.91	426	397	337	1302	1750	1118	1.76834	1.95903e-26	1.47631e-24	up	2095	K14564 nucleolar protein 56 | (RefSeq) uncharacterized protein LOC108225321 (A)	ko03008: Ribosome biogenesis in eukaryotes	F-box protein At2g26160 [Vigna radiata var. radiata]	SKI23_ARATH RecName: Full=F-box protein SKIP23; AltName: Full=SKP1-interacting partner 23;	A0A4D6KZE9_VIGUN RecName: Full=DUF295 domain-containing protein {ECO:0000259|Pfam:PF03478};	--	GO:0005634,nucleus; GO:0016567,protein ubiquitination; GO:0006464,cellular protein modification process; GO:0006807,nitrogen compound metabolic process; GO:0008150,biological_process; GO:0008152,metabolic process; GO:0009987,cellular process; GO:0019538,protein metabolic process; GO:0032446,protein modification by small protein conjugation; GO:0036211,protein modification process; GO:0043170,macr…	Protein of unknown function (DUF295)	--	--	--
12h1_transcript_27582	57.65	55.22	54.82	20.96	23.89	16.87	1274	1118	1142	428	529	323	-1.54147	2.03956e-26	1.53208e-24	down	1453	--	--	PREDICTED: uncharacterized protein LOC108320841 [Vigna angularis]	--	A0A4D6LV46_VIGUN RecName: Full=Protein kinase domain-containing protein {ECO:0000259|PROSITE:PS50011};	--	GO:0005524,ATP binding; GO:0004672,protein kinase activity; GO:0000166,nucleotide binding; GO:0003674,molecular_function; GO:0005488,binding; GO:0017076,purine nucleotide binding; GO:0030554,adenyl nucleotide binding; GO:0032553,ribonucleotide binding; GO:0032555,purine ribonucleotide binding; GO:0032559,adenyl ribonucleotide binding; GO:0035639,purine ribonucleoside triphosphate binding; GO:0036…	Protein kinase domain	--	--	--
12h1_transcript_30122	94.46	51.3	54.46	2.03	3.17	0.72	1666	829	905	33	56	11	-5.16857	2.12525e-26	1.59137e-24	down	1213	--	--	hypothetical protein LR48_Vigan01g017100 [Vigna angularis]	PAP7_ORYSJ RecName: Full=Fibrillin protein 5 homolog {ECO:0000303|PubMed:28751900}; Short=OsFBN5 {ECO:0000303|PubMed:28751900}; AltName: Full=Plastid-lipid-associated protein 7 homolog, chloroplastic {ECO:0000305}; Flags: Precursor;	A0A4D6L8R9_VIGUN RecName: Full=PAP_fibrillin domain-containing protein {ECO:0000259|Pfam:PF04755};	--	GO:0009507,chloroplast; GO:0010236,plastoquinone biosynthetic process; GO:0008150,biological_process; GO:0008152,metabolic process; GO:0009058,biosynthetic process; GO:0009987,cellular process; GO:0042180,cellular ketone metabolic process; GO:0042181,ketone biosynthetic process; GO:0044237,cellular metabolic process; GO:0044249,cellular biosynthetic process; GO:0044281,small molecule metabolic pr…	PAP_fibrillin	--	--	--
12h1_transcript_23247	37.11	29.05	28.94	93.75	108.39	78.65	1134	813	833	2646	3321	2081	1.46979	2.18662e-26	1.63212e-24	up	1907	K23618 acyl-activating enzyme 11/12 [EC:6.2.1.2 6.2.1.-] | (RefSeq) butyrate--CoA ligase AAE11, peroxisomal-like (A)	--	probable acyl-activating enzyme 5, peroxisomal [Vigna radiata var. radiata]	CCL4_HUMLU RecName: Full=2-methylpropanoate--CoA ligase CCL4 {ECO:0000305|PubMed:23300257}; Short=HlCCL4 {ECO:0000303|PubMed:23300257}; EC=6.2.1.- {ECO:0000269|PubMed:23300257}; AltName: Full=2-methylbutanoate--CoA ligase CCL4 {ECO:0000305|PubMed:23300257}; EC=6.2.1.- {ECO:0000269|PubMed:23300257}; AltName: Full=Butanoate--CoA ligase CCL3 {ECO:0000305|PubMed:23300257}; EC=6.2.1.- {ECO:0000269|Pub…	A0A4D6MHX7_VIGUN SubName: Full=Fatty-acyl-CoA synthase {ECO:0000313|EMBL:QCE01110.1};	Acyl-CoA synthetase	GO:0003987,acetate-CoA ligase activity; GO:0003674,molecular_function; GO:0003824,catalytic activity; GO:0016405,CoA-ligase activity; GO:0016874,ligase activity; GO:0016877,ligase activity, forming carbon-sulfur bonds; GO:0016878,acid-thiol ligase activity	AMP-binding enzyme	--	--	--
12h1_transcript_23923	79.97	81.83	82.86	34.3	30.32	28.42	2365	2216	2308	937	899	728	-1.49203	2.48155e-26	1.8464e-24	down	1854	K00592 [ribulose-bisphosphate carboxylase]/[fructose-bisphosphate aldolase]-lysine N-methyltransferase [EC:2.1.1.127 2.1.1.259] | (RefSeq) ribulose-1,5 bisphosphate carboxylase/oxygenase large subunit N-methyltransferase, chloroplastic (A)	--	ribulose-1,5 bisphosphate carboxylase/oxygenase large subunit N-methyltransferase, chloroplastic [Vigna radiata var. radiata]	RBCMT_PEA RecName: Full=Ribulose-1,5 bisphosphate carboxylase/oxygenase large subunit N-methyltransferase, chloroplastic; EC=2.1.1.127; AltName: Full=[Fructose-bisphosphate aldolase]-lysine N-methyltransferase; EC=2.1.1.259; AltName: Full=[Ribulose-bisphosphate carboxylase]-lysine N-methyltransferase; Short=PsLSMT; Short=RuBisCO LSMT; Short=RuBisCO methyltransferase; Short=rbcMT; Flags: Precursor;	A0A4D6L233_VIGUN SubName: Full=Rubisco LSMT {ECO:0000313|EMBL:QCD82549.1};	N-methyltransferase	GO:0009507,chloroplast; GO:0030785,[ribulose-bisphosphate carboxylase]-lysine N-methyltransferase activity; GO:0016279,protein-lysine N-methyltransferase activity; GO:0003674,molecular_function; GO:0003824,catalytic activity; GO:0008168,methyltransferase activity; GO:0008757,S-adenosylmethionine-dependent methyltransferase activity; GO:0016740,transferase activity; GO:0016741,transferase activity…	Rubisco LSMT substrate-binding	SET	TR	SET
12h1_transcript_23216	9.21	9.85	9.27	1.43	1.35	1.56	286	280	271	41	42	42	-2.80466	3.01082e-26	2.23314e-24	down	1933	K23541 Ca2+/H+ antiporter, TMEM165/GDT1 family | (RefSeq) pentatricopeptide repeat-containing protein At3g24000, mitochondrial-like (A)	--	PREDICTED: pentatricopeptide repeat-containing protein At5g66520-like [Vigna angularis]	PP449_ARATH RecName: Full=Pentatricopeptide repeat-containing protein At5g66520;	A0A4D6KXD7_VIGUN SubName: Full=Structure-specific endonuclease subunit SLX1 {ECO:0000313|EMBL:QCD80139.1};	FOG: PPR repeat	GO:0009507,chloroplast; GO:0003729,mRNA binding; GO:0008270,zinc ion binding; GO:1900865,chloroplast RNA modification; GO:0016554,cytidine to uridine editing; GO:0003674,molecular_function; GO:0003676,nucleic acid binding; GO:0003723,RNA binding; GO:0005488,binding; GO:0097159,organic cyclic compound binding; GO:1901363,heterocyclic compound binding; GO:0043167,ion binding; GO:0043169,cation bind…	PPR repeat family	--	--	--
12h1_transcript_31750	51.73	45.39	43.34	8.78	11.19	12.13	572	460	452	90	124	117	-2.2152	3.15726e-26	2.33439e-24	down	859	--	--	blue copper protein [Vigna radiata var. radiata]	BCP_PEA RecName: Full=Blue copper protein; Flags: Precursor;	A0A4D6LVT8_VIGUN SubName: Full=Blue type 1 copper protein {ECO:0000313|EMBL:QCD93169.1};	--	GO:0009055,electron transfer activity; GO:0046872,metal ion binding; GO:0003674,molecular_function; GO:0003824,catalytic activity; GO:0016491,oxidoreductase activity; GO:0005488,binding; GO:0043167,ion binding; GO:0043169,cation binding	Plastocyanin-like domain	--	--	--
12h1_transcript_29639	5.76	1.34	0.91	229.85	245.9	308.46	108	23	16	3985	4621	5021	6.59213	3.23731e-26	2.38607e-24	up	1272	K00430 peroxidase [EC:1.11.1.7] | (RefSeq) peroxidase P7-like (A)	ko00940: Phenylpropanoid biosynthesis; ko01100: Metabolic pathways; ko01110: Biosynthesis of secondary metabolites	peroxidase P7-like [Vigna radiata var. radiata]	PER1_ARAHY RecName: Full=Cationic peroxidase 1; EC=1.11.1.7; AltName: Full=PNPC1; Flags: Precursor;	A0A4D6LGB2_VIGUN RecName: Full=Peroxidase {ECO:0000256|ARBA:ARBA00012313, ECO:0000256|RuleBase:RU362060}; EC=1.11.1.7 {ECO:0000256|ARBA:ARBA00012313, ECO:0000256|RuleBase:RU362060};	--	GO:0005576,extracellular region; GO:0020037,heme binding; GO:0046872,metal ion binding; GO:0004601,peroxidase activity; GO:0042744,hydrogen peroxide catabolic process; GO:0006979,response to oxidative stress; GO:0003674,molecular_function; GO:0005488,binding; GO:0046906,tetrapyrrole binding; GO:0097159,organic cyclic compound binding; GO:1901363,heterocyclic compound binding; GO:0043167,ion bindi…	Peroxidase	--	--	--
12h1_transcript_32469	42.42	53.16	28.88	370.07	540.5	588.08	296	340	190	2405	3782	3606	3.50145	3.45596e-26	2.53927e-24	up	640	K14332 photosystem I subunit PsaO | (RefSeq) photosystem I subunit O (A)	ko00195: Photosynthesis; ko01100: Metabolic pathways	hypothetical protein PHAVU_011G096400g [Phaseolus vulgaris]	PSAO_ARATH RecName: Full=Photosystem I subunit O; Short=PSI-O; Flags: Precursor;	A0A4D6LHK7_VIGUN SubName: Full=Photosystem I subunit PsaO {ECO:0000313|EMBL:QCD88020.1};	--	GO:0009507,chloroplast; GO:0009535,chloroplast thylakoid membrane; GO:0005576,extracellular region; GO:0016021,integral component of membrane; GO:0009522,photosystem I; GO:0009579,thylakoid; GO:0003729,mRNA binding; GO:0009768,photosynthesis, light harvesting in photosystem I; GO:0009767,photosynthetic electron transport chain; GO:0003674,molecular_function; GO:0003676,nucleic acid binding; GO:00…	--	--	--	--
12h1_transcript_17703	28.96	14.43	18.58	2.77	2.82	1.96	1154	526	697	102	112	67	-3.1158	3.51474e-26	2.57441e-24	down	2408	K01188 beta-glucosidase [EC:3.2.1.21] | (RefSeq) beta-glucosidase 42 (A)	ko00460: Cyanoamino acid metabolism; ko00500: Starch and sucrose metabolism; ko00999: Biosynthesis of various plant secondary metabolites; ko01100: Metabolic pathways; ko01110: Biosynthesis of secondary metabolites	beta-glucosidase 42 [Vigna radiata var. radiata]	BGL42_ARATH RecName: Full=Beta-glucosidase 42 {ECO:0000303|PubMed:15604686}; Short=AtBGLU42 {ECO:0000303|PubMed:15604686}; EC=3.2.1.21 {ECO:0000250|UniProtKB:Q8L7J2};	A0A4D6M6J8_VIGUN RecName: Full=Beta-glucosidase {ECO:0000256|ARBA:ARBA00012744, ECO:0000256|RuleBase:RU361175}; EC=3.2.1.21 {ECO:0000256|ARBA:ARBA00012744, ECO:0000256|RuleBase:RU361175};	Beta-glucosidase, lactase phlorizinhydrolase, and related proteins	GO:0005829,cytosol; GO:0008422,beta-glucosidase activity; GO:0102483,scopolin beta-glucosidase activity; GO:0030245,cellulose catabolic process; GO:0009866,induced systemic resistance, ethylene mediated signaling pathway; GO:0031349,positive regulation of defense response; GO:0009617,response to bacterium; GO:1990641,response to iron ion starvation; GO:0019748,secondary metabolic process; GO:0003…	Glycosyl hydrolase family 1	--	--	--
12h1_transcript_25350	1.47	1.75	2.23	17.78	22.51	14.99	38	42	55	434	596	343	3.25307	3.75398e-26	2.74111e-24	up	1685	K20562 biphenyl-4-hydroxylase | (RefSeq) hypothetical protein (A)	--	PREDICTED: cytochrome P450 CYP736A12-like isoform X1 [Vigna angularis]	C7150_PRUMU RecName: Full=Cytochrome P450 71AU50 {ECO:0000303|PubMed:25015725}; EC=1.14.-.- {ECO:0000305};	A0A4D6L8K5_VIGUN SubName: Full=Ferulate-5-hydroxylase {ECO:0000313|EMBL:QCD84744.1};	Cytochrome P450 CYP2 subfamily	GO:0016021,integral component of membrane; GO:0020037,heme binding; GO:0005506,iron ion binding; GO:0004497,monooxygenase activity; GO:0016705,oxidoreductase activity, acting on paired donors, with incorporation or reduction of molecular oxygen; GO:0003674,molecular_function; GO:0005488,binding; GO:0046906,tetrapyrrole binding; GO:0097159,organic cyclic compound binding; GO:1901363,heterocyclic c…	Cytochrome P450	--	--	--
12h1_transcript_22577	30.4	25.7	29.5	13.05	13.4	13.55	943	730	862	374	417	364	-1.18764	4.03224e-26	2.93517e-24	down	1932	--	--	uncharacterized protein LOC106769596 isoform X1 [Vigna radiata var. radiata]	NADKC_ARATH RecName: Full=Calmodulin calcium-dependent NAD kinase {ECO:0000305}; EC=2.7.1.23 {ECO:0000269|PubMed:31554701}; AltName: Full=NAD kinase-CaM dependent protein {ECO:0000303|PubMed:31554701}; Short=NADKc {ECO:0000303|PubMed:31554701};	A0A1S3UY02_VIGRR SubName: Full=uncharacterized protein LOC106769596 isoform X1 {ECO:0000313|RefSeq:XP_014510764.1};	--	GO:0005741,mitochondrial outer membrane; GO:0005524,ATP binding; GO:0005516,calmodulin binding; GO:0003951,NAD+ kinase activity; GO:0000166,nucleotide binding; GO:0003674,molecular_function; GO:0005488,binding; GO:0017076,purine nucleotide binding; GO:0030554,adenyl nucleotide binding; GO:0032553,ribonucleotide binding; GO:0032555,purine ribonucleotide binding; GO:0032559,adenyl ribonucleotide bi…	CD20-like family	--	--	--
12h1_transcript_24598	191.73	129.56	169.25	53.88	65.44	50.35	5370	3323	4465	1394	1837	1222	-1.61833	4.21633e-26	3.05971e-24	down	1770	K13946 auxin influx carrier (AUX1 LAX family) | (RefSeq) auxin transporter-like protein 4 (A)	ko04075: Plant hormone signal transduction	hypothetical protein VIGAN_09062100 [Vigna angularis var. angularis]	LAX2_MEDTR RecName: Full=Auxin transporter-like protein 2; AltName: Full=AUX1-like protein 2; AltName: Full=MtLAX2;	A0A4D6MV46_VIGUN SubName: Full=Auxin influx carrier {ECO:0000313|EMBL:QCE03775.1};	Amino acid transporters	GO:0016021,integral component of membrane; GO:0005886,plasma membrane; GO:0015293,symporter activity; GO:0006865,amino acid transport; GO:0009734,auxin-activated signaling pathway; GO:0003674,molecular_function; GO:0005215,transporter activity; GO:0015291,secondary active transmembrane transporter activity; GO:0022804,active transmembrane transporter activity; GO:0022857,transmembrane transporter…	Transmembrane amino acid transporter protein	--	--	--
12h1_transcript_28749	64.01	44.83	72.14	0	0	0	1354	868	1438	0	0	0	-12.7401	5.40107e-26	3.90739e-24	down	1402	--	--	patatin-like protein [Vigna unguiculata]	PLP2_ARATH RecName: Full=Patatin-like protein 2; Short=AtPLP2; EC=3.1.1.-; AltName: Full=Patatin-related phospholipase A IIalpha; Short=pPLAIIa; AltName: Full=Phospholipase A IIA; Short=AtPLAIIA;	Q9AQT8_VIGUN RecName: Full=Patatin {ECO:0000256|RuleBase:RU361262}; EC=3.1.1.- {ECO:0000256|RuleBase:RU361262};	Ca2+-independent phospholipase A2	GO:0005737,cytoplasm; GO:0016020,membrane; GO:0005777,peroxisome; GO:0047372,acylglycerol lipase activity; GO:0042802,identical protein binding; GO:0016298,lipase activity; GO:0004620,phospholipase activity; GO:0071456,cellular response to hypoxia; GO:0051607,defense response to virus; GO:0016042,lipid catabolic process; GO:0006629,lipid metabolic process; GO:0031408,oxylipin biosynthetic process…	Patatin-like phospholipase	--	--	--
12h1_transcript_31702	106.36	207.22	152.48	0	0	0	1120	2001	1515	0	0	0	-13.1353	7.49495e-26	5.40556e-24	down	831	K02995 small subunit ribosomal protein S8e | (RefSeq) 40S ribosomal protein S8-like (A)	ko03010: Ribosome	40S ribosomal protein S8 [Vigna radiata var. radiata]	RS8_ORYSJ RecName: Full=40S ribosomal protein S8;	A0A4D6NEX0_VIGUN RecName: Full=40S ribosomal protein S8 {ECO:0000256|RuleBase:RU000669};	40S ribosomal protein S8	GO:0022627,cytosolic small ribosomal subunit; GO:0003735,structural constituent of ribosome; GO:0000462,maturation of SSU-rRNA from tricistronic rRNA transcript (SSU-rRNA, 5.8S rRNA, LSU-rRNA); GO:0006412,translation; GO:0003674,molecular_function; GO:0005198,structural molecule activity; GO:0006139,nucleobase-containing compound metabolic process; GO:0006364,rRNA processing; GO:0006396,RNA proce…	Ribosomal protein S8e	--	--	--
12h1_transcript_30266	59.35	61.3	55.81	15.75	21.45	17.58	1002	948	888	246	363	258	-1.78524	8.3002e-26	5.96802e-24	down	1172	K17508 protein phosphatase PTC7 [EC:3.1.3.16] | (RefSeq) probable protein phosphatase 2C 26 isoform X1 (A)	--	hypothetical protein VIGAN_05174400 [Vigna angularis var. angularis]	P2C26_ARATH RecName: Full=Probable protein phosphatase 2C 26; Short=AtPP2C26; EC=3.1.3.16;	A0A4D6KMW6_VIGUN RecName: Full=Protein phosphatase {ECO:0000256|RuleBase:RU366020}; EC=3.1.3.16 {ECO:0000256|RuleBase:RU366020};	Serine/threonine protein phosphatase	GO:0009507,chloroplast; GO:0009570,chloroplast stroma; GO:0046872,metal ion binding; GO:0106306,protein serine phosphatase activity; GO:0106307,protein threonine phosphatase activity; GO:0071482,cellular response to light stimulus; GO:0035970,peptidyl-threonine dephosphorylation; GO:0010027,thylakoid membrane organization; GO:0003674,molecular_function; GO:0005488,binding; GO:0043167,ion binding;…	Protein phosphatase 2C	--	--	--
12h1_transcript_95	19.42	12.41	16.82	5.42	5.82	4.81	2338	1368	1907	601	703	499	-1.68603	8.88045e-26	6.36577e-24	down	6737	K16803 cytoskeleton-associated protein 5 | (RefSeq) protein MOR1 isoform X1 (A)	--	protein MOR1 [Vigna radiata var. radiata]	MOR1_ARATH RecName: Full=Protein MOR1; AltName: Full=Protein GEM1; AltName: Full=Protein GEMINI POLLEN 1; AltName: Full=Protein MICROTUBULE ORGANIZATION 1; AltName: Full=Protein RID5; AltName: Full=Protein ROOT INITIATION DEFECTIVE 5;	A0A4D6N4S4_VIGUN SubName: Full=Lactoylglutathione lyase {ECO:0000313|EMBL:QCE07902.1};	Microtubule-associated protein	GO:0030981,cortical microtubule cytoskeleton; GO:0000776,kinetochore; GO:0005874,microtubule; GO:0009524,phragmoplast; GO:0009506,plasmodesma; GO:0009574,preprophase band; GO:0005819,spindle; GO:0000922,spindle pole; GO:0008017,microtubule binding; GO:0061863,microtubule plus end polymerase; GO:0009920,cell plate formation involved in plant-type cell wall biogenesis; GO:0000911,cytokinesis by cel…	CLASP N terminal	--	--	--
12h1_transcript_14411	7.78	5.07	5.23	21.14	23.5	20.98	344	205	217	863	1043	803	1.77995	9.65017e-26	6.8965e-24	up	2644	K13416 brassinosteroid insensitive 1-associated receptor kinase 1 [EC:2.7.10.1 2.7.11.1] | (RefSeq) BRASSINOSTEROID INSENSITIVE 1-associated receptor kinase 1-like isoform X1 (A)	ko04016: MAPK signaling pathway - plant; ko04075: Plant hormone signal transduction; ko04626: Plant-pathogen interaction	probable receptor-like protein kinase At5g20050 isoform X1 [Vigna radiata var. radiata]	LRL12_ARATH RecName: Full=LEAF RUST 10 DISEASE-RESISTANCE LOCUS RECEPTOR-LIKE PROTEIN KINASE-like 1.2 {ECO:0000303|PubMed:12805585}; EC=2.7.11.1; AltName: Full=Probable receptor-like serine/threonine-protein kinase LRK10L-1.2 {ECO:0000305}; Flags: Precursor;	A0A4D6LW61_VIGUN SubName: Full=Interleukin-1 receptor-associated kinase 4 {ECO:0000313|EMBL:QCD92216.1};	Serine/threonine protein kinase	GO:0016021,integral component of membrane; GO:0005886,plasma membrane; GO:0005524,ATP binding; GO:0016301,kinase activity; GO:0030247,polysaccharide binding; GO:0106310,protein serine kinase activity; GO:0106311,protein threonine kinase activity; GO:0071215,cellular response to abscisic acid stimulus; GO:0042631,cellular response to water deprivation; GO:0016310,phosphorylation; GO:0048573,photop…	Protein tyrosine kinase	--	--	--
12h1_transcript_23869	49.44	39.87	30.66	183.81	166.16	169.11	1453	1073	849	4992	4899	4308	2.031	9.99077e-26	7.11827e-24	up	1845	K01681 aconitate hydratase [EC:4.2.1.3] | (RefSeq) aconitate hydratase, cytoplasmic (A)	ko00020: Citrate cycle (TCA cycle); ko00630: Glyoxylate and dicarboxylate metabolism; ko01100: Metabolic pathways; ko01110: Biosynthesis of secondary metabolites; ko01200: Carbon metabolism; ko01210: 2-Oxocarboxylic acid metabolism; ko01230: Biosynthesis of amino acids	aconitate hydratase, cytoplasmic [Vigna radiata var. radiata]	ACOC_ORYSJ RecName: Full=Putative aconitate hydratase, cytoplasmic; Short=Aconitase; EC=4.2.1.3; AltName: Full=Citrate hydro-lyase;	A0A4D6LRP0_VIGUN RecName: Full=Aconitate hydratase {ECO:0000256|RuleBase:RU361275}; Short=Aconitase {ECO:0000256|RuleBase:RU361275}; EC=4.2.1.3 {ECO:0000256|RuleBase:RU361275};	RNA-binding translational regulator IRP (aconitase superfamily)	GO:0005829,cytosol; GO:0005739,mitochondrion; GO:0051539,4 iron, 4 sulfur cluster binding; GO:0003994,aconitate hydratase activity; GO:0047780,citrate dehydratase activity; GO:0046872,metal ion binding; GO:0006101,citrate metabolic process; GO:0006097,glyoxylate cycle; GO:0006099,tricarboxylic acid cycle; GO:0003674,molecular_function; GO:0005488,binding; GO:0051536,iron-sulfur cluster binding; G…	Aconitase family (aconitate hydratase)	--	--	--
12h1_transcript_17038	68.53	47.55	23.53	0	0	0	2762	1755	893	0	0	0	-13.2832	1.03653e-25	7.36282e-24	down	2431	K00327 NADPH-ferrihemoprotein reductase [EC:1.6.2.4] | (RefSeq) NADPH--cytochrome P450 reductase (A)	--	NADPH--cytochrome P450 reductase [Vigna radiata var. radiata]	NCPR_CATRO RecName: Full=NADPH--cytochrome P450 reductase {ECO:0000255|HAMAP-Rule:MF_03212}; Short=CPR {ECO:0000255|HAMAP-Rule:MF_03212}; Short=P450R {ECO:0000255|HAMAP-Rule:MF_03212}; EC=1.6.2.4 {ECO:0000255|HAMAP-Rule:MF_03212};	A0A4D6KZK0_VIGUN RecName: Full=NADPH--cytochrome P450 reductase {ECO:0000256|HAMAP-Rule:MF_03212}; Short=CPR {ECO:0000256|HAMAP-Rule:MF_03212}; Short=P450R {ECO:0000256|HAMAP-Rule:MF_03212}; EC=1.6.2.4 {ECO:0000256|HAMAP-Rule:MF_03212};	NADP/FAD dependent oxidoreductase	GO:0005789,endoplasmic reticulum membrane; GO:0016021,integral component of membrane; GO:0050660,flavin adenine dinucleotide binding; GO:0010181,FMN binding; GO:0050661,NADP binding; GO:0003958,NADPH-hemoprotein reductase activity; GO:0000166,nucleotide binding; GO:0003674,molecular_function; GO:0005488,binding; GO:0036094,small molecule binding; GO:0043167,ion binding; GO:0043168,anion binding; …	FAD binding domain	--	--	--
12h1_transcript_17974	8.66	9.96	8.94	32.31	31.46	31.88	338	356	329	1167	1234	1079	1.69962	1.04802e-25	7.42197e-24	up	2368	K20619 cytochrome P450 family 78 subfamily A | (RefSeq) cytochrome P450 78A5-like (A)	--	PREDICTED: cytochrome P450 78A5-like [Vigna angularis]	C14C3_ORYSJ RecName: Full=Cytochrome P450 714C3; EC=1.14.-.-;	A0A4D6M420_VIGUN SubName: Full=Cytochrome P450 {ECO:0000313|EMBL:QCD95503.1};	Cytochrome P450 CYP2 subfamily	GO:0016021,integral component of membrane; GO:0020037,heme binding; GO:0005506,iron ion binding; GO:0004497,monooxygenase activity; GO:0016705,oxidoreductase activity, acting on paired donors, with incorporation or reduction of molecular oxygen; GO:0003674,molecular_function; GO:0005488,binding; GO:0046906,tetrapyrrole binding; GO:0097159,organic cyclic compound binding; GO:1901363,heterocyclic c…	Cytochrome P450	--	--	--
12h1_transcript_19229	50.34	44.33	54.02	18.46	19.21	20.47	1884	1519	1904	638	721	663	-1.44549	1.20341e-25	8.49689e-24	down	2276	K03093 RNA polymerase sigma factor | (RefSeq) RNA polymerase sigma factor sigC (A)	--	PREDICTED: RNA polymerase sigma factor sigC isoform X1 [Vigna angularis]	SIGC_ARATH RecName: Full=RNA polymerase sigma factor sigC; Short=Sigma factor C; Short=Sigma-C; AltName: Full=RNA polymerase sigma factor sig3; Short=Atsig3; Short=Sigma factor 3; Flags: Precursor;	A0A4D6MFV5_VIGUN SubName: Full=RNA polymerase sigma factor {ECO:0000313|EMBL:QCD99683.1};	--	GO:0009507,chloroplast; GO:0003899,DNA-directed 5'-3' RNA polymerase activity; GO:0016987,sigma factor activity; GO:0000976,transcription regulatory region sequence-specific DNA binding; GO:0071482,cellular response to light stimulus; GO:0006352,DNA-templated transcription, initiation; GO:2001141,regulation of RNA biosynthetic process; GO:0003674,molecular_function; GO:0003824,catalytic activity;…	Sigma-70, region 4	--	--	--
12h1_transcript_19176	0	0	0	30.75	55.49	32.53	0	0	0	1064	2086	1055	12.8005	1.27784e-25	8.99538e-24	up	2280	K13126 polyadenylate-binding protein | (RefSeq) polyadenylate-binding protein 2-like isoform X1 (A)	ko03015: mRNA surveillance pathway; ko03018: RNA degradation	hypothetical protein PHAVU_001G023500g [Phaseolus vulgaris]	PABP2_ARATH RecName: Full=Polyadenylate-binding protein 2; Short=PABP-2; Short=Poly(A)-binding protein 2;	A0A4D6ME03_VIGUN RecName: Full=Polyadenylate-binding protein {ECO:0000256|RuleBase:RU362004}; Short=PABP {ECO:0000256|RuleBase:RU362004};	Polyadenylate-binding protein (RRM superfamily)	GO:0005829,cytosol; GO:0005634,nucleus; GO:0005886,plasma membrane; GO:1990904,ribonucleoprotein complex; GO:0003730,mRNA 3'-UTR binding; GO:0003729,mRNA binding; GO:0008143,poly(A) binding; GO:0008266,poly(U) RNA binding; GO:0003723,RNA binding; GO:0003743,translation initiation factor activity; GO:0000184,nuclear-transcribed mRNA catabolic process, nonsense-mediated decay; GO:1900151,regulation…	RNA recognition motif. (a.k.a. RRM, RBD, or RNP domain)	--	--	--
12h1_transcript_29874	153.69	191.61	198.2	32.47	26.22	35.78	2829	3231	3438	553	484	572	-2.61988	1.3661e-25	9.588e-24	down	1254	K00434 L-ascorbate peroxidase [EC:1.11.1.11] | (RefSeq) thylakoid lumenal 29 kDa protein, chloroplastic isoform X1 (A)	ko00053: Ascorbate and aldarate metabolism; ko00480: Glutathione metabolism; ko01100: Metabolic pathways	PREDICTED: thylakoid lumenal 29 kDa protein, chloroplastic isoform X1 [Vigna angularis]	TL29_SOLLC RecName: Full=Thylakoid lumenal 29 kDa protein, chloroplastic; Short=TL29; EC=1.-.-.-; AltName: Full=LeAPx09; AltName: Full=P29; Flags: Precursor;	A0A4D6MKE3_VIGUN SubName: Full=L-ascorbate peroxidase {ECO:0000313|EMBL:QCE00639.1};	--	GO:0009507,chloroplast; GO:0009543,chloroplast thylakoid lumen; GO:0009535,chloroplast thylakoid membrane; GO:0020037,heme binding; GO:0004601,peroxidase activity; GO:0034599,cellular response to oxidative stress; GO:0042744,hydrogen peroxide catabolic process; GO:0000302,response to reactive oxygen species; GO:0003674,molecular_function; GO:0005488,binding; GO:0046906,tetrapyrrole binding; GO:00…	Peroxidase	--	--	--
12h1_transcript_31648	5906.33	8544.66	5791.71	358.95	276.02	541.95	65529	86889	60601	3693	3070	5246	-4.19137	1.44825e-25	1.01343e-23	down	861	K01602 ribulose-bisphosphate carboxylase small chain [EC:4.1.1.39] | (RefSeq) ribulose bisphosphate carboxylase small chain 1, chloroplastic-like (A)	ko00630: Glyoxylate and dicarboxylate metabolism; ko00710: Carbon fixation in photosynthetic organisms; ko01100: Metabolic pathways; ko01110: Biosynthesis of secondary metabolites; ko01200: Carbon metabolism	ribulose bisphosphate carboxylase [Phaseolus vulgaris]	RBS1_SOYBN RecName: Full=Ribulose bisphosphate carboxylase small subunit, chloroplastic 1 {ECO:0000255|HAMAP-Rule:MF_00860}; Short=RuBisCO small subunit 1 {ECO:0000255|HAMAP-Rule:MF_00860}; Flags: Precursor;	A0A4D6LXK7_VIGUN RecName: Full=Ribulose bisphosphate carboxylase small subunit {ECO:0000256|RuleBase:RU003627}; Short=RuBisCO small subunit {ECO:0000256|RuleBase:RU003627};	--	GO:0009507,chloroplast; GO:0009853,photorespiration; GO:0019253,reductive pentose-phosphate cycle; GO:0008150,biological_process; GO:0008152,metabolic process; GO:0009987,cellular process; GO:0043094,cellular metabolic compound salvage; GO:0044237,cellular metabolic process; GO:0005975,carbohydrate metabolic process; GO:0009058,biosynthetic process; GO:0015977,carbon fixation; GO:0015979,photosyn…	Ribulose bisphosphate carboxylase, small chain	--	--	--
12h1_transcript_22712	17.74	22.38	19.64	3.75	3.05	3.54	568	656	592	111	98	98	-2.63291	1.67089e-25	1.16575e-23	down	1985	--	--	pentatricopeptide repeat-containing protein At3g04760, chloroplastic [Vigna radiata var. radiata]	PP213_ARATH RecName: Full=Pentatricopeptide repeat-containing protein At3g04760, chloroplastic; Flags: Precursor;	A0A4D6N0Y3_VIGUN SubName: Full=Superkiller protein 3 {ECO:0000313|EMBL:QCE07463.1};	FOG: PPR repeat	GO:0009507,chloroplast; GO:0003729,mRNA binding; GO:0003674,molecular_function; GO:0003676,nucleic acid binding; GO:0003723,RNA binding; GO:0005488,binding; GO:0097159,organic cyclic compound binding; GO:1901363,heterocyclic compound binding; GO:0005575,cellular_component; GO:0005622,intracellular anatomical structure; GO:0005737,cytoplasm; GO:0009536,plastid; GO:0043226,organelle; GO:0043227,mem…	PPR repeat family	--	--	--
12h1_transcript_23279	37.97	28.06	25.22	98.68	120.96	97.52	1173	793	733	2815	3747	2609	1.71167	1.70697e-25	1.1874e-23	up	1925	K14445 solute carrier family 13 (sodium-dependent dicarboxylate transporter), member 2/3/5 | (RefSeq) tonoplast dicarboxylate transporter-like (A)	--	PREDICTED: tonoplast dicarboxylate transporter-like [Vigna angularis]	TDT_ARATH RecName: Full=Tonoplast dicarboxylate transporter; Short=AttDT; AltName: Full=Sodium-dicarboxylate cotransporter-like; Short=AtSDAT; AltName: Full=Vacuolar malate transporter;	A0A4D6KKV2_VIGUN SubName: Full=Solute carrier family 13 {ECO:0000313|EMBL:QCD77210.1};	Na+/dicarboxylate, Na+/tricarboxylate and phosphate transporters	GO:0016021,integral component of membrane; GO:0005774,vacuolar membrane; GO:0005773,vacuole; GO:0015140,malate transmembrane transporter activity; GO:0098656,anion transmembrane transport; GO:0015743,malate transport; GO:0051453,regulation of intracellular pH; GO:0003674,molecular_function; GO:0005215,transporter activity; GO:0005310,dicarboxylic acid transmembrane transporter activity; GO:000534…	Sodium:sulfate symporter transmembrane region	--	--	--
12h1_transcript_30881	69.7	57.76	55.65	29.81	29.59	27.42	1043	792	785	413	444	357	-1.16296	1.95013e-25	1.35255e-23	down	1069	K08669 HtrA serine peptidase 2 [EC:3.4.21.108] | (RefSeq) putative protease Do-like 14 isoform X1 (A)	--	protease Do-like 5, chloroplastic [Vigna radiata var. radiata]	DEGP5_ARATH RecName: Full=Protease Do-like 5, chloroplastic; EC=3.4.21.-; Flags: Precursor;	A0A4D6KHZ1_VIGUN SubName: Full=Peptidase S1 {ECO:0000313|EMBL:QCD76968.1};	Serine protease	GO:0009507,chloroplast; GO:0009543,chloroplast thylakoid lumen; GO:0005829,cytosol; GO:0009579,thylakoid; GO:0031977,thylakoid lumen; GO:0004252,serine-type endopeptidase activity; GO:0010206,photosystem II repair; GO:0003674,molecular_function; GO:0003824,catalytic activity; GO:0004175,endopeptidase activity; GO:0008233,peptidase activity; GO:0008236,serine-type peptidase activity; GO:0016787,hy…	Trypsin-like peptidase domain	--	--	--
12h1_transcript_30046	0.98	1.07	0.26	42.87	33.13	25.82	17	17	4	697	584	394	5.39743	2.23226e-25	1.54368e-23	up	1210	K00521 ferric-chelate reductase [EC:1.16.1.7] | (RefSeq) ferric reduction oxidase 7, chloroplastic-like (A)	--	NAC transcription factor 29 [Vigna radiata var. radiata]	NAP2_SOLLC RecName: Full=NAC domain-containing protein 2 {ECO:0000303|PubMed:29760199}; Short=SlNAP2 {ECO:0000303|PubMed:29760199};	A0A4D6LPU9_VIGUN RecName: Full=NAC domain-containing protein {ECO:0000259|PROSITE:PS51005};	--	GO:0005634,nucleus; GO:0043565,sequence-specific DNA binding; GO:1902265,abscisic acid homeostasis; GO:0009738,abscisic acid-activated signaling pathway; GO:0010150,leaf senescence; GO:0031155,regulation of reproductive fruiting body development; GO:0006355,regulation of transcription, DNA-templated; GO:0009737,response to abscisic acid; GO:0009646,response to absence of light; GO:0003674,molecul…	No apical meristem (NAM) protein	NAC	TF	NAC
12h1_transcript_30030	159.91	156.18	112.58	21.98	14.29	22.38	2687	2404	1783	341	240	326	-2.95418	2.29925e-25	1.58534e-23	down	1168	K03844 alpha-1,2-mannosyltransferase [EC:2.4.1.131] | (RefSeq) alpha-1,2-mannosyltransferase (A)	ko00510: N-Glycan biosynthesis; ko00513: Various types of N-glycan biosynthesis; ko01100: Metabolic pathways	ACT domain-containing protein ACR11 [Vigna radiata var. radiata]	ACR11_ARATH RecName: Full=ACT domain-containing protein ACR11 {ECO:0000305}; AltName: Full=Protein ACT DOMAIN REPEATS 11 {ECO:0000303|PubMed:21861936}; Flags: Precursor;	A0A1S3U8S9_VIGRR SubName: Full=ACT domain-containing protein ACR11 {ECO:0000313|RefSeq:XP_014502432.1};	--	GO:0009507,chloroplast; GO:0009941,chloroplast envelope; GO:0009570,chloroplast stroma; GO:0009535,chloroplast thylakoid membrane; GO:0005634,nucleus; GO:0010319,stromule; GO:0009409,response to cold; GO:0009416,response to light stimulus; GO:0009744,response to sucrose; GO:0006950,response to stress; GO:0008150,biological_process; GO:0009266,response to temperature stimulus; GO:0009628,response …	ACT domain	--	--	--
12h1_transcript_27225	37.92	41.13	39.38	8.89	5.99	7.87	928	922	908	201	147	167	-2.47395	2.30669e-25	1.58582e-23	down	1580	K02836 peptide chain release factor 2 | (RefSeq) peptide chain release factor PrfB1, chloroplastic (A)	--	peptide chain release factor PrfB3, chloroplastic [Vigna radiata var. radiata]	PRFB3_ARATH RecName: Full=Peptide chain release factor PrfB3, chloroplastic {ECO:0000303|PubMed:21771930}; Short=AtPrfB3 {ECO:0000303|PubMed:21771930}; Flags: Precursor;	A0A4D6MVF0_VIGUN SubName: Full=Peptide chain release factor 2 {ECO:0000313|EMBL:QCE05393.1};	Mitochondrial polypeptide chain release factor	GO:0009507,chloroplast; GO:0009570,chloroplast stroma; GO:0003730,mRNA 3'-UTR binding; GO:0043565,sequence-specific DNA binding; GO:0009658,chloroplast organization; GO:0040008,regulation of growth; GO:0043488,regulation of mRNA stability; GO:0006415,translational termination; GO:0003674,molecular_function; GO:0003676,nucleic acid binding; GO:0003723,RNA binding; GO:0003729,mRNA binding; GO:00054…	PCRF domain	--	--	--
12h1_transcript_28823	26.12	17.39	17.64	108.04	162.22	96.16	541	329	344	2069	3369	1728	2.49468	2.85653e-25	1.9581e-23	up	1378	--	--	uncharacterized protein At1g01500 [Vigna radiata var. radiata]	Y1015_ARATH RecName: Full=Uncharacterized protein At1g01500;	A0A4D6MBX7_VIGUN SubName: Full=Uncharacterized protein {ECO:0000313|EMBL:QCD98875.1};	--	GO:0016021,integral component of membrane; GO:0004617,phosphoglycerate dehydrogenase activity; GO:0003674,molecular_function; GO:0003824,catalytic activity; GO:0016491,oxidoreductase activity; GO:0016614,oxidoreductase activity, acting on CH-OH group of donors; GO:0016616,oxidoreductase activity, acting on the CH-OH group of donors, NAD or NADP as acceptor; GO:0005575,cellular_component; GO:00160…	--	--	--	--
12h1_transcript_16331	36.73	34.81	33.84	16.64	14.68	13.51	1492	1294	1294	624	598	475	-1.32701	2.91134e-25	1.98987e-23	down	2448	K07199 5'-AMP-activated protein kinase, regulatory beta subunit | (RefSeq) hypothetical protein (A)	--	uncharacterized protein LOC106772661 isoform X1 [Vigna radiata var. radiata]	PTST3_ARATH RecName: Full=Protein PTST homolog 3, chloroplastic {ECO:0000305}; AltName: Full=PROTEIN TARGETING TO STARCH homolog 3 {ECO:0000303|PubMed:28684429}; Flags: Precursor;	A0A4D6N1N7_VIGUN SubName: Full=AMP-activated protein kinase {ECO:0000313|EMBL:QCE05995.1};	--	GO:0009507,chloroplast; GO:0010581,regulation of starch biosynthetic process; GO:0019252,starch biosynthetic process; GO:0000271,polysaccharide biosynthetic process; GO:0005975,carbohydrate metabolic process; GO:0005976,polysaccharide metabolic process; GO:0005982,starch metabolic process; GO:0006073,cellular glucan metabolic process; GO:0006109,regulation of carbohydrate metabolic process; GO:00…	Glycogen recognition site of AMP-activated protein kinase	--	--	--
12h1_transcript_30180	107.04	125.03	100.62	528.78	485.44	404.95	1665	1782	1475	7617	7573	5479	1.99163	3.13448e-25	2.13617e-23	up	1101	K15095 (+)-neomenthol dehydrogenase [EC:1.1.1.208] | (RefSeq) (+)-neomenthol dehydrogenase-like (A)	ko00902: Monoterpenoid biosynthesis; ko01110: Biosynthesis of secondary metabolites	(+)-neomenthol dehydrogenase-like [Vigna radiata var. radiata]	SDR1_ARATH RecName: Full=(+)-neomenthol dehydrogenase {ECO:0000303|PubMed:18599651}; EC=1.1.1.- {ECO:0000269|PubMed:21169366}; EC=1.1.1.208 {ECO:0000269|PubMed:18599651}; AltName: Full=Menthone:neomenthol reductase; AltName: Full=Short-chain dehydrogenase/reductase 1; Short=AtSDR1;	A0A4D6MMJ2_VIGUN SubName: Full=Carbonyl reductase {ECO:0000313|EMBL:QCE02780.1};	Dehydrogenases with different specificities (related to short-chain alcohol dehydrogenases)	GO:0005737,cytoplasm; GO:0016020,membrane; GO:0047501,(+)-neomenthol dehydrogenase activity; GO:0006952,defense response; GO:0003674,molecular_function; GO:0003824,catalytic activity; GO:0016491,oxidoreductase activity; GO:0016614,oxidoreductase activity, acting on CH-OH group of donors; GO:0016616,oxidoreductase activity, acting on the CH-OH group of donors, NAD or NADP as acceptor; GO:0006950,r…	short chain dehydrogenase	--	--	--
12h1_transcript_14449	14.78	18.91	18.98	1.09	2	2.01	666	780	805	45	90	78	-3.48174	3.61633e-25	2.45743e-23	down	2688	--	--	PREDICTED: acyltransferase-like protein At1g54570, chloroplastic [Vigna angularis]	Y1457_ARATH RecName: Full=Acyltransferase-like protein At1g54570, chloroplastic; EC=2.3.1.-; Flags: Precursor;	A0A4D6KJN0_VIGUN SubName: Full=Alpha/Beta hydrolase fold {ECO:0000313|EMBL:QCD77688.1};	--	GO:0009507,chloroplast; GO:0010287,plastoglobule; GO:0004144,diacylglycerol O-acyltransferase activity; GO:0033306,phytol metabolic process; GO:0019432,triglyceride biosynthetic process; GO:0003674,molecular_function; GO:0003824,catalytic activity; GO:0008374,O-acyltransferase activity; GO:0016411,acylglycerol O-acyltransferase activity; GO:0016740,transferase activity; GO:0016746,transferase act…	Serine aminopeptidase, S33	--	--	--
12h1_transcript_31659	186.15	223.21	213.35	50.56	58.78	59.65	2120	2330	2292	534	671	592	-1.98011	3.95877e-25	2.68238e-23	down	877	K14486 auxin response factor | (RefSeq) auxin response factor 19-like (A)	ko04075: Plant hormone signal transduction	hypothetical protein PHAVU_001G244700g [Phaseolus vulgaris]	LBD21_ARATH RecName: Full=LOB domain-containing protein 21; AltName: Full=ASYMMETRIC LEAVES 2-like protein 12; Short=AS2-like protein 12;	V7D1K4_PHAVU RecName: Full=LOB domain-containing protein {ECO:0000259|PROSITE:PS50891};	--	--	Lateral organ boundaries (LOB) domain	LOB	TF	LOB
12h1_transcript_30501	118.17	115.85	105.96	264.74	281.37	278.02	1885	1693	1593	3909	4500	3856	1.18631	4.08645e-25	2.76094e-23	up	1122	--	--	uncharacterized protein LOC106768826 [Vigna radiata var. radiata]	--	A0A4D6KRL1_VIGUN SubName: Full=Uncharacterized protein {ECO:0000313|EMBL:QCD80696.1};	--	--	Tetratricopeptide repeat	--	--	--
12h1_transcript_27255	41.62	35.23	39.52	18.96	17.07	17.28	1014	786	907	427	417	365	-1.21531	4.22674e-25	2.84754e-23	down	1574	K11406 histone deacetylase 4/5 [EC:3.5.1.98] | (RefSeq) hypothetical protein (A)	--	PREDICTED: histone deacetylase 14 isoform X2 [Vigna angularis]	HDA14_ARATH RecName: Full=Histone deacetylase 14; EC=3.5.1.98;	A0A4D6L8R4_VIGUN RecName: Full=Histone deacetylase {ECO:0000256|ARBA:ARBA00012111}; EC=3.5.1.98 {ECO:0000256|ARBA:ARBA00012111};	Histone deacetylase complex, catalytic component HDA1	GO:0009507,chloroplast; GO:0005829,cytosol; GO:0005634,nucleus; GO:0043014,alpha-tubulin binding; GO:0048487,beta-tubulin binding; GO:0032041,NAD-dependent histone deacetylase activity (H3-K14 specific); GO:0051721,protein phosphatase 2A binding; GO:0043621,protein self-association; GO:0042903,tubulin deacetylase activity; GO:0090042,tubulin deacetylation; GO:0003674,molecular_function; GO:000548…	Histone deacetylase domain	--	--	--
12h1_transcript_27435	38.26	20.32	18.44	264.87	242.77	180.5	919	447	417	5881	5848	3760	3.08876	5.00876e-25	3.36474e-23	up	1556	K00521 ferric-chelate reductase [EC:1.16.1.7] | (RefSeq) ferric reduction oxidase 7, chloroplastic-like (A)	--	PREDICTED: NAC transcription factor 29-like [Vigna angularis]	NAC47_ARATH RecName: Full=NAC transcription factor 47 {ECO:0000305}; AltName: Full=NAC domain-containing protein 47 {ECO:0000305}; Short=ANAC047 {ECO:0000305}; AltName: Full=Protein SPEEDY HYPONASTIC GROWTH {ECO:0000303|PubMed:24363315};	A0A0L9U6U3_PHAAN RecName: Full=NAC domain-containing protein {ECO:0000259|PROSITE:PS51005};	--	GO:0005634,nucleus; GO:0003700,DNA-binding transcription factor activity; GO:0000976,transcription regulatory region sequence-specific DNA binding; GO:0009793,embryo development ending in seed dormancy; GO:0010365,positive regulation of ethylene biosynthetic process; GO:0009413,response to flooding; GO:0003674,molecular_function; GO:0140110,transcription regulator activity; GO:0001067,regulatory …	No apical meristem (NAM) protein	NAC	TF	NAC
12h1_transcript_15191	0.55	0.31	0.49	9.48	8.57	5.5	24	12	20	384	377	209	4.05501	5.98272e-25	4.00757e-23	up	2626	K08243 chalcone reductase | (RefSeq) NAD(P)H-dependent 6'-deoxychalcone synthase-like isoform X1 (A)	ko00941: Flavonoid biosynthesis; ko01100: Metabolic pathways; ko01110: Biosynthesis of secondary metabolites	PREDICTED: NAD(P)H-dependent 6'-deoxychalcone synthase-like [Vigna angularis]	6DCS_SOYBN RecName: Full=NAD(P)H-dependent 6'-deoxychalcone synthase; EC=2.3.1.170;	A0A4D6MYQ1_VIGUN SubName: Full=Trans-1 {ECO:0000313|EMBL:QCE05259.1};	Aldo/keto reductase family proteins	GO:0005829,cytosol; GO:0033808,6'-deoxychalcone synthase activity; GO:0004032,alditol:NADP+ 1-oxidoreductase activity; GO:0047834,D-threo-aldose 1-dehydrogenase activity; GO:0009813,flavonoid biosynthetic process; GO:0003674,molecular_function; GO:0003824,catalytic activity; GO:0016740,transferase activity; GO:0016746,transferase activity, transferring acyl groups; GO:0016747,transferase activity…	Aldo/keto reductase family	--	--	--
12h1_transcript_25838	40.75	35.96	35.75	16.57	20.33	16.89	1091	882	901	410	546	392	-1.1558	6.25378e-25	4.17724e-23	down	1704	K09588 3beta,22alpha-dihydroxysteroid 3-dehydrogenase [EC:1.14.19.79] | (RefSeq) cytochrome P450 90A1-like (A)	ko00905: Brassinosteroid biosynthesis; ko01100: Metabolic pathways; ko01110: Biosynthesis of secondary metabolites	cytochrome P450 90A1 [Vigna radiata var. radiata]	C90A1_ARATH RecName: Full=Cytochrome P450 90A1; EC=1.14.-.-;	A0A4D6MMH3_VIGUN SubName: Full=Cytochrome P450 {ECO:0000313|EMBL:QCE01329.1};	Cytochrome P450 CYP4/CYP19/CYP26 subfamilies	GO:0016021,integral component of membrane; GO:0020037,heme binding; GO:0005506,iron ion binding; GO:0004497,monooxygenase activity; GO:0016491,oxidoreductase activity; GO:0016705,oxidoreductase activity, acting on paired donors, with incorporation or reduction of molecular oxygen; GO:0048657,anther wall tapetum cell differentiation; GO:0016132,brassinosteroid biosynthetic process; GO:0010268,bras…	Cytochrome P450	--	--	--
12h1_transcript_10056	57.03	49.31	42.84	13.17	13.47	16.4	3055	2418	2161	650	723	759	-1.87956	6.78861e-25	4.52163e-23	down	3144	K01595 phosphoenolpyruvate carboxylase [EC:4.1.1.31] | (RefSeq) phosphoenolpyruvate carboxylase 4-like (A)	ko00620: Pyruvate metabolism; ko00710: Carbon fixation in photosynthetic organisms; ko01100: Metabolic pathways; ko01200: Carbon metabolism	hypothetical protein PHAVU_007G101300g [Phaseolus vulgaris]	CAPP4_ARATH RecName: Full=Phosphoenolpyruvate carboxylase 4; Short=AtPPC4; Short=PEPC 4; Short=PEPCase 4; EC=4.1.1.31;	A0A4D6N6X2_VIGUN RecName: Full=Phosphoenolpyruvate carboxylase {ECO:0000256|ARBA:ARBA00012305}; EC=4.1.1.31 {ECO:0000256|ARBA:ARBA00012305};	--	GO:0005829,cytosol; GO:0008964,phosphoenolpyruvate carboxylase activity; GO:0015977,carbon fixation; GO:0015979,photosynthesis; GO:0006099,tricarboxylic acid cycle; GO:0003674,molecular_function; GO:0003824,catalytic activity; GO:0004611,phosphoenolpyruvate carboxykinase activity; GO:0016829,lyase activity; GO:0016830,carbon-carbon lyase activity; GO:0016831,carboxy-lyase activity; GO:0008150,bio…	Phosphoenolpyruvate carboxylase	--	--	--
12h1_transcript_29902	27.98	35.86	27.9	157.63	137.86	146.05	512	601	481	2668	2529	2321	2.16723	6.87137e-25	4.56383e-23	up	1248	K01179 endoglucanase [EC:3.2.1.4] | (RefSeq) endoglucanase 23-like (A)	ko00500: Starch and sucrose metabolism; ko01100: Metabolic pathways	PREDICTED: B-box zinc finger protein 24 [Vigna angularis]	BBX24_ARATH RecName: Full=B-box zinc finger protein 24 {ECO:0000303|PubMed:19920209}; AltName: Full=Salt tolerance protein;	A0A4D6LIF0_VIGUN SubName: Full=Zinc finger protein CONSTANS {ECO:0000313|EMBL:QCD88462.1};	--	GO:0005634,nucleus; GO:0003677,DNA binding; GO:0003700,DNA-binding transcription factor activity; GO:0003712,transcription coregulator activity; GO:0008270,zinc ion binding; GO:0009640,photomorphogenesis; GO:0048573,photoperiodism, flowering; GO:1902448,positive regulation of shade avoidance; GO:0006355,regulation of transcription, DNA-templated; GO:0080167,response to karrikin; GO:0009416,respon…	B-box zinc finger	DBB	TF	DBB
12h1_transcript_26686	49.47	28.54	46.26	5.11	4.33	2.38	1254	662	1104	119	110	52	-3.48406	7.26716e-25	4.81311e-23	down	1627	K03327 multidrug resistance protein, MATE family | (RefSeq) protein DETOXIFICATION 21-like (A)	--	PREDICTED: protein DETOXIFICATION 21-like [Vigna angularis]	DTX21_ARATH RecName: Full=Protein DETOXIFICATION 21 {ECO:0000303|PubMed:11739388}; Short=AtDTX21 {ECO:0000303|PubMed:11739388}; AltName: Full=Multidrug and toxic compound extrusion protein 21 {ECO:0000305}; Short=MATE protein 21 {ECO:0000305};	A0A4D6MBP3_VIGUN RecName: Full=Protein DETOXIFICATION {ECO:0000256|RuleBase:RU004914}; AltName: Full=Multidrug and toxic compound extrusion protein {ECO:0000256|RuleBase:RU004914};	Uncharacterized membrane protein, predicted efflux pump	GO:0016021,integral component of membrane; GO:0016020,membrane; GO:0005634,nucleus; GO:0015297,antiporter activity; GO:0022857,transmembrane transporter activity; GO:0042910,xenobiotic transmembrane transporter activity; GO:0003674,molecular_function; GO:0005215,transporter activity; GO:0015291,secondary active transmembrane transporter activity; GO:0022804,active transmembrane transporter activi…	MatE	--	--	--
12h1_transcript_31325	228.32	549.25	455.57	3.66	0.96	5.85	3094	6820	5820	46	13	69	-6.97345	7.68243e-25	5.07385e-23	down	993	K03564 thioredoxin-dependent peroxiredoxin [EC:1.11.1.24] | (RefSeq) peroxiredoxin Q, chloroplastic (A)	--	PREDICTED: peroxiredoxin Q, chloroplastic [Vigna angularis]	PRXQ_POPJC RecName: Full=Peroxiredoxin Q, chloroplastic; EC=1.11.1.24 {ECO:0000250|UniProtKB:Q9LU86}; AltName: Full=Thioredoxin peroxidase; AltName: Full=Thioredoxin-dependent peroxiredoxin Q {ECO:0000305}; Flags: Precursor;	A0A4D6KW61_VIGUN RecName: Full=Thioredoxin-dependent peroxiredoxin {ECO:0000256|ARBA:ARBA00013017}; EC=1.11.1.24 {ECO:0000256|ARBA:ARBA00013017};	Alkyl hydroperoxide reductase, thiol specific antioxidant and related enzymes	GO:0009543,chloroplast thylakoid lumen; GO:0004601,peroxidase activity; GO:0003674,molecular_function; GO:0003824,catalytic activity; GO:0016209,antioxidant activity; GO:0016491,oxidoreductase activity; GO:0016684,oxidoreductase activity, acting on peroxide as acceptor; GO:0005575,cellular_component; GO:0005622,intracellular anatomical structure; GO:0005737,cytoplasm; GO:0009507,chloroplast; GO:0…	AhpC/TSA family	--	--	--
12h1_transcript_15974	0	0	0	21.26	36.89	27.63	0	0	0	836	1576	1018	12.5214	7.73179e-25	5.09215e-23	up	2555	K01595 phosphoenolpyruvate carboxylase [EC:4.1.1.31] | (RefSeq) phosphoenolpyruvate carboxylase-like (A)	ko00620: Pyruvate metabolism; ko00710: Carbon fixation in photosynthetic organisms; ko01100: Metabolic pathways; ko01200: Carbon metabolism	protein RETICULATA-RELATED 5, chloroplastic [Vigna radiata var. radiata]	RER6_ARATH RecName: Full=Protein RETICULATA-RELATED 6, chloroplastic {ECO:0000303|PubMed:23596191}; Flags: Precursor;	A0A4D6ME28_VIGUN SubName: Full=Nonsense-mediated mRNA decay protein 3 {ECO:0000313|EMBL:QCD98711.1};	--	GO:0009507,chloroplast; GO:0031969,chloroplast membrane; GO:0016021,integral component of membrane; GO:0007275,multicellular organism development; GO:0008150,biological_process; GO:0032501,multicellular organismal process; GO:0032502,developmental process; GO:0048856,anatomical structure development; GO:0005575,cellular_component; GO:0005622,intracellular anatomical structure; GO:0005737,cytoplas…	Protein RETICULATA-related	--	--	--
12h1_transcript_29275	88.08	60.1	69.51	29.13	32.38	26.59	1736	1085	1291	531	640	455	-1.38782	8.01831e-25	5.2661e-23	down	1324	--	--	uncharacterized protein LOC106765681 [Vigna radiata var. radiata]	--	A0A4D6KYS6_VIGUN SubName: Full=Uncharacterized protein {ECO:0000313|EMBL:QCD81517.1};	--	--	--	--	--	--
12h1_transcript_22846	13.46	10.04	10.36	33.76	33.05	27.79	426	291	309	987	1049	762	1.39449	8.14353e-25	5.33344e-23	up	1966	K19041 E3 ubiquitin-protein ligase RNF38/44 [EC:2.3.2.27] | (RefSeq) probable E3 ubiquitin-protein ligase ZFP1 (A)	--	probable E3 ubiquitin-protein ligase HIP1 [Vigna radiata var. radiata]	HIP1_ORYSJ RecName: Full=Probable E3 ubiquitin-protein ligase HIP1; EC=2.3.2.27; AltName: Full=HAL3-interacting protein 1; Short=OsHIP1; AltName: Full=RING-H2 finger HIP1; AltName: Full=RING-type E3 ubiquitin transferase HIP1 {ECO:0000305};	A0A4D6NV55_VIGUN SubName: Full=E3 ubiquitin-protein ligase {ECO:0000313|EMBL:QCE16155.1};	FOG: Predicted E3 ubiquitin ligase	GO:0046872,metal ion binding; GO:0061630,ubiquitin protein ligase activity; GO:0040008,regulation of growth; GO:0003674,molecular_function; GO:0005488,binding; GO:0043167,ion binding; GO:0043169,cation binding; GO:0003824,catalytic activity; GO:0004842,ubiquitin-protein transferase activity; GO:0016740,transferase activity; GO:0019787,ubiquitin-like protein transferase activity; GO:0061659,ubiqui…	Ring finger domain	--	--	--
12h1_transcript_30985	124.1	105.93	101.58	28.75	34.85	38.81	1804	1411	1392	387	508	491	-1.7784	8.29826e-25	5.41968e-23	down	1046	K09250 cellular nucleic acid-binding protein | (RefSeq) cold shock protein 2-like (A)	--	glycine-rich protein 2 [Vigna radiata var. radiata]	CSP2_ARATH RecName: Full=Cold shock protein 2; Short=AtCSP2; AltName: Full=Cold shock domain-containing protein 2; AltName: Full=Glycine-rich protein 2; Short=AtGRP2;	A0A4D6NQB1_VIGUN SubName: Full=Cellular nucleic acid-binding protein {ECO:0000313|EMBL:QCE15806.1};	Predicted RNA-binding protein containing PIN domain and invovled in translation or RNA processing	GO:0005737,cytoplasm; GO:0005829,cytosol; GO:0005730,nucleolus; GO:0005634,nucleus; GO:0005886,plasma membrane; GO:0031982,vesicle; GO:0003690,double-stranded DNA binding; GO:0003729,mRNA binding; GO:0003676,nucleic acid binding; GO:0003697,single-stranded DNA binding; GO:0008270,zinc ion binding; GO:0009631,cold acclimation; GO:0032508,DNA duplex unwinding; GO:0043457,regulation of cellular resp…	'Cold-shock' DNA-binding domain	CSD	TF	CSD
12h1_transcript_28338	92.48	103.87	79.71	323.06	372.76	329.28	2036	2094	1653	6575	8229	6290	1.79272	8.74751e-25	5.69727e-23	up	1448	K09338 homeobox-leucine zipper protein | (RefSeq) homeobox-leucine zipper protein HAT5-like isoform X1 (A)	--	PREDICTED: homeobox-leucine zipper protein HAT5-like [Vigna angularis]	HAT5_ARATH RecName: Full=Homeobox-leucine zipper protein HAT5; AltName: Full=HD-ZIP protein ATHB-1; AltName: Full=Homeodomain transcription factor ATHB-1; AltName: Full=Homeodomain-leucine zipper protein HAT5; Short=HD-ZIP protein 5;	A0A4D6KS70_VIGUN SubName: Full=Homeobox-leucine zipper protein {ECO:0000313|EMBL:QCD80896.1};	Transcription factor HEX, contains HOX and HALZ domains	GO:0005634,nucleus; GO:0003700,DNA-binding transcription factor activity; GO:0000981,DNA-binding transcription factor activity, RNA polymerase II-specific; GO:0042803,protein homodimerization activity; GO:0043565,sequence-specific DNA binding; GO:0009965,leaf morphogenesis; GO:0017148,negative regulation of translation; GO:0045893,positive regulation of transcription, DNA-templated; GO:0009637,re…	Homeodomain	HB-HD-ZIP	TF	HB->HB-HD-ZIP
12h1_transcript_17454	21.65	30.09	36.12	0	0	0	872	1110	1370	0	0	0	-12.6502	8.87992e-25	5.76753e-23	down	2431	K14272 glutamate--glyoxylate aminotransferase [EC:2.6.1.4 2.6.1.2 2.6.1.44] | (RefSeq) glutamate--glyoxylate aminotransferase 2 (A)	ko00220: Arginine biosynthesis; ko00250: Alanine, aspartate and glutamate metabolism; ko00260: Glycine, serine and threonine metabolism; ko00630: Glyoxylate and dicarboxylate metabolism; ko00710: Carbon fixation in photosynthetic organisms; ko01100: Metabolic pathways; ko01110: Biosynthesis of secondary metabolites; ko01200: Carbon metabolism; ko01210: 2-Oxocarboxylic acid metabolism; ko01230: Bi…	hypothetical protein VIGAN_10094100 [Vigna angularis var. angularis]	GGT2_ARATH RecName: Full=Glutamate--glyoxylate aminotransferase 2; Short=AtGGT2; EC=2.6.1.4; AltName: Full=Alanine aminotransferase GGT2; EC=2.6.1.2; AltName: Full=Alanine--glyoxylate aminotransferase GGT2; EC=2.6.1.44; AltName: Full=Alanine-2-oxoglutarate aminotransferase 2; EC=2.6.1.-;	A0A4D6LP19_VIGUN SubName: Full=Alanine transaminase {ECO:0000313|EMBL:QCD90672.1};	Alanine aminotransferase	GO:0009507,chloroplast; GO:0009570,chloroplast stroma; GO:0005829,cytosol; GO:0005739,mitochondrion; GO:0005777,peroxisome; GO:0008453,alanine-glyoxylate transaminase activity; GO:0047958,glycine:2-oxoglutarate aminotransferase activity; GO:0004021,L-alanine:2-oxoglutarate aminotransferase activity; GO:0003729,mRNA binding; GO:0030170,pyridoxal phosphate binding; GO:0009058,biosynthetic process; …	Aminotransferase class I and II	--	--	--
12h1_transcript_31179	169.4	310.35	244.95	27.28	18.88	22.01	2336	3922	3184	348	261	264	-3.52278	9.11942e-25	5.90677e-23	down	1006	K02838 ribosome recycling factor | (RefSeq) ribosome-recycling factor, chloroplastic (A)	--	ribosome-recycling factor, chloroplastic [Vigna radiata var. radiata]	RRFC_DAUCA RecName: Full=Ribosome-recycling factor, chloroplastic; Short=RRF; AltName: Full=Nuclear located protein D2; AltName: Full=Ribosome-releasing factor, chloroplastic; Flags: Precursor; Fragment;	A0A4D6MYA9_VIGUN RecName: Full=Ribosome-recycling factor, chloroplastic {ECO:0000256|ARBA:ARBA00014063}; AltName: Full=Ribosome-releasing factor, chloroplastic {ECO:0000256|ARBA:ARBA00019433};	Ribosome recycling factor	GO:0009507,chloroplast; GO:0006412,translation; GO:0006518,peptide metabolic process; GO:0006807,nitrogen compound metabolic process; GO:0008150,biological_process; GO:0008152,metabolic process; GO:0009058,biosynthetic process; GO:0009059,macromolecule biosynthetic process; GO:0009987,cellular process; GO:0010467,gene expression; GO:0019538,protein metabolic process; GO:0034641,cellular nitrogen …	Ribosome recycling factor	--	--	--
12h1_transcript_24904	18.35	14.14	12.2	61.56	78.33	52.81	514	363	322	1594	2202	1283	2.01709	9.51167e-25	6.14391e-23	up	1772	K08150 MFS transporter, SP family, solute carrier family 2 (myo-inositol transporter), member 13 | (RefSeq) inositol transporter 1-like (A)	--	PREDICTED: inositol transporter 1-like [Vigna angularis]	INT1_ARATH RecName: Full=Inositol transporter 1;	A0A4D6NH29_VIGUN SubName: Full=MFS transporter {ECO:0000313|EMBL:QCE12986.1};	Predicted transporter (major facilitator superfamily)	GO:0005829,cytosol; GO:0016021,integral component of membrane; GO:0009705,plant-type vacuole membrane; GO:0005773,vacuole; GO:0005366,myo-inositol:proton symporter activity; GO:0015798,myo-inositol transport; GO:0003674,molecular_function; GO:0005215,transporter activity; GO:0005365,myo-inositol transmembrane transporter activity; GO:0008324,cation transmembrane transporter activity; GO:0008509,a…	Sugar (and other) transporter	--	--	--
12h1_transcript_27114	35.18	17.09	17.62	0.32	1.05	0.51	865	385	408	7	25	10	-5.35514	9.86121e-25	6.35224e-23	down	1587	K15893 glycerate dehydrogenase [EC:1.1.1.29] | (RefSeq) glycerate dehydrogenase (A)	ko00260: Glycine, serine and threonine metabolism; ko00630: Glyoxylate and dicarboxylate metabolism; ko01100: Metabolic pathways; ko01110: Biosynthesis of secondary metabolites; ko01200: Carbon metabolism	glycerate dehydrogenase [Vigna radiata var. radiata]	DHGY_CUCSA RecName: Full=Glycerate dehydrogenase; Short=GDH; EC=1.1.1.29; AltName: Full=NADH-dependent hydroxypyruvate reductase; Short=HPR;	A0A4D6N703_VIGUN SubName: Full=Glyoxylate reductase {ECO:0000313|EMBL:QCE08702.1};	Glyoxylate/hydroxypyruvate reductase (D-isomer-specific 2-hydroxy acid dehydrogenase superfamily)	GO:0005777,peroxisome; GO:0008465,glycerate dehydrogenase activity; GO:0051287,NAD binding; GO:0009854,oxidative photosynthetic carbon pathway; GO:0003674,molecular_function; GO:0003824,catalytic activity; GO:0016491,oxidoreductase activity; GO:0016614,oxidoreductase activity, acting on CH-OH group of donors; GO:0016616,oxidoreductase activity, acting on the CH-OH group of donors, NAD or NADP as …	D-isomer specific 2-hydroxyacid dehydrogenase, NAD binding domain	--	--	--
12h1_transcript_12429	1.29	0.9	1.24	6.05	6.57	5.95	63	40	57	272	321	251	2.3468	9.96276e-25	6.40012e-23	up	2885	--	--	PREDICTED: uncharacterized protein LOC108327046 [Vigna angularis]	--	A0A4D6NHK1_VIGUN RecName: Full=DUF4378 domain-containing protein {ECO:0000259|Pfam:PF14309};	--	--	Domain of unknown function (DUF4378)	--	--	--
12h1_transcript_28407	63.17	72.46	82.55	19.67	20.6	19.9	1379	1449	1698	397	451	377	-1.95933	1.0588e-24	6.78327e-23	down	1438	K02291 15-cis-phytoene synthase [EC:2.5.1.32] | (RefSeq) phytoene synthase 2, chloroplastic-like (A)	ko00906: Carotenoid biosynthesis; ko01100: Metabolic pathways; ko01110: Biosynthesis of secondary metabolites	phytoene synthase 2, chloroplastic [Vigna radiata var. radiata]	PSY_DAUCA RecName: Full=Phytoene synthase, chloroplastic; EC=2.5.1.32; Flags: Precursor;	A0A4D6KSC9_VIGUN SubName: Full=Phytoene synthase {ECO:0000313|EMBL:QCD79463.1};	Squalene synthetase	GO:0010287,plastoglobule; GO:0004310,farnesyl-diphosphate farnesyltransferase activity; GO:0016767,geranylgeranyl-diphosphate geranylgeranyltransferase activity; GO:0046905,phytoene synthase activity; GO:0051996,squalene synthase activity; GO:0016117,carotenoid biosynthetic process; GO:0003674,molecular_function; GO:0003824,catalytic activity; GO:0004311,farnesyltranstransferase activity; GO:0004…	Squalene/phytoene synthase	--	--	--
12h1_transcript_8406	32.94	13.21	34.98	0	0	0	1815	666	1815	0	0	0	-12.948	1.34039e-24	8.5639e-23	down	3227	K22262 WD repeat and FYVE domain-containing protein 3 | (RefSeq) protein SPIRRIG (A)	--	PREDICTED: pentatricopeptide repeat-containing protein At3g22150, chloroplastic [Vigna angularis]	PP246_ARATH RecName: Full=Pentatricopeptide repeat-containing protein At3g22150, chloroplastic; Flags: Precursor;	A0A4D6MQ03_VIGUN SubName: Full=Structure-specific endonuclease subunit SLX1 {ECO:0000313|EMBL:QCE01925.1};	FOG: PPR repeat	GO:0009507,chloroplast; GO:0043231,intracellular membrane-bounded organelle; GO:0005739,mitochondrion; GO:0009536,plastid; GO:0003729,mRNA binding; GO:0003723,RNA binding; GO:1900865,chloroplast RNA modification; GO:0080156,mitochondrial mRNA modification; GO:0009451,RNA modification; GO:0003674,molecular_function; GO:0003676,nucleic acid binding; GO:0005488,binding; GO:0097159,organic cyclic com…	PPR repeat family	--	--	--
12h1_transcript_23582	47.04	55.93	32.94	0	0	0.11	1390	1514	917	0	0	2	-10.9647	1.40077e-24	8.92544e-23	down	1854	K03327 multidrug resistance protein, MATE family | (RefSeq) protein DETOXIFICATION 40-like (A)	--	PREDICTED: protein DETOXIFICATION 40-like [Vigna angularis]	DTX40_ARATH RecName: Full=Protein DETOXIFICATION 40 {ECO:0000303|PubMed:11739388}; Short=AtDTX40 {ECO:0000303|PubMed:11739388}; AltName: Full=Multidrug and toxic compound extrusion protein 40 {ECO:0000305}; Short=MATE protein 40 {ECO:0000305};	A0A4D6KID3_VIGUN RecName: Full=Protein DETOXIFICATION {ECO:0000256|RuleBase:RU004914}; AltName: Full=Multidrug and toxic compound extrusion protein {ECO:0000256|RuleBase:RU004914};	Uncharacterized membrane protein, predicted efflux pump	GO:0016021,integral component of membrane; GO:0016020,membrane; GO:0005774,vacuolar membrane; GO:0005773,vacuole; GO:0015297,antiporter activity; GO:0022857,transmembrane transporter activity; GO:0042910,xenobiotic transmembrane transporter activity; GO:0003674,molecular_function; GO:0005215,transporter activity; GO:0015291,secondary active transmembrane transporter activity; GO:0022804,active tr…	MatE	--	--	--
12h1_transcript_25928	5.33	7.15	6.99	38.94	35	40.58	144	177	178	973	949	951	2.45756	1.6347e-24	1.03878e-22	up	1718	K01773 aldoxime dehydratase [EC:4.99.1.-] | (RefSeq) cytochrome P450 71B34-like (A)	--	PREDICTED: cytochrome P450 71A1-like [Vigna angularis]	C7113_PRUMU RecName: Full=Cytochrome P450 71AP13 {ECO:0000303|PubMed:25015725}; EC=1.14.-.- {ECO:0000305};	A0A4D6MGA9_VIGUN SubName: Full=Cytochrome P450 {ECO:0000313|EMBL:QCD98814.1};	Cytochrome P450 CYP2 subfamily	GO:0016021,integral component of membrane; GO:0020037,heme binding; GO:0005506,iron ion binding; GO:0004497,monooxygenase activity; GO:0016705,oxidoreductase activity, acting on paired donors, with incorporation or reduction of molecular oxygen; GO:0003674,molecular_function; GO:0005488,binding; GO:0046906,tetrapyrrole binding; GO:0097159,organic cyclic compound binding; GO:1901363,heterocyclic c…	Cytochrome P450	--	--	--
12h1_transcript_27159	44.52	32.63	43.54	12.75	15.9	13.45	1092	733	1006	289	391	286	-1.60719	2.04688e-24	1.2972e-22	down	1583	--	--	PREDICTED: uncharacterized protein LOC108333015 [Vigna angularis]	--	A0A4D6N7J1_VIGUN SubName: Full=Uncharacterized protein {ECO:0000313|EMBL:QCE09238.1};	--	GO:0016021,integral component of membrane; GO:0005575,cellular_component; GO:0016020,membrane; GO:0031224,intrinsic component of membrane; GO:0110165,cellular anatomical entity	--	--	--	--
12h1_transcript_10691	46.01	56.12	61.34	9.64	7.76	10.97	2372	2649	2978	458	401	488	-2.62608	2.3235e-24	1.46855e-22	down	3036	K13148 integrator complex subunit 11 [EC:3.1.27.-] | (RefSeq) cleavage and polyadenylation specificity factor subunit 3-II-like isoform X1 (A)	--	uncharacterized protein LOC106752779 isoform X1 [Vigna radiata var. radiata]	RNJ_ARATH RecName: Full=Ribonuclease J {ECO:0000303|PubMed:22033332}; Short=RNase J {ECO:0000303|PubMed:22033332}; EC=3.1.-.- {ECO:0000305}; AltName: Full=Protein EMBRYO DEFECTIVE 2746 {ECO:0000303|PubMed:15266054}; Flags: Precursor;	A0A4D6NKJ5_VIGUN RecName: Full=Myb-like domain-containing protein {ECO:0000259|PROSITE:PS50090};	mRNA cleavage and polyadenylation factor II complex, BRR5 (CPSF subunit)	GO:0009507,chloroplast; GO:0009536,plastid; GO:0008409,5'-3' exonuclease activity; GO:0004519,endonuclease activity; GO:0046872,metal ion binding; GO:0003729,mRNA binding; GO:0060918,auxin transport; GO:0009734,auxin-activated signaling pathway; GO:0009658,chloroplast organization; GO:0009793,embryo development ending in seed dormancy; GO:0009942,longitudinal axis specification; GO:0009416,respon…	Myb/SANT-like DNA-binding domain	Trihelix	TF	Trihelix
12h1_transcript_14795	10.68	16.82	16.69	0.19	0	0.1	477	688	702	8	0	4	-7.33625	2.45599e-24	1.54813e-22	down	2665	K06617 raffinose synthase [EC:2.4.1.82] | (RefSeq) probable galactinol--sucrose galactosyltransferase 2 (A)	ko00052: Galactose metabolism; ko01100: Metabolic pathways	hypothetical protein PHAVU_006G135500g [Phaseolus vulgaris]	RFS2_ARATH RecName: Full=Probable galactinol--sucrose galactosyltransferase 2; EC=2.4.1.82; AltName: Full=Protein SEED IMBIBITION 2; AltName: Full=Raffinose synthase 2;	A0A4D6KIU9_VIGUN SubName: Full=Rab family {ECO:0000313|EMBL:QCD77328.1};	--	GO:0009506,plasmodesma; GO:0052692,raffinose alpha-galactosidase activity; GO:0016757,transferase activity, transferring glycosyl groups; GO:0034484,raffinose catabolic process; GO:0080167,response to karrikin; GO:0006979,response to oxidative stress; GO:0003674,molecular_function; GO:0003824,catalytic activity; GO:0004553,hydrolase activity, hydrolyzing O-glycosyl compounds; GO:0004557,alpha-gal…	Raffinose synthase or seed imbibition protein Sip1	--	--	--
12h1_transcript_31055	135.69	182.85	147.77	24.76	23.58	31.31	1917	2367	1968	324	334	385	-2.64662	2.78582e-24	1.75134e-22	down	1024	K02221 YggT family protein | (RefSeq) ylmG homolog protein 2, chloroplastic (A)	--	ylmG homolog protein 2, chloroplastic [Vigna radiata var. radiata]	YLMG2_ARATH RecName: Full=YlmG homolog protein 2, chloroplastic {ECO:0000305}; Short=AtYLMG2 {ECO:0000303|PubMed:20359373}; AltName: Full=YGGT family protein YLMG2 {ECO:0000305}; Flags: Precursor;	A0A4D6NR73_VIGUN SubName: Full=YggT family protein {ECO:0000313|EMBL:QCE16353.1};	--	GO:0009535,chloroplast thylakoid membrane; GO:0016021,integral component of membrane; GO:0010020,chloroplast fission; GO:0090143,nucleoid organization; GO:0006996,organelle organization; GO:0008150,biological_process; GO:0009657,plastid organization; GO:0009658,chloroplast organization; GO:0009987,cellular process; GO:0016043,cellular component organization; GO:0043572,plastid fission; GO:0048285…	YGGT family	--	--	--
12h1_transcript_28929	19.15	21.81	19.45	61.15	65.77	61.23	395	412	378	1166	1360	1096	1.54089	2.90922e-24	1.82404e-22	up	1373	--	--	PREDICTED: protein ELF4-LIKE 4 [Vigna angularis]	EF4L4_ARATH RecName: Full=Protein ELF4-LIKE 4;	A0A4D6MNR9_VIGUN RecName: Full=Elf4 domain-containing protein {ECO:0000259|Pfam:PF07011};	--	GO:0005634,nucleus; GO:0042803,protein homodimerization activity; GO:0009649,entrainment of circadian clock; GO:0009648,photoperiodism; GO:0042753,positive regulation of circadian rhythm; GO:0048511,rhythmic process; GO:0003674,molecular_function; GO:0005488,binding; GO:0005515,protein binding; GO:0042802,identical protein binding; GO:0046983,protein dimerization activity; GO:0007623,circadian rh…	Early Flowering 4 domain	--	--	--
12h1_transcript_26773	39.89	36.43	33.27	17.56	17.89	16.42	1003	839	788	408	451	358	-1.17082	3.51228e-24	2.1963e-22	down	1616	K16280 E3 ubiquitin-protein ligase RGLG [EC:2.3.2.27] | (RefSeq) E3 ubiquitin-protein ligase RGLG2-like (A)	--	hypothetical protein PHAVU_009G171800g [Phaseolus vulgaris]	RGLG2_ARATH RecName: Full=E3 ubiquitin-protein ligase RGLG2 {ECO:0000305}; EC=2.3.2.27 {ECO:0000305}; AltName: Full=RING domain ligase 2 {ECO:0000303|PubMed:17586653};	A0A4D6NPC2_VIGUN SubName: Full=E3 ubiquitin-protein ligase mind-bomb {ECO:0000313|EMBL:QCE14862.1};	Copine	GO:0005634,nucleus; GO:0005886,plasma membrane; GO:0046872,metal ion binding; GO:0004842,ubiquitin-protein transferase activity; GO:0009738,abscisic acid-activated signaling pathway; GO:0009850,auxin metabolic process; GO:0009690,cytokinin metabolic process; GO:0080148,negative regulation of response to water deprivation; GO:0003674,molecular_function; GO:0005488,binding; GO:0043167,ion binding; …	Copine	--	--	--
12h1_transcript_7503	0	0	0	17.13	27.7	14.34	0	0	0	926	1628	727	12.4374	4.14674e-24	2.58616e-22	up	3416	--	--	hypothetical protein VIGAN_04203000 [Vigna angularis var. angularis]	--	A0A4D6NBS1_VIGUN SubName: Full=Uncharacterized protein {ECO:0000313|EMBL:QCE10331.1};	--	--	--	--	--	--
12h1_transcript_22099	20.37	28.82	22.34	1.09	0.58	1.58	669	867	691	33	19	45	-4.5584	4.57194e-24	2.84379e-22	down	2030	K01051 pectinesterase [EC:3.1.1.11] | (RefSeq) pectinesterase-like (A)	ko00040: Pentose and glucuronate interconversions; ko01100: Metabolic pathways	PREDICTED: pectinesterase-like [Vigna angularis]	PME39_ARATH RecName: Full=Probable pectinesterase/pectinesterase inhibitor 39; Includes: RecName: Full=Pectinesterase inhibitor 39; AltName: Full=Pectin methylesterase inhibitor 39; Includes: RecName: Full=Pectinesterase 39; Short=PE 39; EC=3.1.1.11; AltName: Full=Pectin methylesterase 39; Short=AtPME39; Flags: Precursor;	A0A0S3S0D2_PHAAN RecName: Full=Pectinesterase {ECO:0000256|ARBA:ARBA00013229, ECO:0000256|RuleBase:RU000589}; EC=3.1.1.11 {ECO:0000256|ARBA:ARBA00013229, ECO:0000256|RuleBase:RU000589};	--	GO:0005618,cell wall; GO:0005576,extracellular region; GO:0045330,aspartyl esterase activity; GO:0030599,pectinesterase activity; GO:0046910,pectinesterase inhibitor activity; GO:0042545,cell wall modification; GO:0050829,defense response to Gram-negative bacterium; GO:0045490,pectin catabolic process; GO:0003674,molecular_function; GO:0003824,catalytic activity; GO:0016787,hydrolase activity; GO…	Pectinesterase	--	--	--
12h1_transcript_876	12.67	16.68	8.35	0	0	0	1144	1379	709	0	0	0	-12.5892	5.4754e-24	3.39677e-22	down	5118	K03255 protein TIF31 | (RefSeq) protein TSS isoform X1 (A)	--	PREDICTED: protein TSS isoform X1 [Vigna angularis]	TSS_ARATH RecName: Full=Protein TSS {ECO:0000303|PubMed:21185286}; AltName: Full=TPR-domain suppressor of STIMPY {ECO:0000303|PubMed:21185286};	A0A4D6MPS4_VIGUN SubName: Full=Protein TIF31 {ECO:0000313|EMBL:QCE02129.1};	Uncharacterized protein CLU1/cluA/TIF31 involved in mitochondrial morphology/distribution, also found associated with eIF-3	GO:0005737,cytoplasm; GO:0005886,plasma membrane; GO:0003729,mRNA binding; GO:0007049,cell cycle; GO:0007275,multicellular organism development; GO:0009737,response to abscisic acid; GO:0003674,molecular_function; GO:0003676,nucleic acid binding; GO:0003723,RNA binding; GO:0005488,binding; GO:0097159,organic cyclic compound binding; GO:1901363,heterocyclic compound binding; GO:0008150,biological_…	Tetratricopeptide repeat	--	--	--
12h1_transcript_29460	23.01	30.46	24.37	0.96	0.31	1.08	442	536	441	17	6	18	-5.15094	6.44965e-24	3.99063e-22	down	1297	K23538 ELMO domain-containing protein | (RefSeq) ELMO domain-containing protein A (A)	--	ELMO domain-containing protein A [Vigna radiata var. radiata]	--	A0A4D6NJB7_VIGUN SubName: Full=Engulfment and cell motility protein 1 {ECO:0000313|EMBL:QCE13102.1};	Uncharacterized conserved protein	--	ELMO/CED-12 family	--	--	--
12h1_transcript_25248	33.79	38.67	32.41	5.03	2.97	5.04	936	982	846	128	82	121	-3.10486	6.60566e-24	4.07644e-22	down	1755	K15803 (-)-germacrene D synthase [EC:4.2.3.75] | (RefSeq) (-)-germacrene D synthase-like (A)	ko00909: Sesquiterpenoid and triterpenoid biosynthesis	probable terpene synthase 2 isoform X1 [Vigna radiata var. radiata]	TPSGD_VITVI RecName: Full=(-)-germacrene D synthase; EC=4.2.3.22; EC=4.2.3.75;	A0A4D6L5W7_VIGUN SubName: Full=Casbene synthase {ECO:0000313|EMBL:QCD83835.1};	--	GO:0005737,cytoplasm; GO:0034004,germacradienol synthase activity; GO:0052577,germacrene-D synthase activity; GO:0000287,magnesium ion binding; GO:0016114,terpenoid biosynthetic process; GO:0003674,molecular_function; GO:0003824,catalytic activity; GO:0016829,lyase activity; GO:0016835,carbon-oxygen lyase activity; GO:0016838,carbon-oxygen lyase activity, acting on phosphates; GO:0010333,terpene …	Terpene synthase family, metal binding domain	--	--	--
12h1_transcript_22299	102.92	132.2	111.84	4.96	4.7	10.73	3279	3857	3356	146	150	296	-4.17498	6.84065e-24	4.2104e-22	down	1977	K21737 acyl-lipid Delta6-acetylenase / acyl-lipid (9-3)-desaturase [EC:1.14.19.38 1.14.19.47] | (RefSeq) acyl-lipid (9-3)-desaturase-like (A)	--	acyl-lipid (9-3)-desaturase [Vigna radiata var. radiata]	DES6_BOROF RecName: Full=Acyl-lipid (9-3)-desaturase {ECO:0000303|PubMed:9108131}; Short=BoDes6 {ECO:0000303|PubMed:9108131}; EC=1.14.19.47 {ECO:0000269|PubMed:9108131};	A0A4D6MHA1_VIGUN SubName: Full=Delta8-fatty-acid desaturase {ECO:0000313|EMBL:QCD99124.1};	Delta 6-fatty acid desaturase/delta-8 sphingolipid desaturase	GO:0005789,endoplasmic reticulum membrane; GO:0016021,integral component of membrane; GO:0046872,metal ion binding; GO:0016491,oxidoreductase activity; GO:0006636,unsaturated fatty acid biosynthetic process; GO:0003674,molecular_function; GO:0005488,binding; GO:0043167,ion binding; GO:0043169,cation binding; GO:0003824,catalytic activity; GO:0006082,organic acid metabolic process; GO:0006629,lipi…	Fatty acid desaturase	--	--	--
12h1_transcript_29733	261.26	350.24	223.48	45	47.27	52.29	4823	5923	3888	768	875	838	-2.63208	6.93659e-24	4.25831e-22	down	1257	K02906 large subunit ribosomal protein L3 | (RefSeq) 50S ribosomal protein L3, chloroplastic (A)	ko03010: Ribosome	50S ribosomal protein L3, chloroplastic [Vigna radiata var. radiata]	RK3_TOBAC RecName: Full=50S ribosomal protein L3, chloroplastic; Flags: Precursor; Fragment;	A0A4D6NWX0_VIGUN SubName: Full=Large subunit ribosomal protein L3 {ECO:0000313|EMBL:QCE16935.1};	Mitochondrial/chloroplast ribosomal protein L3	GO:0009941,chloroplast envelope; GO:0005840,ribosome; GO:0019843,rRNA binding; GO:0003735,structural constituent of ribosome; GO:0006412,translation; GO:0003674,molecular_function; GO:0003676,nucleic acid binding; GO:0003723,RNA binding; GO:0005488,binding; GO:0097159,organic cyclic compound binding; GO:1901363,heterocyclic compound binding; GO:0005198,structural molecule activity; GO:0006518,pep…	Ribosomal protein L3	--	--	--
12h1_transcript_14837	22.58	21.82	15.23	0	0	0	1007	891	639	0	0	0	-12.2203	7.0302e-24	4.30453e-22	down	2662	K01599 uroporphyrinogen decarboxylase [EC:4.1.1.37] | (RefSeq) uroporphyrinogen decarboxylase 1, chloroplastic-like isoform X1 (A)	ko00860: Porphyrin metabolism; ko01100: Metabolic pathways; ko01110: Biosynthesis of secondary metabolites; ko01240: Biosynthesis of cofactors	protein Iojap, chloroplastic [Vigna radiata var. radiata]	IOJAC_ARATH RecName: Full=Protein Iojap, chloroplastic; Flags: Precursor;	A0A4D6MDD1_VIGUN SubName: Full=Ribosome-associated protein {ECO:0000313|EMBL:QCD98780.1};	--	GO:0009507,chloroplast; GO:0043023,ribosomal large subunit binding; GO:0090071,negative regulation of ribosome biogenesis; GO:0017148,negative regulation of translation; GO:0003674,molecular_function; GO:0005488,binding; GO:0043021,ribonucleoprotein complex binding; GO:0044877,protein-containing complex binding; GO:0008150,biological_process; GO:0009987,cellular process; GO:0022613,ribonucleoprot…	Ribosomal silencing factor during starvation	--	--	--
12h1_transcript_21541	11.46	10.13	11.26	38.32	47.7	31.28	388	314	359	1198	1619	917	1.73649	7.28864e-24	4.45118e-22	up	2084	K18643 katanin p80 WD40 repeat-containing subunit B1 | (RefSeq) uncharacterized LOC105795008 (A)	--	PREDICTED: uncharacterized protein LOC108340812 [Vigna angularis]	--	A0A4D6LH14_VIGUN SubName: Full=Uncharacterized protein {ECO:0000313|EMBL:QCD87808.1};	--	--	Protein of unknown function (DUF789)	--	--	--
12h1_transcript_30550	19.36	33.92	28.96	278.03	238.21	310.27	304	489	429	4052	3760	4248	3.22519	7.6297e-24	4.6474e-22	up	1111	K13422 transcription factor MYC2 | (RefSeq) transcription factor MYC3-like isoform X1 (A)	ko04016: MAPK signaling pathway - plant; ko04075: Plant hormone signal transduction	PREDICTED: transcription factor bHLH35 [Vigna angularis]	BH035_ARATH RecName: Full=Transcription factor bHLH35; AltName: Full=Basic helix-loop-helix protein 35; Short=AtbHLH35; Short=bHLH 35; AltName: Full=Transcription factor EN 41; AltName: Full=bHLH transcription factor bHLH035;	A0A0L9UAY2_PHAAN RecName: Full=BHLH domain-containing protein {ECO:0000259|PROSITE:PS50888};	--	GO:0005634,nucleus; GO:0003700,DNA-binding transcription factor activity; GO:0046983,protein dimerization activity; GO:0043565,sequence-specific DNA binding; GO:0006355,regulation of transcription, DNA-templated; GO:0003674,molecular_function; GO:0140110,transcription regulator activity; GO:0005488,binding; GO:0005515,protein binding; GO:0003676,nucleic acid binding; GO:0003677,DNA binding; GO:00…	Helix-loop-helix DNA-binding domain	bHLH	TF	bHLH
12h1_transcript_28655	90.81	61.17	85.69	273.33	249.96	262.09	1916	1182	1703	5334	5289	4800	1.64584	1.00898e-23	6.12998e-22	up	1399	K12173 BRCA1-A complex subunit BRE | (RefSeq) BRISC and BRCA1-A complex member 2 (A)	ko03440: Homologous recombination	hypothetical protein VIGAN_03292800 [Vigna angularis var. angularis]	THLP1_ARATH RecName: Full=Thaumatin-like protein 1 {ECO:0000303|PubMed:15988566}; Short=AtTLP1 {ECO:0000303|PubMed:15988566}; Flags: Precursor;	A0A4D6MD45_VIGUN SubName: Full=Dihydropteroate synthase {ECO:0000313|EMBL:QCD98733.1};	--	GO:0005576,extracellular region; GO:0006952,defense response; GO:0009617,response to bacterium; GO:0009723,response to ethylene; GO:0006950,response to stress; GO:0008150,biological_process; GO:0050896,response to stimulus; GO:0009605,response to external stimulus; GO:0009607,response to biotic stimulus; GO:0043207,response to external biotic stimulus; GO:0044419,biological process involved in in…	Thaumatin family	--	--	--
12h1_transcript_5073	2.35	1.77	2.03	7.43	8.49	6.43	152	105	124	445	552	361	1.77165	1.01498e-23	6.15055e-22	up	3755	K13415 protein brassinosteroid insensitive 1 [EC:2.7.10.1 2.7.11.1] | (RefSeq) brassinosteroid LRR receptor kinase BRI1 (A)	ko04075: Plant hormone signal transduction	probable LRR receptor-like serine/threonine-protein kinase At1g74360 [Vigna radiata var. radiata]	Y1743_ARATH RecName: Full=Probable LRR receptor-like serine/threonine-protein kinase At1g74360; EC=2.7.11.1; Flags: Precursor;	A0A4D6NQ00_VIGUN SubName: Full=Protein brassinosteroid insensitive 1 {ECO:0000313|EMBL:QCE13887.1};	--	GO:0016021,integral component of membrane; GO:0031966,mitochondrial membrane; GO:0005739,mitochondrion; GO:0005886,plasma membrane; GO:0005524,ATP binding; GO:0106310,protein serine kinase activity; GO:0106311,protein threonine kinase activity; GO:0002215,defense response to nematode; GO:0009825,multidimensional cell growth; GO:0009845,seed germination; GO:0000166,nucleotide binding; GO:0003674,m…	Protein kinase domain	--	--	--
12h1_transcript_21343	1.25	1.37	0.94	14.55	10.19	10.95	42	42	30	457	348	323	3.25163	1.07013e-23	6.46809e-22	up	2096	K04733 interleukin-1 receptor-associated kinase 4 [EC:2.7.11.1] | (RefSeq) G-type lectin S-receptor-like serine/threonine-protein kinase RKS1 (A)	--	PREDICTED: G-type lectin S-receptor-like serine/threonine-protein kinase At4g27290 [Vigna angularis]	Y4729_ARATH RecName: Full=G-type lectin S-receptor-like serine/threonine-protein kinase At4g27290; EC=2.7.11.1; Flags: Precursor;	A0A4D6LCL3_VIGUN RecName: Full=Receptor-like serine/threonine-protein kinase {ECO:0000256|PIRNR:PIRNR000641}; EC=2.7.11.1 {ECO:0000256|PIRNR:PIRNR000641};	--	GO:0005886,plasma membrane; GO:0005524,ATP binding; GO:0005516,calmodulin binding; GO:0030246,carbohydrate binding; GO:0106310,protein serine kinase activity; GO:0004674,protein serine/threonine kinase activity; GO:0106311,protein threonine kinase activity; GO:0006468,protein phosphorylation; GO:0048544,recognition of pollen; GO:0000166,nucleotide binding; GO:0003674,molecular_function; GO:000548…	Protein kinase domain	--	--	--
12h1_transcript_13675	29.44	35.18	34.18	9.73	10.61	10.23	1370	1499	1498	418	495	412	-1.79586	1.19493e-23	7.2039e-22	down	2766	K12603 CCR4-NOT transcription complex subunit 6 [EC:3.1.13.4] | (RefSeq) hypothetical protein (A)	ko03018: RNA degradation	hypothetical protein VIGAN_08007300 [Vigna angularis var. angularis]	PSA2_ARATH RecName: Full=Protein PHOTOSYSTEM I ASSEMBLY 2, chloroplastic {ECO:0000303|PubMed:25228689}; Short=AtPSA2 {ECO:0000303|PubMed:25228689}; AltName: Full=Protein EMBRYO SAC DEVELOPMENT ARREST 3 {ECO:0000303|PubMed:15634699}; Flags: Precursor;	A0A0S3SL64_PHAAN SubName: Full=Uncharacterized protein {ECO:0000313|EMBL:BAT93561.1};	--	GO:0009507,chloroplast; GO:0009534,chloroplast thylakoid; GO:0009543,chloroplast thylakoid lumen; GO:0009535,chloroplast thylakoid membrane; GO:0005783,endoplasmic reticulum; GO:0005634,nucleus; GO:0046872,metal ion binding; GO:0009561,megagametogenesis; GO:0048564,photosystem I assembly; GO:0010027,thylakoid membrane organization; GO:0003674,molecular_function; GO:0005488,binding; GO:0043167,ion…	DnaJ central domain	--	--	--
12h1_transcript_8292	46.72	47.11	58.06	13.17	11.61	14.51	2609	2408	3052	678	650	700	-2.04482	1.3852e-23	8.32961e-22	down	3266	--	--	PREDICTED: protein CHUP1, chloroplastic [Vigna angularis]	CHUP1_ARATH RecName: Full=Protein CHUP1, chloroplastic; AltName: Full=Protein CHLOROPLAST UNUSUAL POSITIONING 1;	A0A4D6LMK6_VIGUN SubName: Full=Uncharacterized protein {ECO:0000313|EMBL:QCD89770.1};	--	GO:0009507,chloroplast; GO:0009707,chloroplast outer membrane; GO:0005829,cytosol; GO:0009658,chloroplast organization; GO:0009902,chloroplast relocation; GO:0006996,organelle organization; GO:0008150,biological_process; GO:0009657,plastid organization; GO:0009987,cellular process; GO:0016043,cellular component organization; GO:0071840,cellular component organization or biogenesis; GO:0019750,chl…	--	--	--	--
12h1_transcript_26645	29.71	30.09	29.05	130.48	102.93	135.78	753	699	694	3058	2618	2986	1.96746	1.95212e-23	1.17088e-21	up	1628	K00827 alanine-glyoxylate transaminase / (R)-3-amino-2-methylpropionate-pyruvate transaminase [EC:2.6.1.44 2.6.1.40] | (RefSeq) alanine--glyoxylate aminotransferase 2 homolog 1, mitochondrial (A)	ko00250: Alanine, aspartate and glutamate metabolism; ko00260: Glycine, serine and threonine metabolism; ko00270: Cysteine and methionine metabolism; ko00280: Valine, leucine and isoleucine degradation; ko01100: Metabolic pathways; ko01110: Biosynthesis of secondary metabolites	PREDICTED: alanine--glyoxylate aminotransferase 2 homolog 1, mitochondrial [Vigna angularis]	AGT21_ARATH RecName: Full=Alanine--glyoxylate aminotransferase 2 homolog 1, mitochondrial; EC=2.6.1.44; AltName: Full=Beta-alanine-pyruvate aminotransferase 1; Flags: Precursor;	A0A4D6L897_VIGUN SubName: Full=Alanine-glyoxylate transaminase {ECO:0000313|EMBL:QCD84742.1};	Alanine-glyoxylate aminotransferase AGT2	GO:0005739,mitochondrion; GO:0005886,plasma membrane; GO:0005774,vacuolar membrane; GO:0008453,alanine-glyoxylate transaminase activity; GO:0030170,pyridoxal phosphate binding; GO:0008270,zinc ion binding; GO:0009853,photorespiration; GO:0046686,response to cadmium ion; GO:0003674,molecular_function; GO:0003824,catalytic activity; GO:0008483,transaminase activity; GO:0016740,transferase activity;…	Aminotransferase class-III	--	--	--
12h1_transcript_28512	8.2	7.18	1.75	255.89	198.94	242.32	169	136	34	4892	4124	4348	5.27388	2.10376e-23	1.25861e-21	up	1376	K24028 salicylic acid 3-hydroxylase [EC:1.14.11.-] | (Kazusa) Lj0g3v0213339.1; - (A)	--	protein DMR6-LIKE OXYGENASE 2 [Vigna radiata var. radiata]	ODD19_ORYSJ RecName: Full=2-oxoglutarate-dependent dioxygenase 19 {ECO:0000303|PubMed:25728912}; EC=1.14.11.- {ECO:0000255|PROSITE-ProRule:PRU00805, ECO:0000269|PubMed:25728912}; AltName: Full=Melatonin 2-hydroxylase {ECO:0000303|PubMed:25728912};	A0A4D6MLL2_VIGUN SubName: Full=Isopenicillin N synthase-like {ECO:0000313|EMBL:QCE00665.1};	Iron/ascorbate family oxidoreductases	GO:0005737,cytoplasm; GO:0051213,dioxygenase activity; GO:0031418,L-ascorbic acid binding; GO:0046872,metal ion binding; GO:0003674,molecular_function; GO:0003824,catalytic activity; GO:0016491,oxidoreductase activity; GO:0005488,binding; GO:0019842,vitamin binding; GO:0030246,carbohydrate binding; GO:0031406,carboxylic acid binding; GO:0036094,small molecule binding; GO:0043167,ion binding; GO:0…	2OG-Fe(II) oxygenase superfamily	--	--	--
12h1_transcript_31225	460.56	425.67	414.45	73.28	57.28	95.69	6266	5307	5316	923	781	1133	-2.60001	2.14297e-23	1.27882e-21	down	996	K01092 myo-inositol-1(or 4)-monophosphatase [EC:3.1.3.25] | (RefSeq) phosphatase IMPL1, chloroplastic-like isoform X1 (A)	ko00562: Inositol phosphate metabolism; ko01100: Metabolic pathways; ko01110: Biosynthesis of secondary metabolites; ko04070: Phosphatidylinositol signaling system	protein CURVATURE THYLAKOID 1B, chloroplastic [Vigna radiata var. radiata]	CUT1B_ARATH RecName: Full=Protein CURVATURE THYLAKOID 1B, chloroplastic; AltName: Full=Photosystem I protein P; AltName: Full=Thylakoid membrane phosphoprotein 14 kDa; Flags: Precursor;	A0A4D6MP42_VIGUN SubName: Full=Cyanobacterial aminoacyl-tRNA synthetase {ECO:0000313|EMBL:QCE02481.1};	--	GO:0009507,chloroplast; GO:0009941,chloroplast envelope; GO:0042644,chloroplast nucleoid; GO:0030093,chloroplast photosystem I; GO:0009534,chloroplast thylakoid; GO:0009535,chloroplast thylakoid membrane; GO:0005829,cytosol; GO:0009515,granal stacked thylakoid; GO:0016021,integral component of membrane; GO:0009508,plastid chromosome; GO:0009579,thylakoid; GO:0003677,DNA binding; GO:0019904,protei…	CAAD domains of cyanobacterial aminoacyl-tRNA synthetase	--	--	--
12h1_transcript_27040	129.26	58.06	90.95	14.81	16.2	14.72	3158	1299	2093	334	397	311	-2.67334	2.20068e-23	1.30993e-21	down	1578	K11517 (S)-2-hydroxy-acid oxidase [EC:1.1.3.15] | (RefSeq) (S)-2-hydroxy-acid oxidase GLO1 isoform X1 (A)	ko00630: Glyoxylate and dicarboxylate metabolism; ko01100: Metabolic pathways; ko01110: Biosynthesis of secondary metabolites; ko01200: Carbon metabolism; ko04146: Peroxisome	hypothetical protein POPTR_011G112700v3 [Populus trichocarpa]	GOX_SPIOL RecName: Full=Peroxisomal (S)-2-hydroxy-acid oxidase; EC=1.1.3.15; AltName: Full=Glycolate oxidase; Short=GOX; AltName: Full=Short chain alpha-hydroxy acid oxidase;	A0A4D6M851_VIGUN RecName: Full=(S)-2-hydroxy-acid oxidase {ECO:0000256|ARBA:ARBA00013087}; EC=1.1.3.15 {ECO:0000256|ARBA:ARBA00013087};	Glycolate oxidase	GO:0005777,peroxisome; GO:0010181,FMN binding; GO:0052853,long-chain-(S)-2-hydroxy-long-chain-acid oxidase activity; GO:0052854,medium-chain-(S)-2-hydroxy-acid oxidase activity; GO:0052852,very-long-chain-(S)-2-hydroxy-acid oxidase activity; GO:0009854,oxidative photosynthetic carbon pathway; GO:0000166,nucleotide binding; GO:0003674,molecular_function; GO:0005488,binding; GO:0032553,ribonucleoti…	FMN-dependent dehydrogenase	--	--	--
[truncated: 4,660 more rows]
