# Supplementary material for: Defensive Resistance of Cowpea Vigna unguiculata Control Megalurothrips usitatus Mediated by Jasmonic Acid or Insect Damage
Source: Plants (Basel). 2023 Feb 19;12(4):942. doi: 10.3390/plants12040942 (PMC9967092; doi:10.3390/plants12040942)
Supplement: Supplementary file 1 [file plants-12-00942-s001.zip › Table S5 CK_vs_JA.diff.annot.xlsx]

## Sheet: Sheet1
ID	JA-1_fpkm	JA-2_fpkm	JA-3_fpkm	CK-1_fpkm	CK-2_fpkm	CK-3_fpkm	JA-1_count	JA-2_count	JA-3_count	CK-1_count	CK-2_count	CK-3_count	log2FoldChange	pvalue	padj	regulated	Length	KEGG	KEGG pathway	NR	Swissprot	TrEMBL	KOG	GO	Pfam	TF-Family	TF-Category	TF-Classification
12h1_transcript_23596	95.86	88.87	87.71	6.39	6.69	6.01	2720	2285	2412	190	182	168	3.82043	3.44631e-130	8.04025e-126	up	1864	K23136 fraxetin 5-hydroxylase [EC:1.14.14.164] | (RefSeq) cytochrome P450 CYP82D47-like (A)	ko00999: Biosynthesis of various plant secondary metabolites; ko01110: Biosynthesis of secondary metabolites	cytochrome P450 82A4 [Vigna radiata var. radiata]	C82A4_SOYBN RecName: Full=Cytochrome P450 82A4; EC=1.14.-.-; AltName: Full=Cytochrome P450 CP9;	A0A1S3V4P9_VIGRR SubName: Full=cytochrome P450 82A4 {ECO:0000313|RefSeq:XP_014513321.1};	Cytochrome P450 CYP2 subfamily	GO:0016020,membrane; GO:0020037,heme binding; GO:0005506,iron ion binding; GO:0004497,monooxygenase activity; GO:0016705,oxidoreductase activity, acting on paired donors, with incorporation or reduction of molecular oxygen; GO:0098542,defense response to other organism; GO:0003674,molecular_function; GO:0005488,binding; GO:0046906,tetrapyrrole binding; GO:0097159,organic cyclic compound binding; …	Cytochrome P450	--	--	--
12h1_transcript_27309	35.85	40.66	36.55	238.17	236.25	248.44	805	828	796	5607	5094	5510	-2.69645	1.99829e-117	2.33101e-113	down	1530	--	--	PREDICTED: photosystem II stability/assembly factor HCF136, chloroplastic [Vigna angularis]	P2SAF_ARATH RecName: Full=Photosystem II stability/assembly factor HCF136, chloroplastic; Flags: Precursor;	A0A4D6LJ91_VIGUN RecName: Full=Photosystem II stability/assembly factor {ECO:0000256|PIRNR:PIRNR017875};	Sortilin and related receptors	GO:0009507,chloroplast; GO:0009941,chloroplast envelope; GO:0009570,chloroplast stroma; GO:0009533,chloroplast stromal thylakoid; GO:0009534,chloroplast thylakoid; GO:0009535,chloroplast thylakoid membrane; GO:0009523,photosystem II; GO:0009536,plastid; GO:0009579,thylakoid; GO:0031977,thylakoid lumen; GO:0015979,photosynthesis; GO:0009657,plastid organization; GO:0065003,protein-containing compl…	Photosynthesis system II assembly factor YCF48	--	--	--
12h1_transcript_31977	68.81	56.39	45.82	922.04	833.76	975.25	662	493	430	9252	7669	9231	-4.00705	3.63323e-109	2.82544e-105	down	804	K03860 phosphatidylinositol N-acetylglucosaminyltransferase subunit Q | (RefSeq) N-acetylglucosaminyl-phosphatidylinositol biosynthetic protein gpi1-like (A)	ko00563: Glycosylphosphatidylinositol (GPI)-anchor biosynthesis; ko01100: Metabolic pathways	hypothetical protein VIGAN_02256600 [Vigna angularis var. angularis]	GASA6_ARATH RecName: Full=Gibberellin-regulated protein 6; AltName: Full=GAST1 protein homolog 6; Flags: Precursor;	A0A0S3RG60_PHAAN SubName: Full=Uncharacterized protein {ECO:0000313|EMBL:BAT79650.1};	--	GO:0005576,extracellular region; GO:0009740,gibberellic acid mediated signaling pathway; GO:0009750,response to fructose; GO:0009749,response to glucose; GO:0080167,response to karrikin; GO:0009744,response to sucrose; GO:0007154,cell communication; GO:0007165,signal transduction; GO:0008150,biological_process; GO:0009719,response to endogenous stimulus; GO:0009725,response to hormone; GO:0009739…	Gibberellin regulated protein	--	--	--
12h1_transcript_24076	539.11	556.17	532.3	220.23	196.04	197.74	15251	14257	14593	6533	5325	5525	1.39197	8.96214e-103	5.22717e-99	up	1859	K01611 S-adenosylmethionine decarboxylase [EC:4.1.1.50] | (RefSeq) S-adenosylmethionine decarboxylase proenzyme (A)	ko00270: Cysteine and methionine metabolism; ko00330: Arginine and proline metabolism; ko01100: Metabolic pathways	PREDICTED: S-adenosylmethionine decarboxylase proenzyme [Vigna angularis]	DCAM_VICFA RecName: Full=S-adenosylmethionine decarboxylase proenzyme; Short=AdoMetDC; Short=SAMDC; EC=4.1.1.50; Contains: RecName: Full=S-adenosylmethionine decarboxylase alpha chain; Contains: RecName: Full=S-adenosylmethionine decarboxylase beta chain; Flags: Precursor;	A0A4D6LM77_VIGUN RecName: Full=Adenosylmethionine decarboxylase {ECO:0000256|ARBA:ARBA00012357}; EC=4.1.1.50 {ECO:0000256|ARBA:ARBA00012357};	S-adenosylmethionine decarboxylase	GO:0004014,adenosylmethionine decarboxylase activity; GO:0006557,S-adenosylmethioninamine biosynthetic process; GO:0008295,spermidine biosynthetic process; GO:0006597,spermine biosynthetic process; GO:0003674,molecular_function; GO:0003824,catalytic activity; GO:0016829,lyase activity; GO:0016830,carbon-carbon lyase activity; GO:0016831,carboxy-lyase activity; GO:0006139,nucleobase-containing com…	Adenosylmethionine decarboxylase	--	--	--
12h1_transcript_22637	744.55	651.52	527.45	37.52	38.81	28.97	22644	17952	15542	1196	1133	870	4.16731	8.25372e-94	3.85118e-90	up	1979	K00422 polyphenol oxidase [EC:1.10.3.1] | (RefSeq) polyphenol oxidase, chloroplastic-like (A)	ko00350: Tyrosine metabolism; ko00950: Isoquinoline alkaloid biosynthesis; ko01100: Metabolic pathways; ko01110: Biosynthesis of secondary metabolites	polyphenol oxidase, chloroplastic-like, partial [Vigna radiata var. radiata]	PPO_MALDO RecName: Full=Polyphenol oxidase, chloroplastic; Short=PPO; EC=1.10.3.1; AltName: Full=Catechol oxidase; Flags: Precursor;	A0A4D6L761_VIGUN SubName: Full=Polyphenol oxidase {ECO:0000313|EMBL:QCD84316.1};	--	GO:0009543,chloroplast thylakoid lumen; GO:0004097,catechol oxidase activity; GO:0046872,metal ion binding; GO:0046148,pigment biosynthetic process; GO:0003674,molecular_function; GO:0003824,catalytic activity; GO:0016491,oxidoreductase activity; GO:0016679,oxidoreductase activity, acting on diphenols and related substances as donors; GO:0016682,oxidoreductase activity, acting on diphenols and re…	Protein of unknown function (DUF_B2219)	--	--	--
12h1_transcript_31946	6673.4	3986.05	4535.67	188.97	162	214.47	63257	34341	41945	1868	1468	2000	4.74682	1.97439e-76	7.67709e-73	up	796	--	--	PREDICTED: kunitz-type trypsin inhibitor KTI1-like [Vigna angularis]	KTI1_SOYBN RecName: Full=Kunitz-type trypsin inhibitor KTI1; Flags: Precursor;	A0A4D6NGZ6_VIGUN SubName: Full=Kunitz inhibitor ST1-like {ECO:0000313|EMBL:QCE11197.1};	--	GO:0004867,serine-type endopeptidase inhibitor activity; GO:0003674,molecular_function; GO:0004857,enzyme inhibitor activity; GO:0004866,endopeptidase inhibitor activity; GO:0030234,enzyme regulator activity; GO:0030414,peptidase inhibitor activity; GO:0061134,peptidase regulator activity; GO:0061135,endopeptidase regulator activity; GO:0098772,molecular function regulator	Trypsin and protease inhibitor	--	--	--
12h1_transcript_30020	298.05	264.54	352.99	13.4	14.73	11.19	4992	4019	5743	235	236	184	4.53694	1.01663e-72	3.38827e-69	up	1207	K05933 aminocyclopropanecarboxylate oxidase [EC:1.14.17.4] | (RefSeq) 1-aminocyclopropane-1-carboxylate oxidase-like (A)	ko00270: Cysteine and methionine metabolism; ko01100: Metabolic pathways; ko01110: Biosynthesis of secondary metabolites	1-aminocyclopropane-1-carboxylate oxidase-like [Vigna angularis]	ACCO_PRUMU RecName: Full=1-aminocyclopropane-1-carboxylate oxidase; Short=ACC oxidase; EC=1.14.17.4; AltName: Full=Ethylene-forming enzyme; Short=EFE;	A0A4D6LAI4_VIGUN SubName: Full=Aminocyclopropanecarboxylate oxidase {ECO:0000313|EMBL:QCD85414.1};	Iron/ascorbate family oxidoreductases	GO:0009815,1-aminocyclopropane-1-carboxylate oxidase activity; GO:0031418,L-ascorbic acid binding; GO:0046872,metal ion binding; GO:0009693,ethylene biosynthetic process; GO:0009835,fruit ripening; GO:0003674,molecular_function; GO:0003824,catalytic activity; GO:0016491,oxidoreductase activity; GO:0016638,oxidoreductase activity, acting on the CH-NH2 group of donors; GO:0016641,oxidoreductase act…	2OG-Fe(II) oxygenase superfamily	--	--	--
12h1_transcript_26463	300.26	205.06	280.58	17.36	13.91	14.63	7368	4560	6675	446	327	354	4.09832	1.28411e-69	3.74479e-66	up	1647	K16903 L-tryptophan---pyruvate aminotransferase [EC:2.6.1.99] | (RefSeq) tryptophan aminotransferase-related protein 1-like (A)	ko00380: Tryptophan metabolism; ko01100: Metabolic pathways	hypothetical protein VIGAN_11136400 [Vigna angularis var. angularis]	TAR4_ARATH RecName: Full=Tryptophan aminotransferase-related protein 4; EC=2.6.1.-;	A0A4D6M041_VIGUN SubName: Full=U3 small nucleolar RNA-associated protein 4 {ECO:0000313|EMBL:QCD94492.1};	--	GO:0016021,integral component of membrane; GO:0016846,carbon-sulfur lyase activity; GO:0008483,transaminase activity; GO:0003674,molecular_function; GO:0003824,catalytic activity; GO:0016829,lyase activity; GO:0016740,transferase activity; GO:0016769,transferase activity, transferring nitrogenous groups; GO:0005575,cellular_component; GO:0016020,membrane; GO:0031224,intrinsic component of membran…	Allinase	--	--	--
12h1_transcript_26375	79.59	80.05	61.41	3.38	4.38	4.05	1932	1761	1445	86	102	97	4.19809	1.31376e-68	3.40556e-65	up	1632	K08237 hydroquinone glucosyltransferase [EC:2.4.1.218] | (RefSeq) hydroquinone glucosyltransferase-like (A)	--	PREDICTED: hydroquinone glucosyltransferase-like [Vigna angularis]	HQGT_RAUSE RecName: Full=Hydroquinone glucosyltransferase; EC=2.4.1.218; AltName: Full=Arbutin synthase;	A0A4D6NEH8_VIGUN RecName: Full=Glycosyltransferase {ECO:0000256|RuleBase:RU362057}; EC=2.4.1.- {ECO:0000256|RuleBase:RU362057};	UDP-glucuronosyl and UDP-glucosyl transferase	GO:0050505,hydroquinone glucosyltransferase activity; GO:0003674,molecular_function; GO:0003824,catalytic activity; GO:0008194,UDP-glycosyltransferase activity; GO:0016740,transferase activity; GO:0016757,transferase activity, transferring glycosyl groups; GO:0016758,transferase activity, transferring hexosyl groups; GO:0035251,UDP-glucosyltransferase activity; GO:0046527,glucosyltransferase acti…	UDP-glucoronosyl and UDP-glucosyl transferase	--	--	--
12h1_transcript_31577	316.89	331.82	327	81.45	77.47	87.6	3654	3474	3672	980	855	994	1.97757	4.81552e-57	1.12346e-53	up	912	--	--	uncharacterized protein LOC106762240 [Vigna radiata var. radiata]	--	A0A4D6NRC3_VIGUN SubName: Full=Superkiller protein 3 {ECO:0000313|EMBL:QCE15938.1};	--	GO:0016021,integral component of membrane; GO:0005575,cellular_component; GO:0016020,membrane; GO:0031224,intrinsic component of membrane; GO:0110165,cellular anatomical entity	Tetratricopeptide repeat	--	--	--
12h1_transcript_26502	49.76	52.54	36.49	2.65	3.03	3	1215	1163	864	67	71	72	3.97917	1.32807e-55	2.81672e-52	up	1641	K13493 cytokinin-N-glucosyltransferase [EC:2.4.1.-] | (RefSeq) UDP-glycosyltransferase 76C1 (A)	ko00908: Zeatin biosynthesis; ko01110: Biosynthesis of secondary metabolites	PREDICTED: UDP-glucose iridoid glucosyltransferase-like [Vigna angularis]	UGT7_CATRO RecName: Full=UDP-glucose iridoid glucosyltransferase; EC=2.4.1.-; AltName: Full=UDP-glucose glucosyltransferase 7; Short=CrUGT7; AltName: Full=UDP-glycosyltransferase 76A2;	A0A4D6LJ87_VIGUN SubName: Full=Cytokinin-N-glucosyltransferase {ECO:0000313|EMBL:QCD88396.1};	UDP-glucuronosyl and UDP-glucosyl transferase	GO:0035251,UDP-glucosyltransferase activity; GO:1900994,(-)-secologanin biosynthetic process; GO:0003674,molecular_function; GO:0003824,catalytic activity; GO:0008194,UDP-glycosyltransferase activity; GO:0016740,transferase activity; GO:0016757,transferase activity, transferring glycosyl groups; GO:0016758,transferase activity, transferring hexosyl groups; GO:0046527,glucosyltransferase activity;…	UDP-glucoronosyl and UDP-glucosyl transferase	--	--	--
12h1_transcript_31765	5680.93	3536.32	4494.69	176.69	147.91	275.65	59378	33580	45791	1927	1478	2836	4.51318	3.07547e-43	5.97923e-40	up	851	--	--	PREDICTED: kunitz-type trypsin inhibitor KTI1-like [Vigna angularis]	KTI1_SOYBN RecName: Full=Kunitz-type trypsin inhibitor KTI1; Flags: Precursor;	A0A4D6NBX1_VIGUN SubName: Full=Kunitz inhibitor ST1-like {ECO:0000313|EMBL:QCE11196.1};	--	GO:0004867,serine-type endopeptidase inhibitor activity; GO:0003674,molecular_function; GO:0004857,enzyme inhibitor activity; GO:0004866,endopeptidase inhibitor activity; GO:0030234,enzyme regulator activity; GO:0030414,peptidase inhibitor activity; GO:0061134,peptidase regulator activity; GO:0061135,endopeptidase regulator activity; GO:0098772,molecular function regulator	Trypsin and protease inhibitor	--	--	--
12h1_transcript_25398	442.38	474.78	320.36	111.15	86.49	93.69	11583	11266	8131	3051	2174	2422	2.06822	2.7627e-39	4.95799e-36	up	1740	K03327 multidrug resistance protein, MATE family | (RefSeq) protein DETOXIFICATION 40-like (A)	--	PREDICTED: protein DETOXIFICATION 40-like [Vigna angularis]	DTX40_ARATH RecName: Full=Protein DETOXIFICATION 40 {ECO:0000303|PubMed:11739388}; Short=AtDTX40 {ECO:0000303|PubMed:11739388}; AltName: Full=Multidrug and toxic compound extrusion protein 40 {ECO:0000305}; Short=MATE protein 40 {ECO:0000305};	A0A4D6KID3_VIGUN RecName: Full=Protein DETOXIFICATION {ECO:0000256|RuleBase:RU004914}; AltName: Full=Multidrug and toxic compound extrusion protein {ECO:0000256|RuleBase:RU004914};	Uncharacterized membrane protein, predicted efflux pump	GO:0016021,integral component of membrane; GO:0016020,membrane; GO:0005774,vacuolar membrane; GO:0005773,vacuole; GO:0015297,antiporter activity; GO:0022857,transmembrane transporter activity; GO:0042910,xenobiotic transmembrane transporter activity; GO:0003674,molecular_function; GO:0005215,transporter activity; GO:0015291,secondary active transmembrane transporter activity; GO:0022804,active tr…	MatE	--	--	--
12h1_transcript_28420	50.58	75.38	51.68	1.42	1.51	2.72	1053	1423	1044	31	30	55	4.96027	3.03414e-37	5.05617e-34	up	1437	--	--	PREDICTED: uncharacterized protein LOC108327959 [Vigna angularis]	--	A0A4D6M7J7_VIGUN SubName: Full=Uncharacterized protein {ECO:0000313|EMBL:QCD97349.1};	--	GO:0016021,integral component of membrane; GO:0005575,cellular_component; GO:0016020,membrane; GO:0031224,intrinsic component of membrane; GO:0110165,cellular anatomical entity	--	--	--	--
12h1_transcript_2887	8.03	7.33	7.87	31.36	33	31.92	554	458	525	2274	2191	2180	-2.07384	1.36991e-36	2.13066e-33	down	4163	K10999 cellulose synthase A [EC:2.4.1.12] | (RefSeq) cellulose synthase A catalytic subunit 2 [UDP-forming]-like (A)	--	PREDICTED: cellulose synthase A catalytic subunit 2 [UDP-forming]	CESA2_ARATH RecName: Full=Cellulose synthase A catalytic subunit 2 [UDP-forming]; Short=AtCesA2; Short=Ath-A; EC=2.4.1.12;	A0A4D6M1U3_VIGUN RecName: Full=Cellulose synthase {ECO:0000256|RuleBase:RU361116}; EC=2.4.1.12 {ECO:0000256|RuleBase:RU361116};	--	GO:0016021,integral component of membrane; GO:0005886,plasma membrane; GO:0005802,trans-Golgi network; GO:0016760,cellulose synthase (UDP-forming) activity; GO:0016759,cellulose synthase activity; GO:0046872,metal ion binding; GO:0071555,cell wall organization; GO:0030244,cellulose biosynthetic process; GO:0009833,plant-type primary cell wall biogenesis; GO:0003674,molecular_function; GO:0003824,…	Cellulose synthase	--	--	--
12h1_transcript_28761	71.93	123.37	91.08	7.73	8.62	7.85	1416	2202	1740	159	162	152	3.54398	7.3105e-36	1.06263e-32	up	1373	K00122 formate dehydrogenase [EC:1.17.1.9] | (RefSeq) formate dehydrogenase 1, mitochondrial-like (A)	ko00630: Glyoxylate and dicarboxylate metabolism; ko01100: Metabolic pathways; ko01200: Carbon metabolism	formate dehydrogenase [Vigna umbellata]	FDH1_ORYSJ RecName: Full=Formate dehydrogenase 1, mitochondrial {ECO:0000255|HAMAP-Rule:MF_03210}; Short=FDH 1 {ECO:0000255|HAMAP-Rule:MF_03210}; EC=1.17.1.9 {ECO:0000255|HAMAP-Rule:MF_03210}; AltName: Full=NAD-dependent formate dehydrogenase 1 {ECO:0000255|HAMAP-Rule:MF_03210, ECO:0000303|Ref.1}; Flags: Precursor;	A0A0P0C9H2_VIGUM RecName: Full=Formate dehydrogenase, mitochondrial {ECO:0000256|HAMAP-Rule:MF_03210}; Short=FDH {ECO:0000256|HAMAP-Rule:MF_03210}; EC=1.17.1.9 {ECO:0000256|HAMAP-Rule:MF_03210}; AltName: Full=NAD-dependent formate dehydrogenase {ECO:0000256|HAMAP-Rule:MF_03210};	Glyoxylate/hydroxypyruvate reductase (D-isomer-specific 2-hydroxy acid dehydrogenase superfamily)	GO:0009507,chloroplast; GO:0009326,formate dehydrogenase complex; GO:0005739,mitochondrion; GO:0008863,formate dehydrogenase (NAD+) activity; GO:0051287,NAD binding; GO:0016616,oxidoreductase activity, acting on the CH-OH group of donors, NAD or NADP as acceptor; GO:0042183,formate catabolic process; GO:0003674,molecular_function; GO:0003824,catalytic activity; GO:0016491,oxidoreductase activity;…	D-isomer specific 2-hydroxyacid dehydrogenase, NAD binding domain	--	--	--
12h1_transcript_28105	58.7	47.42	35.47	306.01	254.56	273.74	1264	926	741	6908	5263	5822	-2.5768	7.74309e-36	1.06263e-32	down	1478	K00830 alanine-glyoxylate transaminase / serine-glyoxylate transaminase / serine-pyruvate transaminase [EC:2.6.1.44 2.6.1.45 2.6.1.51] | (RefSeq) serine--glyoxylate aminotransferase (A)	ko00250: Alanine, aspartate and glutamate metabolism; ko00260: Glycine, serine and threonine metabolism; ko00630: Glyoxylate and dicarboxylate metabolism; ko01100: Metabolic pathways; ko01110: Biosynthesis of secondary metabolites; ko01200: Carbon metabolism; ko04146: Peroxisome	PREDICTED: serine--glyoxylate aminotransferase [Vigna angularis]	SGAT_ARATH RecName: Full=Serine--glyoxylate aminotransferase; EC=2.6.1.45 {ECO:0000269|PubMed:18235971, ECO:0000269|PubMed:23098902}; AltName: Full=Alanine--glyoxylate aminotransferase; Short=AGT; EC=2.6.1.44 {ECO:0000269|PubMed:18235971, ECO:0000269|PubMed:23098902}; AltName: Full=Asparagine aminotransferase; EC=2.6.1.-; AltName: Full=Serine--pyruvate aminotransferase; EC=2.6.1.51 {ECO:0000269|P…	A0A4D6KXT2_VIGUN RecName: Full=Alanine--glyoxylate transaminase {ECO:0000256|ARBA:ARBA00013049}; EC=2.6.1.44 {ECO:0000256|ARBA:ARBA00013049};	Alanine-glyoxylate aminotransferase AGT1	GO:0048046,apoplast; GO:0009507,chloroplast; GO:0009570,chloroplast stroma; GO:0005829,cytosol; GO:0005739,mitochondrion; GO:0005777,peroxisome; GO:0005886,plasma membrane; GO:0008453,alanine-glyoxylate transaminase activity; GO:0003729,mRNA binding; GO:0050281,serine-glyoxylate transaminase activity; GO:0004760,serine-pyruvate transaminase activity; GO:0019265,glycine biosynthetic process, by tr…	Aminotransferase class-V	--	--	--
12h1_transcript_21019	23.61	28.68	36.19	1.99	1.62	2.06	777	855	1154	68	51	67	3.96611	1.81838e-35	2.35683e-32	up	2121	K00826 branched-chain amino acid aminotransferase [EC:2.6.1.42] | (RefSeq) branched-chain-amino-acid aminotransferase 2, chloroplastic-like (A)	ko00270: Cysteine and methionine metabolism; ko00280: Valine, leucine and isoleucine degradation; ko00290: Valine, leucine and isoleucine biosynthesis; ko00770: Pantothenate and CoA biosynthesis; ko00966: Glucosinolate biosynthesis; ko01100: Metabolic pathways; ko01110: Biosynthesis of secondary metabolites; ko01210: 2-Oxocarboxylic acid metabolism; ko01230: Biosynthesis of amino acids; ko01240: …	branched amino acid transaminase [Vigna unguiculata]	BCAT2_ARATH RecName: Full=Branched-chain-amino-acid aminotransferase 2, chloroplastic; Short=Atbcat-2; EC=2.6.1.42; Flags: Precursor;	M1V290_VIGUN RecName: Full=Branched-chain-amino-acid aminotransferase {ECO:0000256|RuleBase:RU004517}; EC=2.6.1.42 {ECO:0000256|RuleBase:RU004517};	Branched chain aminotransferase BCAT1, pyridoxal phosphate enzymes type IV superfamily	GO:0009507,chloroplast; GO:0005829,cytosol; GO:0004084,branched-chain-amino-acid transaminase activity; GO:0052656,L-isoleucine transaminase activity; GO:0052654,L-leucine transaminase activity; GO:0050048,L-leucine:2-oxoglutarate aminotransferase activity; GO:0052655,L-valine transaminase activity; GO:0009097,isoleucine biosynthetic process; GO:0009098,leucine biosynthetic process; GO:0071669,pl…	Amino-transferase class IV	--	--	--
12h1_transcript_28476	38.53	43.55	34.74	113.75	91.4	110.96	807	827	706	2496	1837	2294	-1.45082	7.59461e-34	9.32538e-31	down	1444	K04457 protein phosphatase 1A [EC:3.1.3.16] | (RefSeq) protein phosphatase 2C 57 (A)	--	PREDICTED: protein phosphatase 2C 57 [Vigna angularis]	P2C57_ARATH RecName: Full=Protein phosphatase 2C 57 {ECO:0000303|PubMed:19021904}; Short=AtPP2C57 {ECO:0000303|PubMed:19021904}; EC=3.1.3.16 {ECO:0000269|PubMed:20126264}; AltName: Full=Protein phosphatase 2C PPH1 {ECO:0000303|PubMed:15130549}; Short=PP2C PPH1 {ECO:0000303|PubMed:15130549}; AltName: Full=Thylakoid-associated phosphatase of 38 kDa {ECO:0000303|PubMed:20126264};	A0A4D6NSA7_VIGUN RecName: Full=Protein-serine/threonine phosphatase {ECO:0000256|ARBA:ARBA00013081}; EC=3.1.3.16 {ECO:0000256|ARBA:ARBA00013081};	Serine/threonine protein phosphatase	GO:0009507,chloroplast; GO:0009570,chloroplast stroma; GO:0005737,cytoplasm; GO:0016021,integral component of membrane; GO:0005730,nucleolus; GO:0005634,nucleus; GO:0009579,thylakoid; GO:0000287,magnesium ion binding; GO:0030145,manganese ion binding; GO:0016791,phosphatase activity; GO:0106306,protein serine phosphatase activity; GO:0004722,protein serine/threonine phosphatase activity; GO:01063…	Protein phosphatase 2C	--	--	--
12h1_transcript_24387	18.49	15.63	15.47	63.07	51	59.98	510	391	414	1827	1353	1636	-1.82353	1.55191e-33	1.8103e-30	down	1822	--	--	PREDICTED: protein MID1-COMPLEMENTING ACTIVITY 1-like [Vigna angularis]	MCAC1_ARATH RecName: Full=Protein MID1-COMPLEMENTING ACTIVITY 1;	A0A0L9TBU7_PHAAN SubName: Full=Uncharacterized protein {ECO:0000313|EMBL:KOM28095.1};	--	GO:0005887,integral component of plasma membrane; GO:0005262,calcium channel activity; GO:0006816,calcium ion transport; GO:0033500,carbohydrate homeostasis; GO:0071260,cellular response to mechanical stimulus; GO:0007231,osmosensory signaling pathway; GO:0003674,molecular_function; GO:0005215,transporter activity; GO:0005216,ion channel activity; GO:0005261,cation channel activity; GO:0008324,ca…	PLAC8 family	--	--	--
12h1_transcript_25494	142.68	140.73	168.07	27.45	20.34	17.04	3720	3325	4248	750	509	438	2.80177	5.83314e-33	6.48034e-30	up	1734	K23136 fraxetin 5-hydroxylase [EC:1.14.14.164] | (RefSeq) cytochrome P450 CYP82D47-like (A)	ko00999: Biosynthesis of various plant secondary metabolites; ko01110: Biosynthesis of secondary metabolites	cytochrome P450 82A4-like [Vigna radiata var. radiata]	C82A4_SOYBN RecName: Full=Cytochrome P450 82A4; EC=1.14.-.-; AltName: Full=Cytochrome P450 CP9;	A0A1S3V4N2_VIGRR SubName: Full=cytochrome P450 82A4-like {ECO:0000313|RefSeq:XP_014513308.1};	Cytochrome P450 CYP2 subfamily	GO:0016020,membrane; GO:0020037,heme binding; GO:0005506,iron ion binding; GO:0004497,monooxygenase activity; GO:0016705,oxidoreductase activity, acting on paired donors, with incorporation or reduction of molecular oxygen; GO:0098542,defense response to other organism; GO:0003674,molecular_function; GO:0005488,binding; GO:0046906,tetrapyrrole binding; GO:0097159,organic cyclic compound binding; …	Cytochrome P450	--	--	--
12h1_transcript_31738	1459.43	1382.22	694.85	83.29	62.03	94.77	13265	11421	6164	789	538	847	3.86591	7.89401e-33	8.37124e-30	up	774	K16818 phospholipase A1 [EC:3.1.1.32] | (RefSeq) phospholipase A(1) DAD1, chloroplastic (A)	ko00564: Glycerophospholipid metabolism; ko00592: alpha-Linolenic acid metabolism; ko01100: Metabolic pathways; ko01110: Biosynthesis of secondary metabolites	PREDICTED: phospholipase A1-Igamma1, chloroplastic-like [Vigna angularis]	PLA16_ARATH RecName: Full=Phospholipase A1-Igamma2, chloroplastic {ECO:0000303|PubMed:15130548}; EC=3.1.1.- {ECO:0000269|PubMed:19527719}; AltName: Full=DAD1-like lipase 3 {ECO:0000303|PubMed:24430866}; Flags: Precursor;	A0A4D6MCA1_VIGUN SubName: Full=Phospholipase A1 {ECO:0000313|EMBL:QCD97696.1};	Predicted lipase	GO:0009507,chloroplast; GO:0047714,galactolipase activity; GO:0008970,phospholipase A1 activity; GO:0004620,phospholipase activity; GO:0004806,triglyceride lipase activity; GO:0016042,lipid catabolic process; GO:0003674,molecular_function; GO:0003824,catalytic activity; GO:0016298,lipase activity; GO:0016787,hydrolase activity; GO:0016788,hydrolase activity, acting on ester bonds; GO:0052689,carb…	Lipase (class 3)	--	--	--
12h1_transcript_27471	69.15	55.2	41.28	4.1	4.57	5.15	1577	1141	913	98	100	116	3.5557	2.25545e-32	2.28781e-29	up	1549	K17500 integrin-linked kinase-associated serine/threonine phosphatase 2C [EC:3.1.3.16] | (RefSeq) WAT1-related protein At3g18200-like (A)	--	WAT1-related protein At1g68170 [Vigna radiata var. radiata]	WTR10_ARATH RecName: Full=WAT1-related protein At1g68170;	A0A4D6KRM5_VIGUN SubName: Full=WAT1-related protein {ECO:0000313|EMBL:QCD76504.1};	--	GO:0016021,integral component of membrane; GO:0005886,plasma membrane; GO:0022857,transmembrane transporter activity; GO:0003674,molecular_function; GO:0005215,transporter activity; GO:0005575,cellular_component; GO:0016020,membrane; GO:0031224,intrinsic component of membrane; GO:0110165,cellular anatomical entity; GO:0071944,cell periphery	EamA-like transporter family	--	--	--
12h1_transcript_31344	58.93	62.36	54.33	17.3	16.63	17.7	740	711	664	227	200	219	1.75468	4.65466e-32	4.52472e-29	up	970	--	--	PREDICTED: universal stress protein A-like protein [Vigna angularis]	USPAL_ARATH RecName: Full=Universal stress protein A-like protein;	A0A4D6MDJ4_VIGUN SubName: Full=Universal stress protein A {ECO:0000313|EMBL:QCD98418.1};	--	GO:0005829,cytosol; GO:0005886,plasma membrane; GO:0016208,AMP binding; GO:0000166,nucleotide binding; GO:0003674,molecular_function; GO:0005488,binding; GO:0017076,purine nucleotide binding; GO:0030554,adenyl nucleotide binding; GO:0032553,ribonucleotide binding; GO:0032555,purine ribonucleotide binding; GO:0032559,adenyl ribonucleotide binding; GO:0036094,small molecule binding; GO:0043167,ion …	Universal stress protein family	--	--	--
12h1_transcript_29158	759.37	2401.28	1857.53	55.92	48.45	40.58	13581	38949	32258	1047	831	716	5.09972	5.28176e-32	4.92894e-29	up	1271	K00430 peroxidase [EC:1.11.1.7] | (RefSeq) peroxidase 12 (A)	ko00940: Phenylpropanoid biosynthesis; ko01100: Metabolic pathways; ko01110: Biosynthesis of secondary metabolites	peroxidase 12-like precursor [Vigna angularis]	PER12_ARATH RecName: Full=Peroxidase 12; Short=Atperox P12; EC=1.11.1.7; AltName: Full=ATP4a; AltName: Full=PRXR6; Flags: Precursor;	Q43854_PHAAN RecName: Full=Peroxidase {ECO:0000256|ARBA:ARBA00012313, ECO:0000256|RuleBase:RU362060}; EC=1.11.1.7 {ECO:0000256|ARBA:ARBA00012313, ECO:0000256|RuleBase:RU362060};	--	GO:0005618,cell wall; GO:0005576,extracellular region; GO:0005739,mitochondrion; GO:0009505,plant-type cell wall; GO:0009506,plasmodesma; GO:0005773,vacuole; GO:0020037,heme binding; GO:0046872,metal ion binding; GO:0004601,peroxidase activity; GO:0042744,hydrogen peroxide catabolic process; GO:0006979,response to oxidative stress; GO:0003674,molecular_function; GO:0005488,binding; GO:0046906,tet…	Peroxidase	--	--	--
12h1_transcript_24859	76.24	69.67	70.46	23.99	20.77	24.94	2047	1695	1834	675	535	661	1.62244	8.61164e-32	7.72729e-29	up	1778	K03327 multidrug resistance protein, MATE family | (RefSeq) protein DETOXIFICATION 12-like (A)	--	PREDICTED: protein DETOXIFICATION 12-like isoform X1 [Vigna angularis]	DTX12_ARATH RecName: Full=Protein DETOXIFICATION 12 {ECO:0000303|PubMed:11739388}; Short=AtDTX12 {ECO:0000303|PubMed:11739388}; AltName: Full=Multidrug and toxic compound extrusion protein 12 {ECO:0000305}; Short=MATE protein 12 {ECO:0000305};	A0A4D6N5I0_VIGUN RecName: Full=Protein DETOXIFICATION {ECO:0000256|RuleBase:RU004914}; AltName: Full=Multidrug and toxic compound extrusion protein {ECO:0000256|RuleBase:RU004914};	Uncharacterized membrane protein, predicted efflux pump	GO:0009507,chloroplast; GO:0016021,integral component of membrane; GO:0016020,membrane; GO:0015297,antiporter activity; GO:0022857,transmembrane transporter activity; GO:0042910,xenobiotic transmembrane transporter activity; GO:0003674,molecular_function; GO:0005215,transporter activity; GO:0015291,secondary active transmembrane transporter activity; GO:0022804,active transmembrane transporter ac…	MatE	--	--	--
12h1_transcript_8882	5.26	5.8	6.35	46.13	35.55	57.8	276	275	322	2545	1796	3003	-3.01687	1.45949e-31	1.26111e-28	down	3230	K00924 kinase [EC:2.7.1.-] | (RefSeq) receptor protein kinase TMK1-like (A)	--	receptor protein kinase TMK1 [Vigna radiata var. radiata]	TMK1_ARATH RecName: Full=Receptor protein kinase TMK1 {ECO:0000303|PubMed:1332795}; EC=2.7.11.1 {ECO:0000269|PubMed:1332795}; AltName: Full=BARK1-like kinase 1 {ECO:0000303|PubMed:23921992}; AltName: Full=Transmembrane kinase 1 {ECO:0000303|PubMed:1332795}; Flags: Precursor;	A0A4D6MI83_VIGUN SubName: Full=Transmembrane receptor protein {ECO:0000313|EMBL:QCE01146.1};	--	GO:0005576,extracellular region; GO:0016021,integral component of membrane; GO:0005634,nucleus; GO:0005886,plasma membrane; GO:0005524,ATP binding; GO:0106310,protein serine kinase activity; GO:0106311,protein threonine kinase activity; GO:0004675,transmembrane receptor protein serine/threonine kinase activity; GO:0007165,signal transduction; GO:0000166,nucleotide binding; GO:0003674,molecular_fu…	Protein kinase domain	--	--	--
12h1_transcript_20263	30.79	40.71	35.12	7.91	5.3	6.23	1051	1258	1161	283	173	210	2.44825	2.03406e-31	1.6948e-28	up	2189	--	--	PREDICTED: uncharacterized membrane protein At3g27390 isoform X1 [Vigna angularis]	Y3739_ARATH RecName: Full=Uncharacterized membrane protein At3g27390;	A0A4D6KZR6_VIGUN SubName: Full=Uncharacterized protein {ECO:0000313|EMBL:QCD81639.1};	--	GO:0016021,integral component of membrane; GO:0005886,plasma membrane; GO:0005575,cellular_component; GO:0016020,membrane; GO:0031224,intrinsic component of membrane; GO:0110165,cellular anatomical entity; GO:0071944,cell periphery	--	--	--	--
12h1_transcript_24343	125.1	168.99	128.89	33.48	25.72	22.07	3481	4261	3476	977	687	606	2.36646	4.14571e-31	3.33515e-28	up	1833	K00020 3-hydroxyisobutyrate dehydrogenase [EC:1.1.1.31] | (GenBank) 6-phosphogluconate dehydrogenase-like protein (A)	ko00280: Valine, leucine and isoleucine degradation; ko01100: Metabolic pathways	protein EXORDIUM-like 2 [Vigna radiata var. radiata]	EXOL2_ARATH RecName: Full=Protein EXORDIUM-like 2; Flags: Precursor;	A0A4D6L6J7_VIGUN SubName: Full=Phosphate-induced protein 1 {ECO:0000313|EMBL:QCD84118.1};	--	GO:0048046,apoplast; GO:0005618,cell wall; GO:0005829,cytosol; GO:0005615,extracellular space; GO:0005794,Golgi apparatus; GO:0009505,plant-type cell wall; GO:0009506,plasmodesma; GO:0009536,plastid; GO:0071456,cellular response to hypoxia; GO:0001666,response to hypoxia; GO:0006950,response to stress; GO:0008150,biological_process; GO:0009628,response to abiotic stimulus; GO:0009987,cellular pro…	Phosphate-induced protein 1 conserved region	--	--	--
12h1_transcript_18958	36.23	24.83	26.35	3.09	2.64	2.05	1307	811	920	117	91	73	3.48098	1.35181e-30	1.05125e-27	up	2300	K17839 polyamine oxidase [EC:1.5.3.17 1.5.3.-] | (RefSeq) probable polyamine oxidase 4 (A)	ko00330: Arginine and proline metabolism; ko00410: beta-Alanine metabolism; ko00770: Pantothenate and CoA biosynthesis; ko01100: Metabolic pathways	probable polyamine oxidase 4 [Vigna radiata var. radiata]	PAO4_ARATH RecName: Full=Probable polyamine oxidase 4 {ECO:0000303|PubMed:18703589}; Short=AtPAO4 {ECO:0000303|PubMed:18703589}; EC=1.5.3.16 {ECO:0000269|PubMed:18703589}; AltName: Full=Amine oxidase 2 {ECO:0000312|EMBL:AAO85405.1};	A0A1S3VKL1_VIGRR SubName: Full=probable polyamine oxidase 4 {ECO:0000313|RefSeq:XP_014518820.1};	Amine oxidase	GO:0005777,peroxisome; GO:0052895,N1-acetylspermine:oxygen oxidoreductase (N1-acetylspermidine-forming) activity; GO:0052894,norspermine:oxygen oxidoreductase activity; GO:0016491,oxidoreductase activity; GO:0046592,polyamine oxidase activity; GO:0052902,spermidine:oxygen oxidoreductase (3-aminopropanal-forming) activity; GO:0052901,spermine:oxygen oxidoreductase (spermidine-forming) activity; GO…	Atrophin-1 family	--	--	--
12h1_transcript_30903	332.65	414.25	281.14	65.32	75.56	72.8	4719	5333	3878	969	1027	1018	2.23842	3.21548e-29	2.41991e-26	up	1062	K20855 beta-1,3-galactosyltransferase 1/2/3/4/5/7/8 [EC:2.4.1.-] | (RefSeq) probable beta-1,3-galactosyltransferase 2 (A)	--	uncharacterized protein LOC106780080 [Vigna radiata var. radiata]	--	A0A4D6KP73_VIGUN SubName: Full=Senescence regulator S40 {ECO:0000313|EMBL:QCD78303.1};	--	--	Amnionless	--	--	--
12h1_transcript_27997	16.17	19.46	17.48	59.8	50.07	60.67	351	383	368	1360	1043	1300	-1.69652	4.26579e-29	3.11003e-26	down	1487	K09919 uncharacterized protein | (RefSeq) uncharacterized protein LOC114179274 (A)	--	PREDICTED: uncharacterized protein LOC108337221 [Vigna angularis]	--	A0A4D6KNN0_VIGUN SubName: Full=Uncharacterized protein {ECO:0000313|EMBL:QCD79706.1};	--	--	Peptidogalycan biosysnthesis/recognition	--	--	--
12h1_transcript_13490	54.02	44.49	48.6	6.4	7.67	5.19	2372	1769	2065	295	323	225	2.91147	9.37594e-29	6.62851e-26	up	2742	K17839 polyamine oxidase [EC:1.5.3.17 1.5.3.-] | (RefSeq) probable polyamine oxidase 4 (A)	ko00330: Arginine and proline metabolism; ko00410: beta-Alanine metabolism; ko00770: Pantothenate and CoA biosynthesis; ko01100: Metabolic pathways	PREDICTED: probable polyamine oxidase 4 isoform X2 [Vigna angularis]	PAO4_ARATH RecName: Full=Probable polyamine oxidase 4 {ECO:0000303|PubMed:18703589}; Short=AtPAO4 {ECO:0000303|PubMed:18703589}; EC=1.5.3.16 {ECO:0000269|PubMed:18703589}; AltName: Full=Amine oxidase 2 {ECO:0000312|EMBL:AAO85405.1};	A0A4D6KTH7_VIGUN SubName: Full=Non-specific polyamine oxidase {ECO:0000313|EMBL:QCD81008.1};	Amine oxidase	GO:0005777,peroxisome; GO:0052895,N1-acetylspermine:oxygen oxidoreductase (N1-acetylspermidine-forming) activity; GO:0052894,norspermine:oxygen oxidoreductase activity; GO:0016491,oxidoreductase activity; GO:0046592,polyamine oxidase activity; GO:0052902,spermidine:oxygen oxidoreductase (3-aminopropanal-forming) activity; GO:0052901,spermine:oxygen oxidoreductase (spermidine-forming) activity; GO…	Atrophin-1 family	--	--	--
12h1_transcript_27555	199.38	168.33	156.48	754.89	894.56	1048.51	4268	3266	3249	16929	18375	22153	-2.38938	1.80512e-28	1.23863e-25	down	1470	K00830 alanine-glyoxylate transaminase / serine-glyoxylate transaminase / serine-pyruvate transaminase [EC:2.6.1.44 2.6.1.45 2.6.1.51] | (RefSeq) serine--glyoxylate aminotransferase (A)	ko00250: Alanine, aspartate and glutamate metabolism; ko00260: Glycine, serine and threonine metabolism; ko00630: Glyoxylate and dicarboxylate metabolism; ko01100: Metabolic pathways; ko01110: Biosynthesis of secondary metabolites; ko01200: Carbon metabolism; ko04146: Peroxisome	PREDICTED: serine--glyoxylate aminotransferase [Vigna angularis]	SGAT_ARATH RecName: Full=Serine--glyoxylate aminotransferase; EC=2.6.1.45 {ECO:0000269|PubMed:18235971, ECO:0000269|PubMed:23098902}; AltName: Full=Alanine--glyoxylate aminotransferase; Short=AGT; EC=2.6.1.44 {ECO:0000269|PubMed:18235971, ECO:0000269|PubMed:23098902}; AltName: Full=Asparagine aminotransferase; EC=2.6.1.-; AltName: Full=Serine--pyruvate aminotransferase; EC=2.6.1.51 {ECO:0000269|P…	A0A4D6KXT2_VIGUN RecName: Full=Alanine--glyoxylate transaminase {ECO:0000256|ARBA:ARBA00013049}; EC=2.6.1.44 {ECO:0000256|ARBA:ARBA00013049};	Alanine-glyoxylate aminotransferase AGT1	GO:0048046,apoplast; GO:0009507,chloroplast; GO:0009570,chloroplast stroma; GO:0005829,cytosol; GO:0005739,mitochondrion; GO:0005777,peroxisome; GO:0005886,plasma membrane; GO:0008453,alanine-glyoxylate transaminase activity; GO:0003729,mRNA binding; GO:0050281,serine-glyoxylate transaminase activity; GO:0004760,serine-pyruvate transaminase activity; GO:0019265,glycine biosynthetic process, by tr…	Aminotransferase class-V	--	--	--
12h1_transcript_19191	28.61	32.52	21.94	5.97	5.58	5.77	1014	1044	753	222	190	202	2.23559	2.58657e-28	1.72413e-25	up	2263	K14494 DELLA protein | (RefSeq) DELLA protein GAI-like (A)	ko04075: Plant hormone signal transduction	PREDICTED: scarecrow-like protein 11 [Vigna angularis]	SCL14_ARATH RecName: Full=Scarecrow-like protein 14; Short=AtSCL14; AltName: Full=GRAS family protein 2; Short=AtGRAS-2;	A0A4D6N8U5_VIGUN SubName: Full=DELLA protein {ECO:0000313|EMBL:QCE09214.1};	--	GO:0005829,cytosol; GO:0005634,nucleus; GO:0003700,DNA-binding transcription factor activity; GO:0043565,sequence-specific DNA binding; GO:0000976,transcription regulatory region sequence-specific DNA binding; GO:0045893,positive regulation of transcription, DNA-templated; GO:0006355,regulation of transcription, DNA-templated; GO:0010200,response to chitin; GO:0080183,response to photooxidative s…	GRAS domain family	GRAS	TF	GRAS
12h1_transcript_24216	13.02	12.99	8.45	61.65	49.96	54.33	364	329	229	1807	1341	1500	-2.28832	8.98734e-28	5.82429e-25	down	1840	K13436 pto-interacting protein 1 [EC:2.7.11.1] | (RefSeq) probable receptor-like protein kinase At2g47060 (A)	ko04626: Plant-pathogen interaction	CBS domain-containing protein CBSCBSPB3 [Vigna radiata var. radiata]	Y3295_ARATH RecName: Full=CBS domain-containing protein CBSCBSPB3;	A0A4D6NR87_VIGUN SubName: Full=Uncharacterized protein {ECO:0000313|EMBL:QCE15184.1};	--	GO:0016021,integral component of membrane; GO:0005575,cellular_component; GO:0016020,membrane; GO:0031224,intrinsic component of membrane; GO:0110165,cellular anatomical entity	CBS domain	--	--	--
12h1_transcript_19045	377.8	326.03	295.75	71.58	84.21	65.26	13529	10575	10256	2689	2897	2309	2.14915	1.11644e-27	7.03961e-25	up	2284	K17839 polyamine oxidase [EC:1.5.3.17 1.5.3.-] | (RefSeq) probable polyamine oxidase 4 (A)	ko00330: Arginine and proline metabolism; ko00410: beta-Alanine metabolism; ko00770: Pantothenate and CoA biosynthesis; ko01100: Metabolic pathways	probable polyamine oxidase 4 [Vigna radiata var. radiata]	PAO4_ARATH RecName: Full=Probable polyamine oxidase 4 {ECO:0000303|PubMed:18703589}; Short=AtPAO4 {ECO:0000303|PubMed:18703589}; EC=1.5.3.16 {ECO:0000269|PubMed:18703589}; AltName: Full=Amine oxidase 2 {ECO:0000312|EMBL:AAO85405.1};	A0A1S3VKL1_VIGRR SubName: Full=probable polyamine oxidase 4 {ECO:0000313|RefSeq:XP_014518820.1};	Amine oxidase	GO:0005777,peroxisome; GO:0052895,N1-acetylspermine:oxygen oxidoreductase (N1-acetylspermidine-forming) activity; GO:0052894,norspermine:oxygen oxidoreductase activity; GO:0016491,oxidoreductase activity; GO:0046592,polyamine oxidase activity; GO:0052902,spermidine:oxygen oxidoreductase (3-aminopropanal-forming) activity; GO:0052901,spermine:oxygen oxidoreductase (spermidine-forming) activity; GO…	Atrophin-1 family	--	--	--
12h1_transcript_31775	283.28	325.92	256.98	81.17	73.29	55.8	2986	3121	2640	893	739	579	2.03313	1.47753e-26	9.07127e-24	up	856	K01859 chalcone isomerase [EC:5.5.1.6] | (RefSeq) chalcone--flavonone isomerase (A)	ko00941: Flavonoid biosynthesis; ko01100: Metabolic pathways; ko01110: Biosynthesis of secondary metabolites	PREDICTED: chalcone--flavonone isomerase isoform X2 [Vigna angularis]	CFI_PHAVU RecName: Full=Chalcone--flavanone isomerase; Short=Chalcone isomerase; EC=5.5.1.6;	A0A0L9U1K2_PHAAN RecName: Full=Chalcone-flavonone isomerase family protein {ECO:0000256|RuleBase:RU361158};	--	GO:0045430,chalcone isomerase activity; GO:0009813,flavonoid biosynthetic process; GO:0003674,molecular_function; GO:0003824,catalytic activity; GO:0016853,isomerase activity; GO:0016872,intramolecular lyase activity; GO:0008150,biological_process; GO:0008152,metabolic process; GO:0009058,biosynthetic process; GO:0009812,flavonoid metabolic process; GO:0071704,organic substance metabolic process;…	Chalcone-flavanone isomerase	--	--	--
12h1_transcript_9681	69.53	76.54	64.37	8.35	10.51	13.09	3579	3567	3205	451	520	666	2.68626	3.24828e-26	1.94314e-23	up	3169	K00924 kinase [EC:2.7.1.-] | (RefSeq) receptor-like protein kinase HSL1 (A)	--	receptor-like protein kinase HAIKU2 [Vigna radiata var. radiata]	RLK7_ARATH RecName: Full=Receptor-like protein kinase 7 {ECO:0000303|PubMed:20811905}; EC=2.7.11.1 {ECO:0000305}; Flags: Precursor;	A0A4D6NSU4_VIGUN SubName: Full=Serine/threonine kinase {ECO:0000313|EMBL:QCE16011.1};	--	GO:0016021,integral component of membrane; GO:0005886,plasma membrane; GO:0005524,ATP binding; GO:0042802,identical protein binding; GO:0001653,peptide receptor activity; GO:0004672,protein kinase activity; GO:0106310,protein serine kinase activity; GO:0106311,protein threonine kinase activity; GO:0045087,innate immune response; GO:0046777,protein autophosphorylation; GO:0006979,response to oxida…	Protein kinase domain	--	--	--
12h1_transcript_32403	69.54	162.62	192.18	1.75	0.88	0.57	498	1060	1347	13	6	4	7.08309	3.50361e-26	2.04348e-23	up	665	--	--	cowpea pathogenesis-related protein 3 (CpPR3) [Vigna unguiculata]	PR2_PHAVU RecName: Full=Pathogenesis-related protein 2; AltName: Full=PvPR2;	A0A4D6KTV1_VIGUN SubName: Full=Bet v I type allergen {ECO:0000313|EMBL:QCD80023.1};	--	GO:0010427,abscisic acid binding; GO:0004864,protein phosphatase inhibitor activity; GO:0038023,signaling receptor activity; GO:0009738,abscisic acid-activated signaling pathway; GO:0006952,defense response; GO:0009607,response to biotic stimulus; GO:0003674,molecular_function; GO:0005488,binding; GO:0008289,lipid binding; GO:0019840,isoprenoid binding; GO:0031406,carboxylic acid binding; GO:0033…	Pathogenesis-related protein Bet v I family	--	--	--
12h1_transcript_31183	267.84	274.28	177.81	23.23	9.07	11.53	3392	3153	2191	307	110	143	4.05383	1.48455e-25	8.44745e-23	up	976	K01183 chitinase [EC:3.2.1.14] | (RefSeq) acidic endochitinase (A)	ko00520: Amino sugar and nucleotide sugar metabolism; ko01100: Metabolic pathways	PREDICTED: thaumatin-like protein 1 [Vigna angularis]	OSL3_ARATH RecName: Full=Osmotin-like protein OSM34; Flags: Precursor;	A0A4D6LT51_VIGUN SubName: Full=Thaumatin {ECO:0000313|EMBL:QCD91643.1};	--	GO:0005576,extracellular region; GO:0099503,secretory vesicle; GO:0006952,defense response; GO:0050832,defense response to fungus; GO:0006950,response to stress; GO:0008150,biological_process; GO:0050896,response to stimulus; GO:0009605,response to external stimulus; GO:0009607,response to biotic stimulus; GO:0009620,response to fungus; GO:0043207,response to external biotic stimulus; GO:0044419,…	Thaumatin family	--	--	--
12h1_transcript_7115	5.65	7.16	5.77	1.09	0.81	0.83	319	366	315	64	44	46	2.75673	2.60311e-25	1.44596e-22	up	3455	K14638 solute carrier family 15 (peptide/histidine transporter), member 3/4 | (RefSeq) hypothetical protein (A)	--	protein NRT1/ PTR FAMILY 1.2 [Vigna radiata var. radiata]	PTR6_ARATH RecName: Full=Protein NRT1/ PTR FAMILY 1.2; Short=AtNPF1.2; AltName: Full=Nitrate transporter 1.11;	A0A4D6MKM5_VIGUN SubName: Full=Solute carrier family 15 {ECO:0000313|EMBL:QCE02036.1};	H+/oligopeptide symporter	GO:0016021,integral component of membrane; GO:0005634,nucleus; GO:0005886,plasma membrane; GO:0080054,low-affinity nitrate transmembrane transporter activity; GO:0015706,nitrate transport; GO:0003674,molecular_function; GO:0005215,transporter activity; GO:0008509,anion transmembrane transporter activity; GO:0015075,ion transmembrane transporter activity; GO:0015103,inorganic anion transmembrane t…	Thioesterase superfamily	--	--	--
12h1_transcript_31731	45.4	48.65	42.97	13.43	12.42	11.22	489	476	451	151	128	119	1.87851	4.89908e-25	2.65804e-22	up	869	--	--	uncharacterized protein LOC106769369 [Vigna radiata var. radiata]	--	A0A1S3UWW2_VIGRR SubName: Full=uncharacterized protein LOC106769369 {ECO:0000313|RefSeq:XP_014510452.1, ECO:0000313|RefSeq:XP_022639681.1};	--	GO:0016021,integral component of membrane; GO:0005575,cellular_component; GO:0016020,membrane; GO:0031224,intrinsic component of membrane; GO:0110165,cellular anatomical entity	--	--	--	--
12h1_transcript_22139	35.59	48.26	35.12	11.32	10.13	10.11	1112	1366	1063	371	304	312	1.89189	5.01899e-25	2.6612e-22	up	2026	K14506 jasmonic acid-amino synthetase [EC:6.3.2.52] | (RefSeq) jasmonic acid-amido synthetase JAR1-like (A)	ko04075: Plant hormone signal transduction	PREDICTED: jasmonic acid-amido synthetase JAR1-like [Vigna angularis]	JAR4_NICAT RecName: Full=Jasmonoyl--L-amino acid synthetase JAR4 {ECO:0000305}; EC=6.3.2.52 {ECO:0000269|PubMed:17085687}; AltName: Full=Jasmonate-amino acid synthetase JAR4 {ECO:0000305}; AltName: Full=Jasmonic acid-amido synthetase JAR4 {ECO:0000305}; AltName: Full=Protein JASMONATE RESISTANT 4 {ECO:0000303|PubMed:17085687};	A0A4D6MMI7_VIGUN SubName: Full=Jasmonic acid-amino synthetase {ECO:0000313|EMBL:QCE02603.1};	--	GO:0005773,vacuole; GO:0102053,(-)-jasmonoyl-isoleucine synthetase activity; GO:0070566,adenylyltransferase activity; GO:0005524,ATP binding; GO:0080123,jasmonate-amino synthetase activity; GO:0102058,jasmonoyl-leucine synthetase activity; GO:0102057,jasmonoyl-valine synthetase activity; GO:0009864,induced systemic resistance, jasmonic acid mediated signaling pathway; GO:0009694,jasmonic acid met…	GH3 auxin-responsive promoter	--	--	--
12h1_transcript_3528	3.96	3.43	3.06	0.13	0.14	0.18	266	209	199	9	9	12	4.52639	5.52892e-25	2.86644e-22	up	4060	K12767 serine/threonine-protein kinase RIM15 [EC:2.7.11.1] | (RefSeq) RIM15-like serine/threonine kinase (A)	--	PREDICTED: probable serine/threonine protein kinase IRE isoform X1 [Vigna angularis]	IRE_ARATH RecName: Full=Probable serine/threonine protein kinase IRE {ECO:0000305}; EC=2.7.11.1 {ECO:0000305}; AltName: Full=Protein INCOMPLETE ROOT HAIR ELONGATION {ECO:0000303|PubMed:12000677}; Short=AtIRE {ECO:0000303|PubMed:17237187};	A0A4D6LKH1_VIGUN RecName: Full=UMP-CMP kinase {ECO:0000256|HAMAP-Rule:MF_03172}; EC=2.7.4.14 {ECO:0000256|HAMAP-Rule:MF_03172}; AltName: Full=Deoxycytidylate kinase {ECO:0000256|HAMAP-Rule:MF_03172}; Short=CK {ECO:0000256|HAMAP-Rule:MF_03172}; Short=dCMP kinase {ECO:0000256|HAMAP-Rule:MF_03172}; AltName: Full=Uridine monophosphate/cytidine monophosphate kinase {ECO:0000256|HAMAP-Rule:MF_03172}; S…	Microtubule-associated serine/threonine kinase and related proteins	GO:0005524,ATP binding; GO:0016301,kinase activity; GO:0046872,metal ion binding; GO:0106310,protein serine kinase activity; GO:0004674,protein serine/threonine kinase activity; GO:0106311,protein threonine kinase activity; GO:0035556,intracellular signal transduction; GO:0018105,peptidyl-serine phosphorylation; GO:0040008,regulation of growth; GO:0009826,unidimensional cell growth; GO:0000166,nu…	Protein kinase domain	--	--	--
12h1_transcript_7773	17.28	16.87	14.41	60.67	64.05	82.46	934	826	754	3445	3330	4409	-2.12139	1.01125e-24	5.12882e-22	down	3317	--	--	PREDICTED: protein CHUP1, chloroplastic [Vigna angularis]	CHUP1_ARATH RecName: Full=Protein CHUP1, chloroplastic; AltName: Full=Protein CHLOROPLAST UNUSUAL POSITIONING 1;	A0A4D6LMK6_VIGUN SubName: Full=Uncharacterized protein {ECO:0000313|EMBL:QCD89770.1};	--	GO:0009507,chloroplast; GO:0009707,chloroplast outer membrane; GO:0005829,cytosol; GO:0009658,chloroplast organization; GO:0009902,chloroplast relocation; GO:0006996,organelle organization; GO:0008150,biological_process; GO:0009657,plastid organization; GO:0009987,cellular process; GO:0016043,cellular component organization; GO:0071840,cellular component organization or biogenesis; GO:0019750,chl…	--	--	--	--
12h1_transcript_30790	78.37	79.78	59.02	0	0	0	1140	1053	835	0	0	0	12.4592	1.03667e-24	5.14585e-22	up	1083	--	--	PREDICTED: uncharacterized protein LOC108327959 [Vigna angularis]	--	A0A4D6M7J7_VIGUN SubName: Full=Uncharacterized protein {ECO:0000313|EMBL:QCD97349.1};	--	GO:0016021,integral component of membrane; GO:0005575,cellular_component; GO:0016020,membrane; GO:0031224,intrinsic component of membrane; GO:0110165,cellular anatomical entity	--	--	--	--
12h1_transcript_28980	17.2	17.84	14.03	60.23	62.39	72.85	336	316	266	1232	1169	1404	-2.01723	1.85736e-24	9.02753e-22	down	1364	--	--	PREDICTED: probable basic-leucine zipper transcription factor R [Vigna angularis]	--	A0A4D6LHY5_VIGUN SubName: Full=Uncharacterized protein {ECO:0000313|EMBL:QCD88128.1};	--	--	Protein of unknown function (DUF1635)	--	--	--
12h1_transcript_8558	9.82	10.09	10.22	2.67	2.33	2.78	525	489	529	150	120	147	1.9372	2.36131e-24	1.12427e-21	up	3284	K00924 kinase [EC:2.7.1.-] | (RefSeq) receptor-like protein kinase HSL1 (A)	--	receptor-like protein kinase HSL1 [Vigna radiata var. radiata]	HSL2_ARATH RecName: Full=LRR receptor-like serine/threonine-protein kinase HSL2; EC=2.7.11.1; AltName: Full=Protein HAESA-LIKE2; Flags: Precursor;	A0A4D6NU51_VIGUN SubName: Full=Leucine-rich repeat family protein {ECO:0000313|EMBL:QCE16039.1};	--	GO:0016021,integral component of membrane; GO:0005886,plasma membrane; GO:0005524,ATP binding; GO:0106310,protein serine kinase activity; GO:0106311,protein threonine kinase activity; GO:0050829,defense response to Gram-negative bacterium; GO:0010102,lateral root morphogenesis; GO:0060866,leaf abscission; GO:0010468,regulation of gene expression; GO:0000166,nucleotide binding; GO:0003674,molecula…	Protein kinase domain	--	--	--
12h1_transcript_31870	79.23	91.75	94.22	14.39	14.11	18.09	715	753	831	135	121	160	2.51238	2.78365e-24	1.29885e-21	up	771	K00521 ferric-chelate reductase [EC:1.16.1.7] | (RefSeq) ferric reduction oxidase 7, chloroplastic-like (A)	--	PREDICTED: NAC transcription factor 29-like [Vigna angularis]	NAC47_ARATH RecName: Full=NAC transcription factor 47 {ECO:0000305}; AltName: Full=NAC domain-containing protein 47 {ECO:0000305}; Short=ANAC047 {ECO:0000305}; AltName: Full=Protein SPEEDY HYPONASTIC GROWTH {ECO:0000303|PubMed:24363315};	A0A0L9U6U3_PHAAN RecName: Full=NAC domain-containing protein {ECO:0000259|PROSITE:PS51005};	--	GO:0005634,nucleus; GO:0003700,DNA-binding transcription factor activity; GO:0000976,transcription regulatory region sequence-specific DNA binding; GO:0009793,embryo development ending in seed dormancy; GO:0010365,positive regulation of ethylene biosynthetic process; GO:0009413,response to flooding; GO:0003674,molecular_function; GO:0140110,transcription regulator activity; GO:0001067,regulatory …	No apical meristem (NAM) protein	NAC	TF	NAC
12h1_transcript_28194	67.08	69.71	59.87	233.99	236.87	320.89	1417	1335	1227	5178	4801	6690	-2.03122	3.39199e-24	1.55167e-21	down	1454	K13466 EIX receptor 1/2 | (RefSeq) receptor-like protein EIX2 (A)	ko04626: Plant-pathogen interaction	hypothetical protein PHAVU_005G036600g [Phaseolus vulgaris]	DR100_ARATH RecName: Full=DNA damage-repair/toleration protein DRT100; Flags: Precursor;	A0A4D6M3T2_VIGUN SubName: Full=LRR receptor-like serine/threonine-protein kinase FLS2 {ECO:0000313|EMBL:QCD95815.1};	FOG: Leucine rich repeat	GO:0009507,chloroplast; GO:0000166,nucleotide binding; GO:0006281,DNA repair; GO:0003674,molecular_function; GO:0005488,binding; GO:0036094,small molecule binding; GO:0097159,organic cyclic compound binding; GO:1901265,nucleoside phosphate binding; GO:1901363,heterocyclic compound binding; GO:0006139,nucleobase-containing compound metabolic process; GO:0006259,DNA metabolic process; GO:0006725,ce…	Leucine rich repeat	--	--	--
12h1_transcript_31076	155.02	211.76	215.43	36.65	39.13	33.87	1960	2431	2651	484	473	422	2.39924	3.88257e-24	1.74193e-21	up	975	--	--	stress enhanced protein 2, chloroplastic [Vigna radiata var. radiata]	STEP2_ARATH RecName: Full=Stress enhanced protein 2, chloroplastic {ECO:0000305}; Flags: Precursor;	A0A4D6L8B1_VIGUN SubName: Full=Uncharacterized protein {ECO:0000313|EMBL:QCD84752.1};	--	GO:0009535,chloroplast thylakoid membrane; GO:0016021,integral component of membrane; GO:0009523,photosystem II; GO:0016168,chlorophyll binding; GO:0071486,cellular response to high light intensity; GO:0071492,cellular response to UV-A; GO:0009765,photosynthesis, light harvesting; GO:0009611,response to wounding; GO:0003674,molecular_function; GO:0005488,binding; GO:0046906,tetrapyrrole binding; …	Chlorophyll A-B binding protein	--	--	--
12h1_transcript_17974	41.17	37.04	33.58	8.66	9.96	8.94	1535	1251	1212	338	356	329	1.99702	4.05037e-24	1.78293e-21	up	2368	K20619 cytochrome P450 family 78 subfamily A | (RefSeq) cytochrome P450 78A5-like (A)	--	PREDICTED: cytochrome P450 78A5-like [Vigna angularis]	C14C3_ORYSJ RecName: Full=Cytochrome P450 714C3; EC=1.14.-.-;	A0A4D6M420_VIGUN SubName: Full=Cytochrome P450 {ECO:0000313|EMBL:QCD95503.1};	Cytochrome P450 CYP2 subfamily	GO:0016021,integral component of membrane; GO:0020037,heme binding; GO:0005506,iron ion binding; GO:0004497,monooxygenase activity; GO:0016705,oxidoreductase activity, acting on paired donors, with incorporation or reduction of molecular oxygen; GO:0003674,molecular_function; GO:0005488,binding; GO:0046906,tetrapyrrole binding; GO:0097159,organic cyclic compound binding; GO:1901363,heterocyclic c…	Cytochrome P450	--	--	--
12h1_transcript_32243	248.63	182.5	204.47	1403.14	1780.01	1136.48	1982	1323	1593	11651	13553	8906	-2.77562	6.92929e-24	2.99371e-21	down	711	K02639 ferredoxin | (RefSeq) ferredoxin-like (A)	ko00195: Photosynthesis; ko01100: Metabolic pathways	PREDICTED: ferredoxin, leaf L-A-like [Vigna angularis]	FER1_PEA RecName: Full=Ferredoxin-1, chloroplastic; AltName: Full=Ferredoxin I; Flags: Precursor;	A0A4D6KFI8_VIGUN RecName: Full=Ferredoxin {ECO:0000256|RuleBase:RU364001};	--	GO:0009507,chloroplast; GO:0051537,2 iron, 2 sulfur cluster binding; GO:0009055,electron transfer activity; GO:0046872,metal ion binding; GO:0003674,molecular_function; GO:0005488,binding; GO:0051536,iron-sulfur cluster binding; GO:0051540,metal cluster binding; GO:0003824,catalytic activity; GO:0016491,oxidoreductase activity; GO:0043167,ion binding; GO:0043169,cation binding; GO:0005575,cellula…	2Fe-2S iron-sulfur cluster binding domain	--	--	--
12h1_transcript_26407	85.02	60.87	84.17	3.52	6.4	4.09	2095	1359	2011	90	151	99	4.01623	1.05918e-23	4.42682e-21	up	1653	K23136 fraxetin 5-hydroxylase [EC:1.14.14.164] | (RefSeq) cytochrome P450 CYP82D47-like (A)	ko00999: Biosynthesis of various plant secondary metabolites; ko01110: Biosynthesis of secondary metabolites	cytochrome P450 82A4-like [Vigna radiata var. radiata]	C82A4_SOYBN RecName: Full=Cytochrome P450 82A4; EC=1.14.-.-; AltName: Full=Cytochrome P450 CP9;	A0A4D6M232_VIGUN SubName: Full=Cytochrome P450 {ECO:0000313|EMBL:QCD94937.1};	Cytochrome P450 CYP2 subfamily	GO:0016020,membrane; GO:0020037,heme binding; GO:0005506,iron ion binding; GO:0004497,monooxygenase activity; GO:0016705,oxidoreductase activity, acting on paired donors, with incorporation or reduction of molecular oxygen; GO:0098542,defense response to other organism; GO:0003674,molecular_function; GO:0005488,binding; GO:0046906,tetrapyrrole binding; GO:0097159,organic cyclic compound binding; …	Cytochrome P450	--	--	--
12h1_transcript_26786	56.58	60.9	54.66	28.39	20.87	23.69	1308	1276	1225	687	463	540	1.23025	1.07881e-23	4.42682e-21	up	1567	K15285 solute carrier family 35, member E3 | (RefSeq) UDP-galactose transporter 1-like (A)	--	probable sugar phosphate/phosphate translocator At5g25400 [Vigna radiata var. radiata]	PT525_ARATH RecName: Full=Probable sugar phosphate/phosphate translocator At5g25400;	A0A4D6NRI7_VIGUN SubName: Full=DNA repair protein REV1 {ECO:0000313|EMBL:QCE16236.1};	Glucose-6-phosphate/phosphate and phosphoenolpyruvate/phosphate antiporter	GO:0005768,endosome; GO:0005794,Golgi apparatus; GO:0016021,integral component of membrane; GO:0005802,trans-Golgi network; GO:0015297,antiporter activity; GO:0008643,carbohydrate transport; GO:0015780,nucleotide-sugar transmembrane transport; GO:0003674,molecular_function; GO:0005215,transporter activity; GO:0015291,secondary active transmembrane transporter activity; GO:0022804,active transmemb…	Triose-phosphate Transporter family	--	--	--
12h1_transcript_30439	255.17	452.88	261.92	42.13	34.87	24.46	3972	6395	3962	686	520	375	3.23871	1.08156e-23	4.42682e-21	up	1140	K20547 basic endochitinase B [EC:3.2.1.14] | (RefSeq) endochitinase (A)	ko00520: Amino sugar and nucleotide sugar metabolism; ko01100: Metabolic pathways; ko04016: MAPK signaling pathway - plant	chitinase class 1, partial [Vigna unguiculata]	CHIT_PHAVU RecName: Full=Endochitinase; EC=3.2.1.14; Flags: Precursor;	A0A4D6NVD7_VIGUN RecName: Full=Chitinase {ECO:0000256|ARBA:ARBA00012729}; EC=3.2.1.14 {ECO:0000256|ARBA:ARBA00012729};	Predicted chitinase	GO:0005773,vacuole; GO:0008061,chitin binding; GO:0004568,chitinase activity; GO:0016998,cell wall macromolecule catabolic process; GO:0006032,chitin catabolic process; GO:0006952,defense response; GO:0000272,polysaccharide catabolic process; GO:0003674,molecular_function; GO:0005488,binding; GO:0097367,carbohydrate derivative binding; GO:0003824,catalytic activity; GO:0004553,hydrolase activity,…	Chitinase class I	--	--	--
12h1_transcript_21139	18.59	19.63	20.27	1.29	1.25	0.55	601	575	635	43	38	17	4.26121	1.33558e-23	5.37226e-21	up	2089	K13754 solute carrier family 24 (sodium/potassium/calcium exchanger), member 6 | (RefSeq) cation/calcium exchanger 1-like (A)	--	hypothetical protein LR48_Vigan03g198500 [Vigna angularis]	CCX1_ARATH RecName: Full=Cation/calcium exchanger 1; Short=AtCCX1; AltName: Full=Protein CATION EXCHANGER 7;	A0A4D6M8S3_VIGUN SubName: Full=Solute carrier family 24 {ECO:0000313|EMBL:QCD97213.1};	K+-dependent Na+:Ca2+ antiporter	GO:0016021,integral component of membrane; GO:0016020,membrane; GO:0005774,vacuolar membrane; GO:0015297,antiporter activity; GO:0008324,cation transmembrane transporter activity; GO:0006812,cation transport; GO:0006813,potassium ion transport; GO:0006814,sodium ion transport; GO:0003674,molecular_function; GO:0005215,transporter activity; GO:0015291,secondary active transmembrane transporter act…	Sodium/calcium exchanger protein	--	--	--
12h1_transcript_26258	25.77	25.99	25.95	2	2.98	1.75	640	585	625	52	71	43	3.50345	1.57944e-23	6.09304e-21	up	1664	K00942 guanylate kinase [EC:2.7.4.8] | (RefSeq) guanylate kinase 2-like isoform X1 (A)	ko00230: Purine metabolism; ko01100: Metabolic pathways; ko01232: Nucleotide metabolism	guanylate kinase 2 isoform X1 [Vigna radiata var. radiata]	GMK2_ARATH RecName: Full=Guanylate kinase 2; Short=AtGK2; EC=2.7.4.8; AltName: Full=GMP kinase 2;	A0A4D6MVY1_VIGUN RecName: Full=Guanylate kinase {ECO:0000256|ARBA:ARBA00012961}; EC=2.7.4.8 {ECO:0000256|ARBA:ARBA00012961};	Guanylate kinase	GO:0005829,cytosol; GO:0005524,ATP binding; GO:0004385,guanylate kinase activity; GO:0048229,gametophyte development; GO:0048638,regulation of developmental growth; GO:0000166,nucleotide binding; GO:0003674,molecular_function; GO:0005488,binding; GO:0017076,purine nucleotide binding; GO:0030554,adenyl nucleotide binding; GO:0032553,ribonucleotide binding; GO:0032555,purine ribonucleotide binding;…	Guanylate kinase	--	--	--
12h1_transcript_29554	198.74	235.18	145.32	55.05	46.77	51.08	3593	3856	2551	1042	811	911	1.89976	1.59312e-23	6.09304e-21	up	1282	K20604 mitogen-activated protein kinase kinase 9 [EC:2.7.12.2] | (RefSeq) mitogen-activated protein kinase kinase 9 (A)	ko04016: MAPK signaling pathway - plant	PREDICTED: mitogen-activated protein kinase kinase 9-like [Vigna angularis]	M2K9_ARATH RecName: Full=Mitogen-activated protein kinase kinase 9; Short=AtMKK9; Short=MAP kinase kinase 9; EC=2.7.12.2;	A0A4D6LTT3_VIGUN SubName: Full=Mitogen-activated protein kinase kinase 4/5 {ECO:0000313|EMBL:QCD92342.1};	Mitogen-activated protein kinase kinase (MAP2K)	GO:0005737,cytoplasm; GO:0005634,nucleus; GO:0005524,ATP binding; GO:0004708,MAP kinase kinase activity; GO:0030295,protein kinase activator activity; GO:0106310,protein serine kinase activity; GO:0004674,protein serine/threonine kinase activity; GO:0106311,protein threonine kinase activity; GO:0004714,transmembrane receptor protein tyrosine kinase activity; GO:0010120,camalexin biosynthetic proc…	Protein kinase domain	--	--	--
12h1_transcript_22673	86.52	81.81	137.54	10.87	8.55	11.71	2610	2235	4019	343	247	348	3.305	2.53605e-23	9.39145e-21	up	1965	K23136 fraxetin 5-hydroxylase [EC:1.14.14.164] | (RefSeq) cytochrome P450 CYP82D47-like (A)	ko00999: Biosynthesis of various plant secondary metabolites; ko01110: Biosynthesis of secondary metabolites	cytochrome P450 82A4-like [Vigna radiata var. radiata]	C82A4_SOYBN RecName: Full=Cytochrome P450 82A4; EC=1.14.-.-; AltName: Full=Cytochrome P450 CP9;	A0A4D6M232_VIGUN SubName: Full=Cytochrome P450 {ECO:0000313|EMBL:QCD94937.1};	Cytochrome P450 CYP2 subfamily	GO:0016020,membrane; GO:0020037,heme binding; GO:0005506,iron ion binding; GO:0004497,monooxygenase activity; GO:0016705,oxidoreductase activity, acting on paired donors, with incorporation or reduction of molecular oxygen; GO:0098542,defense response to other organism; GO:0003674,molecular_function; GO:0005488,binding; GO:0046906,tetrapyrrole binding; GO:0097159,organic cyclic compound binding; …	Cytochrome P450	--	--	--
12h1_transcript_15809	27.8	28.26	33.17	4.98	2.83	2.73	1123	1034	1297	211	110	109	3.08797	3.42226e-23	1.24752e-20	up	2543	K14515 EIN3-binding F-box protein | (RefSeq) EIN3-binding F-box protein 1-like (A)	ko04016: MAPK signaling pathway - plant; ko04075: Plant hormone signal transduction	PREDICTED: EIN3-binding F-box protein 1-like [Vigna angularis]	EBF1_ARATH RecName: Full=EIN3-binding F-box protein 1; AltName: Full=F-box/LRR-repeat protein 6;	A0A4D6NJ08_VIGUN SubName: Full=EIN3-binding F-box protein {ECO:0000313|EMBL:QCE13823.1};	Leucine rich repeat proteins, some proteins contain F-box	GO:0005737,cytoplasm; GO:0005634,nucleus; GO:0019005,SCF ubiquitin ligase complex; GO:0009873,ethylene-activated signaling pathway; GO:0010105,negative regulation of ethylene-activated signaling pathway; GO:0016567,protein ubiquitination; GO:0009723,response to ethylene; GO:0031146,SCF-dependent proteasomal ubiquitin-dependent protein catabolic process; GO:0006511,ubiquitin-dependent protein cata…	Nepovirus coat protein, central domain	--	--	--
12h1_transcript_30253	446.83	297.51	673.29	14.89	23.71	25.44	7248	4377	10610	252	368	406	4.46439	3.72305e-23	1.33629e-20	up	1177	K16903 L-tryptophan---pyruvate aminotransferase [EC:2.6.1.99] | (RefSeq) tryptophan aminotransferase-related protein 2 (A)	ko00380: Tryptophan metabolism; ko01100: Metabolic pathways	hypothetical protein VIGAN_11136400 [Vigna angularis var. angularis]	TAR4_ARATH RecName: Full=Tryptophan aminotransferase-related protein 4; EC=2.6.1.-;	A0A4D6M041_VIGUN SubName: Full=U3 small nucleolar RNA-associated protein 4 {ECO:0000313|EMBL:QCD94492.1};	--	GO:0016021,integral component of membrane; GO:0016846,carbon-sulfur lyase activity; GO:0008483,transaminase activity; GO:0003674,molecular_function; GO:0003824,catalytic activity; GO:0016829,lyase activity; GO:0016740,transferase activity; GO:0016769,transferase activity, transferring nitrogenous groups; GO:0005575,cellular_component; GO:0016020,membrane; GO:0031224,intrinsic component of membran…	Allinase	--	--	--
12h1_transcript_30550	485.22	340.14	268.05	19.36	33.92	28.96	7304	4645	3921	304	489	429	3.69522	4.12483e-23	1.45807e-20	up	1111	K13422 transcription factor MYC2 | (RefSeq) transcription factor MYC3-like isoform X1 (A)	ko04016: MAPK signaling pathway - plant; ko04075: Plant hormone signal transduction	PREDICTED: transcription factor bHLH35 [Vigna angularis]	BH035_ARATH RecName: Full=Transcription factor bHLH35; AltName: Full=Basic helix-loop-helix protein 35; Short=AtbHLH35; Short=bHLH 35; AltName: Full=Transcription factor EN 41; AltName: Full=bHLH transcription factor bHLH035;	A0A0L9UAY2_PHAAN RecName: Full=BHLH domain-containing protein {ECO:0000259|PROSITE:PS50888};	--	GO:0005634,nucleus; GO:0003700,DNA-binding transcription factor activity; GO:0046983,protein dimerization activity; GO:0043565,sequence-specific DNA binding; GO:0006355,regulation of transcription, DNA-templated; GO:0003674,molecular_function; GO:0140110,transcription regulator activity; GO:0005488,binding; GO:0005515,protein binding; GO:0003676,nucleic acid binding; GO:0003677,DNA binding; GO:00…	Helix-loop-helix DNA-binding domain	bHLH	TF	bHLH
12h1_transcript_23657	77.96	76.16	46.8	9.43	9.03	11.52	2247	1989	1307	285	250	328	2.71445	4.35376e-23	1.51602e-20	up	1889	K19747 BAHD acyltransferase [EC:2.3.1.-] | (RefSeq) BAHD acyltransferase DCR (A)	--	PREDICTED: uncharacterized acetyltransferase At3g50280 [Vigna angularis]	Y3028_ARATH RecName: Full=Uncharacterized acetyltransferase At3g50280; EC=2.3.1.-;	A0A4D6MMF3_VIGUN SubName: Full=Shikimate O-hydroxycinnamoyltransferase {ECO:0000313|EMBL:QCE01309.1};	--	GO:0016747,transferase activity, transferring acyl groups other than amino-acyl groups; GO:0003674,molecular_function; GO:0003824,catalytic activity; GO:0016740,transferase activity; GO:0016746,transferase activity, transferring acyl groups	Transferase family	--	--	--
12h1_transcript_1775	13.83	10.52	9.12	1.1	1.29	1.5	1050	723	670	88	94	113	3.07342	5.89397e-23	2.02215e-20	up	4551	K08711 ATP-binding cassette, subfamily G (WHITE), member 2, PDR | (RefSeq) LOW QUALITY PROTEIN: ZEB2-regulated ABC transporter 1-like (A)	ko02010: ABC transporters	PREDICTED: pleiotropic drug resistance protein 1-like [Vigna angularis]	PDR1_TOBAC RecName: Full=Pleiotropic drug resistance protein 1; AltName: Full=NtPDR1;	A0A4D6MN28_VIGUN SubName: Full=ATP-binding cassette {ECO:0000313|EMBL:QCE02081.1};	Pleiotropic drug resistance proteins (PDR1-15), ABC superfamily	GO:0016021,integral component of membrane; GO:0005524,ATP binding; GO:0042626,ATPase-coupled transmembrane transporter activity; GO:0000166,nucleotide binding; GO:0003674,molecular_function; GO:0005488,binding; GO:0017076,purine nucleotide binding; GO:0030554,adenyl nucleotide binding; GO:0032553,ribonucleotide binding; GO:0032555,purine ribonucleotide binding; GO:0032559,adenyl ribonucleotide bi…	ABC-2 type transporter	--	--	--
12h1_transcript_32637	157.47	62.23	63.96	2090.67	2867.67	1741.83	849	306	339	11682	14705	9197	-4.57306	1.39883e-22	4.72967e-20	down	565	--	--	saposin-like protein 11 [Vigna radiata var. radiata]	--	A0A4D6KIP5_VIGUN SubName: Full=Uncharacterized protein {ECO:0000313|EMBL:QCD76585.1};	--	--	--	--	--	--
12h1_transcript_4580	2.13	2.36	1.76	23.3	11.91	14.54	135	135	108	1551	726	911	-2.9968	2.63664e-22	8.78753e-20	down	3844	K00830 alanine-glyoxylate transaminase / serine-glyoxylate transaminase / serine-pyruvate transaminase [EC:2.6.1.44 2.6.1.45 2.6.1.51] | (RefSeq) serine--glyoxylate aminotransferase (A)	ko00250: Alanine, aspartate and glutamate metabolism; ko00260: Glycine, serine and threonine metabolism; ko00630: Glyoxylate and dicarboxylate metabolism; ko01100: Metabolic pathways; ko01110: Biosynthesis of secondary metabolites; ko01200: Carbon metabolism; ko04146: Peroxisome	PREDICTED: serine--glyoxylate aminotransferase [Vigna angularis]	SGAT_ARATH RecName: Full=Serine--glyoxylate aminotransferase; EC=2.6.1.45 {ECO:0000269|PubMed:18235971, ECO:0000269|PubMed:23098902}; AltName: Full=Alanine--glyoxylate aminotransferase; Short=AGT; EC=2.6.1.44 {ECO:0000269|PubMed:18235971, ECO:0000269|PubMed:23098902}; AltName: Full=Asparagine aminotransferase; EC=2.6.1.-; AltName: Full=Serine--pyruvate aminotransferase; EC=2.6.1.51 {ECO:0000269|P…	A0A4D6KXT2_VIGUN RecName: Full=Alanine--glyoxylate transaminase {ECO:0000256|ARBA:ARBA00013049}; EC=2.6.1.44 {ECO:0000256|ARBA:ARBA00013049};	Alanine-glyoxylate aminotransferase AGT1	GO:0048046,apoplast; GO:0009507,chloroplast; GO:0009570,chloroplast stroma; GO:0005829,cytosol; GO:0005739,mitochondrion; GO:0005777,peroxisome; GO:0005886,plasma membrane; GO:0008453,alanine-glyoxylate transaminase activity; GO:0003729,mRNA binding; GO:0050281,serine-glyoxylate transaminase activity; GO:0004760,serine-pyruvate transaminase activity; GO:0019265,glycine biosynthetic process, by tr…	Aminotransferase class-V	--	--	--
12h1_transcript_27190	7.17	10.05	7.43	33.21	32.72	32.4	167	212	168	812	733	747	-2.02348	7.07945e-22	2.32625e-19	down	1580	K15893 glycerate dehydrogenase [EC:1.1.1.29] | (RefSeq) glycerate dehydrogenase (A)	ko00260: Glycine, serine and threonine metabolism; ko00630: Glyoxylate and dicarboxylate metabolism; ko01100: Metabolic pathways; ko01110: Biosynthesis of secondary metabolites; ko01200: Carbon metabolism	glycerate dehydrogenase [Vigna radiata var. radiata]	DHGY_CUCSA RecName: Full=Glycerate dehydrogenase; Short=GDH; EC=1.1.1.29; AltName: Full=NADH-dependent hydroxypyruvate reductase; Short=HPR;	A0A4D6N703_VIGUN SubName: Full=Glyoxylate reductase {ECO:0000313|EMBL:QCE08702.1};	Glyoxylate/hydroxypyruvate reductase (D-isomer-specific 2-hydroxy acid dehydrogenase superfamily)	GO:0005777,peroxisome; GO:0008465,glycerate dehydrogenase activity; GO:0051287,NAD binding; GO:0009854,oxidative photosynthetic carbon pathway; GO:0003674,molecular_function; GO:0003824,catalytic activity; GO:0016491,oxidoreductase activity; GO:0016614,oxidoreductase activity, acting on CH-OH group of donors; GO:0016616,oxidoreductase activity, acting on the CH-OH group of donors, NAD or NADP as …	D-isomer specific 2-hydroxyacid dehydrogenase, NAD binding domain	--	--	--
12h1_transcript_31760	529.38	864.62	1464.35	61.46	35.95	49.95	5374	7975	14493	651	349	499	4.3104	8.42786e-22	2.73086e-19	up	834	K01051 pectinesterase [EC:3.1.1.11] | (RefSeq) pectinesterase (A)	ko00040: Pentose and glucuronate interconversions; ko01100: Metabolic pathways	PREDICTED: 21 kDa protein-like [Vigna angularis]	21KD_DAUCA RecName: Full=21 kDa protein; AltName: Full=1.2 protein; Flags: Precursor;	A0A4D6LL48_VIGUN SubName: Full=Elongation factor G {ECO:0000313|EMBL:QCD89016.1};	--	GO:0004857,enzyme inhibitor activity; GO:0003674,molecular_function; GO:0030234,enzyme regulator activity; GO:0098772,molecular function regulator	Plant invertase/pectin methylesterase inhibitor	--	--	--
12h1_transcript_27543	8.82	11.97	13.46	73.8	60.14	84.68	200	246	296	1754	1309	1896	-2.68112	1.22614e-21	3.9186e-19	down	1542	K09286 EREBP-like factor | (RefSeq) ethylene-responsive transcription factor RAP2-4-like (A)	--	ethylene-responsive transcription factor ERF061 [Vigna radiata var. radiata]	ERF61_ARATH RecName: Full=Ethylene-responsive transcription factor ERF061;	A0A4D6LTJ4_VIGUN SubName: Full=EREBP-like factor {ECO:0000313|EMBL:QCD91718.1};	--	GO:0005634,nucleus; GO:0003677,DNA binding; GO:0003700,DNA-binding transcription factor activity; GO:0009873,ethylene-activated signaling pathway; GO:0010200,response to chitin; GO:0003674,molecular_function; GO:0003676,nucleic acid binding; GO:0005488,binding; GO:0097159,organic cyclic compound binding; GO:1901363,heterocyclic compound binding; GO:0140110,transcription regulator activity; GO:000…	AP2 domain	AP2/ERF-ERF	TF	AP2/ERF->AP2/ERF-ERF
12h1_transcript_7451	16.02	25.25	52.07	0	0	0	895	1277	2813	0	0	0	13.2122	1.32525e-21	4.17811e-19	up	3417	K08711 ATP-binding cassette, subfamily G (WHITE), member 2, PDR | (RefSeq) LOW QUALITY PROTEIN: ZEB2-regulated ABC transporter 1-like (A)	ko02010: ABC transporters	PREDICTED: ABC transporter G family member 36-like [Vigna angularis]	AB36G_ARATH RecName: Full=ABC transporter G family member 36 {ECO:0000303|PubMed:18299247}; Short=ABC transporter ABCG.36 {ECO:0000303|PubMed:18299247}; Short=AtABCG36 {ECO:0000303|PubMed:18299247}; AltName: Full=Pleiotropic drug resistance protein 8 {ECO:0000303|PubMed:12430018, ECO:0000303|PubMed:16415066, ECO:0000303|PubMed:16506311}; Short=AtPDR8 {ECO:0000303|PubMed:23815470}; AltName: Full=P…	A0A0L9T9Z4_PHAAN SubName: Full=Uncharacterized protein {ECO:0000313|EMBL:KOM27393.1};	Pleiotropic drug resistance proteins (PDR1-15), ABC superfamily	GO:0009507,chloroplast; GO:0009941,chloroplast envelope; GO:0005783,endoplasmic reticulum; GO:0005789,endoplasmic reticulum membrane; GO:0016021,integral component of membrane; GO:0005739,mitochondrion; GO:0005886,plasma membrane; GO:0005802,trans-Golgi network; GO:0005774,vacuolar membrane; GO:0005524,ATP binding; GO:0042626,ATPase-coupled transmembrane transporter activity; GO:0010329,auxin eff…	ABC-2 type transporter	--	--	--
12h1_transcript_30753	122.49	179.53	93.73	8.31	12.9	12.28	1791	2383	1332	127	180	177	3.52116	1.43183e-21	4.45394e-19	up	1087	K20855 beta-1,3-galactosyltransferase 1/2/3/4/5/7/8 [EC:2.4.1.-] | (RefSeq) probable beta-1,3-galactosyltransferase 2 (A)	--	uncharacterized protein LOC106764242 [Vigna radiata var. radiata]	--	A0A4D6MP24_VIGUN SubName: Full=Senescence regulator S40 {ECO:0000313|EMBL:QCE01727.1};	--	--	Senescence regulator	--	--	--
12h1_transcript_31973	973.83	2540.14	1105.62	113.93	66.47	52.18	9317	22087	10319	1136	607	491	4.30758	2.47886e-21	7.60944e-19	up	801	K20547 basic endochitinase B [EC:3.2.1.14] | (RefSeq) endochitinase 2 (A)	ko00520: Amino sugar and nucleotide sugar metabolism; ko01100: Metabolic pathways; ko04016: MAPK signaling pathway - plant	pathogenesis-related protein PR-4 [Vigna radiata var. radiata]	WIN2_SOLTU RecName: Full=Wound-induced protein WIN2; Flags: Precursor;	A0A4D6KVA9_VIGUN RecName: Full=Chitinase {ECO:0000256|ARBA:ARBA00012729}; EC=3.2.1.14 {ECO:0000256|ARBA:ARBA00012729};	Predicted chitinase	GO:0008061,chitin binding; GO:0004540,ribonuclease activity; GO:0042742,defense response to bacterium; GO:0050832,defense response to fungus; GO:0003674,molecular_function; GO:0005488,binding; GO:0097367,carbohydrate derivative binding; GO:0003824,catalytic activity; GO:0004518,nuclease activity; GO:0016787,hydrolase activity; GO:0016788,hydrolase activity, acting on ester bonds; GO:0140098,catal…	Barwin family	--	--	--
12h1_transcript_20697	13.22	12.65	9.18	53.84	38	41.37	439	380	295	1876	1212	1358	-1.94124	3.74173e-21	1.13369e-18	down	2138	K00605 aminomethyltransferase [EC:2.1.2.10] | (RefSeq) aminomethyltransferase, mitochondrial (A)	ko00260: Glycine, serine and threonine metabolism; ko00630: Glyoxylate and dicarboxylate metabolism; ko00670: One carbon pool by folate; ko01100: Metabolic pathways; ko01110: Biosynthesis of secondary metabolites; ko01200: Carbon metabolism	aminomethyltransferase, mitochondrial [Vigna radiata var. radiata]	GCST_PEA RecName: Full=Aminomethyltransferase, mitochondrial; EC=2.1.2.10; AltName: Full=Glycine cleavage system T protein; Short=GCVT; Flags: Precursor;	A0A4D6KQC2_VIGUN RecName: Full=Aminomethyltransferase {ECO:0000256|RuleBase:RU003981}; EC=2.1.2.10 {ECO:0000256|RuleBase:RU003981}; AltName: Full=Glycine cleavage system T protein {ECO:0000256|RuleBase:RU003981};	Aminomethyl transferase	GO:0005960,glycine cleavage complex; GO:0005739,mitochondrion; GO:0004047,aminomethyltransferase activity; GO:0008483,transaminase activity; GO:0006546,glycine catabolic process; GO:0003674,molecular_function; GO:0003824,catalytic activity; GO:0008168,methyltransferase activity; GO:0016740,transferase activity; GO:0016741,transferase activity, transferring one-carbon groups; GO:0016769,transferas…	Aminomethyltransferase folate-binding domain	--	--	--
12h1_transcript_5369	1.71	1.88	1.27	8.6	9.91	8.91	103	102	74	545	575	532	-2.53726	6.42232e-21	1.92093e-18	down	3675	K13435 serine/threonine-protein kinase Pto | (RefSeq) Pto; serine/threonine protein kinase Pto (A)	ko04626: Plant-pathogen interaction	probable inactive leucine-rich repeat receptor-like protein kinase At3g03770 isoform X2 [Vigna radiata var. radiata]	Y3037_ARATH RecName: Full=Probable inactive leucine-rich repeat receptor-like protein kinase At3g03770; Flags: Precursor;	A0A4D6LV52_VIGUN SubName: Full=Protein brassinosteroid insensitive 1 {ECO:0000313|EMBL:QCD92939.1};	--	GO:0016021,integral component of membrane; GO:0005886,plasma membrane; GO:0009506,plasmodesma; GO:0005524,ATP binding; GO:0004672,protein kinase activity; GO:0046777,protein autophosphorylation; GO:0000166,nucleotide binding; GO:0003674,molecular_function; GO:0005488,binding; GO:0017076,purine nucleotide binding; GO:0030554,adenyl nucleotide binding; GO:0032553,ribonucleotide binding; GO:0032555,…	Protein tyrosine kinase	--	--	--
12h1_transcript_31331	197.46	218.29	207.88	105.15	77.32	93.07	2305	2314	2363	1282	864	1070	1.17813	7.68717e-21	2.27015e-18	up	920	K03188 urease accessory protein | (RefSeq) uncharacterized protein LOC108224146 isoform X1 (A)	--	PREDICTED: F-box protein PP2-B10-like [Vigna angularis]	P2B10_ARATH RecName: Full=F-box protein PP2-B10; AltName: Full=Protein PHLOEM PROTEIN 2-LIKE B10; Short=AtPP2-B10;	A0A4D6MEG5_VIGUN RecName: Full=F-box domain-containing protein {ECO:0000259|Pfam:PF00646};	--	GO:0030246,carbohydrate binding; GO:0016567,protein ubiquitination; GO:0003674,molecular_function; GO:0005488,binding; GO:0006464,cellular protein modification process; GO:0006807,nitrogen compound metabolic process; GO:0008150,biological_process; GO:0008152,metabolic process; GO:0009987,cellular process; GO:0019538,protein metabolic process; GO:0032446,protein modification by small protein conju…	Phloem protein 2	--	--	--
12h1_transcript_13948	9.14	6.96	6.89	0.83	0.89	0.99	398	274	290	38	37	42	3.07342	8.30736e-21	2.42263e-18	up	2722	K20619 cytochrome P450 family 78 subfamily A | (RefSeq) cytochrome P450 78A5-like (A)	--	PREDICTED: cytochrome P450 78A5-like [Vigna angularis]	C14C3_ORYSJ RecName: Full=Cytochrome P450 714C3; EC=1.14.-.-;	A0A4D6M420_VIGUN SubName: Full=Cytochrome P450 {ECO:0000313|EMBL:QCD95503.1};	Cytochrome P450 CYP2 subfamily	GO:0016021,integral component of membrane; GO:0020037,heme binding; GO:0005506,iron ion binding; GO:0004497,monooxygenase activity; GO:0016705,oxidoreductase activity, acting on paired donors, with incorporation or reduction of molecular oxygen; GO:0003674,molecular_function; GO:0005488,binding; GO:0046906,tetrapyrrole binding; GO:0097159,organic cyclic compound binding; GO:1901363,heterocyclic c…	Cytochrome P450	--	--	--
12h1_transcript_27266	283.22	172.27	231.94	38.54	40.38	42.09	6584	3630	5229	939	901	966	2.4935	9.444e-21	2.72011e-18	up	1574	--	--	hypothetical protein VIGAN_09013900 [Vigna angularis var. angularis]	PLP3_ARATH RecName: Full=Patatin-like protein 3; Short=AtPLP3; EC=3.1.1.-; AltName: Full=Patatin-related phospholipase A IIbeta; Short=pPLAIIb; AltName: Full=Phospholipase A IVC; Short=AtPLAIVC;	A0A4D6MTI8_VIGUN RecName: Full=Patatin {ECO:0000256|RuleBase:RU361262}; EC=3.1.1.- {ECO:0000256|RuleBase:RU361262};	Ca2+-independent phospholipase A2	GO:0005737,cytoplasm; GO:0047372,acylglycerol lipase activity; GO:0004620,phospholipase activity; GO:0006952,defense response; GO:0016042,lipid catabolic process; GO:0009737,response to abscisic acid; GO:0003674,molecular_function; GO:0003824,catalytic activity; GO:0016298,lipase activity; GO:0016787,hydrolase activity; GO:0016788,hydrolase activity, acting on ester bonds; GO:0052689,carboxylic e…	Patatin-like phospholipase	--	--	--
12h1_transcript_30563	576.58	562.61	426.7	144.99	97.12	80.04	7934	7026	5710	2086	1280	1085	2.2796	9.90062e-21	2.81685e-18	up	1038	--	--	patatin-like protein [Vigna unguiculata]	PLP3_ARATH RecName: Full=Patatin-like protein 3; Short=AtPLP3; EC=3.1.1.-; AltName: Full=Patatin-related phospholipase A IIbeta; Short=pPLAIIb; AltName: Full=Phospholipase A IVC; Short=AtPLAIVC;	Q9AQT8_VIGUN RecName: Full=Patatin {ECO:0000256|RuleBase:RU361262}; EC=3.1.1.- {ECO:0000256|RuleBase:RU361262};	Ca2+-independent phospholipase A2	GO:0005737,cytoplasm; GO:0047372,acylglycerol lipase activity; GO:0004620,phospholipase activity; GO:0006952,defense response; GO:0016042,lipid catabolic process; GO:0009737,response to abscisic acid; GO:0003674,molecular_function; GO:0003824,catalytic activity; GO:0016298,lipase activity; GO:0016787,hydrolase activity; GO:0016788,hydrolase activity, acting on ester bonds; GO:0052689,carboxylic e…	Patatin-like phospholipase	--	--	--
12h1_transcript_28057	22.34	17.27	15.98	0.84	0.55	1.31	484	339	336	18	11	28	4.38899	1.31671e-20	3.70108e-18	up	1485	K05933 aminocyclopropanecarboxylate oxidase [EC:1.14.17.4] | (RefSeq) 1-aminocyclopropane-1-carboxylate oxidase-like (A)	ko00270: Cysteine and methionine metabolism; ko01100: Metabolic pathways; ko01110: Biosynthesis of secondary metabolites	1-aminocyclopropane-1-carboxylate oxidase-like [Vigna angularis]	ACCO3_PETHY RecName: Full=1-aminocyclopropane-1-carboxylate oxidase 3; Short=ACC oxidase 3; EC=1.14.17.4; AltName: Full=Ethylene-forming enzyme; Short=EFE;	A0A4D6LAI4_VIGUN SubName: Full=Aminocyclopropanecarboxylate oxidase {ECO:0000313|EMBL:QCD85414.1};	Iron/ascorbate family oxidoreductases	GO:0009815,1-aminocyclopropane-1-carboxylate oxidase activity; GO:0031418,L-ascorbic acid binding; GO:0046872,metal ion binding; GO:0009693,ethylene biosynthetic process; GO:0003674,molecular_function; GO:0003824,catalytic activity; GO:0016491,oxidoreductase activity; GO:0016638,oxidoreductase activity, acting on the CH-NH2 group of donors; GO:0016641,oxidoreductase activity, acting on the CH-NH2…	2OG-Fe(II) oxygenase superfamily	--	--	--
12h1_transcript_28155	183.88	201.64	175.84	515.92	588.06	469.81	3614	3593	3354	10619	11087	9112	-1.51095	3.16775e-20	8.74254e-18	down	1371	K00026 malate dehydrogenase [EC:1.1.1.37] | (RefSeq) malate dehydrogenase 2, peroxisomal (A)	ko00020: Citrate cycle (TCA cycle); ko00270: Cysteine and methionine metabolism; ko00620: Pyruvate metabolism; ko00630: Glyoxylate and dicarboxylate metabolism; ko00710: Carbon fixation in photosynthetic organisms; ko01100: Metabolic pathways; ko01110: Biosynthesis of secondary metabolites; ko01200: Carbon metabolism	PREDICTED: malate dehydrogenase, glyoxysomal [Vigna angularis]	MDHX2_ARATH RecName: Full=Malate dehydrogenase 2, peroxisomal {ECO:0000305}; EC=1.1.1.37; AltName: Full=Microbody NAD-dependent malate dehydrogenase {ECO:0000303|PubMed:9774405}; Short=mbNAD-MDH {ECO:0000303|PubMed:9774405}; AltName: Full=Peroxisomal NAD-dependent malate dehydrogenase 2 {ECO:0000305}; Short=pxNAD-MDH2 {ECO:0000303|PubMed:20876337}; AltName: Full=Peroxisomal malate dehydrogenase 2…	A0A4D6L6W0_VIGUN RecName: Full=Malate dehydrogenase {ECO:0000256|ARBA:ARBA00012995}; EC=1.1.1.37 {ECO:0000256|ARBA:ARBA00012995};	NAD-dependent malate dehydrogenase	GO:0009507,chloroplast; GO:0005737,cytoplasm; GO:0005777,peroxisome; GO:0030060,L-malate dehydrogenase activity; GO:0006097,glyoxylate cycle; GO:0006108,malate metabolic process; GO:0031998,regulation of fatty acid beta-oxidation; GO:0080093,regulation of photorespiration; GO:0006099,tricarboxylic acid cycle; GO:0003674,molecular_function; GO:0003824,catalytic activity; GO:0016491,oxidoreductase …	lactate/malate dehydrogenase, alpha/beta C-terminal domain	--	--	--
12h1_transcript_21343	10.2	9.3	8.28	1.25	1.37	0.94	331	273	260	42	42	30	2.95983	5.44315e-20	1.47661e-17	up	2096	K04733 interleukin-1 receptor-associated kinase 4 [EC:2.7.11.1] | (RefSeq) G-type lectin S-receptor-like serine/threonine-protein kinase RKS1 (A)	--	PREDICTED: G-type lectin S-receptor-like serine/threonine-protein kinase At4g27290 [Vigna angularis]	Y4729_ARATH RecName: Full=G-type lectin S-receptor-like serine/threonine-protein kinase At4g27290; EC=2.7.11.1; Flags: Precursor;	A0A4D6LCL3_VIGUN RecName: Full=Receptor-like serine/threonine-protein kinase {ECO:0000256|PIRNR:PIRNR000641}; EC=2.7.11.1 {ECO:0000256|PIRNR:PIRNR000641};	--	GO:0005886,plasma membrane; GO:0005524,ATP binding; GO:0005516,calmodulin binding; GO:0030246,carbohydrate binding; GO:0106310,protein serine kinase activity; GO:0004674,protein serine/threonine kinase activity; GO:0106311,protein threonine kinase activity; GO:0006468,protein phosphorylation; GO:0048544,recognition of pollen; GO:0000166,nucleotide binding; GO:0003674,molecular_function; GO:000548…	Protein kinase domain	--	--	--
12h1_transcript_24193	14.65	14.56	9.2	1.59	1.18	1.54	411	370	250	46	31	42	3.16102	5.54793e-20	1.48026e-17	up	1847	K00942 guanylate kinase [EC:2.7.4.8] | (RefSeq) guanylate kinase 2 (A)	ko00230: Purine metabolism; ko01100: Metabolic pathways; ko01232: Nucleotide metabolism	hypothetical protein PHAVU_001G135600g [Phaseolus vulgaris]	GMK2_ARATH RecName: Full=Guanylate kinase 2; Short=AtGK2; EC=2.7.4.8; AltName: Full=GMP kinase 2;	A0A4D6MBJ9_VIGUN RecName: Full=Guanylate kinase {ECO:0000256|ARBA:ARBA00012961}; EC=2.7.4.8 {ECO:0000256|ARBA:ARBA00012961};	Guanylate kinase	GO:0005829,cytosol; GO:0005524,ATP binding; GO:0004385,guanylate kinase activity; GO:0048229,gametophyte development; GO:0048638,regulation of developmental growth; GO:0000166,nucleotide binding; GO:0003674,molecular_function; GO:0005488,binding; GO:0017076,purine nucleotide binding; GO:0030554,adenyl nucleotide binding; GO:0032553,ribonucleotide binding; GO:0032555,purine ribonucleotide binding;…	Guanylate kinase	--	--	--
12h1_transcript_1784	6.75	6.45	8.3	0	0	0	506	438	602	0	0	0	11.5007	5.5835e-20	1.48026e-17	up	4507	--	--	PREDICTED: uncharacterized protein LOC108338047 [Vigna angularis]	--	A0A4D6MLM0_VIGUN SubName: Full=Uncharacterized protein {ECO:0000313|EMBL:QCE01684.1};	--	GO:0003677,DNA binding; GO:0046872,metal ion binding; GO:0006281,DNA repair; GO:0003674,molecular_function; GO:0003676,nucleic acid binding; GO:0005488,binding; GO:0097159,organic cyclic compound binding; GO:1901363,heterocyclic compound binding; GO:0043167,ion binding; GO:0043169,cation binding; GO:0006139,nucleobase-containing compound metabolic process; GO:0006259,DNA metabolic process; GO:000…	--	--	--	--
12h1_transcript_32825	6130.27	7295.3	5922.96	3074.42	3154.17	3107.05	22967	25015	21980	11861	11180	11347	1.06444	1.27759e-19	3.349e-17	up	472	--	--	hypothetical protein LR48_Vigan09g167300 [Vigna angularis]	--	A0A4D6KJG9_VIGUN SubName: Full=Uncharacterized protein {ECO:0000313|EMBL:QCD77492.1};	--	--	--	--	--	--
12h1_transcript_22671	12.31	10.51	10.17	35.28	30.06	28.73	371	287	297	1115	870	855	-1.52408	1.95901e-19	5.07818e-17	down	1963	--	--	uncharacterized protein LOC106769323 [Vigna radiata var. radiata]	--	A0A1S3UWC7_VIGRR RecName: Full=Ceramide glucosyltransferase {ECO:0000256|ARBA:ARBA00012699}; EC=2.4.1.80 {ECO:0000256|ARBA:ARBA00012699};	Ceramide glucosyltransferase	GO:0016021,integral component of membrane; GO:0008120,ceramide glucosyltransferase activity; GO:0102769,dihydroceramide glucosyltransferase activity; GO:0006665,sphingolipid metabolic process; GO:0003674,molecular_function; GO:0003824,catalytic activity; GO:0008194,UDP-glycosyltransferase activity; GO:0016740,transferase activity; GO:0016757,transferase activity, transferring glycosyl groups; GO:…	Glycosyl transferase family 21	--	--	--
12h1_transcript_28547	298.28	400.66	478.21	34.74	41.03	60.47	6131	7467	9538	747	809	1226	3.09608	2.44019e-19	6.22972e-17	up	1422	K00430 peroxidase [EC:1.11.1.7] | (RefSeq) peroxidase E5-like (A)	ko00940: Phenylpropanoid biosynthesis; ko01100: Metabolic pathways; ko01110: Biosynthesis of secondary metabolites	PREDICTED: peroxidase E5-like [Vigna angularis]	PER22_ARATH RecName: Full=Peroxidase 22; Short=Atperox P22; EC=1.11.1.7; AltName: Full=ATPEa; AltName: Full=Basic peroxidase E; Flags: Precursor;	A0A0S3S4A6_PHAAN RecName: Full=Peroxidase {ECO:0000256|ARBA:ARBA00012313, ECO:0000256|RuleBase:RU362060}; EC=1.11.1.7 {ECO:0000256|ARBA:ARBA00012313, ECO:0000256|RuleBase:RU362060};	--	GO:0005576,extracellular region; GO:0099503,secretory vesicle; GO:0005773,vacuole; GO:0020037,heme binding; GO:0046872,metal ion binding; GO:0004601,peroxidase activity; GO:0042744,hydrogen peroxide catabolic process; GO:0006979,response to oxidative stress; GO:0010043,response to zinc ion; GO:0003674,molecular_function; GO:0005488,binding; GO:0046906,tetrapyrrole binding; GO:0097159,organic cycl…	Peroxidase	--	--	--
12h1_transcript_25628	232.7	265.09	238.88	83.53	89.41	67.48	5887	6078	5859	2215	2171	1685	1.59422	2.45664e-19	6.22972e-17	up	1690	K03327 multidrug resistance protein, MATE family | (RefSeq) protein DETOXIFICATION 29 (A)	--	protein DETOXIFICATION 29 [Vigna radiata var. radiata]	DTX29_ARATH RecName: Full=Protein DETOXIFICATION 29 {ECO:0000303|PubMed:11739388}; Short=AtDTX29 {ECO:0000303|PubMed:11739388}; AltName: Full=Multidrug and toxic compound extrusion protein 29 {ECO:0000305}; Short=MATE protein 29 {ECO:0000305};	A0A4D6KZ91_VIGUN RecName: Full=Protein DETOXIFICATION {ECO:0000256|RuleBase:RU004914}; AltName: Full=Multidrug and toxic compound extrusion protein {ECO:0000256|RuleBase:RU004914};	Uncharacterized membrane protein, predicted efflux pump	GO:0016021,integral component of membrane; GO:0016020,membrane; GO:0005774,vacuolar membrane; GO:0005773,vacuole; GO:0015297,antiporter activity; GO:0022857,transmembrane transporter activity; GO:0042910,xenobiotic transmembrane transporter activity; GO:0003674,molecular_function; GO:0005215,transporter activity; GO:0015291,secondary active transmembrane transporter activity; GO:0022804,active tr…	MatE	--	--	--
12h1_transcript_31441	1165.3	851.57	288.78	28.05	9.39	22.75	14221	9436	3430	357	109	273	5.26235	3.38514e-19	8.49198e-17	up	950	K16903 L-tryptophan---pyruvate aminotransferase [EC:2.6.1.99] | (RefSeq) tryptophan aminotransferase-related protein 2 (A)	ko00380: Tryptophan metabolism; ko01100: Metabolic pathways	hypothetical protein VIGAN_11136400 [Vigna angularis var. angularis]	TAR4_ARATH RecName: Full=Tryptophan aminotransferase-related protein 4; EC=2.6.1.-;	A0A4D6M041_VIGUN SubName: Full=U3 small nucleolar RNA-associated protein 4 {ECO:0000313|EMBL:QCD94492.1};	--	GO:0016021,integral component of membrane; GO:0016846,carbon-sulfur lyase activity; GO:0008483,transaminase activity; GO:0003674,molecular_function; GO:0003824,catalytic activity; GO:0016829,lyase activity; GO:0016740,transferase activity; GO:0016769,transferase activity, transferring nitrogenous groups; GO:0005575,cellular_component; GO:0016020,membrane; GO:0031224,intrinsic component of membran…	Allinase	--	--	--
12h1_transcript_29207	64.07	65.28	58.47	8.98	13.23	9.7	1218	1125	1079	178	241	182	2.52911	5.04265e-19	1.25154e-16	up	1335	K01915 glutamine synthetase [EC:6.3.1.2] | (RefSeq) glutamine synthetase PR-2 (A)	ko00220: Arginine biosynthesis; ko00250: Alanine, aspartate and glutamate metabolism; ko00630: Glyoxylate and dicarboxylate metabolism; ko00910: Nitrogen metabolism; ko01100: Metabolic pathways; ko01230: Biosynthesis of amino acids	hypothetical protein PHAVU_004G148300g [Phaseolus vulgaris]	GLNA2_PHAVU RecName: Full=Glutamine synthetase PR-2; EC=6.3.1.2; AltName: Full=Gln isozyme alpha; AltName: Full=Glutamate--ammonia ligase;	A0A4D6LWS5_VIGUN RecName: Full=Glutamine synthetase {ECO:0000256|RuleBase:RU004356}; EC=6.3.1.2 {ECO:0000256|RuleBase:RU004356};	Glutamine synthetase	GO:0005737,cytoplasm; GO:0005524,ATP binding; GO:0004356,glutamate-ammonia ligase activity; GO:0006542,glutamine biosynthetic process; GO:0000166,nucleotide binding; GO:0003674,molecular_function; GO:0005488,binding; GO:0017076,purine nucleotide binding; GO:0030554,adenyl nucleotide binding; GO:0032553,ribonucleotide binding; GO:0032555,purine ribonucleotide binding; GO:0032559,adenyl ribonucleot…	Serpentine type 7TM GPCR chemoreceptor Srbc	--	--	--
12h1_transcript_32043	261.5	393.51	782.33	20.18	21.48	25.58	2386	3264	6967	192	187	229	4.43786	6.08537e-19	1.49444e-16	up	776	--	--	pathogenesis related protein [Vigna unguiculata]	PR2_PHAVU RecName: Full=Pathogenesis-related protein 2; AltName: Full=PvPR2;	A0A4D6KYZ4_VIGUN SubName: Full=Bet v I type allergen {ECO:0000313|EMBL:QCD80021.1};	--	GO:0010427,abscisic acid binding; GO:0004864,protein phosphatase inhibitor activity; GO:0038023,signaling receptor activity; GO:0009738,abscisic acid-activated signaling pathway; GO:0006952,defense response; GO:0009607,response to biotic stimulus; GO:0003674,molecular_function; GO:0005488,binding; GO:0008289,lipid binding; GO:0019840,isoprenoid binding; GO:0031406,carboxylic acid binding; GO:0033…	Pathogenesis-related protein Bet v I family	--	--	--
12h1_transcript_29951	79.95	86.59	87.88	27.54	28.59	23.33	1362	1338	1454	491	467	392	1.66555	8.19843e-19	1.99239e-16	up	1223	K08726 soluble epoxide hydrolase / lipid-phosphate phosphatase [EC:3.3.2.10 3.1.3.76] | (RefSeq) uncharacterized protein LOC8071538 (A)	ko00590: Arachidonic acid metabolism; ko01100: Metabolic pathways; ko04146: Peroxisome	uncharacterized protein LOC106767414 [Vigna radiata var. radiata]	PIP_ARATH RecName: Full=Proline iminopeptidase; Short=PIP; EC=3.4.11.5; AltName: Full=Prolyl aminopeptidase; Short=PAP;	A0A4D6KZ67_VIGUN SubName: Full=Ca2+:H+ antiporter {ECO:0000313|EMBL:QCD81787.1};	Soluble epoxide hydrolase	GO:0009507,chloroplast; GO:0005829,cytosol; GO:0005739,mitochondrion; GO:0099503,secretory vesicle; GO:0004177,aminopeptidase activity; GO:0003674,molecular_function; GO:0003824,catalytic activity; GO:0008233,peptidase activity; GO:0008238,exopeptidase activity; GO:0016787,hydrolase activity; GO:0140096,catalytic activity, acting on a protein; GO:0005575,cellular_component; GO:0005622,intracellul…	alpha/beta hydrolase fold	--	--	--
12h1_transcript_15444	33.58	36.21	24.72	88.65	74.45	87.57	1365	1333	973	3782	2909	3518	-1.43121	1.12102e-18	2.69623e-16	down	2558	K17065 dynamin 1-like protein [EC:3.6.5.5] | (RefSeq) hypothetical protein (A)	--	PREDICTED: dynamin-like protein ARC5 [Vigna angularis]	ARC5_ARATH RecName: Full=Dynamin-like protein ARC5; EC=3.6.5.5; AltName: Full=Dynamin-related protein 5B; AltName: Full=Protein ACCUMULATION AND REPLICATION OF CHLOROPLASTS 5;	A0A4D6L6E5_VIGUN SubName: Full=Dynamin GTPase {ECO:0000313|EMBL:QCD84073.1};	Vacuolar sorting protein VPS1, dynamin, and related proteins	GO:0009507,chloroplast; GO:0009707,chloroplast outer membrane; GO:0005737,cytoplasm; GO:0016020,membrane; GO:0005777,peroxisome; GO:0005525,GTP binding; GO:0003924,GTPase activity; GO:0042802,identical protein binding; GO:0008017,microtubule binding; GO:0010020,chloroplast fission; GO:0007623,circadian rhythm; GO:0000266,mitochondrial fission; GO:0016559,peroxisome fission; GO:0000166,nucleotide …	Dynamin family	--	--	--
12h1_transcript_30837	132.65	62.3	89.29	8.3	8.41	9.37	1910	814	1250	125	116	133	3.43905	1.2302e-18	2.92387e-16	up	1074	K14516 ethylene-responsive transcription factor 1 | (RefSeq) ethylene-responsive transcription factor 1B-like (A)	ko04016: MAPK signaling pathway - plant; ko04075: Plant hormone signal transduction	ethylene-responsive transcription factor 1B [Vigna radiata var. radiata]	ERF92_ARATH RecName: Full=Ethylene-responsive transcription factor 1B; Short=AtERF1B; AltName: Full=Ethylene-responsive element-binding factor 1B; Short=EREBP-1B;	A0A4D6N1L1_VIGUN SubName: Full=Ethylene-responsive transcription factor 1 {ECO:0000313|EMBL:QCE07656.1};	--	GO:0005634,nucleus; GO:0003677,DNA binding; GO:0003700,DNA-binding transcription factor activity; GO:0000976,transcription regulatory region sequence-specific DNA binding; GO:0006952,defense response; GO:0009873,ethylene-activated signaling pathway; GO:0009867,jasmonic acid mediated signaling pathway; GO:0003674,molecular_function; GO:0003676,nucleic acid binding; GO:0005488,binding; GO:0097159,o…	AP2 domain	AP2/ERF-ERF	TF	AP2/ERF->AP2/ERF-ERF
12h1_transcript_15887	20.46	20.93	17.03	7	5	4.81	830	769	669	298	195	193	1.78377	1.24073e-18	2.92387e-16	up	2553	K09338 homeobox-leucine zipper protein | (RefSeq) homeobox-leucine zipper protein GLABRA 2-like isoform X1 (A)	--	homeobox-leucine zipper protein GLABRA 2-like [Vigna radiata var. radiata]	HGL2_ARATH RecName: Full=Homeobox-leucine zipper protein GLABRA 2 {ECO:0000305}; Short=Protein GLABRA2 {ECO:0000303|PubMed:7926739}; AltName: Full=HD-ZIP protein ATHB-10 {ECO:0000305}; AltName: Full=Homeobox-leucine zipper protein ATHB-10 {ECO:0000305};	A0A1S3V9S0_VIGRR SubName: Full=homeobox-leucine zipper protein GLABRA 2-like {ECO:0000313|RefSeq:XP_014515030.1};	--	GO:0005634,nucleus; GO:0003677,DNA binding; GO:0000981,DNA-binding transcription factor activity, RNA polymerase II-specific; GO:0008289,lipid binding; GO:0003674,molecular_function; GO:0003676,nucleic acid binding; GO:0005488,binding; GO:0097159,organic cyclic compound binding; GO:1901363,heterocyclic compound binding; GO:0003700,DNA-binding transcription factor activity; GO:0140110,transcriptio…	START domain	HB-HD-ZIP	TF	HB->HB-HD-ZIP
12h1_transcript_18821	3.29	2.59	2.03	19.24	16.61	26.19	119	85	71	730	577	936	-2.9928	1.38274e-18	3.22594e-16	down	2304	K05681 ATP-binding cassette, subfamily G (WHITE), member 2 | (RefSeq) LOW QUALITY PROTEIN: ABC transporter G family member 9-like (A)	ko02010: ABC transporters	PREDICTED: ABC transporter G family member 15-like isoform X2 [Vigna angularis]	AB15G_ARATH RecName: Full=ABC transporter G family member 15; Short=ABC transporter ABCG.15; Short=AtABCG15; AltName: Full=White-brown complex homolog protein 15; Short=AtWBC15; AltName: Full=White-brown complex homolog protein 22; Short=AtWBC22;	A0A0L9V8Z6_PHAAN RecName: Full=ABC transporter domain-containing protein {ECO:0000259|PROSITE:PS50893};	Transporter, ABC superfamily (Breast cancer resistance protein)	GO:0016021,integral component of membrane; GO:0005524,ATP binding; GO:0042626,ATPase-coupled transmembrane transporter activity; GO:0080167,response to karrikin; GO:0000166,nucleotide binding; GO:0003674,molecular_function; GO:0005488,binding; GO:0017076,purine nucleotide binding; GO:0030554,adenyl nucleotide binding; GO:0032553,ribonucleotide binding; GO:0032555,purine ribonucleotide binding; GO…	ABC-2 type transporter	--	--	--
12h1_transcript_29151	28.03	117.24	82.73	1.88	0.83	1.78	528	2003	1513	37	15	33	5.66679	1.87358e-18	4.32779e-16	up	1325	K25108 licheninase [EC:3.2.1.73] | (RefSeq) glucan endo-1,3-beta-glucosidase-like (A)	--	PREDICTED: glucan endo-1,3-beta-glucosidase, basic isoform [Vigna angularis]	E13B_PHAVU RecName: Full=Glucan endo-1,3-beta-glucosidase, basic isoform; EC=3.2.1.39; AltName: Full=(1->3)-beta-glucan endohydrolase; Short=(1->3)-beta-glucanase; AltName: Full=Beta-1,3-endoglucanase; Flags: Precursor;	A0A4D6NL75_VIGUN RecName: Full=(1->3)-beta-glucan endohydrolase {ECO:0000256|ARBA:ARBA00020943}; EC=3.2.1.39 {ECO:0000256|ARBA:ARBA00012780}; AltName: Full=Beta-1,3-endoglucanase {ECO:0000256|ARBA:ARBA00013986};	--	GO:0005773,vacuole; GO:0042973,glucan endo-1,3-beta-D-glucosidase activity; GO:0005975,carbohydrate metabolic process; GO:0006952,defense response; GO:0003674,molecular_function; GO:0003824,catalytic activity; GO:0004553,hydrolase activity, hydrolyzing O-glycosyl compounds; GO:0008422,beta-glucosidase activity; GO:0015926,glucosidase activity; GO:0016787,hydrolase activity; GO:0016798,hydrolase a…	Glycosyl hydrolases family 17	--	--	--
12h1_transcript_13672	72.03	57.21	90.74	15.91	13.01	12.51	3099	2229	3779	718	538	531	2.41051	2.359e-18	5.39563e-16	up	2692	K00951 GTP pyrophosphokinase [EC:2.7.6.5] | (RefSeq) probable GTP diphosphokinase RSH2, chloroplastic (A)	ko00230: Purine metabolism; ko01100: Metabolic pathways	PREDICTED: probable GTP diphosphokinase RSH2, chloroplastic [Vigna angularis]	RSH2C_ARATH RecName: Full=Probable GTP diphosphokinase RSH2, chloroplastic; EC=2.7.6.5; AltName: Full=RelA/SpoT homolog 2; Short=AtRSH2; AltName: Full=ppGpp synthetase RSH2; Flags: Precursor;	A0A4D6MP14_VIGUN RecName: Full=GTP diphosphokinase {ECO:0000256|ARBA:ARBA00013251}; EC=2.7.6.5 {ECO:0000256|ARBA:ARBA00013251};	Predicted guanosine polyphosphate pyrophosphohydrolase/synthase	GO:0009507,chloroplast; GO:0005524,ATP binding; GO:0005525,GTP binding; GO:0008728,GTP diphosphokinase activity; GO:0016301,kinase activity; GO:0015969,guanosine tetraphosphate metabolic process; GO:0009737,response to abscisic acid; GO:0009611,response to wounding; GO:0000166,nucleotide binding; GO:0003674,molecular_function; GO:0005488,binding; GO:0017076,purine nucleotide binding; GO:0030554,a…	HD domain	--	--	--
12h1_transcript_28235	238.05	246.43	229.17	61.26	79.38	64.13	5032	4723	4700	1356	1610	1338	1.77436	2.68801e-18	6.08848e-16	up	1455	K00521 ferric-chelate reductase [EC:1.16.1.7] | (RefSeq) ferric reduction oxidase 7, chloroplastic-like (A)	--	NAC domain-containing protein 2 [Vigna radiata var. radiata]	NAC2_ARATH RecName: Full=NAC domain-containing protein 2; Short=ANAC002;	A0A4D6NU21_VIGUN RecName: Full=NAC domain-containing protein {ECO:0000259|PROSITE:PS51005};	--	GO:0005634,nucleus; GO:0003700,DNA-binding transcription factor activity; GO:0019900,kinase binding; GO:0000976,transcription regulatory region sequence-specific DNA binding; GO:0071456,cellular response to hypoxia; GO:0009788,negative regulation of abscisic acid-activated signaling pathway; GO:0009611,response to wounding; GO:0003674,molecular_function; GO:0140110,transcription regulator activit…	No apical meristem (NAM) protein	NAC	TF	NAC
12h1_transcript_23635	105.92	109.64	67.97	419.46	425.33	317.54	3069	2879	1908	12747	11837	9089	-2.06607	4.91801e-18	1.10324e-15	down	1898	K14272 glutamate--glyoxylate aminotransferase [EC:2.6.1.4 2.6.1.2 2.6.1.44] | (RefSeq) glutamate--glyoxylate aminotransferase 2 (A)	ko00220: Arginine biosynthesis; ko00250: Alanine, aspartate and glutamate metabolism; ko00260: Glycine, serine and threonine metabolism; ko00630: Glyoxylate and dicarboxylate metabolism; ko00710: Carbon fixation in photosynthetic organisms; ko01100: Metabolic pathways; ko01110: Biosynthesis of secondary metabolites; ko01200: Carbon metabolism; ko01210: 2-Oxocarboxylic acid metabolism; ko01230: Bi…	hypothetical protein VIGAN_10094100 [Vigna angularis var. angularis]	GGT2_ARATH RecName: Full=Glutamate--glyoxylate aminotransferase 2; Short=AtGGT2; EC=2.6.1.4; AltName: Full=Alanine aminotransferase GGT2; EC=2.6.1.2; AltName: Full=Alanine--glyoxylate aminotransferase GGT2; EC=2.6.1.44; AltName: Full=Alanine-2-oxoglutarate aminotransferase 2; EC=2.6.1.-;	A0A4D6LP19_VIGUN SubName: Full=Alanine transaminase {ECO:0000313|EMBL:QCD90672.1};	Alanine aminotransferase	GO:0009507,chloroplast; GO:0009570,chloroplast stroma; GO:0005829,cytosol; GO:0005739,mitochondrion; GO:0005777,peroxisome; GO:0008453,alanine-glyoxylate transaminase activity; GO:0047958,glycine:2-oxoglutarate aminotransferase activity; GO:0004021,L-alanine:2-oxoglutarate aminotransferase activity; GO:0003729,mRNA binding; GO:0030170,pyridoxal phosphate binding; GO:0009058,biosynthetic process; …	Aminotransferase class I and II	--	--	--
12h1_transcript_25528	35.91	56.54	13.63	0	0	0	934	1333	343	0	0	0	12.236	5.90389e-18	1.31179e-15	up	1731	K01723 hydroperoxide dehydratase [EC:4.2.1.92] | (RefSeq) allene oxide synthase 1, chloroplastic-like (A)	ko00592: alpha-Linolenic acid metabolism; ko01100: Metabolic pathways; ko01110: Biosynthesis of secondary metabolites	PREDICTED: allene oxide synthase 1, chloroplastic-like [Vigna angularis]	AOS1_SOLLC RecName: Full=Allene oxide synthase 1, chloroplastic {ECO:0000303|PubMed:12351632}; Short=LeAOS1 {ECO:0000303|PubMed:12351632}; EC=4.2.1.92 {ECO:0000305}; AltName: Full=Cytochrome P450 74A {ECO:0000305}; Flags: Precursor;	A0A4D6NUD2_VIGUN SubName: Full=Hydroperoxide dehydratase {ECO:0000313|EMBL:QCE16581.1};	--	GO:0009941,chloroplast envelope; GO:0009535,chloroplast thylakoid membrane; GO:0009978,allene oxide synthase activity; GO:0020037,heme binding; GO:0047987,hydroperoxide dehydratase activity; GO:0005506,iron ion binding; GO:0004497,monooxygenase activity; GO:0016491,oxidoreductase activity; GO:0016705,oxidoreductase activity, acting on paired donors, with incorporation or reduction of molecular ox…	Cytochrome P450	--	--	--
12h1_transcript_32057	5295.55	3481.38	1057.65	71.69	129.83	86.13	47760	28544	9311	674	1119	764	5.04181	8.21704e-18	1.80852e-15	up	770	--	--	chymotrypsin inhibitor 3-like [Vigna radiata var. radiata]	ICW3_PSOTE RecName: Full=Chymotrypsin inhibitor 3; AltName: Full=WCI-3; Flags: Precursor;	A0A4D6NGF2_VIGUN SubName: Full=Kunitz inhibitor ST1-like {ECO:0000313|EMBL:QCE11255.1};	--	GO:0004867,serine-type endopeptidase inhibitor activity; GO:0003674,molecular_function; GO:0004857,enzyme inhibitor activity; GO:0004866,endopeptidase inhibitor activity; GO:0030234,enzyme regulator activity; GO:0030414,peptidase inhibitor activity; GO:0061134,peptidase regulator activity; GO:0061135,endopeptidase regulator activity; GO:0098772,molecular function regulator	Trypsin and protease inhibitor	--	--	--
12h1_transcript_28482	137.77	137.98	125.27	27.26	34.57	21.65	2837	2576	2503	588	683	440	2.23778	1.24191e-17	2.70783e-15	up	1424	K10599 pre-mRNA-processing factor 19 [EC:2.3.2.27] | (RefSeq) pre-mRNA-processing factor 19-like (A)	ko03040: Spliceosome; ko04120: Ubiquitin mediated proteolysis	PREDICTED: uncharacterized WD repeat-containing protein alr2800 [Vigna angularis]	JGB_ARATH RecName: Full=Protein JINGUBANG {ECO:0000303|PubMed:27468890};	A0A4D6LRF7_VIGUN SubName: Full=WD40 repeat {ECO:0000313|EMBL:QCD90564.1};	FOG: WD40 repeat	GO:0005737,cytoplasm; GO:0005634,nucleus; GO:0009846,pollen germination; GO:0000003,reproduction; GO:0008150,biological_process; GO:0009856,pollination; GO:0022414,reproductive process; GO:0032501,multicellular organismal process; GO:0044706,multi-multicellular organism process; GO:0051704,multi-organism process; GO:0005575,cellular_component; GO:0005622,intracellular anatomical structure; GO:011…	WD domain, G-beta repeat	--	--	--
12h1_transcript_4307	6.46	5.29	4.11	28.08	18.52	21.2	414	307	255	1891	1142	1344	-2.10799	1.9199e-17	4.14735e-15	down	3884	K18806 kinesin family member 7 | (RefSeq) predicted protein (A)	--	kinesin-like protein KIN-4A isoform X2 [Vigna radiata var. radiata]	KN4A_ARATH RecName: Full=Kinesin-like protein KIN-4A {ECO:0000305}; AltName: Full=AtKINESIN-4A {ECO:0000303|PubMed:25600279}; AltName: Full=Protein FRAGILE FIBER 1 {ECO:0000303|PubMed:12468730};	A0A4D6L0I2_VIGUN SubName: Full=Kinesin family member 4/7/21/27 {ECO:0000313|EMBL:QCD81601.1};	Kinesin-like protein	GO:0055028,cortical microtubule; GO:0005737,cytoplasm; GO:0005524,ATP binding; GO:0008574,ATP-dependent microtubule motor activity, plus-end-directed; GO:0008017,microtubule binding; GO:0003777,microtubule motor activity; GO:0010215,cellulose microfibril organization; GO:0030705,cytoskeleton-dependent intracellular transport; GO:0007018,microtubule-based movement; GO:0007052,mitotic spindle organ…	Lysine exporter LysO	--	--	--
12h1_transcript_25593	47.48	50.05	51.07	19.08	19.61	18.49	1213	1159	1265	511	481	466	1.3619	1.94825e-17	4.16996e-15	up	1705	K04733 interleukin-1 receptor-associated kinase 4 [EC:2.7.11.1] | (RefSeq) 5'-AMP-activated protein kinase catalytic subunit alpha-1-like (A)	--	hypothetical protein PHAVU_004G096600g [Phaseolus vulgaris]	FK132_ARATH RecName: Full=F-box/kelch-repeat protein At5g60570;	V7C3T2_PHAVU SubName: Full=Uncharacterized protein {ECO:0000313|EMBL:ESW24033.1};	FOG: Kelch repeat	GO:0005634,nucleus; GO:0005575,cellular_component; GO:0005622,intracellular anatomical structure; GO:0043226,organelle; GO:0043227,membrane-bounded organelle; GO:0043229,intracellular organelle; GO:0043231,intracellular membrane-bounded organelle; GO:0110165,cellular anatomical entity	Kelch motif	--	--	--
12h1_transcript_6134	5.99	22.22	11.67	0	0	0	349	1173	658	0	0	0	12.0022	2.61183e-17	5.53945e-15	up	3556	K05665 ATP-binding cassette, subfamily C (CFTR/MRP), member 1 [EC:7.6.2.3] | (RefSeq) ABC transporter C family member 2 (A)	ko02010: ABC transporters	PREDICTED: ABC transporter C family member 2-like [Vigna angularis]	AB2C_ARATH RecName: Full=ABC transporter C family member 2; Short=ABC transporter ABCC.2; Short=AtABCC2; EC=7.6.2.2; AltName: Full=ATP-energized glutathione S-conjugate pump 2; AltName: Full=Glutathione S-conjugate-transporting ATPase 2; AltName: Full=Multidrug resistance-associated protein 2;	A0A4D6KI79_VIGUN SubName: Full=ATP-binding cassette {ECO:0000313|EMBL:QCD76962.1};	Multidrug resistance-associated protein/mitoxantrone resistance protein, ABC superfamily	GO:0005783,endoplasmic reticulum; GO:0016021,integral component of membrane; GO:0016020,membrane; GO:0000325,plant-type vacuole; GO:0005774,vacuolar membrane; GO:0005773,vacuole; GO:1902417,(+)-abscisic acid D-glucopyranosyl ester transmembrane transporter activity; GO:0008559,ABC-type xenobiotic transporter activity; GO:0005524,ATP binding; GO:0042626,ATPase-coupled transmembrane transporter act…	ABC transporter	--	--	--
12h1_transcript_32132	1676.59	833.16	1191.67	39.2	91.59	34.91	14409	6511	10002	351	752	295	4.44971	2.80832e-17	5.90253e-15	up	746	K13899 cystatin-C | (RefSeq) cysteine proteinase inhibitor 4-like (A)	--	multicystatin, partial [Vigna unguiculata]	CYTM_SOLTU RecName: Full=Multicystatin; Short=MC;	A0A4D6MLR1_VIGUN RecName: Full=Cysteine proteinase inhibitor {ECO:0000256|RuleBase:RU362130};	--	GO:0004869,cysteine-type endopeptidase inhibitor activity; GO:0003674,molecular_function; GO:0004857,enzyme inhibitor activity; GO:0004866,endopeptidase inhibitor activity; GO:0030234,enzyme regulator activity; GO:0030414,peptidase inhibitor activity; GO:0061134,peptidase regulator activity; GO:0061135,endopeptidase regulator activity; GO:0098772,molecular function regulator	Cystatin domain	--	--	--
12h1_transcript_32357	148.1	151.39	129	484.64	499.74	363.92	984	916	840	3348	3166	2373	-1.65811	3.8474e-17	8.01426e-15	down	636	--	--	ferredoxin-thioredoxin reductase, variable chain [Vigna radiata var. radiata]	FTRV_MAIZE RecName: Full=Ferredoxin-thioredoxin reductase, variable chain; Short=FTR-V; AltName: Full=Ferredoxin-thioredoxin reductase subunit A; Short=FTR-A;	A0A4D6M375_VIGUN SubName: Full=Ferredoxin-thioredoxin reductase {ECO:0000313|EMBL:QCD95183.1};	--	GO:0009507,chloroplast; GO:0016491,oxidoreductase activity; GO:0015979,photosynthesis; GO:0003674,molecular_function; GO:0003824,catalytic activity; GO:0008150,biological_process; GO:0008152,metabolic process; GO:0009987,cellular process; GO:0044237,cellular metabolic process; GO:0005575,cellular_component; GO:0005622,intracellular anatomical structure; GO:0005737,cytoplasm; GO:0009536,plastid; G…	Ferredoxin thioredoxin reductase variable alpha chain	--	--	--
12h1_transcript_30816	210.31	205.18	131.22	41.5	44.21	33.65	3043	2694	1846	628	613	480	2.16935	5.47523e-17	1.13042e-14	up	1078	K09286 EREBP-like factor | (RefSeq) ethylene-responsive transcription factor 1A (A)	--	PREDICTED: ethylene-responsive transcription factor 1A-like [Vigna angularis]	EF100_ARATH RecName: Full=Ethylene-responsive transcription factor 1A; Short=AtERF1A; AltName: Full=Ethylene-responsive element-binding factor 1A; Short=EREBP-1A;	A0A4D6KTE0_VIGUN SubName: Full=EREBP-like factor {ECO:0000313|EMBL:QCD81336.1};	--	GO:0005634,nucleus; GO:0003700,DNA-binding transcription factor activity; GO:0000976,transcription regulatory region sequence-specific DNA binding; GO:0051301,cell division; GO:0006952,defense response; GO:0009873,ethylene-activated signaling pathway; GO:0010087,phloem or xylem histogenesis; GO:0010200,response to chitin; GO:0009624,response to nematode; GO:0003674,molecular_function; GO:0140110,…	AP2 domain	AP2/ERF-ERF	TF	AP2/ERF->AP2/ERF-ERF
12h1_transcript_24785	37.13	44.57	30.99	14.79	12.21	13.45	1008	1096	815	421	318	360	1.45824	5.63465e-17	1.15313e-14	up	1795	K20537 mitogen-activated protein kinase 7/14 [EC:2.7.11.24] | (RefSeq) mitogen-activated protein kinase 7 (A)	ko04016: MAPK signaling pathway - plant	mitogen-activated protein kinase 7 [Vigna radiata var. radiata]	MPK7_ARATH RecName: Full=Mitogen-activated protein kinase 7; Short=AtMPK7; Short=MAP kinase 7; EC=2.7.11.24;	A0A4D6L7Q9_VIGUN RecName: Full=Mitogen-activated protein kinase {ECO:0000256|ARBA:ARBA00012411, ECO:0000256|RuleBase:RU361165}; EC=2.7.11.24 {ECO:0000256|ARBA:ARBA00012411, ECO:0000256|RuleBase:RU361165};	Mitogen-activated protein kinase	GO:0005737,cytoplasm; GO:0005634,nucleus; GO:0005524,ATP binding; GO:0004707,MAP kinase activity; GO:0106310,protein serine kinase activity; GO:0004674,protein serine/threonine kinase activity; GO:0106311,protein threonine kinase activity; GO:0006952,defense response; GO:0035556,intracellular signal transduction; GO:0042542,response to hydrogen peroxide; GO:0000166,nucleotide binding; GO:0003674,…	Protein kinase domain	--	--	--
12h1_transcript_20737	30.34	24.46	24.01	0	0.29	0.16	1016	742	779	0	9	5	7.45897	6.15837e-17	1.24935e-14	up	2154	K01051 pectinesterase [EC:3.1.1.11] | (RefSeq) probable pectinesterase/pectinesterase inhibitor 58 (A)	ko00040: Pentose and glucuronate interconversions; ko01100: Metabolic pathways	hypothetical protein VIGAN_11145700 [Vigna angularis var. angularis]	TGT2_ARATH RecName: Full=Trihelix transcription factor GT-2; AltName: Full=Trihelix DNA-binding protein GT-2;	A0A4D6M0G9_VIGUN SubName: Full=Uncharacterized protein {ECO:0000313|EMBL:QCD94565.1};	Transcription factor GT-2 and related proteins, contains trihelix DNA-binding/SANT domain	GO:0005634,nucleus; GO:0003677,DNA binding; GO:0003700,DNA-binding transcription factor activity; GO:0003674,molecular_function; GO:0003676,nucleic acid binding; GO:0005488,binding; GO:0097159,organic cyclic compound binding; GO:1901363,heterocyclic compound binding; GO:0140110,transcription regulator activity; GO:0005575,cellular_component; GO:0005622,intracellular anatomical structure; GO:00432…	Myb/SANT-like DNA-binding domain	Trihelix	TF	Trihelix
12h1_transcript_25059	21.08	30.29	18.57	5.41	3.77	4.2	564	735	482	151	96	111	2.37465	7.22649e-17	1.45269e-14	up	1774	K12126 phytochrome-interacting factor 3 | (RefSeq) PIF3; hypothetical protein (A)	ko04075: Plant hormone signal transduction; ko04712: Circadian rhythm - plant	PREDICTED: transcription factor bHLH130-like [Vigna angularis]	BH130_ARATH RecName: Full=Transcription factor bHLH130; AltName: Full=Basic helix-loop-helix protein 130; Short=AtbHLH130; Short=bHLH 130; AltName: Full=Transcription factor EN 69; AltName: Full=bHLH transcription factor bHLH130;	A0A0L9TGT4_PHAAN RecName: Full=BHLH domain-containing protein {ECO:0000259|PROSITE:PS50888};	--	GO:0005634,nucleus; GO:0003700,DNA-binding transcription factor activity; GO:0000981,DNA-binding transcription factor activity, RNA polymerase II-specific; GO:0046983,protein dimerization activity; GO:0000978,RNA polymerase II cis-regulatory region sequence-specific DNA binding; GO:0048573,photoperiodism, flowering; GO:0006357,regulation of transcription by RNA polymerase II; GO:0006355,regulatio…	Helix-loop-helix DNA-binding domain	bHLH	TF	bHLH
12h1_transcript_28171	53.04	20.79	16.5	640.1	445.98	417.25	1085	385	327	13723	8758	8428	-4.06667	7.28522e-17	1.45269e-14	down	1417	K01673 carbonic anhydrase [EC:4.2.1.1] | (RefSeq) carbonic anhydrase, chloroplastic isoform X1 (A)	ko00910: Nitrogen metabolism; ko01100: Metabolic pathways	carbonic anhydrase [Vigna unguiculata]	CAHC_PEA RecName: Full=Carbonic anhydrase, chloroplastic; EC=4.2.1.1; AltName: Full=Carbonate dehydratase; Contains: RecName: Full=Carbonic anhydrase, 27 kDa isoform; Contains: RecName: Full=Carbonic anhydrase, 25 kDa isoform; Flags: Precursor;	A0A4D6M226_VIGUN RecName: Full=Carbonic anhydrase {ECO:0000256|ARBA:ARBA00012925, ECO:0000256|RuleBase:RU003956}; EC=4.2.1.1 {ECO:0000256|ARBA:ARBA00012925, ECO:0000256|RuleBase:RU003956}; AltName: Full=Carbonate dehydratase {ECO:0000256|RuleBase:RU003956};	Predicted carbonic anhydrase involved in protection against oxidative damage	GO:0009570,chloroplast stroma; GO:0004089,carbonate dehydratase activity; GO:0008270,zinc ion binding; GO:0015976,carbon utilization; GO:0003674,molecular_function; GO:0003824,catalytic activity; GO:0016829,lyase activity; GO:0016835,carbon-oxygen lyase activity; GO:0016836,hydro-lyase activity; GO:0005488,binding; GO:0043167,ion binding; GO:0043169,cation binding; GO:0046872,metal ion binding; G…	Carbonic anhydrase	--	--	--
12h1_transcript_15571	11.65	30.63	9.25	0	0	0.01	476	1134	366	0	0	0	11.8466	7.46498e-17	1.47591e-14	up	2572	K01583 arginine decarboxylase [EC:4.1.1.19] | (RefSeq) arginine decarboxylase (A)	ko00330: Arginine and proline metabolism; ko01100: Metabolic pathways	arginine decarboxylase [Vigna radiata var. radiata]	SPE1_SOYBN RecName: Full=Arginine decarboxylase; Short=ADC; Short=ARGDC; EC=4.1.1.19;	A0A4D6NWR9_VIGUN RecName: Full=Arginine decarboxylase {ECO:0000256|ARBA:ARBA00012426, ECO:0000256|RuleBase:RU003740}; EC=4.1.1.19 {ECO:0000256|ARBA:ARBA00012426, ECO:0000256|RuleBase:RU003740};	--	GO:0008792,arginine decarboxylase activity; GO:0006527,arginine catabolic process; GO:0033388,putrescine biosynthetic process from arginine; GO:0008295,spermidine biosynthetic process; GO:0003674,molecular_function; GO:0003824,catalytic activity; GO:0016829,lyase activity; GO:0016830,carbon-carbon lyase activity; GO:0016831,carboxy-lyase activity; GO:0006082,organic acid metabolic process; GO:000…	Pyridoxal-dependent decarboxylase, pyridoxal binding domain	--	--	--
12h1_transcript_15079	98.16	114.94	95.63	42.99	25.01	30.83	4126	4376	3891	1896	1010	1280	1.63937	8.19559e-17	1.60675e-14	up	2636	K14515 EIN3-binding F-box protein | (RefSeq) EIN3-binding F-box protein 1 (A)	ko04016: MAPK signaling pathway - plant; ko04075: Plant hormone signal transduction	PREDICTED: EIN3-binding F-box protein 1 [Vigna angularis]	EBF1_ARATH RecName: Full=EIN3-binding F-box protein 1; AltName: Full=F-box/LRR-repeat protein 6;	A0A4D6MGH1_VIGUN SubName: Full=EIN3-binding F-box protein {ECO:0000313|EMBL:QCD99378.1};	Leucine rich repeat proteins, some proteins contain F-box	GO:0005737,cytoplasm; GO:0005634,nucleus; GO:0019005,SCF ubiquitin ligase complex; GO:0009873,ethylene-activated signaling pathway; GO:0010105,negative regulation of ethylene-activated signaling pathway; GO:0016567,protein ubiquitination; GO:0009723,response to ethylene; GO:0031146,SCF-dependent proteasomal ubiquitin-dependent protein catabolic process; GO:0006511,ubiquitin-dependent protein cata…	Leucine Rich repeat	--	--	--
12h1_transcript_22938	35.35	34.59	40.21	13.63	9.77	11.12	1062	941	1170	429	281	330	1.67312	8.27854e-17	1.60949e-14	up	1958	K00521 ferric-chelate reductase [EC:1.16.1.7] | (RefSeq) ferric reduction oxidase 7, chloroplastic-like (A)	--	NAC domain-containing protein 2 [Glycine soja]	NAC48_ORYSJ RecName: Full=NAC domain-containing protein 48 {ECO:0000303|PubMed:15029955}; Short=ONAC048 {ECO:0000303|PubMed:15029955}; AltName: Full=OsNAC6 {ECO:0000303|PubMed:10660065}; AltName: Full=Protein STRESS-RESPONSIVE NAC 2 {ECO:0000303|PubMed:18273684};	B2ZGQ2_SOYBN SubName: Full=NAC domain protein {ECO:0000313|EMBL:ACD39367.1}; Flags: Fragment;	--	GO:0005634,nucleus; GO:0043565,sequence-specific DNA binding; GO:1901002,positive regulation of response to salt stress; GO:1902584,positive regulation of response to water deprivation; GO:0045893,positive regulation of transcription, DNA-templated; GO:1900150,regulation of defense response to fungus; GO:0040008,regulation of growth; GO:0009409,response to cold; GO:0048364,root development; GO:00…	No apical meristem (NAM) protein	NAC	TF	NAC
12h1_transcript_30961	400.96	318.24	297.5	81.18	75.88	47.68	5461	3934	3941	1156	990	640	2.30215	8.38162e-17	1.61606e-14	up	1030	K00521 ferric-chelate reductase [EC:1.16.1.7] | (RefSeq) ferric reduction oxidase 7, chloroplastic-like (A)	--	NAC domain-containing protein 2 [Vigna radiata var. radiata]	NAC81_ARATH RecName: Full=Protein ATAF2; AltName: Full=NAC domain-containing protein 81; Short=ANAC081;	A0A4D6L8S8_VIGUN RecName: Full=NAC domain-containing protein {ECO:0000259|PROSITE:PS51005};	--	GO:0005634,nucleus; GO:0003700,DNA-binding transcription factor activity; GO:0043424,protein histidine kinase binding; GO:0043565,sequence-specific DNA binding; GO:0009793,embryo development ending in seed dormancy; GO:0010150,leaf senescence; GO:0045892,negative regulation of transcription, DNA-templated; GO:0045893,positive regulation of transcription, DNA-templated; GO:0008361,regulation of ce…	No apical meristem (NAM) protein	NAC	TF	NAC
12h1_transcript_27799	16.75	13.91	11.28	49	41.86	43.03	372	280	243	1140	892	943	-1.69001	8.61492e-17	1.64743e-14	down	1515	K22520 protein disulfide-isomerase [EC:5.3.4.1] | (RefSeq) protein disulfide-isomerase LQY1, chloroplastic (A)	--	protein disulfide-isomerase LQY1, chloroplastic [Vigna radiata var. radiata]	SPA_SOLLC RecName: Full=Protein SPA, chloroplastic {ECO:0000303|PubMed:24372694}; AltName: Full=Sugar partition-affecting protein {ECO:0000303|PubMed:24372694}; Flags: Precursor;	A0A4D6MBJ6_VIGUN SubName: Full=Heat shock protein DnaJ {ECO:0000313|EMBL:QCD98802.1};	--	GO:0009535,chloroplast thylakoid membrane; GO:0016021,integral component of membrane; GO:0005575,cellular_component; GO:0005622,intracellular anatomical structure; GO:0005737,cytoplasm; GO:0009507,chloroplast; GO:0009534,chloroplast thylakoid; GO:0009536,plastid; GO:0009579,thylakoid; GO:0016020,membrane; GO:0031976,plastid thylakoid; GO:0031984,organelle subcompartment; GO:0034357,photosynthetic…	Protein of unknown function (DUF1356)	--	--	--
12h1_transcript_31153	67.8	62.92	70.16	179.55	191.27	174.79	879	740	885	2433	2375	2233	-1.45219	8.87913e-17	1.68415e-14	down	993	K01061 carboxymethylenebutenolidase [EC:3.1.1.45] | (RefSeq) endo-1,3;1,4-beta-D-glucanase (A)	ko01100: Metabolic pathways	hypothetical protein VIGAN_01532800 [Vigna angularis var. angularis]	E134_MAIZE RecName: Full=Endo-1,3;1,4-beta-D-glucanase; EC=3.2.1.-; Flags: Precursor;	A0A4D6KT90_VIGUN SubName: Full=Esterase/ lipase {ECO:0000313|EMBL:QCD79890.1};	Predicted hydrolase related to dienelactone hydrolase	GO:0005576,extracellular region; GO:0016787,hydrolase activity; GO:0003674,molecular_function; GO:0003824,catalytic activity; GO:0005575,cellular_component; GO:0110165,cellular anatomical entity	Dienelactone hydrolase family	--	--	--
12h1_transcript_22776	1	0.26	0.55	16.76	26.91	20.46	30	7	16	527	775	606	-5.17035	1.00461e-16	1.89012e-14	down	1955	K01184 polygalacturonase [EC:3.2.1.15] | (RefSeq) polygalacturonase At1g48100 (A)	ko00040: Pentose and glucuronate interconversions; ko01100: Metabolic pathways	polygalacturonase At1g48100 [Vigna radiata var. radiata]	PGLR4_ARATH RecName: Full=Polygalacturonase At1g48100; Short=PG; EC=3.2.1.15; AltName: Full=Pectinase At1g48100; Flags: Precursor;	A0A4D6L1C4_VIGUN SubName: Full=Polygalacturonase {ECO:0000313|EMBL:QCD82301.1};	--	GO:0005618,cell wall; GO:0005576,extracellular region; GO:0004650,polygalacturonase activity; GO:0005975,carbohydrate metabolic process; GO:0009831,plant-type cell wall modification involved in multidimensional cell growth; GO:0003674,molecular_function; GO:0003824,catalytic activity; GO:0004553,hydrolase activity, hydrolyzing O-glycosyl compounds; GO:0016787,hydrolase activity; GO:0016798,hydrol…	Glycosyl hydrolases family 28	--	--	--
12h1_transcript_11623	9.28	6.79	9.5	1.5	1.1	1.24	448	297	444	76	51	59	2.73553	1.04031e-16	1.94164e-14	up	2989	K13457 disease resistance protein RPM1 | (RefSeq) disease resistance protein RPM1-like (A)	ko04626: Plant-pathogen interaction	PREDICTED: disease resistance protein RPM1-like [Vigna angularis]	RPM1_ARATH RecName: Full=Disease resistance protein RPM1; AltName: Full=Resistance to Pseudomonas syringae protein 3;	A0A4D6KNS6_VIGUN SubName: Full=Disease resistance protein RPM1 {ECO:0000313|EMBL:QCD78163.1};	Apoptotic ATPase	GO:0012505,endomembrane system; GO:0019897,extrinsic component of plasma membrane; GO:0005886,plasma membrane; GO:0043531,ADP binding; GO:0005524,ATP binding; GO:0000166,nucleotide binding; GO:0009626,plant-type hypersensitive response; GO:0003674,molecular_function; GO:0005488,binding; GO:0017076,purine nucleotide binding; GO:0030554,adenyl nucleotide binding; GO:0032553,ribonucleotide binding; …	NB-ARC domain	--	--	--
12h1_transcript_1550	3.54	3.73	4.82	0	0	0	276	263	363	0	0	0	10.7257	1.54076e-16	2.85284e-14	up	4664	K15711 SWI/SNF-related matrix-associated actin-dependent regulator of chromatin subfamily A3 [EC:5.6.2. 2.3.2.27] | (RefSeq) putative SWI/SNF-related matrix-associated actin-dependent regulator of chromatin subfamily A member 3-like 1 (A)	--	helicase-like transcription factor CHR28 isoform X1 [Vigna radiata var. radiata]	CHR28_ARATH RecName: Full=Helicase-like transcription factor CHR28 {ECO:0000305}; EC=3.6.4.- {ECO:0000305}; AltName: Full=Protein CHROMATIN REMODELING 28 {ECO:0000305}; AltName: Full=Protein SNF2-RING-HELICASE-LIKE 2 {ECO:0000303|PubMed:25425661};	A0A4D6L719_VIGUN SubName: Full=DNA repair protein RAD16 {ECO:0000313|EMBL:QCD84308.1};	Helicase-like transcription factor HLTF/DNA helicase RAD5, DEAD-box superfamily	GO:0005634,nucleus; GO:0005524,ATP binding; GO:0003677,DNA binding; GO:0004386,helicase activity; GO:0016787,hydrolase activity; GO:0046872,metal ion binding; GO:0070615,nucleosome-dependent ATPase activity; GO:0006325,chromatin organization; GO:0080188,gene silencing by RNA-directed DNA methylation; GO:0000166,nucleotide binding; GO:0003674,molecular_function; GO:0005488,binding; GO:0017076,puri…	SNF2 family N-terminal domain	SNF2	TR	SNF2
12h1_transcript_2124	2.24	2.73	3.04	21.45	13.39	27.94	162	179	213	1635	934	2005	-2.97918	1.63378e-16	3.00127e-14	down	4362	K05658 ATP-binding cassette, subfamily B (MDR/TAP), member 1 [EC:7.6.2.2] | (RefSeq) ABC transporter B family member 2-like (A)	ko02010: ABC transporters	PREDICTED: ABC transporter B family member 2-like isoform X1 [Vigna angularis]	AB2B_ARATH RecName: Full=ABC transporter B family member 2; Short=ABC transporter ABCB.2; Short=AtABCB2; AltName: Full=Multidrug resistance protein 2; AltName: Full=P-glycoprotein 2; Flags: Precursor;	A0A4D6LPI8_VIGUN SubName: Full=ATP-binding cassette {ECO:0000313|EMBL:QCD90799.1};	Multidrug/pheromone exporter, ABC superfamily	GO:0005829,cytosol; GO:0016021,integral component of membrane; GO:0005524,ATP binding; GO:0042626,ATPase-coupled transmembrane transporter activity; GO:0055085,transmembrane transport; GO:0000166,nucleotide binding; GO:0003674,molecular_function; GO:0005488,binding; GO:0017076,purine nucleotide binding; GO:0030554,adenyl nucleotide binding; GO:0032553,ribonucleotide binding; GO:0032555,purine rib…	ABC transporter transmembrane region	--	--	--
12h1_transcript_25909	37.14	41.79	34.14	11.05	11.46	8.31	946	964	843	295	280	208	1.85507	1.75439e-16	3.18306e-14	up	1700	K13264 isoflavone 7-O-glucoside-6''-O-malonyltransferase [EC:2.3.1.115] | (RefSeq) phenolic glucoside malonyltransferase 1-like (A)	ko00943: Isoflavonoid biosynthesis; ko00944: Flavone and flavonol biosynthesis	hypothetical protein LR48_Vigan843s003300 [Vigna angularis]	PMAT1_ARATH RecName: Full=Phenolic glucoside malonyltransferase 1; EC=2.3.1.-;	A0A4D6NI77_VIGUN SubName: Full=Shikimate O-hydroxycinnamoyltransferase {ECO:0000313|EMBL:QCE12672.1};	--	GO:0005829,cytosol; GO:0050736,O-malonyltransferase activity; GO:0009636,response to toxic substance; GO:0003674,molecular_function; GO:0003824,catalytic activity; GO:0008374,O-acyltransferase activity; GO:0016420,malonyltransferase activity; GO:0016740,transferase activity; GO:0016746,transferase activity, transferring acyl groups; GO:0016747,transferase activity, transferring acyl groups other …	Transferase family	--	--	--
12h1_transcript_16690	74.17	30.33	27.2	2.12	2.4	1.36	2904	1075	1031	87	90	52	4.4642	1.76003e-16	3.18306e-14	up	2473	K04079 molecular chaperone HtpG | (RefSeq) heat shock protein 83 (A)	ko04141: Protein processing in endoplasmic reticulum; ko04626: Plant-pathogen interaction	heat shock protein 83 [Vigna radiata var. radiata]	HSP83_IPONI RecName: Full=Heat shock protein 83;	A0A4D6M2E3_VIGUN SubName: Full=Molecular chaperone HtpG {ECO:0000313|EMBL:QCD94768.1};	Molecular chaperone (HSP90 family)	GO:0005737,cytoplasm; GO:0005524,ATP binding; GO:0016887,ATPase activity; GO:0051082,unfolded protein binding; GO:0006457,protein folding; GO:0000166,nucleotide binding; GO:0003674,molecular_function; GO:0005488,binding; GO:0017076,purine nucleotide binding; GO:0030554,adenyl nucleotide binding; GO:0032553,ribonucleotide binding; GO:0032555,purine ribonucleotide binding; GO:0032559,adenyl ribonuc…	Hsp90 protein	--	--	--
12h1_transcript_7059	7.47	7.18	5.37	22.02	18.21	24.28	423	368	294	1309	991	1359	-1.7106	1.98763e-16	3.56703e-14	down	3460	--	--	PREDICTED: cyclin-dependent kinase inhibitor 7-like [Vigna angularis]	KRP7_ARATH RecName: Full=Cyclin-dependent kinase inhibitor 7; AltName: Full=Inhibitor/interactor of CDK protein 5; AltName: Full=KIP-related protein 7;	A0A4D6KXI7_VIGUN RecName: Full=Cyclin-dependent kinase inhibitor {ECO:0000256|PIRNR:PIRNR017811};	--	GO:0001673,male germ cell nucleus; GO:0005654,nucleoplasm; GO:0004861,cyclin-dependent protein serine/threonine kinase inhibitor activity; GO:0004860,protein kinase inhibitor activity; GO:0007050,cell cycle arrest; GO:0045736,negative regulation of cyclin-dependent protein serine/threonine kinase activity; GO:0003674,molecular_function; GO:0004857,enzyme inhibitor activity; GO:0016538,cyclin-depe…	Cyclin-dependent kinase inhibitor	--	--	--
12h1_transcript_32034	49.46	50.13	40.33	353.58	444.52	212.89	459	423	365	3422	3944	1944	-2.87389	3.00609e-16	5.3536e-14	down	785	K02639 ferredoxin | (RefSeq) ferredoxin-like (A)	ko00195: Photosynthesis; ko01100: Metabolic pathways	PREDICTED: ferredoxin, leaf L-A-like [Vigna angularis]	FER1_PEA RecName: Full=Ferredoxin-1, chloroplastic; AltName: Full=Ferredoxin I; Flags: Precursor;	A0A4D6KFI8_VIGUN RecName: Full=Ferredoxin {ECO:0000256|RuleBase:RU364001};	--	GO:0009507,chloroplast; GO:0051537,2 iron, 2 sulfur cluster binding; GO:0009055,electron transfer activity; GO:0046872,metal ion binding; GO:0003674,molecular_function; GO:0005488,binding; GO:0051536,iron-sulfur cluster binding; GO:0051540,metal cluster binding; GO:0003824,catalytic activity; GO:0016491,oxidoreductase activity; GO:0043167,ion binding; GO:0043169,cation binding; GO:0005575,cellula…	2Fe-2S iron-sulfur cluster binding domain	--	--	--
12h1_transcript_27064	159.93	200.53	204.42	52.31	60.7	49.08	3766	4280	4668	1291	1372	1141	1.78069	3.50182e-16	6.14995e-14	up	1591	K00232 acyl-CoA oxidase [EC:1.3.3.6] | (RefSeq) acyl-coenzyme A oxidase 4, peroxisomal-like isoform X1 (A)	ko00071: Fatty acid degradation; ko00410: beta-Alanine metabolism; ko00592: alpha-Linolenic acid metabolism; ko00640: Propanoate metabolism; ko01040: Biosynthesis of unsaturated fatty acids; ko01100: Metabolic pathways; ko01110: Biosynthesis of secondary metabolites; ko01200: Carbon metabolism; ko01212: Fatty acid metabolism; ko04146: Peroxisome	acyl-coenzyme A oxidase 4, peroxisomal isoform X2 [Vigna radiata var. radiata]	ACOX4_ARATH RecName: Full=Acyl-coenzyme A oxidase 4, peroxisomal {ECO:0000305}; Short=AOX 4 {ECO:0000305}; EC=1.3.3.6 {ECO:0000269|PubMed:10212254}; AltName: Full=G6p {ECO:0000312|EMBL:AAB18129.1}; AltName: Full=Short-chain acyl-CoA oxidase {ECO:0000303|PubMed:10212254}; Short=AtCX4 {ECO:0000303|PubMed:12682048}; Short=AtG6 {ECO:0000312|EMBL:AAB18129.1}; Short=SAOX {ECO:0000305};	A0A4D6MSG5_VIGUN SubName: Full=Acyl-CoA oxidase {ECO:0000313|EMBL:QCE03562.1};	Glutaryl-CoA dehydrogenase	GO:0005829,cytosol; GO:0009514,glyoxysome; GO:0005777,peroxisome; GO:0003995,acyl-CoA dehydrogenase activity; GO:0003997,acyl-CoA oxidase activity; GO:0050660,flavin adenine dinucleotide binding; GO:0009793,embryo development ending in seed dormancy; GO:0006635,fatty acid beta-oxidation; GO:0046459,short-chain fatty acid metabolic process; GO:0003674,molecular_function; GO:0003824,catalytic activ…	Acyl-CoA dehydrogenase, N-terminal domain	--	--	--
12h1_transcript_2052	0	0	0	3.77	4.15	3.24	0	0	0	296	298	239	-10.5225	3.50597e-16	6.14995e-14	down	4483	K16815 calcium-independent phospholipase A2-gamma | (RefSeq) Putative lysophospholipase (A)	--	phospholipase A I isoform X1 [Vigna radiata var. radiata]	LPAI_ARATH RecName: Full=Phospholipase A I; Short=AtPLA1; EC=3.1.1.-;	A0A1S3UT54_VIGRR RecName: Full=Patatin {ECO:0000256|RuleBase:RU361262}; EC=3.1.1.- {ECO:0000256|RuleBase:RU361262};	Intracellular membrane-bound Ca2+-independent phospholipase A2	GO:0009507,chloroplast; GO:0016020,membrane; GO:0047372,acylglycerol lipase activity; GO:0004620,phospholipase activity; GO:0050832,defense response to fungus; GO:0006631,fatty acid metabolic process; GO:0009695,jasmonic acid biosynthetic process; GO:0016042,lipid catabolic process; GO:0003674,molecular_function; GO:0003824,catalytic activity; GO:0016298,lipase activity; GO:0016787,hydrolase acti…	Patatin-like phospholipase	--	--	--
12h1_transcript_30838	204.32	389.77	335.25	27.33	33.17	14.07	2931	5074	4676	410	456	199	3.61835	3.82074e-16	6.65208e-14	up	1071	K08081 tropinone reductase I [EC:1.1.1.206] | (RefSeq) tropinone reductase homolog At5g06060-like (A)	ko00960: Tropane, piperidine and pyridine alkaloid biosynthesis; ko01100: Metabolic pathways; ko01110: Biosynthesis of secondary metabolites	PREDICTED: tropinone reductase homolog At5g06060-like isoform X1 [Vigna angularis]	TRNHF_ARATH RecName: Full=Tropinone reductase homolog At5g06060 {ECO:0000305}; EC=1.1.1.- {ECO:0000305};	A0A0L9U8X6_PHAAN SubName: Full=Uncharacterized protein {ECO:0000313|EMBL:KOM39171.1};	Reductases with broad range of substrate specificities	GO:0005829,cytosol; GO:0005886,plasma membrane; GO:0016491,oxidoreductase activity; GO:0003674,molecular_function; GO:0003824,catalytic activity; GO:0005575,cellular_component; GO:0005622,intracellular anatomical structure; GO:0005737,cytoplasm; GO:0110165,cellular anatomical entity; GO:0016020,membrane; GO:0071944,cell periphery	Enoyl-(Acyl carrier protein) reductase	--	--	--
12h1_transcript_6639	10.56	6.96	9.97	1.63	1.37	1.33	609	363	555	98	75	75	2.67386	4.54179e-16	7.84889e-14	up	3518	K17839 polyamine oxidase [EC:1.5.3.17 1.5.3.-] | (RefSeq) probable polyamine oxidase 4 (A)	ko00330: Arginine and proline metabolism; ko00410: beta-Alanine metabolism; ko00770: Pantothenate and CoA biosynthesis; ko01100: Metabolic pathways	probable polyamine oxidase 4 [Vigna radiata var. radiata]	PAO4_ARATH RecName: Full=Probable polyamine oxidase 4 {ECO:0000303|PubMed:18703589}; Short=AtPAO4 {ECO:0000303|PubMed:18703589}; EC=1.5.3.16 {ECO:0000269|PubMed:18703589}; AltName: Full=Amine oxidase 2 {ECO:0000312|EMBL:AAO85405.1};	A0A1S3VKL1_VIGRR SubName: Full=probable polyamine oxidase 4 {ECO:0000313|RefSeq:XP_014518820.1};	Amine oxidase	GO:0005777,peroxisome; GO:0052895,N1-acetylspermine:oxygen oxidoreductase (N1-acetylspermidine-forming) activity; GO:0052894,norspermine:oxygen oxidoreductase activity; GO:0016491,oxidoreductase activity; GO:0046592,polyamine oxidase activity; GO:0052902,spermidine:oxygen oxidoreductase (3-aminopropanal-forming) activity; GO:0052901,spermine:oxygen oxidoreductase (spermidine-forming) activity; GO…	Atrophin-1 family	--	--	--
12h1_transcript_6883	7.39	7.78	6.75	1.02	1.2	1.57	421	401	372	61	65	88	2.51197	4.9256e-16	8.44957e-14	up	3480	K17839 polyamine oxidase [EC:1.5.3.17 1.5.3.-] | (RefSeq) probable polyamine oxidase 4 (A)	ko00330: Arginine and proline metabolism; ko00410: beta-Alanine metabolism; ko00770: Pantothenate and CoA biosynthesis; ko01100: Metabolic pathways	PREDICTED: probable polyamine oxidase 4 isoform X2 [Vigna angularis]	PAO4_ARATH RecName: Full=Probable polyamine oxidase 4 {ECO:0000303|PubMed:18703589}; Short=AtPAO4 {ECO:0000303|PubMed:18703589}; EC=1.5.3.16 {ECO:0000269|PubMed:18703589}; AltName: Full=Amine oxidase 2 {ECO:0000312|EMBL:AAO85405.1};	A0A4D6KTH7_VIGUN SubName: Full=Non-specific polyamine oxidase {ECO:0000313|EMBL:QCD81008.1};	Amine oxidase	GO:0005777,peroxisome; GO:0052895,N1-acetylspermine:oxygen oxidoreductase (N1-acetylspermidine-forming) activity; GO:0052894,norspermine:oxygen oxidoreductase activity; GO:0016491,oxidoreductase activity; GO:0046592,polyamine oxidase activity; GO:0052902,spermidine:oxygen oxidoreductase (3-aminopropanal-forming) activity; GO:0052901,spermine:oxygen oxidoreductase (spermidine-forming) activity; GO…	Flavin containing amine oxidoreductase	--	--	--
12h1_transcript_23902	36.77	28.11	19.08	4.34	3.91	4.6	1050	727	528	130	107	129	2.68687	5.24778e-16	8.93655e-14	up	1875	K00942 guanylate kinase [EC:2.7.4.8] | (RefSeq) guanylate kinase 2 (A)	ko00230: Purine metabolism; ko01100: Metabolic pathways; ko01232: Nucleotide metabolism	hypothetical protein PHAVU_001G135600g [Phaseolus vulgaris]	GMK2_ARATH RecName: Full=Guanylate kinase 2; Short=AtGK2; EC=2.7.4.8; AltName: Full=GMP kinase 2;	A0A4D6MBJ9_VIGUN RecName: Full=Guanylate kinase {ECO:0000256|ARBA:ARBA00012961}; EC=2.7.4.8 {ECO:0000256|ARBA:ARBA00012961};	Guanylate kinase	GO:0005829,cytosol; GO:0005524,ATP binding; GO:0004385,guanylate kinase activity; GO:0048229,gametophyte development; GO:0048638,regulation of developmental growth; GO:0000166,nucleotide binding; GO:0003674,molecular_function; GO:0005488,binding; GO:0017076,purine nucleotide binding; GO:0030554,adenyl nucleotide binding; GO:0032553,ribonucleotide binding; GO:0032555,purine ribonucleotide binding;…	Guanylate kinase	--	--	--
12h1_transcript_18607	114.15	127.52	127.04	32.02	41.33	32.68	3993	4040	4303	1175	1388	1129	1.7707	5.45413e-16	9.22064e-14	up	2237	K05349 beta-glucosidase [EC:3.2.1.21] | (RefSeq) uncharacterized protein LOC114191968 (A)	ko00460: Cyanoamino acid metabolism; ko00500: Starch and sucrose metabolism; ko00999: Biosynthesis of various plant secondary metabolites; ko01100: Metabolic pathways; ko01110: Biosynthesis of secondary metabolites	hypothetical protein VIGAN_08325800 [Vigna angularis var. angularis]	XYL2_MEDSV RecName: Full=Beta-xylosidase/alpha-L-arabinofuranosidase 2 {ECO:0000303|PubMed:17615411, ECO:0000312|EMBL:ABQ45228.1}; AltName: Full=Xylan 1,4-beta-xylosidase/Alpha-L-arabinofuranosidase 2; Short=MsXyl2 {ECO:0000303|PubMed:17615411}; Includes: RecName: Full=Beta-xylosidase; EC=3.2.1.37; AltName: Full=1,4-beta-D-xylan xylohydrolase {ECO:0000250|UniProtKB:P48792}; AltName: Full=Xylan 1,…	A0A4D6MZY5_VIGUN SubName: Full=Beta-glucosidase {ECO:0000313|EMBL:QCE05377.1};	--	GO:0005576,extracellular region; GO:0046556,alpha-L-arabinofuranosidase activity; GO:0009044,xylan 1,4-beta-xylosidase activity; GO:0045493,xylan catabolic process; GO:0003674,molecular_function; GO:0003824,catalytic activity; GO:0004553,hydrolase activity, hydrolyzing O-glycosyl compounds; GO:0016787,hydrolase activity; GO:0016798,hydrolase activity, acting on glycosyl bonds; GO:0097599,xylanase…	Glycosyl hydrolase family 3 N terminal domain	--	--	--
12h1_transcript_30064	64.97	59.99	51.29	264.96	450.66	294.73	1047	877	803	4468	6962	4684	-2.55728	6.45668e-16	1.07596e-13	down	1171	K09872 aquaporin PIP | (RefSeq) probable aquaporin PIP1-2 (A)	--	PREDICTED: probable aquaporin PIP1-2 [Vigna angularis]	PIP12_ORYSJ RecName: Full=Probable aquaporin PIP1-2; AltName: Full=OsPIP1;2; AltName: Full=Plasma membrane intrinsic protein 1-2;	A0A4D6L931_VIGUN SubName: Full=Aquaporin PIP {ECO:0000313|EMBL:QCD85047.1};	Aquaporin (major intrinsic protein family)	GO:0016021,integral component of membrane; GO:0005886,plasma membrane; GO:0015250,water channel activity; GO:0003674,molecular_function; GO:0005215,transporter activity; GO:0005372,water transmembrane transporter activity; GO:0015267,channel activity; GO:0015318,inorganic molecular entity transmembrane transporter activity; GO:0022803,passive transmembrane transporter activity; GO:0022857,transme…	Major intrinsic protein	--	--	--
12h1_transcript_28924	128.12	110.75	97.25	271.46	290.59	315.62	2525	1979	1860	5603	5494	6138	-1.40707	8.41101e-16	1.39169e-13	down	1374	K08242 24-methylenesterol C-methyltransferase [EC:2.1.1.143] | (RefSeq) 24-methylenesterol C-methyltransferase 2 (A)	ko00100: Steroid biosynthesis; ko01100: Metabolic pathways; ko01110: Biosynthesis of secondary metabolites	24-methylenesterol C-methyltransferase 2 [Vigna radiata var. radiata]	SMT2_ARATH RecName: Full=24-methylenesterol C-methyltransferase 2; Short=24-sterol C-methyltransferase 2; Short=Sterol-C-methyltransferase 2; EC=2.1.1.143; AltName: Full=Protein COTYLEDON VASCULAR PATTERN 1;	A0A4D6NS93_VIGUN RecName: Full=Methyltransferase {ECO:0000256|RuleBase:RU362025}; EC=2.1.1.- {ECO:0000256|RuleBase:RU362025};	SAM-dependent methyltransferases	GO:0005783,endoplasmic reticulum; GO:0005794,Golgi apparatus; GO:0005634,nucleus; GO:0030797,24-methylenesterol C-methyltransferase activity; GO:0008757,S-adenosylmethionine-dependent methyltransferase activity; GO:0032259,methylation; GO:0009825,multidimensional cell growth; GO:0032876,negative regulation of DNA endoreduplication; GO:0007389,pattern specification process; GO:0016126,sterol biosy…	Methyltransferase domain	--	--	--
12h1_transcript_23616	61.49	61.37	61.12	152.26	135.97	185.99	1774	1604	1708	4607	3767	5301	-1.38186	9.40181e-16	1.54468e-13	down	1891	K03327 multidrug resistance protein, MATE family | (RefSeq) protein DETOXIFICATION 21-like (A)	--	PREDICTED: protein DETOXIFICATION 21-like [Vigna angularis]	DTX21_ARATH RecName: Full=Protein DETOXIFICATION 21 {ECO:0000303|PubMed:11739388}; Short=AtDTX21 {ECO:0000303|PubMed:11739388}; AltName: Full=Multidrug and toxic compound extrusion protein 21 {ECO:0000305}; Short=MATE protein 21 {ECO:0000305};	A0A4D6M917_VIGUN RecName: Full=Protein DETOXIFICATION {ECO:0000256|RuleBase:RU004914}; AltName: Full=Multidrug and toxic compound extrusion protein {ECO:0000256|RuleBase:RU004914};	Uncharacterized membrane protein, predicted efflux pump	GO:0016021,integral component of membrane; GO:0016020,membrane; GO:0005634,nucleus; GO:0015297,antiporter activity; GO:0022857,transmembrane transporter activity; GO:0042910,xenobiotic transmembrane transporter activity; GO:0003674,molecular_function; GO:0005215,transporter activity; GO:0015291,secondary active transmembrane transporter activity; GO:0022804,active transmembrane transporter activi…	MatE	--	--	--
12h1_transcript_28512	134.04	409.9	719.52	8.2	7.18	1.75	2646	7337	13786	169	136	34	6.22635	1.02945e-15	1.67951e-13	up	1376	K24028 salicylic acid 3-hydroxylase [EC:1.14.11.-] | (Kazusa) Lj0g3v0213339.1; - (A)	--	protein DMR6-LIKE OXYGENASE 2 [Vigna radiata var. radiata]	ODD19_ORYSJ RecName: Full=2-oxoglutarate-dependent dioxygenase 19 {ECO:0000303|PubMed:25728912}; EC=1.14.11.- {ECO:0000255|PROSITE-ProRule:PRU00805, ECO:0000269|PubMed:25728912}; AltName: Full=Melatonin 2-hydroxylase {ECO:0000303|PubMed:25728912};	A0A4D6MLL2_VIGUN SubName: Full=Isopenicillin N synthase-like {ECO:0000313|EMBL:QCE00665.1};	Iron/ascorbate family oxidoreductases	GO:0005737,cytoplasm; GO:0051213,dioxygenase activity; GO:0031418,L-ascorbic acid binding; GO:0046872,metal ion binding; GO:0003674,molecular_function; GO:0003824,catalytic activity; GO:0016491,oxidoreductase activity; GO:0005488,binding; GO:0019842,vitamin binding; GO:0030246,carbohydrate binding; GO:0031406,carboxylic acid binding; GO:0036094,small molecule binding; GO:0043167,ion binding; GO:0…	2OG-Fe(II) oxygenase superfamily	--	--	--
12h1_transcript_7280	6.84	4.34	4.45	0	0	0	381	219	240	0	0	0	10.6046	1.25738e-15	2.03712e-13	up	3412	K13430 serine/threonine-protein kinase PBS1 [EC:2.7.11.1] | (RefSeq) serine/threonine-protein kinase PBS1 (A)	ko04626: Plant-pathogen interaction	PREDICTED: probable LRR receptor-like serine/threonine-protein kinase At1g06840 [Vigna angularis]	Y1684_ARATH RecName: Full=Probable LRR receptor-like serine/threonine-protein kinase At1g06840; EC=2.7.11.1; Flags: Precursor;	A0A4D6KS21_VIGUN SubName: Full=Protein brassinosteroid insensitive 1 {ECO:0000313|EMBL:QCD77929.1};	--	GO:0016021,integral component of membrane; GO:0005886,plasma membrane; GO:0005524,ATP binding; GO:0106310,protein serine kinase activity; GO:0106311,protein threonine kinase activity; GO:0000166,nucleotide binding; GO:0003674,molecular_function; GO:0005488,binding; GO:0017076,purine nucleotide binding; GO:0030554,adenyl nucleotide binding; GO:0032553,ribonucleotide binding; GO:0032555,purine ribo…	Protein kinase domain	--	--	--
12h1_transcript_25875	13.12	8.77	6.71	55.08	70.91	68.31	335	203	166	1474	1738	1722	-2.79798	1.37586e-15	2.21371e-13	down	1703	K20558 transcription factor SPEECHLESS | (RefSeq) transcription factor SPEECHLESS (A)	ko04016: MAPK signaling pathway - plant	hypothetical protein PHAVU_010G120000g [Phaseolus vulgaris]	BH067_ARATH RecName: Full=Transcription factor bHLH67; AltName: Full=Basic helix-loop-helix protein 67; Short=AtbHLH67; Short=bHLH 67; AltName: Full=Transcription factor EN 11; AltName: Full=bHLH transcription factor bHLH067;	V7ANT2_PHAVU RecName: Full=BHLH domain-containing protein {ECO:0000259|PROSITE:PS50888};	--	GO:0005634,nucleus; GO:0003700,DNA-binding transcription factor activity; GO:0000981,DNA-binding transcription factor activity, RNA polymerase II-specific; GO:0042803,protein homodimerization activity; GO:0000978,RNA polymerase II cis-regulatory region sequence-specific DNA binding; GO:0009631,cold acclimation; GO:0006357,regulation of transcription by RNA polymerase II; GO:0006355,regulation of …	Helix-loop-helix DNA-binding domain	bHLH	TF	bHLH
12h1_transcript_22189	14.75	9.16	7.4	0	0	0	456	257	221	0	0	0	10.7517	1.90881e-15	3.05017e-13	up	2011	K17525 chitinase domain-containing protein 1 | (RefSeq) rhodanese-like domain-containing protein 4, chloroplastic (A)	--	PREDICTED: protein TIC 62, chloroplastic isoform X2 [Vigna angularis]	TIC62_PEA RecName: Full=Protein TIC 62, chloroplastic; AltName: Full=Translocon at the inner envelope membrane of chloroplasts 62; Short=PsTIC62; Flags: Precursor;	A0A4D6LJK6_VIGUN SubName: Full=NADH dehydrogenase {ECO:0000313|EMBL:QCD88516.1};	Predicted dehydrogenase	GO:0009706,chloroplast inner membrane; GO:0009570,chloroplast stroma; GO:0015031,protein transport; GO:0006810,transport; GO:0006811,ion transport; GO:0006820,anion transport; GO:0008104,protein localization; GO:0008150,biological_process; GO:0015833,peptide transport; GO:0033036,macromolecule localization; GO:0042886,amide transport; GO:0045184,establishment of protein localization; GO:0051179,l…	NAD(P)H-binding	--	--	--
12h1_transcript_3985	0.08	0.06	0	3.49	3.01	3.24	5	3	0	239	189	209	-6.28342	2.09959e-15	3.3322e-13	down	3957	K08835 serine/threonine-protein kinase OSR1/STK39 [EC:2.7.11.1] | (RefSeq) serine/threonine-protein kinase 24-like (A)	--	protein BASIC PENTACYSTEINE6 [Vigna radiata var. radiata]	BPC6_ARATH RecName: Full=Protein BASIC PENTACYSTEINE6; Short=AtBPC6; AltName: Full=GAGA-binding transcriptional activator BBR/BPC6;	A0A4D6NRY1_VIGUN RecName: Full=GAGA-binding transcriptional activator {ECO:0000256|RuleBase:RU367160};	--	GO:0005730,nucleolus; GO:0005634,nucleus; GO:0003700,DNA-binding transcription factor activity; GO:0042803,protein homodimerization activity; GO:0043565,sequence-specific DNA binding; GO:0000976,transcription regulatory region sequence-specific DNA binding; GO:0006355,regulation of transcription, DNA-templated; GO:0009723,response to ethylene; GO:0003674,molecular_function; GO:0140110,transcripti…	GAGA binding protein-like family	BBR-BPC	TF	BBR-BPC
12h1_transcript_23567	39.44	52.74	57.97	2.01	4.46	1.71	1143	1385	1628	61	124	49	4.15728	2.13045e-15	3.35834e-13	up	1898	K03327 multidrug resistance protein, MATE family | (RefSeq) protein DETOXIFICATION 49-like (A)	--	PREDICTED: protein DETOXIFICATION 49 [Vigna angularis]	DTX49_ARATH RecName: Full=Protein DETOXIFICATION 49 {ECO:0000303|PubMed:11739388}; Short=AtDTX49 {ECO:0000303|PubMed:11739388}; AltName: Full=Multidrug and toxic compound extrusion protein 49 {ECO:0000305}; Short=MATE protein 49 {ECO:0000305}; AltName: Full=Protein NOVEL ION CARRIER 1 {ECO:0000303|Ref.1}; Short=Protein NIC1 {ECO:0000303|Ref.1};	A0A4D6LS07_VIGUN RecName: Full=Protein DETOXIFICATION {ECO:0000256|RuleBase:RU004914}; AltName: Full=Multidrug and toxic compound extrusion protein {ECO:0000256|RuleBase:RU004914};	Uncharacterized membrane protein, predicted efflux pump	GO:0016021,integral component of membrane; GO:0016020,membrane; GO:0015297,antiporter activity; GO:0022857,transmembrane transporter activity; GO:0042910,xenobiotic transmembrane transporter activity; GO:0003674,molecular_function; GO:0005215,transporter activity; GO:0015291,secondary active transmembrane transporter activity; GO:0022804,active transmembrane transporter activity; GO:0005575,cellu…	MatE	--	--	--
12h1_transcript_16331	15.7	18.82	14.09	36.73	34.81	33.84	607	660	528	1492	1294	1294	-1.14115	2.41561e-15	3.7823e-13	down	2448	K07199 5'-AMP-activated protein kinase, regulatory beta subunit | (RefSeq) hypothetical protein (A)	--	uncharacterized protein LOC106772661 isoform X1 [Vigna radiata var. radiata]	PTST3_ARATH RecName: Full=Protein PTST homolog 3, chloroplastic {ECO:0000305}; AltName: Full=PROTEIN TARGETING TO STARCH homolog 3 {ECO:0000303|PubMed:28684429}; Flags: Precursor;	A0A4D6N1N7_VIGUN SubName: Full=AMP-activated protein kinase {ECO:0000313|EMBL:QCE05995.1};	--	GO:0009507,chloroplast; GO:0010581,regulation of starch biosynthetic process; GO:0019252,starch biosynthetic process; GO:0000271,polysaccharide biosynthetic process; GO:0005975,carbohydrate metabolic process; GO:0005976,polysaccharide metabolic process; GO:0005982,starch metabolic process; GO:0006073,cellular glucan metabolic process; GO:0006109,regulation of carbohydrate metabolic process; GO:00…	Glycogen recognition site of AMP-activated protein kinase	--	--	--
12h1_transcript_28481	87.59	120.72	94.85	33.92	31.78	38.75	1809	2261	1901	734	629	790	1.51747	2.58682e-15	4.02336e-13	up	1428	K23877 xyloglucan O-acetyltransferase | (RefSeq) protein ALTERED XYLOGLUCAN 4-like (A)	--	PREDICTED: protein trichome birefringence-like 39 [Vigna angularis]	TBL39_ARATH RecName: Full=Protein trichome birefringence-like 39;	A0A4D6N7C1_VIGUN SubName: Full=Trichome birefringence-like family {ECO:0000313|EMBL:QCE09743.1};	--	GO:0005794,Golgi apparatus; GO:0016021,integral component of membrane; GO:0009506,plasmodesma; GO:0005773,vacuole; GO:0016413,O-acetyltransferase activity; GO:0003674,molecular_function; GO:0003824,catalytic activity; GO:0008374,O-acyltransferase activity; GO:0016407,acetyltransferase activity; GO:0016740,transferase activity; GO:0016746,transferase activity, transferring acyl groups; GO:0016747,…	GDSL/SGNH-like Acyl-Esterase family found in Pmr5 and Cas1p	--	--	--
12h1_transcript_32013	83.51	173.93	96.4	14.12	15.91	12.09	787	1490	886	138	143	112	3.04851	3.03338e-15	4.68667e-13	up	793	K09060 plant G-box-binding factor | (RefSeq) bZIP transcription factor 16-like (A)	--	PREDICTED: UV-B-induced protein At3g17800, chloroplastic-like [Vigna angularis]	UVB31_ARATH RecName: Full=UV-B-induced protein At3g17800, chloroplastic {ECO:0000305}; Flags: Precursor;	A0A4D6LAP2_VIGUN SubName: Full=Uncharacterized protein {ECO:0000313|EMBL:QCD85466.1};	--	GO:0009507,chloroplast; GO:0010193,response to ozone; GO:0010224,response to UV-B; GO:0009611,response to wounding; GO:0000302,response to reactive oxygen species; GO:0006950,response to stress; GO:0006979,response to oxidative stress; GO:0008150,biological_process; GO:0010035,response to inorganic substance; GO:0042221,response to chemical; GO:0050896,response to stimulus; GO:1901700,response to…	Protein of unknown function (DUF760)	--	--	--
12h1_transcript_22299	35.16	28.81	22.63	102.92	132.2	111.84	1068	793	666	3279	3857	3356	-2.03669	3.47994e-15	5.34125e-13	down	1977	K21737 acyl-lipid Delta6-acetylenase / acyl-lipid (9-3)-desaturase [EC:1.14.19.38 1.14.19.47] | (RefSeq) acyl-lipid (9-3)-desaturase-like (A)	--	acyl-lipid (9-3)-desaturase [Vigna radiata var. radiata]	DES6_BOROF RecName: Full=Acyl-lipid (9-3)-desaturase {ECO:0000303|PubMed:9108131}; Short=BoDes6 {ECO:0000303|PubMed:9108131}; EC=1.14.19.47 {ECO:0000269|PubMed:9108131};	A0A4D6MHA1_VIGUN SubName: Full=Delta8-fatty-acid desaturase {ECO:0000313|EMBL:QCD99124.1};	Delta 6-fatty acid desaturase/delta-8 sphingolipid desaturase	GO:0005789,endoplasmic reticulum membrane; GO:0016021,integral component of membrane; GO:0046872,metal ion binding; GO:0016491,oxidoreductase activity; GO:0006636,unsaturated fatty acid biosynthetic process; GO:0003674,molecular_function; GO:0005488,binding; GO:0043167,ion binding; GO:0043169,cation binding; GO:0003824,catalytic activity; GO:0006082,organic acid metabolic process; GO:0006629,lipi…	Fatty acid desaturase	--	--	--
12h1_transcript_22962	120.33	103.01	99.39	32.12	32.65	21.85	3640	2823	2913	1019	948	653	1.87889	3.60472e-15	5.49661e-13	up	1970	K09487 heat shock protein 90kDa beta | (RefSeq) endoplasmin homolog (A)	ko04141: Protein processing in endoplasmic reticulum; ko04626: Plant-pathogen interaction	endoplasmin homolog [Vigna radiata var. radiata]	ENPL_CATRO RecName: Full=Endoplasmin homolog; AltName: Full=Glucose-regulated protein 94 homolog; Short=GRP-94 homolog; Flags: Precursor;	A0A4D6MBC2_VIGUN SubName: Full=Heat shock protein a beta {ECO:0000313|EMBL:QCD98732.1};	Endoplasmic reticulum glucose-regulated protein (GRP94/endoplasmin), HSP90 family	GO:0005788,endoplasmic reticulum lumen; GO:0005524,ATP binding; GO:0016887,ATPase activity; GO:0051082,unfolded protein binding; GO:0006457,protein folding; GO:0000166,nucleotide binding; GO:0003674,molecular_function; GO:0005488,binding; GO:0017076,purine nucleotide binding; GO:0030554,adenyl nucleotide binding; GO:0032553,ribonucleotide binding; GO:0032555,purine ribonucleotide binding; GO:0032…	Hsp90 protein	--	--	--
12h1_transcript_26579	141.7	173.28	238.98	24.27	34.21	26.01	3376	3742	5522	606	782	611	2.69577	3.77583e-15	5.72013e-13	up	1607	K09060 plant G-box-binding factor | (RefSeq) bZIP transcription factor 16 (A)	--	PREDICTED: UV-B-induced protein At3g17800, chloroplastic-like [Vigna angularis]	UVB31_ARATH RecName: Full=UV-B-induced protein At3g17800, chloroplastic {ECO:0000305}; Flags: Precursor;	A0A4D6LAP2_VIGUN SubName: Full=Uncharacterized protein {ECO:0000313|EMBL:QCD85466.1};	--	GO:0009507,chloroplast; GO:0010193,response to ozone; GO:0010224,response to UV-B; GO:0009611,response to wounding; GO:0000302,response to reactive oxygen species; GO:0006950,response to stress; GO:0006979,response to oxidative stress; GO:0008150,biological_process; GO:0010035,response to inorganic substance; GO:0042221,response to chemical; GO:0050896,response to stimulus; GO:1901700,response to…	Protein of unknown function (DUF760)	--	--	--
12h1_transcript_27435	134.54	184.58	127.94	38.26	20.32	18.44	3084	3836	2845	919	447	417	2.53832	3.95925e-15	5.95931e-13	up	1556	K00521 ferric-chelate reductase [EC:1.16.1.7] | (RefSeq) ferric reduction oxidase 7, chloroplastic-like (A)	--	PREDICTED: NAC transcription factor 29-like [Vigna angularis]	NAC47_ARATH RecName: Full=NAC transcription factor 47 {ECO:0000305}; AltName: Full=NAC domain-containing protein 47 {ECO:0000305}; Short=ANAC047 {ECO:0000305}; AltName: Full=Protein SPEEDY HYPONASTIC GROWTH {ECO:0000303|PubMed:24363315};	A0A0L9U6U3_PHAAN RecName: Full=NAC domain-containing protein {ECO:0000259|PROSITE:PS51005};	--	GO:0005634,nucleus; GO:0003700,DNA-binding transcription factor activity; GO:0000976,transcription regulatory region sequence-specific DNA binding; GO:0009793,embryo development ending in seed dormancy; GO:0010365,positive regulation of ethylene biosynthetic process; GO:0009413,response to flooding; GO:0003674,molecular_function; GO:0140110,transcription regulator activity; GO:0001067,regulatory …	No apical meristem (NAM) protein	NAC	TF	NAC
12h1_transcript_2039	10.76	8.63	9.46	26.47	27.41	24.97	790	574	672	2042	1936	1814	-1.47112	4.40621e-15	6.58954e-13	down	4411	--	--	putative E3 ubiquitin-protein ligase LIN-1 [Vigna radiata var. radiata]	LIN1_LOTJA RecName: Full=Putative E3 ubiquitin-protein ligase LIN-1 {ECO:0000250|UniProtKB:D1FP53}; EC=2.3.2.27 {ECO:0000303|PubMed:19508425}; AltName: Full=Protein cerberus {ECO:0000303|PubMed:19508425}; AltName: Full=RING-type E3 ubiquitin transferase LIN-1 {ECO:0000305};	A0A4D6NKT9_VIGUN SubName: Full=WD40 repeat {ECO:0000313|EMBL:QCE13274.1};	--	GO:0004842,ubiquitin-protein transferase activity; GO:0009877,nodulation; GO:0003674,molecular_function; GO:0003824,catalytic activity; GO:0016740,transferase activity; GO:0019787,ubiquitin-like protein transferase activity; GO:0140096,catalytic activity, acting on a protein; GO:0008150,biological_process; GO:0009653,anatomical structure morphogenesis; GO:0032502,developmental process; GO:0048646…	WD domain, G-beta repeat	--	--	--
12h1_transcript_14540	7.21	6.35	4.73	20.53	21.07	22	308	246	195	922	866	930	-1.82863	4.8428e-15	7.18437e-13	down	2679	--	--	uncharacterized protein LOC106768823 isoform X1 [Vigna radiata var. radiata]	--	A0A4D6L2F6_VIGUN RecName: Full=FAD_binding_3 domain-containing protein {ECO:0000259|Pfam:PF01494};	--	GO:0071949,FAD binding; GO:0000166,nucleotide binding; GO:0003674,molecular_function; GO:0005488,binding; GO:0036094,small molecule binding; GO:0043167,ion binding; GO:0043168,anion binding; GO:0050660,flavin adenine dinucleotide binding; GO:0097159,organic cyclic compound binding; GO:1901265,nucleoside phosphate binding; GO:1901363,heterocyclic compound binding	Pyridine nucleotide-disulphide oxidoreductase	--	--	--
12h1_transcript_25324	97.05	122.38	110.59	31.05	36.13	38.67	2541	2903	2807	852	908	999	1.61587	4.86554e-15	7.18437e-13	up	1740	K00626 acetyl-CoA C-acetyltransferase [EC:2.3.1.9] | (RefSeq) acetyl-CoA acetyltransferase, cytosolic 1 (A)	ko00071: Fatty acid degradation; ko00280: Valine, leucine and isoleucine degradation; ko00310: Lysine degradation; ko00380: Tryptophan metabolism; ko00620: Pyruvate metabolism; ko00630: Glyoxylate and dicarboxylate metabolism; ko00650: Butanoate metabolism; ko00900: Terpenoid backbone biosynthesis; ko01100: Metabolic pathways; ko01110: Biosynthesis of secondary metabolites; ko01200: Carbon metabo…	PREDICTED: acetyl-CoA acetyltransferase, cytosolic 1 [Vigna angularis]	THIC1_ARATH RecName: Full=Acetyl-CoA acetyltransferase, cytosolic 1; EC=2.3.1.9; AltName: Full=Cytosolic acetoacetyl-CoA thiolase 1; Short=Thiolase 1; AltName: Full=Protein EMBRYO DEFECTIVE 1276;	A0A4D6MMR8_VIGUN SubName: Full=Acetyl-CoA C-acetyltransferase {ECO:0000313|EMBL:QCE01942.1};	Acetyl-CoA acetyltransferase	GO:0005829,cytosol; GO:0005777,peroxisome; GO:0005886,plasma membrane; GO:0009536,plastid; GO:0003985,acetyl-CoA C-acetyltransferase activity; GO:0046872,metal ion binding; GO:0006635,fatty acid beta-oxidation; GO:0008299,isoprenoid biosynthetic process; GO:0009846,pollen germination; GO:0009860,pollen tube growth; GO:0016125,sterol metabolic process; GO:0003674,molecular_function; GO:0003824,cat…	Thiolase, N-terminal domain	--	--	--
12h1_transcript_25132	29.08	33.23	23.88	78.5	61.85	83.34	788	816	627	2230	1609	2230	-1.39487	5.74639e-15	8.43165e-13	down	1792	K18878 BHLH transcription factor Upa20 | (RefSeq) Upa20; transcription factor bHLH137-like (A)	ko04626: Plant-pathogen interaction	hypothetical protein VIGAN_04283200 [Vigna angularis var. angularis]	BH048_ARATH RecName: Full=Transcription factor bHLH48; AltName: Full=Basic helix-loop-helix protein 48; Short=AtbHLH48; Short=bHLH 48; AltName: Full=Transcription factor EN 97; AltName: Full=bHLH transcription factor bHLH048;	A0A4D6M929_VIGUN SubName: Full=Phytochrome-interacting factor 3 {ECO:0000313|EMBL:QCD97477.1};	--	GO:0005634,nucleus; GO:0003677,DNA binding; GO:0003700,DNA-binding transcription factor activity; GO:0046983,protein dimerization activity; GO:0006355,regulation of transcription, DNA-templated; GO:0003674,molecular_function; GO:0003676,nucleic acid binding; GO:0005488,binding; GO:0097159,organic cyclic compound binding; GO:1901363,heterocyclic compound binding; GO:0140110,transcription regulator…	Helix-loop-helix DNA-binding domain	bHLH	TF	bHLH
12h1_transcript_10116	9.17	8.44	6.29	25.92	29.16	33.38	464	387	308	1377	1419	1670	-1.92085	7.20077e-15	1.04996e-12	down	3121	K06611 stachyose synthetase [EC:2.4.1.67] | (RefSeq) stachyose synthase (A)	ko00052: Galactose metabolism; ko01100: Metabolic pathways	stachyose synthase [Vigna radiata var. radiata]	STSYN_PEA RecName: Full=Stachyose synthase; EC=2.4.1.67; AltName: Full=Galactinol--raffinose galactosyltransferase; Flags: Precursor;	A0A4D6MC22_VIGUN SubName: Full=Stachyose synthetase {ECO:0000313|EMBL:QCD98300.1};	--	GO:0005737,cytoplasm; GO:0047268,galactinol-raffinose galactosyltransferase activity; GO:0009312,oligosaccharide biosynthetic process; GO:0033532,stachyose biosynthetic process; GO:0003674,molecular_function; GO:0003824,catalytic activity; GO:0008378,galactosyltransferase activity; GO:0016740,transferase activity; GO:0016757,transferase activity, transferring glycosyl groups; GO:0016758,transfera…	Raffinose synthase or seed imbibition protein Sip1	--	--	--
12h1_transcript_29451	48.97	79.51	44.32	5.66	4.76	2.11	892	1313	784	107	83	37	3.77742	8.03319e-15	1.16406e-12	up	1290	K20855 beta-1,3-galactosyltransferase 1/2/3/4/5/7/8 [EC:2.4.1.-] | (RefSeq) probable beta-1,3-galactosyltransferase 2 (A)	--	uncharacterized protein LOC106764242 [Vigna radiata var. radiata]	--	A0A4D6MP24_VIGUN SubName: Full=Senescence regulator S40 {ECO:0000313|EMBL:QCE01727.1};	--	--	Senescence regulator	--	--	--
12h1_transcript_27461	38.7	47.88	51.29	15.86	12.65	14.23	829	930	1066	356	260	301	1.68416	8.27228e-15	1.19131e-12	up	1471	K19033 30S ribosomal protein S31 | (RefSeq) glycosyltransferase family 64 protein C4-like isoform X1 (A)	--	glycosyltransferase family 64 protein C4 [Vigna radiata var. radiata]	GMT1_ARATH RecName: Full=Glycosylinositol phosphorylceramide mannosyl transferase 1 {ECO:0000303|PubMed:27895225}; Short=GIPC mannosyl-transferase 1 {ECO:0000303|PubMed:27895225}; EC=2.4.1.- {ECO:0000269|PubMed:27895225}; AltName: Full=Glycosyltransferase family 64 protein C4 {ECO:0000303|PubMed:24905498}; Short=GT64 C4 {ECO:0000303|PubMed:24905498}; AltName: Full=Protein ECTOPICALLY PARTING CELL…	A0A4D6MNF4_VIGUN SubName: Full=Glucuronyl/N-acetylglucosaminyl transferase EXT2 {ECO:0000313|EMBL:QCE01315.1};	Acetylglucosaminyltransferase EXT2/exostosin 2	GO:0005768,endosome; GO:0005794,Golgi apparatus; GO:0000139,Golgi membrane; GO:0016021,integral component of membrane; GO:0005802,trans-Golgi network; GO:0046872,metal ion binding; GO:0016757,transferase activity, transferring glycosyl groups; GO:0035251,UDP-glucosyltransferase activity; GO:0009738,abscisic acid-activated signaling pathway; GO:0008219,cell death; GO:0098609,cell-cell adhesion; GO…	Glycosyl transferase family 64 domain	--	--	--
12h1_transcript_27935	31.5	30.22	30.83	89.6	109.43	87.1	690	600	654	2056	2300	1883	-1.65197	9.28435e-15	1.32886e-12	down	1498	K08913 light-harvesting complex II chlorophyll a/b binding protein 2 | (RefSeq) chlorophyll a-b binding protein 215, chloroplastic (A)	ko00196: Photosynthesis - antenna proteins; ko01100: Metabolic pathways	photosystem II stability/assembly factor HCF136, chloroplastic-like [Vigna radiata var. radiata]	P2SAF_ARATH RecName: Full=Photosystem II stability/assembly factor HCF136, chloroplastic; Flags: Precursor;	A0A4D6MPD3_VIGUN SubName: Full=Light-harvesting complex II chlorophyll a/b binding protein 2 {ECO:0000313|EMBL:QCE01979.1};	Sortilin and related receptors	GO:0009507,chloroplast; GO:0009941,chloroplast envelope; GO:0009570,chloroplast stroma; GO:0009533,chloroplast stromal thylakoid; GO:0009534,chloroplast thylakoid; GO:0009535,chloroplast thylakoid membrane; GO:0009523,photosystem II; GO:0009536,plastid; GO:0009579,thylakoid; GO:0031977,thylakoid lumen; GO:0015979,photosynthesis; GO:0009657,plastid organization; GO:0065003,protein-containing compl…	Photosynthesis system II assembly factor YCF48	--	--	--
12h1_transcript_15715	55.19	43.39	59.22	16.75	11.39	14.5	2205	1570	2291	702	437	572	1.89064	9.90914e-15	1.40813e-12	up	2519	K23047 E3 ubiquitin-protein ligase UNKL [EC:2.3.2.27] | (RefSeq) zinc finger CCCH domain-containing protein 2-like (A)	--	PREDICTED: zinc finger CCCH domain-containing protein 66 [Vigna angularis]	C3H66_ARATH RecName: Full=Zinc finger CCCH domain-containing protein 66; Short=AtC3H66;	A0A4D6ML79_VIGUN SubName: Full=Transcription elongation factor SPT5 {ECO:0000313|EMBL:QCE00899.1};	CCCH-type Zn-finger protein	GO:0010494,cytoplasmic stress granule; GO:0000932,P-body; GO:0003677,DNA binding; GO:0003700,DNA-binding transcription factor activity; GO:0046872,metal ion binding; GO:0003723,RNA binding; GO:0006355,regulation of transcription, DNA-templated; GO:0006412,translation; GO:0003674,molecular_function; GO:0003676,nucleic acid binding; GO:0005488,binding; GO:0097159,organic cyclic compound binding; GO…	Ankyrin repeat	C3H	TF	C3H
12h1_transcript_13177	0	0	0	14.62	3.97	11.57	0	0	0	692	172	516	-11.1867	9.95888e-15	1.40813e-12	down	2810	K15363 fanconi-associated nuclease 1 [EC:3.1.21.- 3.1.4.1] | (RefSeq) fanconi-associated nuclease 1 homolog (A)	--	hypothetical protein VIGAN_08151800 [Vigna angularis var. angularis]	YSL1_ARATH RecName: Full=Metal-nicotianamine transporter YSL1; AltName: Full=Protein YELLOW STRIPE LIKE 1; Short=AtYSL1;	A0A4D6N3T8_VIGUN SubName: Full=Oligopeptide transporter {ECO:0000313|EMBL:QCE07531.1};	--	GO:0016021,integral component of membrane; GO:0016020,membrane; GO:0005886,plasma membrane; GO:0051980,iron-nicotianamine transmembrane transporter activity; GO:0003006,developmental process involved in reproduction; GO:0010039,response to iron ion; GO:0048316,seed development; GO:0003674,molecular_function; GO:0005215,transporter activity; GO:0015603,iron chelate transmembrane transporter activi…	OPT oligopeptide transporter protein	--	--	--
12h1_transcript_28360	71.28	94.73	25.77	1.73	0.63	2.43	1493	1798	523	37	12	50	5.32321	1.12803e-14	1.58536e-12	up	1444	K16818 phospholipase A1 [EC:3.1.1.32] | (RefSeq) phospholipase A(1) DAD1, chloroplastic (A)	ko00564: Glycerophospholipid metabolism; ko00592: alpha-Linolenic acid metabolism; ko01100: Metabolic pathways; ko01110: Biosynthesis of secondary metabolites	hypothetical protein VIGAN_04305100 [Vigna angularis var. angularis]	PLA16_ARATH RecName: Full=Phospholipase A1-Igamma2, chloroplastic {ECO:0000303|PubMed:15130548}; EC=3.1.1.- {ECO:0000269|PubMed:19527719}; AltName: Full=DAD1-like lipase 3 {ECO:0000303|PubMed:24430866}; Flags: Precursor;	A0A4D6MCA1_VIGUN SubName: Full=Phospholipase A1 {ECO:0000313|EMBL:QCD97696.1};	Predicted lipase	GO:0009507,chloroplast; GO:0047714,galactolipase activity; GO:0008970,phospholipase A1 activity; GO:0004620,phospholipase activity; GO:0004806,triglyceride lipase activity; GO:0016042,lipid catabolic process; GO:0003674,molecular_function; GO:0003824,catalytic activity; GO:0016298,lipase activity; GO:0016787,hydrolase activity; GO:0016788,hydrolase activity, acting on ester bonds; GO:0052689,carb…	Lipase (class 3)	--	--	--
12h1_transcript_28338	270.32	292.4	219.48	92.48	103.87	79.71	5681	5571	4475	2036	2094	1653	1.47525	1.1597e-14	1.62011e-12	up	1448	K09338 homeobox-leucine zipper protein | (RefSeq) homeobox-leucine zipper protein HAT5-like isoform X1 (A)	--	PREDICTED: homeobox-leucine zipper protein HAT5-like [Vigna angularis]	HAT5_ARATH RecName: Full=Homeobox-leucine zipper protein HAT5; AltName: Full=HD-ZIP protein ATHB-1; AltName: Full=Homeodomain transcription factor ATHB-1; AltName: Full=Homeodomain-leucine zipper protein HAT5; Short=HD-ZIP protein 5;	A0A4D6KS70_VIGUN SubName: Full=Homeobox-leucine zipper protein {ECO:0000313|EMBL:QCD80896.1};	Transcription factor HEX, contains HOX and HALZ domains	GO:0005634,nucleus; GO:0003700,DNA-binding transcription factor activity; GO:0000981,DNA-binding transcription factor activity, RNA polymerase II-specific; GO:0042803,protein homodimerization activity; GO:0043565,sequence-specific DNA binding; GO:0009965,leaf morphogenesis; GO:0017148,negative regulation of translation; GO:0045893,positive regulation of transcription, DNA-templated; GO:0009637,re…	Homeodomain	HB-HD-ZIP	TF	HB->HB-HD-ZIP
12h1_transcript_18055	12.39	22.33	8.01	0	0.08	0	467	763	292	0	3	0	8.97211	1.20957e-14	1.67972e-12	up	2392	K13412 calcium-dependent protein kinase [EC:2.7.11.1] | (RefSeq) CPK5-1; calcium dependent protein kinase 5 (A)	ko04626: Plant-pathogen interaction	calcium-dependent protein kinase 26 isoform X1 [Vigna radiata var. radiata]	CDPKH_ORYSJ RecName: Full=Calcium-dependent protein kinase 17 {ECO:0000305}; Short=OsCDPK17 {ECO:0000305}; Short=OsCPK17 {ECO:0000303|PubMed:15695435}; EC=2.7.11.1 {ECO:0000305};	A0A1S3V8H8_VIGRR SubName: Full=calcium-dependent protein kinase 26 isoform X1 {ECO:0000313|RefSeq:XP_014514642.1, ECO:0000313|RefSeq:XP_014514650.1};	Ca2+/calmodulin-dependent protein kinase, EF-Hand protein superfamily	GO:0005737,cytoplasm; GO:0016020,membrane; GO:0005634,nucleus; GO:0005524,ATP binding; GO:0005509,calcium ion binding; GO:0009931,calcium-dependent protein serine/threonine kinase activity; GO:0005516,calmodulin binding; GO:0004683,calmodulin-dependent protein kinase activity; GO:0106310,protein serine kinase activity; GO:0106311,protein threonine kinase activity; GO:0035556,intracellular signal …	Protein kinase domain	--	--	--
12h1_transcript_17148	2.17	1.29	0.82	35.5	13.69	25.47	82	44	30	1409	497	952	-4.12355	1.4471e-14	1.99768e-12	down	2398	K01673 carbonic anhydrase [EC:4.2.1.1] | (RefSeq) carbonic anhydrase, chloroplastic isoform X1 (A)	ko00910: Nitrogen metabolism; ko01100: Metabolic pathways	carbonic anhydrase [Vigna unguiculata]	CAHC_PEA RecName: Full=Carbonic anhydrase, chloroplastic; EC=4.2.1.1; AltName: Full=Carbonate dehydratase; Contains: RecName: Full=Carbonic anhydrase, 27 kDa isoform; Contains: RecName: Full=Carbonic anhydrase, 25 kDa isoform; Flags: Precursor;	A0A4D6M226_VIGUN RecName: Full=Carbonic anhydrase {ECO:0000256|ARBA:ARBA00012925, ECO:0000256|RuleBase:RU003956}; EC=4.2.1.1 {ECO:0000256|ARBA:ARBA00012925, ECO:0000256|RuleBase:RU003956}; AltName: Full=Carbonate dehydratase {ECO:0000256|RuleBase:RU003956};	Predicted carbonic anhydrase involved in protection against oxidative damage	GO:0009570,chloroplast stroma; GO:0004089,carbonate dehydratase activity; GO:0008270,zinc ion binding; GO:0015976,carbon utilization; GO:0003674,molecular_function; GO:0003824,catalytic activity; GO:0016829,lyase activity; GO:0016835,carbon-oxygen lyase activity; GO:0016836,hydro-lyase activity; GO:0005488,binding; GO:0043167,ion binding; GO:0043169,cation binding; GO:0046872,metal ion binding; G…	--	--	--	--
12h1_transcript_30478	92.69	92.32	77.67	39.82	40.96	39.95	1433	1295	1167	644	607	609	1.10356	1.48854e-14	2.0428e-12	up	1134	K23947 2-oxoglutarate-dependent dioxygenase [EC:1.14.11.-] | (RefSeq) 2-oxoglutarate-dependent dioxygenase DAO-like (A)	ko00380: Tryptophan metabolism	2-oxoglutarate-dependent dioxygenase DAO [Vigna radiata var. radiata]	DAO_ORYSI RecName: Full=2-oxoglutarate-dependent dioxygenase DAO; EC=1.14.11.-; AltName: Full=Protein DIOXYGENASE FOR AUXIN OXIDATION;	A0A4D6LRW6_VIGUN SubName: Full=Gibberellin 3-beta-dioxygenase {ECO:0000313|EMBL:QCD91241.1};	Iron/ascorbate family oxidoreductases	GO:0051213,dioxygenase activity; GO:0046872,metal ion binding; GO:0009852,auxin catabolic process; GO:0003674,molecular_function; GO:0003824,catalytic activity; GO:0016491,oxidoreductase activity; GO:0005488,binding; GO:0043167,ion binding; GO:0043169,cation binding; GO:0008150,biological_process; GO:0008152,metabolic process; GO:0009056,catabolic process; GO:0009850,auxin metabolic process; GO:0…	2OG-Fe(II) oxygenase superfamily	--	--	--
12h1_transcript_8596	6.25	8.02	3.2	0	0	0	329	382	163	0	0	0	10.6603	1.63181e-14	2.22633e-12	up	3241	K05909 laccase [EC:1.10.3.2] | (RefSeq) laccase-14 (A)	--	hypothetical protein LR48_Vigan106s000100 [Vigna angularis]	--	A0A4D6NF91_VIGUN SubName: Full=Uncharacterized protein {ECO:0000313|EMBL:QCE11582.1};	--	--	--	--	--	--
12h1_transcript_22619	38.75	33.56	23.09	5.99	7.11	6.3	1182	927	682	191	208	189	2.26837	1.78325e-14	2.41879e-12	up	1984	K13422 transcription factor MYC2 | (RefSeq) transcription factor bHLH14 (A)	ko04016: MAPK signaling pathway - plant; ko04075: Plant hormone signal transduction	hypothetical protein LR48_Vigan11g022100 [Vigna angularis]	MYC2_ARATH RecName: Full=Transcription factor MYC2; Short=AtMYC2; AltName: Full=Basic helix-loop-helix protein 6; Short=AtbHLH6; Short=bHLH 6; AltName: Full=Protein JASMONATE INSENSITIVE 1; AltName: Full=R-homologous Arabidopsis protein 1; Short=RAP-1; AltName: Full=Transcription factor EN 38; AltName: Full=Z-box binding factor 1 protein; AltName: Full=bHLH transcription factor bHLH006; AltName: …	A0A4D6MMB3_VIGUN SubName: Full=Transcription factor MYC2 {ECO:0000313|EMBL:QCE02513.1};	--	GO:0005634,nucleus; GO:0003677,DNA binding; GO:0003700,DNA-binding transcription factor activity; GO:0019900,kinase binding; GO:0046983,protein dimerization activity; GO:0043565,sequence-specific DNA binding; GO:0000976,transcription regulatory region sequence-specific DNA binding; GO:0009738,abscisic acid-activated signaling pathway; GO:0106167,extracellular ATP signaling; GO:0009963,positive re…	bHLH-MYC and R2R3-MYB transcription factors N-terminal	bHLH	TF	bHLH
12h1_transcript_27132	9.65	16.2	11.68	66.1	111.22	133.67	230	350	270	1651	2544	3145	-3.09408	2.48026e-14	3.34476e-12	down	1607	K13065 shikimate O-hydroxycinnamoyltransferase [EC:2.3.1.133] | (RefSeq) shikimate O-hydroxycinnamoyltransferase-like (A)	ko00940: Phenylpropanoid biosynthesis; ko00941: Flavonoid biosynthesis; ko00945: Stilbenoid, diarylheptanoid and gingerol biosynthesis; ko01100: Metabolic pathways; ko01110: Biosynthesis of secondary metabolites	protein ECERIFERUM 26-like [Vigna radiata var. radiata]	CR26L_ARATH RecName: Full=Protein ECERIFERUM 26-like; Short=CER26-like; AltName: Full=CER2-like protein 2; Short=CER2-like2;	A0A4D6L492_VIGUN SubName: Full=Shikimate O-hydroxycinnamoyltransferase {ECO:0000313|EMBL:QCD83333.1};	--	GO:0009535,chloroplast thylakoid membrane; GO:0016747,transferase activity, transferring acyl groups other than amino-acyl groups; GO:0071555,cell wall organization; GO:0009555,pollen development; GO:0042761,very long-chain fatty acid biosynthetic process; GO:0003674,molecular_function; GO:0003824,catalytic activity; GO:0016740,transferase activity; GO:0016746,transferase activity, transferring a…	Transferase family	--	--	--
12h1_transcript_11874	90.36	81.79	86.59	24.51	10.58	17.03	4254	3487	3945	1211	478	792	2.32323	2.78903e-14	3.73954e-12	up	2921	K00454 lipoxygenase [EC:1.13.11.12] | (RefSeq) linoleate 13S-lipoxygenase 2-1, chloroplastic-like (A)	ko00591: Linoleic acid metabolism; ko00592: alpha-Linolenic acid metabolism; ko01100: Metabolic pathways; ko01110: Biosynthesis of secondary metabolites	CPRD46 protein [Vigna unguiculata]	LOX2_TANCI RecName: Full=Lipoxygenase 2, chloroplastic {ECO:0000303|PubMed:23893337}; Short=TcLOX2 {ECO:0000303|PubMed:23893337}; EC=1.13.11.- {ECO:0000255|PROSITE-ProRule:PRU00726}; Flags: Precursor;	P93698_VIGUN RecName: Full=Lipoxygenase {ECO:0000256|RuleBase:RU003975}; EC=1.13.11.- {ECO:0000256|RuleBase:RU003975};	--	GO:0009507,chloroplast; GO:0046872,metal ion binding; GO:0016702,oxidoreductase activity, acting on single donors with incorporation of molecular oxygen, incorporation of two atoms of oxygen; GO:0006633,fatty acid biosynthetic process; GO:0031408,oxylipin biosynthetic process; GO:0003674,molecular_function; GO:0005488,binding; GO:0043167,ion binding; GO:0043169,cation binding; GO:0003824,catalyti…	Lipoxygenase	--	--	--
12h1_transcript_27070	116.45	146.88	135.97	18.11	30.88	21.12	2742	3135	3105	447	698	491	2.47233	3.07271e-14	4.09636e-12	up	1591	K08237 hydroquinone glucosyltransferase [EC:2.4.1.218] | (RefSeq) hydroquinone glucosyltransferase-like (A)	--	glucosyltransferase-13, partial [Vigna angularis]	HQGT_RAUSE RecName: Full=Hydroquinone glucosyltransferase; EC=2.4.1.218; AltName: Full=Arbutin synthase;	A0A4D6MVY7_VIGUN RecName: Full=Glycosyltransferase {ECO:0000256|RuleBase:RU362057}; EC=2.4.1.- {ECO:0000256|RuleBase:RU362057};	UDP-glucuronosyl and UDP-glucosyl transferase	GO:0050505,hydroquinone glucosyltransferase activity; GO:0003674,molecular_function; GO:0003824,catalytic activity; GO:0008194,UDP-glycosyltransferase activity; GO:0016740,transferase activity; GO:0016757,transferase activity, transferring glycosyl groups; GO:0016758,transferase activity, transferring hexosyl groups; GO:0035251,UDP-glucosyltransferase activity; GO:0046527,glucosyltransferase acti…	UDP-glucoronosyl and UDP-glucosyl transferase	--	--	--
12h1_transcript_23927	1308.83	798.55	1586.37	66.66	88.21	162.32	35475	19613	41674	1894	2295	4344	3.53083	3.2339e-14	4.28675e-12	up	1792	K16818 phospholipase A1 [EC:3.1.1.32] | (RefSeq) phospholipase A(1) DAD1, chloroplastic (A)	ko00564: Glycerophospholipid metabolism; ko00592: alpha-Linolenic acid metabolism; ko01100: Metabolic pathways; ko01110: Biosynthesis of secondary metabolites	hypothetical protein VIGAN_04305100 [Vigna angularis var. angularis]	PLA16_ARATH RecName: Full=Phospholipase A1-Igamma2, chloroplastic {ECO:0000303|PubMed:15130548}; EC=3.1.1.- {ECO:0000269|PubMed:19527719}; AltName: Full=DAD1-like lipase 3 {ECO:0000303|PubMed:24430866}; Flags: Precursor;	A0A4D6MCA1_VIGUN SubName: Full=Phospholipase A1 {ECO:0000313|EMBL:QCD97696.1};	Predicted lipase	GO:0009507,chloroplast; GO:0047714,galactolipase activity; GO:0008970,phospholipase A1 activity; GO:0004620,phospholipase activity; GO:0004806,triglyceride lipase activity; GO:0016042,lipid catabolic process; GO:0003674,molecular_function; GO:0003824,catalytic activity; GO:0016298,lipase activity; GO:0016787,hydrolase activity; GO:0016788,hydrolase activity, acting on ester bonds; GO:0052689,carb…	Lipase (class 3)	--	--	--
12h1_transcript_26299	143.38	140.7	108.41	57.94	57.97	51.15	3528	3138	2586	1494	1369	1242	1.2091	3.37969e-14	4.4547e-12	up	1651	--	--	PREDICTED: F-box/kelch-repeat protein At1g23390 [Vigna angularis]	FBK9_ARATH RecName: Full=F-box/kelch-repeat protein At1g23390;	A0A4D6LP01_VIGUN SubName: Full=Kelch-type beta propeller {ECO:0000313|EMBL:QCD90652.1};	--	GO:0005737,cytoplasm; GO:0005829,cytosol; GO:0005634,nucleus; GO:0043161,proteasome-mediated ubiquitin-dependent protein catabolic process; GO:0006508,proteolysis; GO:0006511,ubiquitin-dependent protein catabolic process; GO:0006807,nitrogen compound metabolic process; GO:0008150,biological_process; GO:0008152,metabolic process; GO:0009056,catabolic process; GO:0009057,macromolecule catabolic pro…	Kelch motif	--	--	--
12h1_transcript_30812	1153.32	930.69	999.92	430.57	413.95	480.99	16320	11951	13758	6371	5612	6709	1.20805	4.03027e-14	5.28237e-12	up	1060	K20784 arabinosyltransferase [EC:2.4.2.-] | (RefSeq) hypothetical protein (A)	ko00514: Other types of O-glycan biosynthesis	fruit protein pKIWI502 [Vigna radiata var. radiata]	K502_ACTDE RecName: Full=Fruit protein pKIWI502;	A0A4D6L3E6_VIGUN SubName: Full=Na+-transporting NADH:ubiquinone oxidoreductase subunit F {ECO:0000313|EMBL:QCD83029.1};	--	GO:0016491,oxidoreductase activity; GO:0003674,molecular_function; GO:0003824,catalytic activity	Oxidoreductase NAD-binding domain	--	--	--
12h1_transcript_28747	148.77	161.46	154.07	65.35	69.24	55.13	2945	2898	2960	1355	1315	1077	1.27332	4.47184e-14	5.82838e-12	up	1379	K21630 GATA-type zinc finger protein 1 | (RefSeq) GATA transcription factor 6-like (A)	--	GATA transcription factor 7 [Vigna radiata var. radiata]	GATA5_ARATH RecName: Full=GATA transcription factor 5;	A0A4D6LJ65_VIGUN RecName: Full=GATA transcription factor {ECO:0000256|PIRNR:PIRNR016992};	GATA-4/5/6 transcription factors	GO:0005634,nucleus; GO:0003700,DNA-binding transcription factor activity; GO:0000976,transcription regulatory region sequence-specific DNA binding; GO:0008270,zinc ion binding; GO:0030154,cell differentiation; GO:0045893,positive regulation of transcription, DNA-templated; GO:0003674,molecular_function; GO:0140110,transcription regulator activity; GO:0001067,regulatory region nucleic acid binding…	--	C2C2-GATA	TF	C2C2->C2C2-GATA
12h1_transcript_29082	486.03	624.07	465.25	233.07	228.16	257.22	9328	10861	8667	4684	4200	4871	1.10997	4.6842e-14	5.99984e-12	up	1345	K00430 peroxidase [EC:1.11.1.7] | (RefSeq) peroxidase 73-like (A)	ko00940: Phenylpropanoid biosynthesis; ko01100: Metabolic pathways; ko01110: Biosynthesis of secondary metabolites	PREDICTED: peroxidase 73-like [Vigna angularis]	PER73_ARATH RecName: Full=Peroxidase 73; Short=Atperox P73; EC=1.11.1.7; AltName: Full=ATP10a; AltName: Full=PRXR11; Flags: Precursor;	A0A4D6KUW5_VIGUN RecName: Full=Peroxidase {ECO:0000256|ARBA:ARBA00012313, ECO:0000256|RuleBase:RU362060}; EC=1.11.1.7 {ECO:0000256|ARBA:ARBA00012313, ECO:0000256|RuleBase:RU362060};	--	GO:0005576,extracellular region; GO:0020037,heme binding; GO:0046872,metal ion binding; GO:0004601,peroxidase activity; GO:0042744,hydrogen peroxide catabolic process; GO:0006979,response to oxidative stress; GO:0003674,molecular_function; GO:0005488,binding; GO:0046906,tetrapyrrole binding; GO:0097159,organic cyclic compound binding; GO:1901363,heterocyclic compound binding; GO:0043167,ion bindi…	Peroxidase	--	--	--
12h1_transcript_7304	6.16	7.3	8.24	45.51	33.43	24.88	341	366	442	2650	1782	1363	-2.26185	4.69906e-14	5.99984e-12	down	3394	--	--	PREDICTED: uncharacterized protein LOC108331839 [Vigna angularis]	--	A0A4D6NNJ3_VIGUN SubName: Full=Glutaredoxin 3 {ECO:0000313|EMBL:QCE14511.1};	Uncharacterized conserved protein, contains C1, PH and RUN domains	GO:0016021,integral component of membrane; GO:0015035,protein disulfide oxidoreductase activity; GO:0003674,molecular_function; GO:0003824,catalytic activity; GO:0015036,disulfide oxidoreductase activity; GO:0016491,oxidoreductase activity; GO:0016667,oxidoreductase activity, acting on a sulfur group of donors; GO:0005575,cellular_component; GO:0016020,membrane; GO:0031224,intrinsic component of …	--	--	--	--
12h1_transcript_24162	25.89	15.61	36.76	1.72	0.74	1.72	730	399	1004	51	20	48	4.25026	4.72714e-14	5.99984e-12	up	1854	K01188 beta-glucosidase [EC:3.2.1.21] | (RefSeq) cyanogenic beta-glucosidase-like (A)	ko00460: Cyanoamino acid metabolism; ko00500: Starch and sucrose metabolism; ko00999: Biosynthesis of various plant secondary metabolites; ko01100: Metabolic pathways; ko01110: Biosynthesis of secondary metabolites	cyanogenic beta-glucosidase [Vigna radiata var. radiata]	BGL12_ORYSI RecName: Full=Beta-glucosidase 12 {ECO:0000305}; EC=3.2.1.21 {ECO:0000305}; Flags: Precursor;	A0A4D6LIM6_VIGUN SubName: Full=Beta-glucosidase {ECO:0000313|EMBL:QCD88437.1};	Beta-glucosidase, lactase phlorizinhydrolase, and related proteins	GO:0005576,extracellular region; GO:0008422,beta-glucosidase activity; GO:0102483,scopolin beta-glucosidase activity; GO:0005975,carbohydrate metabolic process; GO:0003674,molecular_function; GO:0003824,catalytic activity; GO:0004553,hydrolase activity, hydrolyzing O-glycosyl compounds; GO:0015926,glucosidase activity; GO:0016787,hydrolase activity; GO:0016798,hydrolase activity, acting on glycos…	Glycosyl hydrolase family 1	--	--	--
12h1_transcript_1837	4.98	6.5	4.29	14.62	13.24	14.51	374	442	312	1154	957	1078	-1.45514	4.73198e-14	5.99984e-12	down	4508	K05658 ATP-binding cassette, subfamily B (MDR/TAP), member 1 [EC:7.6.2.2] | (RefSeq) ABC transporter B family member 1 (A)	ko02010: ABC transporters	hypothetical protein PHAVU_007G147400g [Phaseolus vulgaris]	AB1B_ARATH RecName: Full=ABC transporter B family member 1; Short=ABC transporter ABCB.1; Short=AtABCB1; AltName: Full=Multidrug resistance protein 1; AltName: Full=P-glycoprotein 1; Short=AtPgp1;	A0A4D6MX22_VIGUN SubName: Full=ATP-binding cassette {ECO:0000313|EMBL:QCE06003.1};	Multidrug/pheromone exporter, ABC superfamily	GO:0005783,endoplasmic reticulum; GO:0016021,integral component of membrane; GO:0005886,plasma membrane; GO:0009506,plasmodesma; GO:0005524,ATP binding; GO:0042626,ATPase-coupled transmembrane transporter activity; GO:0010329,auxin efflux transmembrane transporter activity; GO:0010328,auxin influx transmembrane transporter activity; GO:0043481,anthocyanin accumulation in tissues in response to UV…	ABC transporter transmembrane region	--	--	--
12h1_transcript_31373	641.3	479.39	590.5	1596.24	1847.47	1677.32	7213	4897	6469	18749	19887	18578	-1.59158	5.02017e-14	6.33084e-12	down	896	K02699 photosystem I subunit XI | (RefSeq) photosystem I reaction center subunit XI, chloroplastic (A)	ko00195: Photosynthesis; ko01100: Metabolic pathways	PREDICTED: photosystem I reaction center subunit XI, chloroplastic [Vigna angularis]	PSAL_CUCSA RecName: Full=Photosystem I reaction center subunit XI, chloroplastic; Short=PSI-L; AltName: Full=PSI subunit V; Flags: Precursor;	A0A4D6NHP3_VIGUN RecName: Full=PSI subunit V {ECO:0000256|ARBA:ARBA00014785};	--	GO:0009535,chloroplast thylakoid membrane; GO:0016021,integral component of membrane; GO:0009538,photosystem I reaction center; GO:0015979,photosynthesis; GO:0008150,biological_process; GO:0008152,metabolic process; GO:0009987,cellular process; GO:0044237,cellular metabolic process; GO:0005575,cellular_component; GO:0005622,intracellular anatomical structure; GO:0005737,cytoplasm; GO:0009507,chlo…	Photosystem I reaction centre subunit XI	--	--	--
12h1_transcript_27940	141.93	187.27	118.44	61.32	50.57	48.08	3075	3679	2490	1392	1051	1028	1.46426	5.54482e-14	6.95488e-12	up	1485	K13034 L-3-cyanoalanine synthase/ cysteine synthase [EC:2.5.1.47 4.4.1.9] | (RefSeq) bifunctional L-3-cyanoalanine synthase/cysteine synthase 1, mitochondrial (A)	ko00270: Cysteine and methionine metabolism; ko00460: Cyanoamino acid metabolism; ko00920: Sulfur metabolism; ko01100: Metabolic pathways; ko01110: Biosynthesis of secondary metabolites; ko01200: Carbon metabolism; ko01230: Biosynthesis of amino acids	bifunctional L-3-cyanoalanine synthase/cysteine synthase 1, mitochondrial [Vigna radiata var. radiata]	CAS1_MALDO RecName: Full=L-3-cyanoalanine synthase 1, mitochondrial; Short=MdCAS1; EC=4.4.1.9; Flags: Precursor;	A0A4D6NG58_VIGUN RecName: Full=Cysteine synthase {ECO:0000256|RuleBase:RU003985}; EC=2.5.1.47 {ECO:0000256|RuleBase:RU003985};	Cystathionine beta-synthase and related enzymes	GO:0005739,mitochondrion; GO:0004124,cysteine synthase activity; GO:0050017,L-3-cyanoalanine synthase activity; GO:0019499,cyanide metabolic process; GO:0006535,cysteine biosynthetic process from serine; GO:0009836,fruit ripening, climacteric; GO:0009611,response to wounding; GO:0003674,molecular_function; GO:0003824,catalytic activity; GO:0016740,transferase activity; GO:0016765,transferase acti…	Pyridoxal-phosphate dependent enzyme	--	--	--
12h1_transcript_23102	26.68	26.8	19.29	70.92	54.26	74.03	792	721	555	2208	1547	2171	-1.47116	6.84198e-14	8.53601e-12	down	1938	--	--	uncharacterized protein LOC106756912 [Vigna radiata var. radiata]	--	A0A4D6M953_VIGUN SubName: Full=S-adenosyl-L-methionine-dependent methyltransferase {ECO:0000313|EMBL:QCD97909.1};	--	GO:0016021,integral component of membrane; GO:0008168,methyltransferase activity; GO:0032259,methylation; GO:0003674,molecular_function; GO:0003824,catalytic activity; GO:0016740,transferase activity; GO:0016741,transferase activity, transferring one-carbon groups; GO:0008150,biological_process; GO:0008152,metabolic process; GO:0005575,cellular_component; GO:0016020,membrane; GO:0031224,intrinsic…	Methyltransferase domain	--	--	--
12h1_transcript_24722	35.72	30.72	47.47	3.46	5.53	3.12	975	760	1256	99	145	84	3.21324	7.07392e-14	8.77843e-12	up	1803	K03327 multidrug resistance protein, MATE family | (RefSeq) protein DETOXIFICATION 21-like (A)	--	PREDICTED: protein DETOXIFICATION 21-like [Vigna angularis]	DTX21_ARATH RecName: Full=Protein DETOXIFICATION 21 {ECO:0000303|PubMed:11739388}; Short=AtDTX21 {ECO:0000303|PubMed:11739388}; AltName: Full=Multidrug and toxic compound extrusion protein 21 {ECO:0000305}; Short=MATE protein 21 {ECO:0000305};	A0A0L9U762_PHAAN RecName: Full=Protein DETOXIFICATION {ECO:0000256|RuleBase:RU004914}; AltName: Full=Multidrug and toxic compound extrusion protein {ECO:0000256|RuleBase:RU004914};	Uncharacterized membrane protein, predicted efflux pump	GO:0016021,integral component of membrane; GO:0016020,membrane; GO:0005634,nucleus; GO:0015297,antiporter activity; GO:0022857,transmembrane transporter activity; GO:0042910,xenobiotic transmembrane transporter activity; GO:0003674,molecular_function; GO:0005215,transporter activity; GO:0015291,secondary active transmembrane transporter activity; GO:0022804,active transmembrane transporter activi…	MatE	--	--	--
12h1_transcript_32356	202.63	310.49	210.17	24.18	5.53	15.35	1529	2133	1552	189	39	113	4.04803	7.14761e-14	8.82295e-12	up	687	K13449 pathogenesis-related protein 1 | (RefSeq) pathogenesis-related protein 1-like (A)	ko04016: MAPK signaling pathway - plant; ko04075: Plant hormone signal transduction; ko04626: Plant-pathogen interaction	hypothetical protein PHAVU_006G196900g [Phaseolus vulgaris]	PRB1_ARATH RecName: Full=Pathogenesis-related protein 1 {ECO:0000303|PubMed:11725949}; Short=AtPRB1 {ECO:0000303|PubMed:11725949}; Flags: Precursor;	A0A4D6KHF6_VIGUN SubName: Full=Pathogenesis-related protein 1 {ECO:0000313|EMBL:QCD76642.1};	Defense-related protein containing SCP domain	GO:0005615,extracellular space; GO:0098542,defense response to other organism; GO:0009617,response to bacterium; GO:0009723,response to ethylene; GO:0080027,response to herbivore; GO:0009753,response to jasmonic acid; GO:0009751,response to salicylic acid; GO:0009611,response to wounding; GO:0006950,response to stress; GO:0006952,defense response; GO:0008150,biological_process; GO:0009605,respons…	Cysteine-rich secretory protein family	--	--	--
12h1_transcript_26954	4.77	3.02	2.84	19.48	20.93	21.44	113	64	65	485	477	502	-2.57121	7.70081e-14	9.45578e-12	down	1603	--	--	hypothetical protein LR48_Vigan03g190900 [Vigna angularis]	PNSB2_ARATH RecName: Full=Photosynthetic NDH subunit of subcomplex B 2, chloroplastic {ECO:0000303|PubMed:21785130}; Short=Protein PnsB2 {ECO:0000303|PubMed:21785130}; AltName: Full=NAD(P)H DEHYDROGENASE SUBUNIT 45 {ECO:0000303|PubMed:18974055}; AltName: Full=NDH-DEPENDENT CYCLIC ELECTRON FLOW 2 {ECO:0000303|PubMed:18785996}; Flags: Precursor;	A0A0L9U7A3_PHAAN SubName: Full=Uncharacterized protein {ECO:0000313|EMBL:KOM38527.1};	--	GO:0009534,chloroplast thylakoid; GO:0009535,chloroplast thylakoid membrane; GO:0005737,cytoplasm; GO:0010598,NAD(P)H dehydrogenase complex (plastoquinone); GO:0030246,carbohydrate binding; GO:0047938,glucose-6-phosphate 1-epimerase activity; GO:0005975,carbohydrate metabolic process; GO:0009773,photosynthetic electron transport in photosystem I; GO:0003674,molecular_function; GO:0005488,binding;…	--	--	--	--
12h1_transcript_22250	13.38	13.11	9.36	39.16	28.32	34	415	369	281	1276	845	1043	-1.51831	8.22681e-14	1.00488e-11	down	2016	K12125 protein EARLY FLOWERING 3 | (RefSeq) protein EARLY FLOWERING 3-like isoform X1 (A)	ko04712: Circadian rhythm - plant	protein EARLY FLOWERING 3 [Vigna radiata var. radiata]	HD3B_ORYSJ RecName: Full=Protein HEADING DATE 3B; AltName: Full=ELF3-like protein 1 {ECO:0000303|PubMed:22422935}; Short=OsELF3-1 {ECO:0000303|PubMed:22422935}; AltName: Full=OsELF3 {ECO:0000303|PubMed:22888152}; AltName: Full=Protein HEADING DATE 17 {ECO:0000303|PubMed:22399582};	A0A4D6NRF0_VIGUN SubName: Full=Protein EARLY FLOWERING 3 {ECO:0000313|EMBL:QCE16423.1};	--	GO:0005634,nucleus; GO:0009908,flower development; GO:0048578,positive regulation of long-day photoperiodism, flowering; GO:0048576,positive regulation of short-day photoperiodism, flowering; GO:0000003,reproduction; GO:0003006,developmental process involved in reproduction; GO:0007275,multicellular organism development; GO:0008150,biological_process; GO:0009791,post-embryonic development; GO:002…	--	--	--	--
12h1_transcript_3453	30.94	21.23	24.07	5.41	6.64	6.1	2059	1279	1550	378	425	401	2.04535	9.47695e-14	1.15155e-11	up	4023	K01530 phospholipid-translocating ATPase [EC:7.6.2.1] | (RefSeq) probable phospholipid-transporting ATPase 4 (A)	--	hypothetical protein VIGAN_07034800 [Vigna angularis var. angularis]	ALA4_ARATH RecName: Full=Probable phospholipid-transporting ATPase 4 {ECO:0000303|PubMed:11402198}; Short=AtALA4 {ECO:0000303|PubMed:11402198}; EC=7.6.2.1 {ECO:0000305|PubMed:11402198}; AltName: Full=Aminophospholipid flippase 4 {ECO:0000303|PubMed:11402198};	A0A4D6N5Q3_VIGUN RecName: Full=Phospholipid-transporting ATPase {ECO:0000256|RuleBase:RU362033}; EC=7.6.2.1 {ECO:0000256|RuleBase:RU362033};	P-type ATPase	GO:0005783,endoplasmic reticulum; GO:0016021,integral component of membrane; GO:0005886,plasma membrane; GO:0005524,ATP binding; GO:0140326,ATPase-coupled intramembrane lipid transporter activity; GO:0000287,magnesium ion binding; GO:0045332,phospholipid translocation; GO:1901703,protein localization involved in auxin polar transport; GO:0000166,nucleotide binding; GO:0003674,molecular_function; …	Phospholipid-translocating P-type ATPase C-terminal	--	--	--
12h1_transcript_20216	8.71	9.1	8.6	22.66	23.74	20.45	298	282	285	813	780	691	-1.3607	1.01228e-13	1.22365e-11	down	2193	K15015 solute carrier family 32 (vesicular inhibitory amino acid transporter) | (RefSeq) amino acid transporter AVT1C-like (A)	--	PREDICTED: vacuolar amino acid transporter 1 [Vigna angularis]	AVT1C_ARATH RecName: Full=Amino acid transporter AVT1C {ECO:0000305}; Short=AtAvt1C {ECO:0000303|PubMed:27925655};	A0A4D6N4V2_VIGUN SubName: Full=Solute carrier family 32 {ECO:0000313|EMBL:QCE07921.1};	Amino acid transporters	GO:0016021,integral component of membrane; GO:0005886,plasma membrane; GO:0005774,vacuolar membrane; GO:0006865,amino acid transport; GO:0006810,transport; GO:0006811,ion transport; GO:0006820,anion transport; GO:0008150,biological_process; GO:0015849,organic acid transport; GO:0051179,localization; GO:0051234,establishment of localization; GO:0071702,organic substance transport; GO:0071705,nitro…	Transmembrane amino acid transporter protein	--	--	--
12h1_transcript_6239	14.99	16.94	11.87	34.36	33.79	31.91	878	898	672	2114	1903	1848	-1.222	1.02011e-13	1.22676e-11	down	3572	K14164 glycyl-tRNA synthetase [EC:6.1.1.14] | (RefSeq) glycine--tRNA ligase, chloroplastic/mitochondrial 2 isoform X1 (A)	ko00970: Aminoacyl-tRNA biosynthesis	PREDICTED: glycine--tRNA ligase, chloroplastic/mitochondrial 2 isoform X1 [Vigna angularis]	SYGM2_ARATH RecName: Full=Glycine--tRNA ligase, chloroplastic/mitochondrial 2 {ECO:0000305}; EC=6.1.1.14 {ECO:0000269|PubMed:11278923}; AltName: Full=Glycyl-tRNA synthetase 2 {ECO:0000303|PubMed:11278923}; Short=GlyRS-2 {ECO:0000303|PubMed:11278923}; AltName: Full=Protein EMBRYO-DEFECTIVE-DEVELOPMENT 1 {ECO:0000303|PubMed:9707529}; Flags: Precursor;	A0A4D6MYC0_VIGUN RecName: Full=Glycine--tRNA ligase {ECO:0000256|ARBA:ARBA00012829}; EC=6.1.1.14 {ECO:0000256|ARBA:ARBA00012829};	--	GO:0009507,chloroplast; GO:0009570,chloroplast stroma; GO:0005739,mitochondrion; GO:0005524,ATP binding; GO:0004820,glycine-tRNA ligase activity; GO:0046983,protein dimerization activity; GO:0009793,embryo development ending in seed dormancy; GO:0006426,glycyl-tRNA aminoacylation; GO:0045995,regulation of embryonic development; GO:0000166,nucleotide binding; GO:0003674,molecular_function; GO:0005…	Glycyl-tRNA synthetase beta subunit	--	--	--
12h1_transcript_29169	234.65	120	715.28	7.6	8.85	11.88	4425	2052	13094	150	160	221	5.26593	1.08915e-13	1.30307e-11	up	1326	K16290 xylem cysteine proteinase [EC:3.4.22.-] | (RefSeq) cysteine protease XCP2 (A)	--	P34 probable thiol protease [Vigna radiata var. radiata]	P34_SOYBN RecName: Full=P34 probable thiol protease; EC=3.4.22.-; Flags: Precursor;	A0A4D6L7H4_VIGUN SubName: Full=Cysteine peptidase {ECO:0000313|EMBL:QCD84472.1};	Cysteine proteinase Cathepsin L	GO:0005615,extracellular space; GO:0005764,lysosome; GO:0004197,cysteine-type endopeptidase activity; GO:0051603,proteolysis involved in cellular protein catabolic process; GO:0003674,molecular_function; GO:0003824,catalytic activity; GO:0004175,endopeptidase activity; GO:0008233,peptidase activity; GO:0008234,cysteine-type peptidase activity; GO:0016787,hydrolase activity; GO:0140096,catalytic a…	Papain family cysteine protease	--	--	--
12h1_transcript_11139	7.13	6.47	12.9	0.77	0.58	0.42	347	285	607	39	27	20	3.92637	1.22962e-13	1.4562e-11	up	3012	K01904 4-coumarate--CoA ligase [EC:6.2.1.12] | (RefSeq) 4-coumarate--CoA ligase 2 (A)	ko00130: Ubiquinone and other terpenoid-quinone biosynthesis; ko00940: Phenylpropanoid biosynthesis; ko01100: Metabolic pathways; ko01110: Biosynthesis of secondary metabolites	Retrovirus-related Pol polyprotein from transposon TNT 1-94 [Cajanus cajan]	CBDAS_CANSA RecName: Full=Cannabidiolic acid synthase {ECO:0000303|PubMed:8663284}; Short=CBDA synthase {ECO:0000303|PubMed:8663284}; EC=1.21.3.8 {ECO:0000269|PubMed:17544411, ECO:0000269|PubMed:8663284}; Flags: Precursor;	A0A151SLM7_CAJCA SubName: Full=Retrovirus-related Pol polyprotein from transposon TNT 1-94 {ECO:0000313|EMBL:KYP55707.1};	--	GO:0048046,apoplast; GO:0102779,cannabidiolate synthase activity; GO:0071949,FAD binding; GO:1901696,cannabinoid biosynthetic process; GO:0003674,molecular_function; GO:0003824,catalytic activity; GO:0016491,oxidoreductase activity; GO:0046992,oxidoreductase activity, acting on X-H and Y-H to form an X-Y bond; GO:0046993,oxidoreductase activity, acting on X-H and Y-H to form an X-Y bond, with oxy…	gag-polypeptide of LTR copia-type	--	--	--
12h1_transcript_28655	252.98	325.82	194.85	90.81	61.17	85.69	5097	5952	3810	1916	1182	1703	1.68691	1.37662e-13	1.62205e-11	up	1399	K12173 BRCA1-A complex subunit BRE | (RefSeq) BRISC and BRCA1-A complex member 2 (A)	ko03440: Homologous recombination	hypothetical protein VIGAN_03292800 [Vigna angularis var. angularis]	THLP1_ARATH RecName: Full=Thaumatin-like protein 1 {ECO:0000303|PubMed:15988566}; Short=AtTLP1 {ECO:0000303|PubMed:15988566}; Flags: Precursor;	A0A4D6MD45_VIGUN SubName: Full=Dihydropteroate synthase {ECO:0000313|EMBL:QCD98733.1};	--	GO:0005576,extracellular region; GO:0006952,defense response; GO:0009617,response to bacterium; GO:0009723,response to ethylene; GO:0006950,response to stress; GO:0008150,biological_process; GO:0050896,response to stimulus; GO:0009605,response to external stimulus; GO:0009607,response to biotic stimulus; GO:0043207,response to external biotic stimulus; GO:0044419,biological process involved in in…	Thaumatin family	--	--	--
12h1_transcript_29074	983.08	703.82	525.21	101.72	155.63	138.82	18643	12103	9668	2019	2830	2597	2.44249	1.45511e-13	1.70592e-11	up	1332	K01456 peptide-N4-(N-acetyl-beta-glucosaminyl)asparagine amidase [EC:3.5.1.52] | (RefSeq) peptide-N(4)-(N-acetyl-beta- glucosaminyl)asparagine amidase isoform X1 (A)	ko04141: Protein processing in endoplasmic reticulum	PREDICTED: auxin-induced protein PCNT115-like [Vigna angularis]	AKR2_ORYSJ RecName: Full=Probable aldo-keto reductase 2; EC=1.1.1.-;	A0A4D6NIJ8_VIGUN SubName: Full=Aldo-keto reductase {ECO:0000313|EMBL:QCE12821.1};	Voltage-gated shaker-like K+ channel, subunit beta/KCNAB	GO:0047834,D-threo-aldose 1-dehydrogenase activity; GO:0003674,molecular_function; GO:0003824,catalytic activity; GO:0016491,oxidoreductase activity; GO:0016614,oxidoreductase activity, acting on CH-OH group of donors; GO:0016616,oxidoreductase activity, acting on the CH-OH group of donors, NAD or NADP as acceptor	Aldo/keto reductase family	--	--	--
12h1_transcript_29058	54.81	41.18	36.26	161.69	225.11	174.66	1051	716	675	3247	4141	3305	-2.11769	1.48022e-13	1.72668e-11	down	1344	K17525 chitinase domain-containing protein 1 | (RefSeq) rhodanese-like domain-containing protein 4, chloroplastic (A)	--	PREDICTED: calcium sensing receptor, chloroplastic [Vigna angularis]	CAS_ARATH RecName: Full=Calcium sensing receptor, chloroplastic; AltName: Full=Sulfurtransferase 3; Short=AtStr3; Flags: Precursor;	A0A4D6KTE5_VIGUN RecName: Full=Rhodanese domain-containing protein {ECO:0000259|PROSITE:PS50206};	--	GO:0009507,chloroplast; GO:0009534,chloroplast thylakoid; GO:0009535,chloroplast thylakoid membrane; GO:0016021,integral component of membrane; GO:0005739,mitochondrion; GO:0009536,plastid; GO:0009579,thylakoid; GO:0071277,cellular response to calcium ion; GO:0009704,de-etiolation; GO:0090333,regulation of stomatal closure; GO:0008150,biological_process; GO:0009987,cellular process; GO:0010035,re…	Rhodanese-like domain	--	--	--
12h1_transcript_25111	130.16	67.55	81.2	464.8	637.84	488.06	3239	1523	1959	12127	15242	11996	-2.53925	1.60987e-13	1.86857e-11	down	1667	K00927 phosphoglycerate kinase [EC:2.7.2.3] | (RefSeq) phosphoglycerate kinase, chloroplastic-like (A)	ko00010: Glycolysis / Gluconeogenesis; ko00710: Carbon fixation in photosynthetic organisms; ko01100: Metabolic pathways; ko01110: Biosynthesis of secondary metabolites; ko01200: Carbon metabolism; ko01230: Biosynthesis of amino acids	PREDICTED: phosphoglycerate kinase, chloroplastic-like [Vigna angularis]	PGKH1_ARATH RecName: Full=Phosphoglycerate kinase 1, chloroplastic; EC=2.7.2.3; Flags: Precursor;	A0A4D6M656_VIGUN RecName: Full=Phosphoglycerate kinase {ECO:0000256|ARBA:ARBA00013061, ECO:0000256|RuleBase:RU000532}; EC=2.7.2.3 {ECO:0000256|ARBA:ARBA00013061, ECO:0000256|RuleBase:RU000532};	3-phosphoglycerate kinase	GO:0048046,apoplast; GO:0005618,cell wall; GO:0009507,chloroplast; GO:0009941,chloroplast envelope; GO:0009570,chloroplast stroma; GO:0005737,cytoplasm; GO:0005829,cytosol; GO:0005739,mitochondrion; GO:0005634,nucleus; GO:0010319,stromule; GO:0009579,thylakoid; GO:0043531,ADP binding; GO:0005524,ATP binding; GO:0003729,mRNA binding; GO:0004618,phosphoglycerate kinase activity; GO:0004672,protein …	Phosphoglycerate kinase	--	--	--
12h1_transcript_30106	168.33	65.26	55.87	919.17	1306.64	1183.89	2596	913	837	14832	19317	18006	-3.59195	1.61936e-13	1.87028e-11	down	1132	K01673 carbonic anhydrase [EC:4.2.1.1] | (RefSeq) carbonic anhydrase, chloroplastic isoform X1 (A)	ko00910: Nitrogen metabolism; ko01100: Metabolic pathways	carbonic anhydrase [Vigna unguiculata]	CAHC_PEA RecName: Full=Carbonic anhydrase, chloroplastic; EC=4.2.1.1; AltName: Full=Carbonate dehydratase; Contains: RecName: Full=Carbonic anhydrase, 27 kDa isoform; Contains: RecName: Full=Carbonic anhydrase, 25 kDa isoform; Flags: Precursor;	A0A4D6M226_VIGUN RecName: Full=Carbonic anhydrase {ECO:0000256|ARBA:ARBA00012925, ECO:0000256|RuleBase:RU003956}; EC=4.2.1.1 {ECO:0000256|ARBA:ARBA00012925, ECO:0000256|RuleBase:RU003956}; AltName: Full=Carbonate dehydratase {ECO:0000256|RuleBase:RU003956};	Predicted carbonic anhydrase involved in protection against oxidative damage	GO:0009570,chloroplast stroma; GO:0004089,carbonate dehydratase activity; GO:0008270,zinc ion binding; GO:0015976,carbon utilization; GO:0003674,molecular_function; GO:0003824,catalytic activity; GO:0016829,lyase activity; GO:0016835,carbon-oxygen lyase activity; GO:0016836,hydro-lyase activity; GO:0005488,binding; GO:0043167,ion binding; GO:0043169,cation binding; GO:0046872,metal ion binding; G…	Carbonic anhydrase	--	--	--
12h1_transcript_30155	117.39	97.04	151.62	26.49	16.84	13.16	1927	1445	2418	455	265	213	2.71544	1.62857e-13	1.87166e-11	up	1188	--	--	PREDICTED: uncharacterized protein LOC108338058 [Vigna angularis]	--	A0A4D6MD69_VIGUN SubName: Full=Uncharacterized protein {ECO:0000313|EMBL:QCD98927.1};	--	--	Protein of unknown function (DUF1645)	--	--	--
12h1_transcript_30407	372.68	647.67	460.62	64.09	99.47	99.89	5774	9105	6936	1038	1477	1526	2.45341	1.89628e-13	2.1618e-11	up	1136	K08726 soluble epoxide hydrolase / lipid-phosphate phosphatase [EC:3.3.2.10 3.1.3.76] | (RefSeq) uncharacterized protein LOC107492180 (A)	ko00590: Arachidonic acid metabolism; ko01100: Metabolic pathways; ko04146: Peroxisome	PREDICTED: bifunctional epoxide hydrolase 2-like [Vigna angularis]	BDG4_ARATH RecName: Full=Probable lysophospholipase BODYGUARD 4 {ECO:0000303|PubMed:16415209}; Short=AtBDG4 {ECO:0000303|PubMed:16415209}; EC=3.1.1.- {ECO:0000305}; Flags: Precursor;	A0A4D6N5R1_VIGUN SubName: Full=Non-specific protein-tyrosine kinase {ECO:0000313|EMBL:QCE07307.1};	Soluble epoxide hydrolase	GO:0005618,cell wall; GO:0005576,extracellular region; GO:0005886,plasma membrane; GO:0016787,hydrolase activity; GO:0071555,cell wall organization; GO:0010224,response to UV-B; GO:0003674,molecular_function; GO:0003824,catalytic activity; GO:0008150,biological_process; GO:0009987,cellular process; GO:0016043,cellular component organization; GO:0045229,external encapsulating structure organizatio…	alpha/beta hydrolase fold	--	--	--
12h1_transcript_31312	973	496.45	366.97	3958.57	5265.59	4873.22	12219	5660	4485	51948	63320	60293	-2.97175	1.89957e-13	2.1618e-11	down	970	--	--	PREDICTED: auxin-binding protein ABP19a-like [Vigna angularis]	AB19A_PRUPE RecName: Full=Auxin-binding protein ABP19a; Flags: Precursor;	A0A4D6MM02_VIGUN RecName: Full=Germin-like protein {ECO:0000256|RuleBase:RU366015};	--	GO:0048046,apoplast; GO:0005618,cell wall; GO:0030145,manganese ion binding; GO:0009734,auxin-activated signaling pathway; GO:0003674,molecular_function; GO:0005488,binding; GO:0043167,ion binding; GO:0043169,cation binding; GO:0046872,metal ion binding; GO:0046914,transition metal ion binding; GO:0007154,cell communication; GO:0007165,signal transduction; GO:0008150,biological_process; GO:000971…	Cupin	--	--	--
12h1_transcript_30793	60.32	107.68	98.38	7.7	12.93	11.32	876	1419	1389	117	180	162	3.02906	2.04991e-13	2.32157e-11	up	1081	K23050 phenylcoumaran benzylic ether reductase [EC:1.3.1.-] | (RefSeq) isoflavone reductase-like protein (A)	--	hypothetical protein PHAVU_002G033300g [Phaseolus vulgaris]	EGS1_PETHY RecName: Full=Eugenol synthase 1 {ECO:0000303|PubMed:18208524}; Short=PhEGS1 {ECO:0000303|PubMed:18208524}; EC=1.1.1.318;	A0A4D6LRC9_VIGUN SubName: Full=Isoflavone reductase {ECO:0000313|EMBL:QCD91045.1};	--	GO:0000166,nucleotide binding; GO:0016491,oxidoreductase activity; GO:0009699,phenylpropanoid biosynthetic process; GO:0003674,molecular_function; GO:0005488,binding; GO:0036094,small molecule binding; GO:0097159,organic cyclic compound binding; GO:1901265,nucleoside phosphate binding; GO:1901363,heterocyclic compound binding; GO:0003824,catalytic activity; GO:0006725,cellular aromatic compound m…	NmrA-like family	--	--	--
12h1_transcript_31366	292.85	566.98	394.64	94.19	97.53	100.78	3340	5874	4384	1122	1064	1132	2.08047	2.44726e-13	2.7582e-11	up	905	K01061 carboxymethylenebutenolidase [EC:3.1.1.45] | (RefSeq) endo-1,3;1,4-beta-D-glucanase-like (A)	ko01100: Metabolic pathways	PREDICTED: endo-1,3;1,4-beta-D-glucanase-like [Vigna angularis]	E134_MAIZE RecName: Full=Endo-1,3;1,4-beta-D-glucanase; EC=3.2.1.-; Flags: Precursor;	A0A4D6NAK0_VIGUN SubName: Full=Carboxymethylenebutenolidase {ECO:0000313|EMBL:QCE09145.1};	Predicted hydrolase related to dienelactone hydrolase	GO:0005576,extracellular region; GO:0016787,hydrolase activity; GO:0003674,molecular_function; GO:0003824,catalytic activity; GO:0005575,cellular_component; GO:0110165,cellular anatomical entity	Dienelactone hydrolase family	--	--	--
12h1_transcript_28881	101.45	72.35	67.21	291.81	411.42	312.42	1999	1292	1285	6022	7778	6075	-2.10695	2.55508e-13	2.86587e-11	down	1374	K19269 phosphoglycolate phosphatase [EC:3.1.3.18 3.1.3.48] | (RefSeq) phosphoglycolate phosphatase 1B, chloroplastic-like (A)	ko00630: Glyoxylate and dicarboxylate metabolism; ko01100: Metabolic pathways; ko01110: Biosynthesis of secondary metabolites; ko01200: Carbon metabolism	hypothetical protein VIGAN_04065600 [Vigna angularis var. angularis]	PGP1A_ARATH RecName: Full=Phosphoglycolate phosphatase 1A, chloroplastic; EC=3.1.3.18; Flags: Precursor;	A0A4D6NEZ3_VIGUN SubName: Full=4-nitrophenyl phosphatase {ECO:0000313|EMBL:QCE12453.1};	p-Nitrophenyl phosphatase	GO:0009507,chloroplast; GO:0016791,phosphatase activity; GO:0008967,phosphoglycolate phosphatase activity; GO:0016311,dephosphorylation; GO:0009853,photorespiration; GO:0003674,molecular_function; GO:0003824,catalytic activity; GO:0016787,hydrolase activity; GO:0016788,hydrolase activity, acting on ester bonds; GO:0042578,phosphoric ester hydrolase activity; GO:0006793,phosphorus metabolic proces…	Haloacid dehalogenase-like hydrolase	--	--	--
12h1_transcript_30877	355.26	305.95	263.95	4.94	22.29	15.93	5090	3978	3677	74	306	225	4.36096	2.82188e-13	3.14998e-11	up	1070	K09422 transcription factor MYB, plant | (RefSeq) transcription factor MYB62-like (A)	--	PREDICTED: transcription factor MYB21-like [Vigna angularis]	MYB62_ARATH RecName: Full=Transcription factor MYB62 {ECO:0000303|PubMed:9839469}; AltName: Full=Myb-related protein 62 {ECO:0000303|PubMed:9839469}; Short=AtMYB62 {ECO:0000303|PubMed:9839469};	A0A4D6L9V2_VIGUN SubName: Full=Myb proto-oncogene protein {ECO:0000313|EMBL:QCD85321.1};	Transcription factor, Myb superfamily	GO:0005634,nucleus; GO:0003700,DNA-binding transcription factor activity; GO:0043565,sequence-specific DNA binding; GO:0016036,cellular response to phosphate starvation; GO:0009740,gibberellic acid mediated signaling pathway; GO:0009686,gibberellin biosynthetic process; GO:0010373,negative regulation of gibberellin biosynthetic process; GO:0045892,negative regulation of transcription, DNA-templat…	Myb-like DNA-binding domain	MYB	TF	MYB->MYB
12h1_transcript_27548	4.5	3.56	2.68	28.07	18.46	16.77	101	73	59	666	401	375	-2.56943	2.85928e-13	3.17652e-11	down	1541	--	--	PREDICTED: chloroplast stem-loop binding protein of 41 kDa a, chloroplastic [Vigna angularis]	CP41A_ARATH RecName: Full=Chloroplast stem-loop binding protein of 41 kDa a, chloroplastic; Short=CSP41-a; Flags: Precursor;	A0A4D6N2W0_VIGUN SubName: Full=UDP-glucose 4-epimerase {ECO:0000313|EMBL:QCE06435.1};	--	GO:0048046,apoplast; GO:0009507,chloroplast; GO:0009941,chloroplast envelope; GO:0009570,chloroplast stroma; GO:0009534,chloroplast thylakoid; GO:0005829,cytosol; GO:0010287,plastoglobule; GO:0005840,ribosome; GO:0010319,stromule; GO:0009579,thylakoid; GO:0003824,catalytic activity; GO:0003729,mRNA binding; GO:0008266,poly(U) RNA binding; GO:0003723,RNA binding; GO:0019843,rRNA binding; GO:000965…	NAD dependent epimerase/dehydratase family	--	--	--
12h1_transcript_23585	0	0	0	6.38	6.59	4.86	0	0	0	192	182	138	-9.81599	3.91051e-13	4.32381e-11	down	1891	K24543 cytochrome P450 family 97 subfamily B polypeptide 3 | (RefSeq) cytochrome P450 97B2, chloroplastic (A)	--	cytochrome P450 97B2, chloroplastic [Vigna radiata var. radiata]	C97B2_SOYBN RecName: Full=Cytochrome P450 97B2, chloroplastic; EC=1.14.-.-; Flags: Precursor;	A0A4D6LT45_VIGUN SubName: Full=Carotenoid epsilon-ring hydroxylase {ECO:0000313|EMBL:QCD91735.1};	Cytochrome P450 CYP4/CYP19/CYP26 subfamilies	GO:0009507,chloroplast; GO:0031969,chloroplast membrane; GO:0020037,heme binding; GO:0005506,iron ion binding; GO:0004497,monooxygenase activity; GO:0016705,oxidoreductase activity, acting on paired donors, with incorporation or reduction of molecular oxygen; GO:0003674,molecular_function; GO:0005488,binding; GO:0046906,tetrapyrrole binding; GO:0097159,organic cyclic compound binding; GO:1901363,…	Cytochrome P450	--	--	--
12h1_transcript_21058	7.67	4.43	8.7	0	0	0	252	132	277	0	0	0	10.2732	3.95746e-13	4.35508e-11	up	2120	K23136 fraxetin 5-hydroxylase [EC:1.14.14.164] | (RefSeq) cytochrome P450 CYP82D47-like (A)	ko00999: Biosynthesis of various plant secondary metabolites; ko01110: Biosynthesis of secondary metabolites	cytochrome P450 82A4-like [Vigna radiata var. radiata]	C82A4_SOYBN RecName: Full=Cytochrome P450 82A4; EC=1.14.-.-; AltName: Full=Cytochrome P450 CP9;	A0A4D6M232_VIGUN SubName: Full=Cytochrome P450 {ECO:0000313|EMBL:QCD94937.1};	Cytochrome P450 CYP2 subfamily	GO:0016020,membrane; GO:0020037,heme binding; GO:0005506,iron ion binding; GO:0004497,monooxygenase activity; GO:0016705,oxidoreductase activity, acting on paired donors, with incorporation or reduction of molecular oxygen; GO:0098542,defense response to other organism; GO:0003674,molecular_function; GO:0005488,binding; GO:0046906,tetrapyrrole binding; GO:0097159,organic cyclic compound binding; …	Cytochrome P450	--	--	--
12h1_transcript_32029	546.37	325.69	307.46	18.73	46.36	35.78	5092	2759	2796	182	413	328	3.50715	4.01732e-13	4.40019e-11	up	787	K13993 HSP20 family protein | (RefSeq) 17.8 kDa class I heat shock protein-like (A)	ko04141: Protein processing in endoplasmic reticulum	17.8 kDa class I heat shock protein-like [Vigna radiata var. radiata]	HSP11_DAUCA RecName: Full=17.8 kDa class I heat shock protein; AltName: Full=Clone DCHSP17.7;	A0A4D6MMT2_VIGUN SubName: Full=HSP20 family protein {ECO:0000313|EMBL:QCE01287.1};	Molecular chaperone (small heat-shock protein Hsp26/Hsp42)	GO:0005737,cytoplasm; GO:0005575,cellular_component; GO:0005622,intracellular anatomical structure; GO:0110165,cellular anatomical entity	Hsp20/alpha crystallin family	--	--	--
12h1_transcript_29989	27.43	25.2	24.27	63.49	50.54	66.58	462	385	397	1119	816	1106	-1.2397	4.06455e-13	4.43112e-11	down	1212	K22369 epoxide hydrolase 4 [EC:3.3.-.-] | (RefSeq) alpha/beta-hydrolase (A)	--	PREDICTED: 2-hydroxy-6-oxononadienedioate/2-hydroxy-6-oxononatrienedioate hydrolase-like isoform X1 [Vigna angularis]	--	A0A4D6KYB7_VIGUN SubName: Full=2-succinyl-6-hydroxy-2 {ECO:0000313|EMBL:QCD81753.1};	Predicted hydrolase/acyltransferase (alpha/beta hydrolase superfamily)	GO:0003824,catalytic activity; GO:0003674,molecular_function	alpha/beta hydrolase fold	--	--	--
12h1_transcript_13200	2.88	2.27	1.85	10.5	8.84	12.41	130	93	81	498	384	554	-2.20079	4.14139e-13	4.49389e-11	down	2813	K04733 interleukin-1 receptor-associated kinase 4 [EC:2.7.11.1] | (RefSeq) G-type lectin S-receptor-like serine/threonine-protein kinase RKS1 (A)	--	G-type lectin S-receptor-like serine/threonine-protein kinase At4g27290 [Vigna radiata var. radiata]	Y4729_ARATH RecName: Full=G-type lectin S-receptor-like serine/threonine-protein kinase At4g27290; EC=2.7.11.1; Flags: Precursor;	A0A4D6LFT6_VIGUN SubName: Full=Serine/threonine-protein kinase PBS1 {ECO:0000313|EMBL:QCD87370.1};	--	GO:0005886,plasma membrane; GO:0005524,ATP binding; GO:0005516,calmodulin binding; GO:0030246,carbohydrate binding; GO:0106310,protein serine kinase activity; GO:0004674,protein serine/threonine kinase activity; GO:0106311,protein threonine kinase activity; GO:0006468,protein phosphorylation; GO:0048544,recognition of pollen; GO:0000166,nucleotide binding; GO:0003674,molecular_function; GO:000548…	Protein tyrosine kinase	--	--	--
12h1_transcript_29873	0	0	0	0	283.2	548.21	0	0	0	0	4678	9317	-28.1758	5.51284e-13	5.95438e-11	down	1234	K03146 cysteine-dependent adenosine diphosphate thiazole synthase [EC:2.4.2.60] | (RefSeq) thiamine thiazole synthase 2, chloroplastic-like (A)	ko00730: Thiamine metabolism; ko01100: Metabolic pathways; ko01240: Biosynthesis of cofactors	PREDICTED: thiamine thiazole synthase 2, chloroplastic-like [Vigna angularis]	THI42_VITVI RecName: Full=Thiamine thiazole synthase 2, chloroplastic {ECO:0000255|HAMAP-Rule:MF_03158}; EC=2.4.2.60 {ECO:0000255|HAMAP-Rule:MF_03158}; AltName: Full=Thiazole biosynthetic enzyme 2 {ECO:0000255|HAMAP-Rule:MF_03158}; Flags: Precursor;	A0A4D6N8U9_VIGUN RecName: Full=Thiamine thiazole synthase, chloroplastic {ECO:0000256|HAMAP-Rule:MF_03158}; AltName: Full=Thiazole biosynthetic enzyme {ECO:0000256|HAMAP-Rule:MF_03158}; EC=2.4.2.60 {ECO:0000256|HAMAP-Rule:MF_03158};	Protein involved in thiamine biosynthesis and DNA damage tolerance	GO:0009570,chloroplast stroma; GO:0005829,cytosol; GO:0005506,iron ion binding; GO:0016763,transferase activity, transferring pentosyl groups; GO:0009228,thiamine biosynthetic process; GO:0052837,thiazole biosynthetic process; GO:0003674,molecular_function; GO:0005488,binding; GO:0043167,ion binding; GO:0043169,cation binding; GO:0046872,metal ion binding; GO:0046914,transition metal ion binding;…	Thi4 family	--	--	--
12h1_transcript_25286	119.06	114.9	98.74	48.16	41.09	55.62	2963	2592	2382	1256	981	1367	1.18285	6.05211e-13	6.50672e-11	up	1667	K13464 jasmonate ZIM domain-containing protein | (RefSeq) protein TIFY 6B-like isoform X1 (A)	ko04075: Plant hormone signal transduction	protein TIFY 6B isoform X2 [Vigna radiata var. radiata]	TIF6B_ARATH RecName: Full=Protein TIFY 6B; AltName: Full=Jasmonate ZIM domain-containing protein 3; AltName: Full=Protein JASMONATE INSENSITIVE 3;	A0A4D6L9Y1_VIGUN SubName: Full=CO/COL/TOC1 protein {ECO:0000313|EMBL:QCD85353.1};	--	GO:0005634,nucleus; GO:0042802,identical protein binding; GO:0006952,defense response; GO:0009867,jasmonic acid mediated signaling pathway; GO:0031347,regulation of defense response; GO:2000022,regulation of jasmonic acid mediated signaling pathway; GO:0009611,response to wounding; GO:0003674,molecular_function; GO:0005488,binding; GO:0005515,protein binding; GO:0006950,response to stress; GO:000…	tify domain	Tify	TF	Tify
12h1_transcript_20967	1.51	3.24	0.84	34.93	37.33	112.73	50	97	27	1211	1185	3681	-5.10647	6.63071e-13	7.09607e-11	down	2128	K15404 aldehyde decarbonylase [EC:4.1.99.5] | (RefSeq) very-long-chain aldehyde decarbonylase CER1 (A)	ko00073: Cutin, suberine and wax biosynthesis; ko01110: Biosynthesis of secondary metabolites	PREDICTED: protein ECERIFERUM 1 [Vigna angularis]	CER1_ARATH RecName: Full=Very-long-chain aldehyde decarbonylase CER1 {ECO:0000305}; EC=4.1.99.5 {ECO:0000269|PubMed:21386033, ECO:0000269|PubMed:22773744}; AltName: Full=Protein ECERIFERUM 1;	A0A0S3SVI7_PHAAN SubName: Full=Uncharacterized protein {ECO:0000313|EMBL:BAT96900.1};	--	GO:0005789,endoplasmic reticulum membrane; GO:0016021,integral component of membrane; GO:0016020,membrane; GO:1990465,aldehyde oxygenase (deformylating) activity; GO:0000254,C-4 methylsterol oxidase activity; GO:0005506,iron ion binding; GO:0009924,octadecanal decarbonylase activity; GO:0016491,oxidoreductase activity; GO:0043447,alkane biosynthetic process; GO:0042742,defense response to bacteri…	WAX2 C-terminal domain	--	--	--
12h1_transcript_21786	8.29	11.03	4.8	0.53	0.73	0.57	266	321	149	18	22	17	3.71198	7.33667e-13	7.81573e-11	up	2077	K03327 multidrug resistance protein, MATE family | (RefSeq) protein DETOXIFICATION 27-like (A)	--	protein DETOXIFICATION 27 [Vigna radiata var. radiata]	DTX27_ARATH RecName: Full=Protein DETOXIFICATION 27 {ECO:0000303|PubMed:11739388}; Short=AtDTX27 {ECO:0000303|PubMed:11739388}; AltName: Full=Multidrug and toxic compound extrusion protein 27 {ECO:0000305}; Short=MATE protein 27 {ECO:0000305};	A0A4D6NVU2_VIGUN RecName: Full=Protein DETOXIFICATION {ECO:0000256|RuleBase:RU004914}; AltName: Full=Multidrug and toxic compound extrusion protein {ECO:0000256|RuleBase:RU004914};	Uncharacterized membrane protein, predicted efflux pump	GO:0016021,integral component of membrane; GO:0016020,membrane; GO:0015297,antiporter activity; GO:0022857,transmembrane transporter activity; GO:0042910,xenobiotic transmembrane transporter activity; GO:0003674,molecular_function; GO:0005215,transporter activity; GO:0015291,secondary active transmembrane transporter activity; GO:0022804,active transmembrane transporter activity; GO:0005575,cellu…	MatE	--	--	--
12h1_transcript_10741	3.63	2.77	3.76	0.01	0	0	179	124	180	0	0	0	9.81804	7.54419e-13	8.00027e-11	up	3060	--	--	PREDICTED: ninja-family protein mc410 [Vigna angularis]	NINJA_TOBAC RecName: Full=Ninja-family protein mc410;	A0A4D6LUJ8_VIGUN SubName: Full=Uncharacterized protein {ECO:0000313|EMBL:QCD92048.1};	--	GO:0005634,nucleus; GO:0009867,jasmonic acid mediated signaling pathway; GO:0045892,negative regulation of transcription, DNA-templated; GO:0007154,cell communication; GO:0007165,signal transduction; GO:0008150,biological_process; GO:0009719,response to endogenous stimulus; GO:0009725,response to hormone; GO:0009753,response to jasmonic acid; GO:0009755,hormone-mediated signaling pathway; GO:0009…	TPL-binding domain in jasmonate signalling	--	--	--
12h1_transcript_17273	115.61	147.73	136.93	55.91	57.4	61.06	4236	4903	4858	2149	2020	2210	1.17723	7.71955e-13	8.14919e-11	up	2331	K14509 ethylene receptor [EC:2.7.13.-] | (RefSeq) ethylene response sensor 1 (A)	ko04016: MAPK signaling pathway - plant; ko04075: Plant hormone signal transduction	ethylene response sensor 1 isoform X1 [Vigna radiata var. radiata]	ERS1_ORYSI RecName: Full=Probable ethylene response sensor 1 {ECO:0000305}; Short=OS-ERS1 {ECO:0000303|PubMed:14754915}; EC=2.7.13.3 {ECO:0000305}; AltName: Full=Ethylene response factor 1 {ECO:0000303|PubMed:14754915};	A0A4D6MAB5_VIGUN SubName: Full=Ethylene receptor {ECO:0000313|EMBL:QCD98255.1};	Sensory transduction histidine kinase	GO:0005789,endoplasmic reticulum membrane; GO:0016021,integral component of membrane; GO:0005524,ATP binding; GO:0046872,metal ion binding; GO:0000155,phosphorelay sensor kinase activity; GO:0009873,ethylene-activated signaling pathway; GO:0000166,nucleotide binding; GO:0003674,molecular_function; GO:0005488,binding; GO:0017076,purine nucleotide binding; GO:0030554,adenyl nucleotide binding; GO:0…	Histidine kinase-, DNA gyrase B-, and HSP90-like ATPase	--	--	--
12h1_transcript_18774	6.55	8.76	5.44	21.47	20.28	20.98	237	287	191	816	705	751	-1.62624	7.79533e-13	8.19212e-11	down	2308	K18878 BHLH transcription factor Upa20 | (RefSeq) transcription factor bHLH137-like (A)	ko04626: Plant-pathogen interaction	PREDICTED: transcription factor bHLH130-like [Vigna angularis]	BH122_ARATH RecName: Full=Transcription factor bHLH122; AltName: Full=Basic helix-loop-helix protein 122; Short=AtbHLH122; Short=bHLH 122; AltName: Full=Transcription factor EN 70; AltName: Full=bHLH transcription factor bHLH122;	A0A4D6LK20_VIGUN SubName: Full=Phytochrome-interacting factor 3 {ECO:0000313|EMBL:QCD88424.1};	--	GO:0005634,nucleus; GO:0003700,DNA-binding transcription factor activity; GO:0000981,DNA-binding transcription factor activity, RNA polymerase II-specific; GO:0046983,protein dimerization activity; GO:0000978,RNA polymerase II cis-regulatory region sequence-specific DNA binding; GO:0000976,transcription regulatory region sequence-specific DNA binding; GO:0042335,cuticle development; GO:0048573,ph…	Helix-loop-helix DNA-binding domain	bHLH	TF	bHLH
12h1_transcript_27393	46.68	51.35	51.96	111.97	101.87	91.66	1053	1050	1137	2648	2207	2042	-1.03875	8.52639e-13	8.90155e-11	down	1536	K01783 ribulose-phosphate 3-epimerase [EC:5.1.3.1] | (RefSeq) ribulose-phosphate 3-epimerase, chloroplastic (A)	ko00030: Pentose phosphate pathway; ko00040: Pentose and glucuronate interconversions; ko00710: Carbon fixation in photosynthetic organisms; ko01100: Metabolic pathways; ko01110: Biosynthesis of secondary metabolites; ko01200: Carbon metabolism; ko01230: Biosynthesis of amino acids	PREDICTED: ribulose-phosphate 3-epimerase, chloroplastic [Vigna angularis]	RPE_SPIOL RecName: Full=Ribulose-phosphate 3-epimerase, chloroplastic; EC=5.1.3.1 {ECO:0000269|PubMed:8616224, ECO:0000269|PubMed:9733539, ECO:0000269|PubMed:9890975}; AltName: Full=Pentose-5-phosphate 3-epimerase; Short=PPE; AltName: Full=R5P3E; Short=RPE; Flags: Precursor;	A0A4D6KW71_VIGUN RecName: Full=Pentose-5-phosphate 3-epimerase {ECO:0000256|ARBA:ARBA00016757}; EC=5.1.3.1 {ECO:0000256|ARBA:ARBA00013188};	D-ribulose-5-phosphate 3-epimerase	GO:0009535,chloroplast thylakoid membrane; GO:0046872,metal ion binding; GO:0004750,ribulose-phosphate 3-epimerase activity; GO:0006098,pentose-phosphate shunt; GO:0019253,reductive pentose-phosphate cycle; GO:0003674,molecular_function; GO:0005488,binding; GO:0043167,ion binding; GO:0043169,cation binding; GO:0003824,catalytic activity; GO:0016853,isomerase activity; GO:0016854,racemase and epim…	Ribulose-phosphate 3 epimerase family	--	--	--
12h1_transcript_5917	0	0	0	2.83	4.81	2.9	0	0	0	176	275	170	-10.1253	8.54671e-13	8.90155e-11	down	3622	--	--	PREDICTED: translocase of chloroplast 120, chloroplastic-like [Vigna angularis]	TC132_ARATH RecName: Full=Translocase of chloroplast 132, chloroplastic; Short=AtToc132; EC=3.6.5.-; AltName: Full=132 kDa chloroplast outer envelope protein;	A0A4D6LJM7_VIGUN SubName: Full=P-loop containing nucleoside triphosphate hydrolase {ECO:0000313|EMBL:QCD88718.1};	--	GO:0009707,chloroplast outer membrane; GO:0016021,integral component of membrane; GO:0009536,plastid; GO:0051117,ATPase binding; GO:0051087,chaperone binding; GO:0005525,GTP binding; GO:0003924,GTPase activity; GO:0046872,metal ion binding; GO:0004888,transmembrane signaling receptor activity; GO:0045036,protein targeting to chloroplast; GO:0003674,molecular_function; GO:0005488,binding; GO:00055…	Translocase of chloroplast 159/132, membrane anchor domain	--	--	--
12h1_transcript_21789	5.84	8.38	3.97	0	0	0	185	241	122	0	0	0	9.99211	9.34459e-13	9.6893e-11	up	2055	K22379 E3 ubiquitin-protein ligase RNFT1 [EC:2.3.2.27] | (RefSeq) RING finger and transmembrane domain-containing protein 1 (A)	--	PREDICTED: RING finger and transmembrane domain-containing protein 1 [Vigna angularis]	HRD1_ORYSJ RecName: Full=ERAD-associated E3 ubiquitin-protein ligase HRD1 {ECO:0000305}; EC=2.3.2.27 {ECO:0000305}; AltName: Full=RING-type E3 ubiquitin transferase HRD1 {ECO:0000305};	A0A4D6NE89_VIGUN SubName: Full=E3 ubiquitin-protein ligase synoviolin {ECO:0000313|EMBL:QCE12150.1};	Uncharacterized conserved protein	GO:0005789,endoplasmic reticulum membrane; GO:0016021,integral component of membrane; GO:0046872,metal ion binding; GO:0016740,transferase activity; GO:0016567,protein ubiquitination; GO:0003674,molecular_function; GO:0005488,binding; GO:0043167,ion binding; GO:0043169,cation binding; GO:0003824,catalytic activity; GO:0006464,cellular protein modification process; GO:0006807,nitrogen compound met…	Zinc finger, C3HC4 type (RING finger)	--	--	--
12h1_transcript_4738	2.26	3.2	2.11	0	0	0	143	183	129	0	0	0	9.72966	9.50159e-13	9.8085e-11	up	3840	K14007 protein transport protein SEC24 | (RefSeq) protein transport protein Sec24-like At4g32640 isoform X1 (A)	ko04141: Protein processing in endoplasmic reticulum	protein transport protein Sec24-like At4g32640 [Vigna radiata var. radiata]	SC24B_ARATH RecName: Full=Protein transport protein Sec24-like At4g32640;	A0A1S3V5T8_VIGRR SubName: Full=protein transport protein Sec24-like At4g32640 {ECO:0000313|RefSeq:XP_014513552.1};	Vesicle coat complex COPII, subunit SFB3	GO:0030127,COPII vesicle coat; GO:0070971,endoplasmic reticulum exit site; GO:0005789,endoplasmic reticulum membrane; GO:0000139,Golgi membrane; GO:0000149,SNARE binding; GO:0008270,zinc ion binding; GO:0090110,COPII-coated vesicle cargo loading; GO:0006886,intracellular protein transport; GO:0003674,molecular_function; GO:0005488,binding; GO:0005515,protein binding; GO:0043167,ion binding; GO:00…	Sec23/Sec24 trunk domain	--	--	--
12h1_transcript_16910	7.47	5.6	5.35	0.87	1.03	0.69	293	198	203	35	38	26	2.83913	9.67209e-13	9.94053e-11	up	2476	K23977 L-glutamine---4-(methylsulfanyl)-2-oxobutanoate aminotransferase [EC:2.6.1.117] | (RefSeq) uncharacterized protein LOC114164181 (A)	ko00270: Cysteine and methionine metabolism; ko01100: Metabolic pathways	uncharacterized protein LOC106762775 [Vigna radiata var. radiata]	PAT_PINPS RecName: Full=Aspartate aminotransferase; Short=PpAAT; EC=2.6.1.1; Flags: Precursor;	A0A4D6NU47_VIGUN SubName: Full=N-succinyldiaminopimelate aminotransferase {ECO:0000313|EMBL:QCE15795.1};	Kynurenine aminotransferase, glutamine transaminase K	GO:0009507,chloroplast; GO:0004069,L-aspartate:2-oxoglutarate aminotransferase activity; GO:0030170,pyridoxal phosphate binding; GO:0009058,biosynthetic process; GO:0003674,molecular_function; GO:0003824,catalytic activity; GO:0008483,transaminase activity; GO:0016740,transferase activity; GO:0016769,transferase activity, transferring nitrogenous groups; GO:0005488,binding; GO:0019842,vitamin bin…	Aminotransferase class I and II	--	--	--
12h1_transcript_27892	159.4	240.66	118.82	45.09	25.22	35	3502	4793	2532	1038	531	759	2.2866	9.91001e-13	1.01404e-10	up	1502	K00122 formate dehydrogenase [EC:1.17.1.9] | (RefSeq) formate dehydrogenase 1, mitochondrial-like (A)	ko00630: Glyoxylate and dicarboxylate metabolism; ko01100: Metabolic pathways; ko01200: Carbon metabolism	formate dehydrogenase [Vigna umbellata]	FDH1_ORYSJ RecName: Full=Formate dehydrogenase 1, mitochondrial {ECO:0000255|HAMAP-Rule:MF_03210}; Short=FDH 1 {ECO:0000255|HAMAP-Rule:MF_03210}; EC=1.17.1.9 {ECO:0000255|HAMAP-Rule:MF_03210}; AltName: Full=NAD-dependent formate dehydrogenase 1 {ECO:0000255|HAMAP-Rule:MF_03210, ECO:0000303|Ref.1}; Flags: Precursor;	A0A4D6M2Z2_VIGUN RecName: Full=Formate dehydrogenase, mitochondrial {ECO:0000256|HAMAP-Rule:MF_03210}; Short=FDH {ECO:0000256|HAMAP-Rule:MF_03210}; EC=1.17.1.9 {ECO:0000256|HAMAP-Rule:MF_03210}; AltName: Full=NAD-dependent formate dehydrogenase {ECO:0000256|HAMAP-Rule:MF_03210};	Glyoxylate/hydroxypyruvate reductase (D-isomer-specific 2-hydroxy acid dehydrogenase superfamily)	GO:0009507,chloroplast; GO:0009326,formate dehydrogenase complex; GO:0005739,mitochondrion; GO:0008863,formate dehydrogenase (NAD+) activity; GO:0051287,NAD binding; GO:0016616,oxidoreductase activity, acting on the CH-OH group of donors, NAD or NADP as acceptor; GO:0042183,formate catabolic process; GO:0003674,molecular_function; GO:0003824,catalytic activity; GO:0016491,oxidoreductase activity;…	D-isomer specific 2-hydroxyacid dehydrogenase, NAD binding domain	--	--	--
12h1_transcript_14297	5.03	5.6	5.59	1.55	1.15	1.46	217	219	234	70	47	62	1.96269	1.02674e-12	1.04602e-10	up	2705	K17800 LETM1 and EF-hand domain-containing protein 1, mitochondrial | (RefSeq) mitochondrial proton/calcium exchanger protein-like (A)	--	mitochondrial proton/calcium exchanger protein-like [Vigna radiata var. radiata]	--	A0A4D6L7S6_VIGUN RecName: Full=Leucine zipper-EF-hand-containing transmembrane protein 1 {ECO:0000256|ARBA:ARBA00013539}; AltName: Full=Mitochondrial proton/calcium exchanger protein {ECO:0000256|ARBA:ARBA00020557};	Ca2+-binding transmembrane protein LETM1/MRS7	GO:0016021,integral component of membrane; GO:0005743,mitochondrial inner membrane; GO:0015297,antiporter activity; GO:0005509,calcium ion binding; GO:0043022,ribosome binding; GO:0003674,molecular_function; GO:0005215,transporter activity; GO:0015291,secondary active transmembrane transporter activity; GO:0022804,active transmembrane transporter activity; GO:0022857,transmembrane transporter act…	LETM1-like protein	--	--	--
12h1_transcript_28079	1294.76	1054.89	909.17	158.47	191.59	303.5	27372	20218	18647	3509	3886	6332	2.28936	1.05979e-12	1.075e-10	up	1455	--	--	patatin-like protein [Vigna unguiculata]	PLP2_ARATH RecName: Full=Patatin-like protein 2; Short=AtPLP2; EC=3.1.1.-; AltName: Full=Patatin-related phospholipase A IIalpha; Short=pPLAIIa; AltName: Full=Phospholipase A IIA; Short=AtPLAIIA;	Q9AQT8_VIGUN RecName: Full=Patatin {ECO:0000256|RuleBase:RU361262}; EC=3.1.1.- {ECO:0000256|RuleBase:RU361262};	Ca2+-independent phospholipase A2	GO:0005737,cytoplasm; GO:0016020,membrane; GO:0005777,peroxisome; GO:0047372,acylglycerol lipase activity; GO:0042802,identical protein binding; GO:0016298,lipase activity; GO:0004620,phospholipase activity; GO:0071456,cellular response to hypoxia; GO:0051607,defense response to virus; GO:0016042,lipid catabolic process; GO:0006629,lipid metabolic process; GO:0031408,oxylipin biosynthetic process…	Patatin-like phospholipase	--	--	--
12h1_transcript_23262	24.94	23.74	25.86	12.01	10.16	10.4	735	634	739	371	287	302	1.18762	1.09009e-12	1.10095e-10	up	1927	--	--	hypothetical protein VIGAN_06012900 [Vigna angularis var. angularis]	--	A0A4D6LAW1_VIGUN RecName: Full=RING-type domain-containing protein {ECO:0000259|PROSITE:PS50089};	--	--	RING-H2 zinc finger domain	--	--	--
12h1_transcript_20337	9.09	4.96	4.5	0	0	0	308	152	147	0	0	0	10.129	1.11791e-12	1.12417e-10	up	2179	K08790 serine/threonine kinase 38 [EC:2.7.11.1] | (RefSeq) serine/threonine-protein kinase 38-like (A)	--	serine/threonine-protein kinase 38-like [Vigna radiata var. radiata]	IREH1_ARATH RecName: Full=Probable serine/threonine protein kinase IREH1 {ECO:0000305}; EC=2.7.11.1 {ECO:0000305}; AltName: Full=Protein IRE homolog 1 {ECO:0000303|PubMed:12000677}; Short=AtIREH1 {ECO:0000303|PubMed:17237187};	A0A4D6N1G6_VIGUN SubName: Full=Serine/threonine kinase 38 {ECO:0000313|EMBL:QCE06714.1};	NDR and related serine/threonine kinases	GO:0005829,cytosol; GO:0005886,plasma membrane; GO:0035618,root hair; GO:0005524,ATP binding; GO:0016301,kinase activity; GO:0046872,metal ion binding; GO:0106310,protein serine kinase activity; GO:0004674,protein serine/threonine kinase activity; GO:0106311,protein threonine kinase activity; GO:0035556,intracellular signal transduction; GO:0018105,peptidyl-serine phosphorylation; GO:0046777,prot…	Protein kinase domain	--	--	--
12h1_transcript_32095	14.14	12.86	13.68	66.42	124.64	141.15	127	105	120	622	1070	1247	-3.05509	1.65273e-12	1.64779e-10	down	768	K01051 pectinesterase [EC:3.1.1.11] | (RefSeq) pectinesterase (A)	ko00040: Pentose and glucuronate interconversions; ko01100: Metabolic pathways	PREDICTED: 21 kDa protein-like [Vigna angularis]	PMEI7_ARATH RecName: Full=Pectinesterase inhibitor 7 {ECO:0000305}; AltName: Full=Pectin methylesterase inhibitor 7 {ECO:0000303|PubMed:26183897}; Short=AtPMEI7 {ECO:0000303|PubMed:26183897}; Flags: Precursor;	A0A4D6LAB8_VIGUN SubName: Full=Elongation factor G {ECO:0000313|EMBL:QCD85344.1};	--	GO:0048046,apoplast; GO:0004857,enzyme inhibitor activity; GO:0043086,negative regulation of catalytic activity; GO:0009641,shade avoidance; GO:0003674,molecular_function; GO:0030234,enzyme regulator activity; GO:0098772,molecular function regulator; GO:0008150,biological_process; GO:0044092,negative regulation of molecular function; GO:0050790,regulation of catalytic activity; GO:0065007,biologi…	Plant invertase/pectin methylesterase inhibitor	--	--	--
12h1_transcript_19261	0	0	0	4.21	5.05	8.91	0	0	0	157	173	314	-10.162	1.68429e-12	1.67073e-10	down	2280	K08790 serine/threonine kinase 38 [EC:2.7.11.1] | (RefSeq) serine/threonine-protein kinase tricorner-like (A)	--	serine/threonine-protein kinase tricorner [Vigna radiata var. radiata]	IRE_ARATH RecName: Full=Probable serine/threonine protein kinase IRE {ECO:0000305}; EC=2.7.11.1 {ECO:0000305}; AltName: Full=Protein INCOMPLETE ROOT HAIR ELONGATION {ECO:0000303|PubMed:12000677}; Short=AtIRE {ECO:0000303|PubMed:17237187};	A0A4D6MUA8_VIGUN SubName: Full=Serine/threonine kinase 38 {ECO:0000313|EMBL:QCE05080.1};	NDR and related serine/threonine kinases	GO:0005524,ATP binding; GO:0016301,kinase activity; GO:0046872,metal ion binding; GO:0106310,protein serine kinase activity; GO:0004674,protein serine/threonine kinase activity; GO:0106311,protein threonine kinase activity; GO:0035556,intracellular signal transduction; GO:0018105,peptidyl-serine phosphorylation; GO:0040008,regulation of growth; GO:0009826,unidimensional cell growth; GO:0000166,nu…	Protein kinase domain	--	--	--
12h1_transcript_28544	37.86	31.15	38.27	102.5	127.3	117.26	779	581	764	2209	2513	2381	-1.71241	1.69007e-12	1.67073e-10	down	1423	K01673 carbonic anhydrase [EC:4.2.1.1] | (RefSeq) carbonic anhydrase 2-like (A)	ko00910: Nitrogen metabolism; ko01100: Metabolic pathways	carbonic anhydrase 2 isoform X2 [Vigna radiata var. radiata]	CAHC_TOBAC RecName: Full=Carbonic anhydrase, chloroplastic; EC=4.2.1.1; AltName: Full=Carbonate dehydratase; Flags: Precursor;	A0A4D6LRM9_VIGUN RecName: Full=Carbonic anhydrase {ECO:0000256|ARBA:ARBA00012925, ECO:0000256|RuleBase:RU003956}; EC=4.2.1.1 {ECO:0000256|ARBA:ARBA00012925, ECO:0000256|RuleBase:RU003956}; AltName: Full=Carbonate dehydratase {ECO:0000256|RuleBase:RU003956};	Predicted carbonic anhydrase involved in protection against oxidative damage	GO:0009570,chloroplast stroma; GO:0004089,carbonate dehydratase activity; GO:0008270,zinc ion binding; GO:0015976,carbon utilization; GO:0003674,molecular_function; GO:0003824,catalytic activity; GO:0016829,lyase activity; GO:0016835,carbon-oxygen lyase activity; GO:0016836,hydro-lyase activity; GO:0005488,binding; GO:0043167,ion binding; GO:0043169,cation binding; GO:0046872,metal ion binding; G…	Carbonic anhydrase	--	--	--
12h1_transcript_17549	38.86	33.02	33.28	106.41	114	81.07	1485	1142	1231	4267	4186	3061	-1.54135	1.908e-12	1.87032e-10	down	2420	K03798 cell division protease FtsH [EC:3.4.24.-] | (RefSeq) ATP-dependent zinc metalloprotease FTSH 2, chloroplastic (A)	--	ATP-dependent zinc metalloprotease FTSH 8, chloroplastic [Vigna radiata var. radiata]	FTSH2_ORYSJ RecName: Full=ATP-dependent zinc metalloprotease FTSH 2, chloroplastic; Short=OsFTSH2; EC=3.4.24.-; Flags: Precursor;	A0A4D6L5N8_VIGUN SubName: Full=Cell division protease FtsH {ECO:0000313|EMBL:QCD83809.1};	AAA+-type ATPase containing the peptidase M41 domain	GO:0009534,chloroplast thylakoid; GO:0009535,chloroplast thylakoid membrane; GO:0016021,integral component of membrane; GO:0005524,ATP binding; GO:0004176,ATP-dependent peptidase activity; GO:0046872,metal ion binding; GO:0004222,metalloendopeptidase activity; GO:0006508,proteolysis; GO:0000166,nucleotide binding; GO:0003674,molecular_function; GO:0005488,binding; GO:0017076,purine nucleotide bin…	Peptidase family M41	--	--	--
12h1_transcript_22611	28.9	26.56	21.67	61.07	69.67	72.72	874	728	635	1937	2024	2173	-1.42837	2.3522e-12	2.29611e-10	down	1970	K21594 translation factor GUF1, mitochondrial [EC:3.6.5.-] | (RefSeq) translation factor GUF1 homolog, chloroplastic (A)	--	translation factor GUF1 homolog, chloroplastic [Vigna radiata var. radiata]	GUFP_RICCO RecName: Full=Translation factor GUF1 homolog, chloroplastic {ECO:0000255|HAMAP-Rule:MF_03138}; EC=3.6.5.-; AltName: Full=Elongation factor 4 homolog {ECO:0000255|HAMAP-Rule:MF_03138}; Short=EF-4 {ECO:0000255|HAMAP-Rule:MF_03138}; AltName: Full=GTPase GUF1 homolog {ECO:0000255|HAMAP-Rule:MF_03138}; AltName: Full=Ribosomal back-translocase {ECO:0000255|HAMAP-Rule:MF_03138}; Flags: Precu…	A0A4D6NS35_VIGUN RecName: Full=Translation factor GUF1 homolog, chloroplastic {ECO:0000256|HAMAP-Rule:MF_03138}; EC=3.6.5.n1 {ECO:0000256|HAMAP-Rule:MF_03138}; AltName: Full=Elongation factor 4 homolog {ECO:0000256|HAMAP-Rule:MF_03138}; Short=EF-4 {ECO:0000256|HAMAP-Rule:MF_03138}; AltName: Full=GTPase GUF1 homolog {ECO:0000256|HAMAP-Rule:MF_03138}; AltName: Full=Ribosomal back-translocase {ECO:0…	Elongation factor-type GTP-binding protein	GO:0009507,chloroplast; GO:0005525,GTP binding; GO:0003924,GTPase activity; GO:0045727,positive regulation of translation; GO:0006412,translation; GO:0000166,nucleotide binding; GO:0001882,nucleoside binding; GO:0001883,purine nucleoside binding; GO:0003674,molecular_function; GO:0005488,binding; GO:0017076,purine nucleotide binding; GO:0019001,guanyl nucleotide binding; GO:0032549,ribonucleoside…	Elongation factor Tu GTP binding domain	--	--	--
12h1_transcript_21837	25.98	32.65	28.9	63.15	61.23	72.29	834	950	899	2127	1888	2293	-1.18895	2.52008e-12	2.44973e-10	down	2075	--	--	uncharacterized protein At5g03900, chloroplastic [Vigna radiata var. radiata]	Y5390_ARATH RecName: Full=Uncharacterized protein At5g03900, chloroplastic; Flags: Precursor;	A0A4D6NAM8_VIGUN SubName: Full=Uncharacterized protein {ECO:0000313|EMBL:QCE10930.1};	Mitochondrial Fe-S cluster biosynthesis protein ISA2 (contains a HesB-like domain)	GO:0009941,chloroplast envelope; GO:0031969,chloroplast membrane; GO:0016021,integral component of membrane; GO:0009536,plastid; GO:0005575,cellular_component; GO:0005622,intracellular anatomical structure; GO:0005737,cytoplasm; GO:0009507,chloroplast; GO:0009526,plastid envelope; GO:0031967,organelle envelope; GO:0031975,envelope; GO:0043226,organelle; GO:0043227,membrane-bounded organelle; GO:0…	--	--	--	--
12h1_transcript_32548	401.83	306.07	241.94	53.85	73.92	75.54	2522	1750	1489	351	442	465	2.20678	2.58592e-12	2.5033e-10	up	615	K24345 calcium-binding protein KIC and related proteins | (RefSeq) calcium-binding protein KIC (A)	--	PREDICTED: calcium-binding protein KIC [Vigna angularis]	KIC_ARATH RecName: Full=Calcium-binding protein KIC {ECO:0000303|PubMed:14688294}; AltName: Full=KCBP-interacting calcium-binding protein {ECO:0000303|PubMed:14688294};	A0A4D6MPH2_VIGUN SubName: Full=Centrin-2 {ECO:0000313|EMBL:QCE02542.1};	Ca2+-binding protein (centrin/caltractin), EF-Hand superfamily protein	GO:0005509,calcium ion binding; GO:0010091,trichome branching; GO:0003674,molecular_function; GO:0005488,binding; GO:0043167,ion binding; GO:0043169,cation binding; GO:0046872,metal ion binding; GO:0000902,cell morphogenesis; GO:0000904,cell morphogenesis involved in differentiation; GO:0008150,biological_process; GO:0009653,anatomical structure morphogenesis; GO:0009888,tissue development; GO:00…	EF-hand domain pair	--	--	--
12h1_transcript_14300	6.82	10.76	20.72	0.93	0.59	0.59	297	424	873	42	24	25	4.22712	3.01611e-12	2.90768e-10	up	2722	K04688 ribosomal protein S6 kinase beta [EC:2.7.11.1] | (RefSeq) serine/threonine-protein kinase AtPK2/AtPK19-like (A)	--	PREDICTED: serine/threonine-protein kinase AtPK2/AtPK19-like isoform X1 [Vigna angularis]	KPK2_ARATH RecName: Full=Serine/threonine-protein kinase AtPK2/AtPK19; EC=2.7.11.1; AltName: Full=Ribosomal-protein S6 kinase homolog 2;	A0A4D6MHA3_VIGUN SubName: Full=Non-specific serine/threonine protein kinase {ECO:0000313|EMBL:QCE00813.1};	Ribosomal protein S6 kinase and related proteins	GO:0005737,cytoplasm; GO:0005634,nucleus; GO:0005524,ATP binding; GO:0016301,kinase activity; GO:0004672,protein kinase activity; GO:0106310,protein serine kinase activity; GO:0004674,protein serine/threonine kinase activity; GO:0106311,protein threonine kinase activity; GO:0071456,cellular response to hypoxia; GO:0018105,peptidyl-serine phosphorylation; GO:0045727,positive regulation of translat…	Protein kinase domain	--	--	--
12h1_transcript_11970	0	0	0	7.21	5	2.48	0	0	0	357	226	115	-10.23	3.25237e-12	3.12255e-10	down	2929	K05681 ATP-binding cassette, subfamily G (WHITE), member 2 | (RefSeq) ABC transporter, ATP-binding protein isoform 1 (A)	ko02010: ABC transporters	hypothetical protein VIGAN_08041000 [Vigna angularis var. angularis]	AB7G_ARATH RecName: Full=ABC transporter G family member 7; Short=ABC transporter ABCG.7; Short=AtABCG7; AltName: Full=White-brown complex homolog protein 7; Short=AtWBC7;	A0A4D6N6J4_VIGUN SubName: Full=ATP-binding cassette {ECO:0000313|EMBL:QCE08532.1};	Transporter, ABC superfamily (Breast cancer resistance protein)	GO:0009507,chloroplast; GO:0009941,chloroplast envelope; GO:0016021,integral component of membrane; GO:0005739,mitochondrion; GO:0005524,ATP binding; GO:0042626,ATPase-coupled transmembrane transporter activity; GO:0000166,nucleotide binding; GO:0003674,molecular_function; GO:0005488,binding; GO:0017076,purine nucleotide binding; GO:0030554,adenyl nucleotide binding; GO:0032553,ribonucleotide bin…	ABC-2 type transporter	--	--	--
12h1_transcript_28445	569.24	364.57	400.55	1518.61	2113.56	1593.36	11742	6818	8017	32814	41831	32438	-1.99685	3.34997e-12	3.20306e-10	down	1426	K05298 glyceraldehyde-3-phosphate dehydrogenase (NADP+) (phosphorylating) [EC:1.2.1.13] | (RefSeq) glyceraldehyde-3-phosphate dehydrogenase A, chloroplastic (A)	ko00710: Carbon fixation in photosynthetic organisms; ko01100: Metabolic pathways; ko01200: Carbon metabolism	PREDICTED: glyceraldehyde-3-phosphate dehydrogenase A, chloroplastic [Vigna angularis]	G3PA_PEA RecName: Full=Glyceraldehyde-3-phosphate dehydrogenase A, chloroplastic; EC=1.2.1.13; AltName: Full=NADP-dependent glyceraldehydephosphate dehydrogenase subunit A; Flags: Precursor;	A0A4D6M9A9_VIGUN RecName: Full=Glyceraldehyde-3-phosphate dehydrogenase {ECO:0000256|RuleBase:RU361160}; EC=1.2.1.- {ECO:0000256|RuleBase:RU361160};	Glyceraldehyde 3-phosphate dehydrogenase	GO:0009507,chloroplast; GO:0047100,glyceraldehyde-3-phosphate dehydrogenase (NADP+) (phosphorylating) activity; GO:0051287,NAD binding; GO:0050661,NADP binding; GO:0006006,glucose metabolic process; GO:0019253,reductive pentose-phosphate cycle; GO:0003674,molecular_function; GO:0003824,catalytic activity; GO:0016491,oxidoreductase activity; GO:0016620,oxidoreductase activity, acting on the aldehy…	Glyceraldehyde 3-phosphate dehydrogenase, C-terminal domain	--	--	--
12h1_transcript_31061	34.36	23.54	21.77	99.93	123.09	103.24	468	291	288	1423	1606	1385	-2.05677	3.46093e-12	3.2901e-10	down	1030	K07735 putative transcriptional regulator | (RefSeq) uncharacterized protein LOC111200446 (A)	--	PREDICTED: uncharacterized protein LOC108328910 [Vigna angularis]	--	A0A4D6NJ28_VIGUN SubName: Full=Putative transcriptional regulator {ECO:0000313|EMBL:QCE12619.1};	--	--	Uncharacterized ACR, COG1678	--	--	--
12h1_transcript_31859	1323.71	1118.35	1823.59	17.47	18.56	94.26	13039	10010	17518	179	174	913	5.03444	3.48156e-12	3.2901e-10	up	817	--	--	--	--	--	--	--	Cobaltochelatase CobS subunit N terminal	--	--	--
12h1_transcript_17487	23.66	17.99	15.1	5.53	3.68	4.97	877	604	542	215	131	182	1.98987	3.4833e-12	3.2901e-10	up	2355	K22133 oxalate---CoA ligase [EC:6.2.1.8] | (RefSeq) oxalate--CoA ligase (A)	ko00630: Glyoxylate and dicarboxylate metabolism; ko01100: Metabolic pathways	L-type lectin-domain containing receptor kinase IX.1-like [Vigna radiata var. radiata]	LRK91_ARATH RecName: Full=L-type lectin-domain containing receptor kinase IX.1 {ECO:0000303|PubMed:19773388}; Short=LecRK-IX.1 {ECO:0000303|PubMed:19773388}; EC=2.7.11.1 {ECO:0000255|PROSITE-ProRule:PRU00159}; Flags: Precursor;	A0A4D6MG67_VIGUN SubName: Full=Somatic embryogenesis receptor kinase 1 {ECO:0000313|EMBL:QCD99278.1};	--	GO:0016021,integral component of membrane; GO:0005886,plasma membrane; GO:0005524,ATP binding; GO:0030246,carbohydrate binding; GO:0106310,protein serine kinase activity; GO:0106311,protein threonine kinase activity; GO:0004675,transmembrane receptor protein serine/threonine kinase activity; GO:0042742,defense response to bacterium; GO:0002229,defense response to oomycetes; GO:0010942,positive re…	Legume lectin domain	--	--	--
12h1_transcript_21226	0	0	0	4.54	4.84	9.21	0	0	0	155	151	297	-10.0619	3.53494e-12	3.32541e-10	down	2106	K01115 phospholipase D1/2 [EC:3.1.4.4] | (RefSeq) phospholipase D alpha 1 (A)	ko00564: Glycerophospholipid metabolism; ko00565: Ether lipid metabolism; ko01100: Metabolic pathways; ko01110: Biosynthesis of secondary metabolites; ko04144: Endocytosis	hypothetical protein PHAVU_005G177300g [Phaseolus vulgaris]	PLDA1_RICCO RecName: Full=Phospholipase D alpha 1; Short=PLD 1; EC=3.1.4.4; AltName: Full=Choline phosphatase 1; AltName: Full=Phosphatidylcholine-hydrolyzing phospholipase D 1; Flags: Precursor;	A0A4D6N7S0_VIGUN RecName: Full=Phospholipase D {ECO:0000256|ARBA:ARBA00012027}; EC=3.1.4.4 {ECO:0000256|ARBA:ARBA00012027};	Phospholipase D1	GO:0005783,endoplasmic reticulum; GO:0005886,plasma membrane; GO:0009536,plastid; GO:0005773,vacuole; GO:0005509,calcium ion binding; GO:0070290,N-acylphosphatidylethanolamine-specific phospholipase D activity; GO:0004630,phospholipase D activity; GO:0016042,lipid catabolic process; GO:0046470,phosphatidylcholine metabolic process; GO:0003674,molecular_function; GO:0005488,binding; GO:0043167,ion…	Phospholipase D C terminal	--	--	--
12h1_transcript_11544	11.99	17.27	16.07	49.03	38.37	54.97	573	747	743	2459	1762	2596	-1.6655	3.85832e-12	3.61504e-10	down	2960	--	--	protein PLASTID MOVEMENT IMPAIRED 1 [Vigna radiata var. radiata]	PMI1_ARATH RecName: Full=Protein PLASTID MOVEMENT IMPAIRED 1 {ECO:0000303|PubMed:16113226};	A0A4D6LA29_VIGUN RecName: Full=C2 NT-type domain-containing protein {ECO:0000259|PROSITE:PS51840};	--	GO:0005829,cytosol; GO:0005634,nucleus; GO:0005886,plasma membrane; GO:1902265,abscisic acid homeostasis; GO:0009738,abscisic acid-activated signaling pathway; GO:0030048,actin filament-based movement; GO:0009903,chloroplast avoidance movement; GO:0009902,chloroplast relocation; GO:0031022,nuclear migration along microfilament; GO:0009787,regulation of abscisic acid-activated signaling pathway; G…	N-terminal C2 in EEIG1 and EHBP1 proteins	--	--	--
12h1_transcript_11757	37.85	33.65	23.6	85.39	90.92	88.28	1810	1457	1092	4287	4179	4173	-1.50848	3.92294e-12	3.66088e-10	down	2963	--	--	PREDICTED: protein TIC 100 [Vigna angularis]	TI100_ARATH RecName: Full=Protein TIC 100 {ECO:0000303|PubMed:23372012}; AltName: Full=Protein EMBRYO DEFECTIVE 1211 {ECO:0000303|PubMed:15266054}; AltName: Full=Translocon at the inner envelope membrane of chloroplasts 100 {ECO:0000303|PubMed:23372012}; Short=AtTIC100 {ECO:0000303|PubMed:23372012};	A0A0L9UMJ0_PHAAN SubName: Full=Uncharacterized protein {ECO:0000313|EMBL:KOM44115.1};	--	GO:0009507,chloroplast; GO:0009941,chloroplast envelope; GO:0009706,chloroplast inner membrane; GO:0009535,chloroplast thylakoid membrane; GO:0009536,plastid; GO:0008320,protein transmembrane transporter activity; GO:0009658,chloroplast organization; GO:0009793,embryo development ending in seed dormancy; GO:0045037,protein import into chloroplast stroma; GO:0003674,molecular_function; GO:0005215,…	MORN repeat	--	--	--
12h1_transcript_22593	12.87	5.55	4.99	0	0	0	392	153	147	0	0	0	10.3117	4.3579e-12	4.02514e-10	up	1986	K01883 cysteinyl-tRNA synthetase [EC:6.1.1.16] | (RefSeq) cysteine--tRNA ligase, chloroplastic/mitochondrial isoform X1 (A)	ko00970: Aminoacyl-tRNA biosynthesis	cysteine--tRNA ligase, chloroplastic/mitochondrial isoform X1 [Vigna radiata var. radiata]	SYCM_ARATH RecName: Full=Cysteine--tRNA ligase, chloroplastic/mitochondrial {ECO:0000305}; EC=6.1.1.16 {ECO:0000305}; AltName: Full=Cysteinyl-tRNA synthetase {ECO:0000305}; Short=CysRS {ECO:0000305}; Flags: Precursor;	A0A4D6NSC3_VIGUN RecName: Full=Cysteinyl-tRNA synthetase {ECO:0000256|ARBA:ARBA00021065}; EC=6.1.1.16 {ECO:0000256|ARBA:ARBA00012832};	Cysteinyl-tRNA synthetase	GO:0009507,chloroplast; GO:0009570,chloroplast stroma; GO:0005737,cytoplasm; GO:0005739,mitochondrion; GO:0005524,ATP binding; GO:0004817,cysteine-tRNA ligase activity; GO:0046872,metal ion binding; GO:0042407,cristae formation; GO:0006423,cysteinyl-tRNA aminoacylation; GO:0010197,polar nucleus fusion; GO:0043067,regulation of programmed cell death; GO:0000166,nucleotide binding; GO:0003674,molec…	tRNA synthetases class I (C) catalytic domain	--	--	--
12h1_transcript_25808	40.5	32.09	34.97	12.59	12.95	13.18	1036	744	867	337	318	333	1.45868	4.36503e-12	4.02514e-10	up	1706	K01640 hydroxymethylglutaryl-CoA lyase [EC:4.1.3.4] | (RefSeq) LOW QUALITY PROTEIN: hydroxymethylglutaryl-CoA lyase, mitochondrial (A)	ko00280: Valine, leucine and isoleucine degradation; ko00650: Butanoate metabolism; ko01100: Metabolic pathways; ko01110: Biosynthesis of secondary metabolites; ko04146: Peroxisome	PREDICTED: F-box protein At2g32560-like isoform X1 [Vigna angularis]	FB118_ARATH RecName: Full=F-box protein At2g26850;	A0A0S3S807_PHAAN RecName: Full=F-box domain-containing protein {ECO:0000259|PROSITE:PS50181};	--	--	F-box domain	--	--	--
12h1_transcript_31088	37.08	43.85	37.31	91.46	107.73	107.35	508	546	498	1312	1416	1452	-1.39718	4.38654e-12	4.02905e-10	down	1036	K03116 sec-independent protein translocase protein TatA | (RefSeq) Tat family transporter: protein export (chloroplast membrane protein HCF106C) (A)	ko03060: Protein export	hypothetical protein PHAVU_007G073200g [Phaseolus vulgaris]	TATB_PEA RecName: Full=Sec-independent protein translocase protein TATB, chloroplastic; AltName: Full=Protein HIGH CHLOROPHYLL FLUORESCENCE 106; AltName: Full=Protein TWIN-ARGININE TRANSLOCATION B; Flags: Precursor;	A0A4D6N2Z8_VIGUN SubName: Full=Sec-independent protein translocase protein TatA {ECO:0000313|EMBL:QCE08163.1};	--	GO:0009535,chloroplast thylakoid membrane; GO:0016021,integral component of membrane; GO:0033281,TAT protein transport complex; GO:0009977,proton motive force dependent protein transmembrane transporter activity; GO:0045038,protein import into chloroplast thylakoid membrane; GO:0043953,protein transport by the Tat complex; GO:0003674,molecular_function; GO:0005215,transporter activity; GO:0008320…	mttA/Hcf106 family	--	--	--
12h1_transcript_16447	67.21	56.64	45.02	21.09	21.36	19.16	2558	1952	1659	842	781	720	1.42943	4.68325e-12	4.28471e-10	up	2411	--	--	PREDICTED: BEL1-like homeodomain protein 1 [Vigna angularis]	BLH1_ARATH RecName: Full=BEL1-like homeodomain protein 1; Short=BEL1-like protein 1; AltName: Full=Protein EMBRYO SAC DEVELOPMENT ARREST 29;	A0A4D6MUJ9_VIGUN SubName: Full=Pre-B-cell leukemia transcription factor {ECO:0000313|EMBL:QCE05160.1};	Transcription factor MEIS1 and related HOX domain proteins	GO:0005737,cytoplasm; GO:0005634,nucleus; GO:0003677,DNA binding; GO:0003700,DNA-binding transcription factor activity; GO:0000981,DNA-binding transcription factor activity, RNA polymerase II-specific; GO:0046982,protein heterodimerization activity; GO:0042803,protein homodimerization activity; GO:0000978,RNA polymerase II cis-regulatory region sequence-specific DNA binding; GO:0010197,polar nucl…	Associated with HOX	HB-BELL	TF	HB->HB-BELL
12h1_transcript_23465	3.62	30.19	20.77	0	0	0	105	799	588	0	0	0	11.4677	4.7844e-12	4.36016e-10	up	1912	K22389 phospholipase A1 [EC:3.1.1.32] | (RefSeq) lecithin-cholesterol acyltransferase-like 4 (A)	ko00564: Glycerophospholipid metabolism; ko00592: alpha-Linolenic acid metabolism; ko01100: Metabolic pathways; ko01110: Biosynthesis of secondary metabolites	PREDICTED: lecithin-cholesterol acyltransferase-like 4 [Vigna angularis]	LCAT4_ARATH RecName: Full=Lecithin-cholesterol acyltransferase-like 4; EC=2.3.1.-;	A0A4D6L343_VIGUN SubName: Full=Phospholipid:diacylglycerol acyltransferase {ECO:0000313|EMBL:QCD82874.1};	Lecithin:cholesterol acyltransferase (LCAT)/Acyl-ceramide synthase	GO:0005737,cytoplasm; GO:0005829,cytosol; GO:0008374,O-acyltransferase activity; GO:0004620,phospholipase activity; GO:0006629,lipid metabolic process; GO:0009395,phospholipid catabolic process; GO:0003674,molecular_function; GO:0003824,catalytic activity; GO:0016740,transferase activity; GO:0016746,transferase activity, transferring acyl groups; GO:0016747,transferase activity, transferring acyl…	Lecithin:cholesterol acyltransferase	--	--	--
12h1_transcript_7321	0	0	0	4.77	1.85	4.33	0	0	0	280	99	239	-10.0435	4.96412e-12	4.50634e-10	down	3420	--	--	PREDICTED: protein CROWDED NUCLEI 4-like [Vigna angularis]	CRWN4_ARATH RecName: Full=Protein CROWDED NUCLEI 4 {ECO:0000303|PubMed:24308514}; AltName: Full=Protein LITTLE NUCLEI 4 {ECO:0000303|PubMed:17873096};	A0A4D6L0H6_VIGUN SubName: Full=Uncharacterized protein {ECO:0000313|EMBL:QCD81571.1};	--	GO:0010369,chromocenter; GO:0005737,cytoplasm; GO:0005652,nuclear lamina; GO:0031965,nuclear membrane; GO:0034399,nuclear periphery; GO:0005654,nucleoplasm; GO:0006974,cellular response to DNA damage stimulus; GO:0006997,nucleus organization; GO:0097298,regulation of nucleus size; GO:0006950,response to stress; GO:0008150,biological_process; GO:0009987,cellular process; GO:0033554,cellular respon…	--	--	--	--
12h1_transcript_30345	16.95	21.4	7.26	103.66	151.67	166.48	269	308	112	1721	2307	2605	-3.26292	5.01601e-12	4.5358e-10	down	1157	K20628 expansin | (RefSeq) expansin-A2 (A)	--	expansin-A4 [Vigna radiata var. radiata]	EXPA4_ARATH RecName: Full=Expansin-A4; Short=AtEXPA4; AltName: Full=Alpha-expansin-4; Short=At-EXP4; Short=AtEx4; AltName: Full=Ath-ExpAlpha-1.6; Flags: Precursor;	A0A4D6LIL7_VIGUN RecName: Full=Expansin {ECO:0000256|RuleBase:RU365023};	--	GO:0005829,cytosol; GO:0005576,extracellular region; GO:0016020,membrane; GO:0009505,plant-type cell wall; GO:0009506,plasmodesma; GO:0009664,plant-type cell wall organization; GO:0006949,syncytium formation; GO:0008150,biological_process; GO:0009987,cellular process; GO:0016043,cellular component organization; GO:0045229,external encapsulating structure organization; GO:0071554,cell wall organiz…	Pollen allergen	--	--	--
12h1_transcript_30718	20.89	23	22.61	50.74	47.35	44.62	308	307	324	782	669	648	-1.11214	5.21301e-12	4.69573e-10	down	1094	--	--	PREDICTED: uncharacterized protein At3g27210 [Vigna angularis]	Y3721_ARATH RecName: Full=Uncharacterized protein At3g27210;	A0A4D6M5L5_VIGUN SubName: Full=Uncharacterized protein {ECO:0000313|EMBL:QCD96669.1};	--	GO:0005886,plasma membrane; GO:0005575,cellular_component; GO:0016020,membrane; GO:0071944,cell periphery; GO:0110165,cellular anatomical entity	--	--	--	--
12h1_transcript_7457	2.57	5.49	2.48	0	0	0	143	277	133	0	0	0	10.012	5.4137e-12	4.85776e-10	up	3414	--	--	splicing factor, suppressor of white-apricot homolog isoform X2 [Vigna radiata var. radiata]	--	A0A4D6MP43_VIGUN SubName: Full=Uncharacterized protein {ECO:0000313|EMBL:QCE01747.1};	mRNA splicing factor	GO:0003723,RNA binding; GO:0006396,RNA processing; GO:0003674,molecular_function; GO:0003676,nucleic acid binding; GO:0005488,binding; GO:0097159,organic cyclic compound binding; GO:1901363,heterocyclic compound binding; GO:0006139,nucleobase-containing compound metabolic process; GO:0006725,cellular aromatic compound metabolic process; GO:0006807,nitrogen compound metabolic process; GO:0008150,b…	Alternative splicing regulator	--	--	--
12h1_transcript_26512	31.61	35.24	33.82	14.32	14.27	11.7	772	780	801	367	334	282	1.30539	6.25853e-12	5.59431e-10	up	1642	K20562 biphenyl-4-hydroxylase | (RefSeq) cytochrome P450 71AU50-like (A)	--	PREDICTED: cytochrome P450 CYP736A12-like [Vigna angularis]	C7A12_PANGI RecName: Full=Cytochrome P450 CYP736A12; EC=1.14.-.-;	A0A4D6L9T2_VIGUN SubName: Full=Ferulate-5-hydroxylase {ECO:0000313|EMBL:QCD85307.1};	Cytochrome P450 CYP2 subfamily	GO:0016021,integral component of membrane; GO:0020037,heme binding; GO:0005506,iron ion binding; GO:0004497,monooxygenase activity; GO:0016705,oxidoreductase activity, acting on paired donors, with incorporation or reduction of molecular oxygen; GO:0003674,molecular_function; GO:0005488,binding; GO:0046906,tetrapyrrole binding; GO:0097159,organic cyclic compound binding; GO:1901363,heterocyclic c…	Cytochrome P450	--	--	--
12h1_transcript_29262	97.52	71.12	85.86	300.07	535.88	411.18	1766	1168	1510	5690	9309	7348	-2.32485	6.41095e-12	5.70868e-10	down	1284	K08678 UDP-glucuronate decarboxylase [EC:4.1.1.35] | (RefSeq) UDP-glucuronic acid decarboxylase UXS (A)	ko00520: Amino sugar and nucleotide sugar metabolism; ko01100: Metabolic pathways; ko01250: Biosynthesis of nucleotide sugars	PREDICTED: chloroplast stem-loop binding protein of 41 kDa b, chloroplastic [Vigna angularis]	CP41B_ARATH RecName: Full=Chloroplast stem-loop binding protein of 41 kDa b, chloroplastic; Short=CSP41-b; AltName: Full=Heteroglycan-interacting protein 1.3; AltName: Full=Protein CHLOROPLAST RNA BINDING; AltName: Full=Protein Gb5f; Flags: Precursor;	A0A4D6MC68_VIGUN SubName: Full=UDP-glucose 4-epimerase {ECO:0000313|EMBL:QCD98403.1};	--	GO:0048046,apoplast; GO:0009507,chloroplast; GO:0009941,chloroplast envelope; GO:0009570,chloroplast stroma; GO:0005829,cytosol; GO:0005576,extracellular region; GO:0005777,peroxisome; GO:0009506,plasmodesma; GO:0000427,plastid-encoded plastid RNA polymerase complex; GO:0010287,plastoglobule; GO:0005840,ribosome; GO:0010319,stromule; GO:0005773,vacuole; GO:0003824,catalytic activity; GO:0003677,D…	NAD dependent epimerase/dehydratase family	--	--	--
12h1_transcript_7368	10.2	13.69	11.42	28.15	31.52	32.64	563	685	610	1633	1675	1783	-1.41721	7.05611e-12	6.21204e-10	down	3384	K00962 polyribonucleotide nucleotidyltransferase [EC:2.7.7.8] | (RefSeq) probable polyribonucleotide nucleotidyltransferase 1, chloroplastic (A)	ko03018: RNA degradation	polyribonucleotide nucleotidyltransferase 1, chloroplastic [Vigna radiata var. radiata]	PNP1_ARATH RecName: Full=Polyribonucleotide nucleotidyltransferase 1, chloroplastic; Short=AtcpPNPase; EC=2.7.7.8; AltName: Full=Polynucleotide phosphorylase 1; Short=PNPase 1; AltName: Full=Protein PIGMENT DEFECTIVE 326; AltName: Full=Protein RESISTANT TO INHIBITION WITH FSM 10; Flags: Precursor;	A0A3Q0ET70_VIGRR RecName: Full=Polynucleotide phosphorylase 1 {ECO:0000256|ARBA:ARBA00019960}; EC=2.7.7.8 {ECO:0000256|ARBA:ARBA00012416};	Predicted RNA-binding polyribonucleotide nucleotidyltransferase	GO:0009507,chloroplast; GO:0009570,chloroplast stroma; GO:0005829,cytosol; GO:0005739,mitochondrion; GO:0000175,3'-5'-exoribonuclease activity; GO:0003729,mRNA binding; GO:0004654,polyribonucleotide nucleotidyltransferase activity; GO:0016120,carotene biosynthetic process; GO:0016036,cellular response to phosphate starvation; GO:0015995,chlorophyll biosynthetic process; GO:0031425,chloroplast RNA…	3' exoribonuclease family, domain 1	--	--	--
12h1_transcript_25914	51.71	54.76	56.94	189.9	185.52	123.46	1311	1258	1399	5046	4515	3090	-1.62376	7.22642e-12	6.33806e-10	down	1693	K15283 solute carrier family 35, member E1 | (RefSeq) triose phosphate/phosphate translocator, chloroplastic (A)	--	triose phosphate/phosphate translocator, chloroplastic [Vigna radiata var. radiata]	TPT_PEA RecName: Full=Triose phosphate/phosphate translocator, chloroplastic; Short=cTPT; AltName: Full=E30; AltName: Full=p36; Flags: Precursor;	A0A4D6L7C2_VIGUN SubName: Full=Cell division cycle 2-like {ECO:0000313|EMBL:QCD84408.1};	Glucose-6-phosphate/phosphate and phosphoenolpyruvate/phosphate antiporter	GO:0031969,chloroplast membrane; GO:0016021,integral component of membrane; GO:0022857,transmembrane transporter activity; GO:0003674,molecular_function; GO:0005215,transporter activity; GO:0005575,cellular_component; GO:0005622,intracellular anatomical structure; GO:0005737,cytoplasm; GO:0009507,chloroplast; GO:0009526,plastid envelope; GO:0009536,plastid; GO:0009941,chloroplast envelope; GO:001…	Triose-phosphate Transporter family	--	--	--
12h1_transcript_5031	25.06	33.73	19.58	6.57	6.53	4.23	1523	1856	1152	419	381	254	2.14507	8.01558e-12	7.00387e-10	up	3697	K08711 ATP-binding cassette, subfamily G (WHITE), member 2, PDR | (RefSeq) LOW QUALITY PROTEIN: ZEB2-regulated ABC transporter 1-like (A)	ko02010: ABC transporters	PREDICTED: pleiotropic drug resistance protein 3-like isoform X2 [Vigna angularis]	PDR3_TOBAC RecName: Full=Pleiotropic drug resistance protein 3; AltName: Full=NtPDR3;	A0A4D6KVZ8_VIGUN SubName: Full=ATP-binding cassette {ECO:0000313|EMBL:QCD80127.1};	Pleiotropic drug resistance proteins (PDR1-15), ABC superfamily	GO:0016021,integral component of membrane; GO:0005524,ATP binding; GO:0042626,ATPase-coupled transmembrane transporter activity; GO:0000166,nucleotide binding; GO:0003674,molecular_function; GO:0005488,binding; GO:0017076,purine nucleotide binding; GO:0030554,adenyl nucleotide binding; GO:0032553,ribonucleotide binding; GO:0032555,purine ribonucleotide binding; GO:0032559,adenyl ribonucleotide bi…	ABC-2 type transporter	--	--	--
12h1_transcript_7817	7.04	7.22	5.66	15.86	12.22	15.19	382	354	297	903	637	814	-1.13742	9.10902e-12	7.92961e-10	down	3328	K24070 poly [ADP-ribose] polymerase 1 [EC:2.4.2.30] | (RefSeq) poly [ADP-ribose] polymerase 1 (A)	ko03410: Base excision repair	PREDICTED: poly [ADP-ribose]	PARP1_ARATH RecName: Full=Poly [ADP-ribose] polymerase 1; Short=PARP-1; EC=2.4.2.30 {ECO:0000250|UniProtKB:P09874}; AltName: Full=NAD(+) ADP-ribosyltransferase 1; Short=ADPRT-1; AltName: Full=Poly[ADP-ribose] synthase 1; AltName: Full=Protein ADP-ribosyltransferase PARP1 {ECO:0000250|UniProtKB:P09874}; EC=2.4.2.- {ECO:0000250|UniProtKB:P09874};	A0A4D6M8V1_VIGUN RecName: Full=Poly [ADP-ribose] polymerase {ECO:0000256|PIRNR:PIRNR000489, ECO:0000256|RuleBase:RU362114}; EC=2.4.2.30 {ECO:0000256|PIRNR:PIRNR000489};	NAD+ ADP-ribosyltransferase Parp, required for poly-ADP ribosylation of nuclear proteins	GO:0005730,nucleolus; GO:0003677,DNA binding; GO:0051287,NAD binding; GO:0003950,NAD+ ADP-ribosyltransferase activity; GO:1990404,protein ADP-ribosylase activity; GO:0008270,zinc ion binding; GO:0006281,DNA repair; GO:0006302,double-strand break repair; GO:0006471,protein ADP-ribosylation; GO:0070212,protein poly-ADP-ribosylation; GO:0009737,response to abscisic acid; GO:0006979,response to oxida…	Poly(ADP-ribose) polymerase catalytic domain	--	--	--
12h1_transcript_4894	9.77	11.64	10.59	24.47	19.09	25.23	597	644	626	1571	1122	1525	-1.12035	9.58596e-12	8.31377e-10	down	3717	K10357 myosin V | (RefSeq) myosin-1-like (A)	--	PREDICTED: myosin-1 [Vigna angularis]	MYO1_ARATH RecName: Full=Myosin-1; AltName: Full=AtATM1;	A0A0S3SLB1_PHAAN SubName: Full=Uncharacterized protein {ECO:0000313|EMBL:BAT93642.1};	Myosin class V heavy chain	GO:0015629,actin cytoskeleton; GO:0005737,cytoplasm; GO:0005783,endoplasmic reticulum; GO:0005768,endosome; GO:0016459,myosin complex; GO:0009524,phragmoplast; GO:0009506,plasmodesma; GO:0031982,vesicle; GO:0051015,actin filament binding; GO:0030898,actin-dependent ATPase activity; GO:0005524,ATP binding; GO:0005516,calmodulin binding; GO:0000146,microfilament motor activity; GO:0007015,actin fil…	Myosin head (motor domain)	--	--	--
12h1_transcript_32131	205.35	360.36	205.29	32.5	51.3	47.1	1808	2885	1765	298	431	407	2.52358	9.94786e-12	8.59569e-10	up	758	K02639 ferredoxin | (RefSeq) ferredoxin, root R-B1-like (A)	ko00195: Photosynthesis; ko01100: Metabolic pathways	ferredoxin, root R-B1 [Vigna radiata var. radiata]	FER3_MAIZE RecName: Full=Ferredoxin-3, chloroplastic; AltName: Full=Ferredoxin III; Short=Fd III; Flags: Precursor;	A0A4D6N932_VIGUN RecName: Full=Ferredoxin {ECO:0000256|RuleBase:RU364001};	--	GO:0009507,chloroplast; GO:0009570,chloroplast stroma; GO:0009578,etioplast stroma; GO:0051537,2 iron, 2 sulfur cluster binding; GO:0009055,electron transfer activity; GO:0046872,metal ion binding; GO:0022900,electron transport chain; GO:0003674,molecular_function; GO:0005488,binding; GO:0051536,iron-sulfur cluster binding; GO:0051540,metal cluster binding; GO:0003824,catalytic activity; GO:00164…	2Fe-2S iron-sulfur cluster binding domain	--	--	--
12h1_transcript_22863	131.62	134.71	99.63	13.11	24.99	24.63	3970	3681	2911	414	724	734	2.49643	1.00878e-11	8.68441e-10	up	1965	K17839 polyamine oxidase [EC:1.5.3.17 1.5.3.-] | (RefSeq) probable polyamine oxidase 4 (A)	ko00330: Arginine and proline metabolism; ko00410: beta-Alanine metabolism; ko00770: Pantothenate and CoA biosynthesis; ko01100: Metabolic pathways	probable polyamine oxidase 4 [Vigna radiata var. radiata]	PAO4_ARATH RecName: Full=Probable polyamine oxidase 4 {ECO:0000303|PubMed:18703589}; Short=AtPAO4 {ECO:0000303|PubMed:18703589}; EC=1.5.3.16 {ECO:0000269|PubMed:18703589}; AltName: Full=Amine oxidase 2 {ECO:0000312|EMBL:AAO85405.1};	A0A1S3VKL1_VIGRR SubName: Full=probable polyamine oxidase 4 {ECO:0000313|RefSeq:XP_014518820.1};	Amine oxidase	GO:0005777,peroxisome; GO:0052895,N1-acetylspermine:oxygen oxidoreductase (N1-acetylspermidine-forming) activity; GO:0052894,norspermine:oxygen oxidoreductase activity; GO:0016491,oxidoreductase activity; GO:0046592,polyamine oxidase activity; GO:0052902,spermidine:oxygen oxidoreductase (3-aminopropanal-forming) activity; GO:0052901,spermine:oxygen oxidoreductase (spermidine-forming) activity; GO…	Flavin containing amine oxidoreductase	--	--	--
12h1_transcript_32768	104.79	52.33	30.23	1177.27	1028.63	482.85	466	212	132	5417	4346	2101	-3.84313	1.03502e-11	8.87762e-10	down	512	K01673 carbonic anhydrase [EC:4.2.1.1] | (RefSeq) carbonic anhydrase, chloroplastic isoform X1 (A)	ko00910: Nitrogen metabolism; ko01100: Metabolic pathways	PREDICTED: carbonic anhydrase, chloroplastic isoform X1 [Vigna angularis]	CAHC_PEA RecName: Full=Carbonic anhydrase, chloroplastic; EC=4.2.1.1; AltName: Full=Carbonate dehydratase; Contains: RecName: Full=Carbonic anhydrase, 27 kDa isoform; Contains: RecName: Full=Carbonic anhydrase, 25 kDa isoform; Flags: Precursor;	A0A1S3V378_VIGRR RecName: Full=Carbonic anhydrase {ECO:0000256|ARBA:ARBA00012925, ECO:0000256|RuleBase:RU003956}; EC=4.2.1.1 {ECO:0000256|ARBA:ARBA00012925, ECO:0000256|RuleBase:RU003956}; AltName: Full=Carbonate dehydratase {ECO:0000256|RuleBase:RU003956};	Predicted carbonic anhydrase involved in protection against oxidative damage	GO:0009570,chloroplast stroma; GO:0004089,carbonate dehydratase activity; GO:0008270,zinc ion binding; GO:0015976,carbon utilization; GO:0003674,molecular_function; GO:0003824,catalytic activity; GO:0016829,lyase activity; GO:0016835,carbon-oxygen lyase activity; GO:0016836,hydro-lyase activity; GO:0005488,binding; GO:0043167,ion binding; GO:0043169,cation binding; GO:0046872,metal ion binding; G…	--	--	--	--
12h1_transcript_26177	186.09	149.55	247.49	15.04	28.38	10.24	4582	3337	5909	388	670	249	3.41528	1.13388e-11	9.68987e-10	up	1652	K23136 fraxetin 5-hydroxylase [EC:1.14.14.164] | (RefSeq) cytochrome P450 CYP82D47-like (A)	ko00999: Biosynthesis of various plant secondary metabolites; ko01110: Biosynthesis of secondary metabolites	cytochrome P450 82A4-like [Vigna radiata var. radiata]	C82A4_SOYBN RecName: Full=Cytochrome P450 82A4; EC=1.14.-.-; AltName: Full=Cytochrome P450 CP9;	A0A4D6M436_VIGUN SubName: Full=Cytochrome P450 {ECO:0000313|EMBL:QCD94936.1};	Cytochrome P450 CYP2 subfamily	GO:0016020,membrane; GO:0020037,heme binding; GO:0005506,iron ion binding; GO:0004497,monooxygenase activity; GO:0016705,oxidoreductase activity, acting on paired donors, with incorporation or reduction of molecular oxygen; GO:0098542,defense response to other organism; GO:0003674,molecular_function; GO:0005488,binding; GO:0046906,tetrapyrrole binding; GO:0097159,organic cyclic compound binding; …	Cytochrome P450	--	--	--
12h1_transcript_30758	95.24	100.53	101.32	24.31	31.45	33.95	1396	1337	1444	372	441	490	1.70901	1.15135e-11	9.80328e-10	up	1089	K20222 importin-5 | (RefSeq) importin-5-like isoform X1 (A)	ko03013: Nucleocytoplasmic transport	PREDICTED: vesicle-associated protein 1-2-like [Vigna angularis]	VAP12_ARATH RecName: Full=Vesicle-associated protein 1-2; AltName: Full=Plant VAP homolog 12; Short=AtPVA12; AltName: Full=VAMP-associated protein 1-2; Contains: RecName: Full=Vesicle-associated protein 1-2, N-terminally processed;	A0A4D6MSH1_VIGUN SubName: Full=Vesicle-associated membrane protein-associated protein A {ECO:0000313|EMBL:QCE03049.1};	VAMP-associated protein involved in inositol metabolism	GO:0005829,cytosol; GO:0005783,endoplasmic reticulum; GO:0005789,endoplasmic reticulum membrane; GO:0016021,integral component of membrane; GO:0005634,nucleus; GO:0005886,plasma membrane; GO:0090158,endoplasmic reticulum membrane organization; GO:0061817,endoplasmic reticulum-plasma membrane tethering; GO:0006605,protein targeting; GO:0006996,organelle organization; GO:0007029,endoplasmic reticul…	MSP (Major sperm protein) domain	--	--	--
12h1_transcript_23895	18.71	16.63	14.46	37.29	31.67	37.96	534	430	400	1116	868	1070	-1.11853	1.15811e-11	9.82502e-10	down	1873	K12373 hexosaminidase [EC:3.2.1.52] | (RefSeq) beta-hexosaminidase 1-like isoform X1 (A)	ko00511: Other glycan degradation; ko00513: Various types of N-glycan biosynthesis; ko00520: Amino sugar and nucleotide sugar metabolism; ko00531: Glycosaminoglycan degradation; ko00600: Sphingolipid metabolism; ko00603: Glycosphingolipid biosynthesis - globo and isoglobo series; ko00604: Glycosphingolipid biosynthesis - ganglio series; ko01100: Metabolic pathways	hypothetical protein LR48_Vigan02g267400 [Vigna angularis]	HEXO1_ARATH RecName: Full=Beta-hexosaminidase 1; EC=3.2.1.52; AltName: Full=Beta-GlcNAcase 1; AltName: Full=Beta-N-acetylhexosaminidase 1; AltName: Full=Beta-hexosaminidase 2; Short=AtHEX2; AltName: Full=N-acetyl-beta-glucosaminidase 1; Flags: Precursor;	A0A0L9U298_PHAAN RecName: Full=Beta-hexosaminidase {ECO:0000256|PIRNR:PIRNR001093}; EC=3.2.1.52 {ECO:0000256|PIRNR:PIRNR001093};	Beta-N-acetylhexosaminidase	GO:0005829,cytosol; GO:0099503,secretory vesicle; GO:0005773,vacuole; GO:0004563,beta-N-acetylhexosaminidase activity; GO:0015929,hexosaminidase activity; GO:0102148,N-acetyl-beta-D-galactosaminidase activity; GO:0005975,carbohydrate metabolic process; GO:0003674,molecular_function; GO:0003824,catalytic activity; GO:0004553,hydrolase activity, hydrolyzing O-glycosyl compounds; GO:0016787,hydrolas…	Glycosyl hydrolase family 20, catalytic domain	--	--	--
12h1_transcript_28779	9.38	48.09	76.55	0.62	1.04	0.51	188	874	1489	13	20	10	5.94303	1.1981e-11	1.01274e-09	up	1393	K21483 salicylate 1-O-methyltransferase [EC:2.1.1.274] | (RefSeq) 7-methylxanthosine synthase 1 (A)	--	7-methylxanthosine synthase 1-like [Vigna radiata var. radiata]	CS2_COFCA RecName: Full=Probable caffeine synthase MTL2 {ECO:0000305}; EC=2.1.1.- {ECO:0000250|UniProtKB:A4GE70}; AltName: Full=Methyltransferase-like 2 {ECO:0000303|PubMed:25249475}; Short=CcMTL2 {ECO:0000303|PubMed:25249475};	A0A4D6NES8_VIGUN SubName: Full=Jasmonate O-methyltransferase {ECO:0000313|EMBL:QCE12383.1};	--	GO:0046872,metal ion binding; GO:0008168,methyltransferase activity; GO:0032259,methylation; GO:0003674,molecular_function; GO:0005488,binding; GO:0043167,ion binding; GO:0043169,cation binding; GO:0003824,catalytic activity; GO:0016740,transferase activity; GO:0016741,transferase activity, transferring one-carbon groups; GO:0008150,biological_process; GO:0008152,metabolic process	SAM dependent carboxyl methyltransferase	--	--	--
12h1_transcript_22039	55.09	35.64	73.51	11.02	7.9	8.48	1729	1013	2235	362	238	262	2.59961	1.33703e-11	1.1261e-09	up	2034	K15718 linoleate 9S-lipoxygenase [EC:1.13.11.58] | (RefSeq) uncharacterized protein LOC114165656 (A)	ko00591: Linoleic acid metabolism	uncharacterized protein LOC106773082 [Vigna radiata var. radiata]	LOXX_SOYBN RecName: Full=Seed linoleate 9S-lipoxygenase; EC=1.13.11.58; AltName: Full=Lipoxygenase;	A0A3Q0FEC1_VIGRR RecName: Full=Lipoxygenase {ECO:0000256|RuleBase:RU003975}; EC=1.13.11.- {ECO:0000256|RuleBase:RU003975};	--	GO:0005737,cytoplasm; GO:0005506,iron ion binding; GO:1990136,linoleate 9S-lipoxygenase activity; GO:0016702,oxidoreductase activity, acting on single donors with incorporation of molecular oxygen, incorporation of two atoms of oxygen; GO:0006633,fatty acid biosynthetic process; GO:0034440,lipid oxidation; GO:0031408,oxylipin biosynthetic process; GO:0003674,molecular_function; GO:0005488,binding…	Lipoxygenase	--	--	--
12h1_transcript_32032	59.83	46.5	28.76	196.03	249.41	214.3	556	393	261	1901	2217	1960	-2.31685	1.4027e-11	1.17716e-09	down	786	K23052 NAD(P)H-quinone oxidoreductase subunit U, chloroplastic [EC:7.1.1.-] | (RefSeq) NAD(P)H-quinone oxidoreductase subunit U, chloroplastic (A)	--	NAD(P)H-quinone oxidoreductase subunit U, chloroplastic isoform X1 [Vigna radiata var. radiata]	NDHU_ARATH RecName: Full=NAD(P)H-quinone oxidoreductase subunit U, chloroplastic {ECO:0000305}; EC=7.1.1.- {ECO:0000305}; AltName: Full=NAD(P)H dehydrogenase subunit U {ECO:0000303|PubMed:21785130}; Short=NDH subunit U {ECO:0000305}; AltName: Full=NADH-plastoquinone oxidoreductase subunit U {ECO:0000305}; AltName: Full=Protein CHLORORESPIRATORY REDUCTION L {ECO:0000303|PubMed:21505067}; Flags: Pr…	A0A4D6NTU4_VIGUN SubName: Full=Uncharacterized protein {ECO:0000313|EMBL:QCE16361.1};	--	GO:0009507,chloroplast; GO:0009535,chloroplast thylakoid membrane; GO:0016021,integral component of membrane; GO:0010598,NAD(P)H dehydrogenase complex (plastoquinone); GO:0009536,plastid; GO:0048038,quinone binding; GO:0003674,molecular_function; GO:0005488,binding; GO:0005575,cellular_component; GO:0005622,intracellular anatomical structure; GO:0005737,cytoplasm; GO:0043226,organelle; GO:0043227…	DnaJ domain	--	--	--
12h1_transcript_22648	27.64	23.26	21	10.23	9.4	9.84	842	642	620	327	275	296	1.26909	1.41655e-11	1.18452e-09	up	1982	K11434 type I protein arginine methyltransferase [EC:2.1.1.319] | (RefSeq) uncharacterized protein LOC122723356 (A)	--	uncharacterized protein LOC106764712 [Vigna radiata var. radiata]	--	A0A4D6LU59_VIGUN SubName: Full=Uncharacterized protein {ECO:0000313|EMBL:QCD91983.1};	--	--	--	--	--	--
12h1_transcript_31464	588.49	609.17	1501.25	16.86	20.97	67.27	7098	6672	17629	212	242	799	4.69344	1.43864e-11	1.19463e-09	up	942	--	--	--	--	--	--	--	Cobaltochelatase CobS subunit N terminal	--	--	--
12h1_transcript_24444	103.02	140.66	169.08	28.72	31.48	17.97	2832	3504	4505	828	831	488	2.38756	1.59144e-11	1.3166e-09	up	1814	K08711 ATP-binding cassette, subfamily G (WHITE), member 2, PDR | (RefSeq) LOW QUALITY PROTEIN: ZEB2-regulated ABC transporter 1-like (A)	ko02010: ABC transporters	ABC transporter G family member 36 [Vigna radiata var. radiata]	AB36G_ARATH RecName: Full=ABC transporter G family member 36 {ECO:0000303|PubMed:18299247}; Short=ABC transporter ABCG.36 {ECO:0000303|PubMed:18299247}; Short=AtABCG36 {ECO:0000303|PubMed:18299247}; AltName: Full=Pleiotropic drug resistance protein 8 {ECO:0000303|PubMed:12430018, ECO:0000303|PubMed:16415066, ECO:0000303|PubMed:16506311}; Short=AtPDR8 {ECO:0000303|PubMed:23815470}; AltName: Full=P…	A0A1S3VD80_VIGRR SubName: Full=ABC transporter G family member 36 {ECO:0000313|RefSeq:XP_014516313.1};	Pleiotropic drug resistance proteins (PDR1-15), ABC superfamily	GO:0009507,chloroplast; GO:0009941,chloroplast envelope; GO:0005783,endoplasmic reticulum; GO:0005789,endoplasmic reticulum membrane; GO:0016021,integral component of membrane; GO:0005739,mitochondrion; GO:0005886,plasma membrane; GO:0005802,trans-Golgi network; GO:0005774,vacuolar membrane; GO:0005524,ATP binding; GO:0042626,ATPase-coupled transmembrane transporter activity; GO:0010329,auxin eff…	ABC-2 type transporter	--	--	--
12h1_transcript_13302	0	0.04	0.02	3.47	3.9	3.2	0	1	1	159	164	138	-7.80923	1.6739e-11	1.37801e-09	down	2732	K01866 tyrosyl-tRNA synthetase [EC:6.1.1.1] | (RefSeq) uncharacterized LOC105775527 (A)	ko00970: Aminoacyl-tRNA biosynthesis	plant intracellular Ras-group-related LRR protein 4 [Vigna radiata var. radiata]	PIRL4_ARATH RecName: Full=Plant intracellular Ras-group-related LRR protein 4;	A0A4D6LTE0_VIGUN SubName: Full=Internalin A {ECO:0000313|EMBL:QCD91224.1};	FOG: Leucine rich repeat	GO:0005886,plasma membrane; GO:0005575,cellular_component; GO:0016020,membrane; GO:0071944,cell periphery; GO:0110165,cellular anatomical entity	Leucine rich repeat	--	--	--
12h1_transcript_24726	30.46	23.73	31.15	2.37	4.63	2.34	830	586	822	67	121	62	3.16818	1.67747e-11	1.37801e-09	up	1800	K03327 multidrug resistance protein, MATE family | (RefSeq) protein DETOXIFICATION 16-like (A)	--	PREDICTED: protein DETOXIFICATION 16-like [Vigna angularis]	DTX16_ARATH RecName: Full=Protein DETOXIFICATION 16 {ECO:0000303|PubMed:11739388}; Short=AtDTX16 {ECO:0000303|PubMed:11739388}; AltName: Full=Multidrug and toxic compound extrusion protein 16 {ECO:0000305}; Short=MATE protein 16 {ECO:0000305};	A0A4D6LTC1_VIGUN RecName: Full=Protein DETOXIFICATION {ECO:0000256|RuleBase:RU004914}; AltName: Full=Multidrug and toxic compound extrusion protein {ECO:0000256|RuleBase:RU004914};	Uncharacterized membrane protein, predicted efflux pump	GO:0016021,integral component of membrane; GO:0016020,membrane; GO:0009536,plastid; GO:0005774,vacuolar membrane; GO:0015297,antiporter activity; GO:0022857,transmembrane transporter activity; GO:0042910,xenobiotic transmembrane transporter activity; GO:0009624,response to nematode; GO:0003674,molecular_function; GO:0005215,transporter activity; GO:0015291,secondary active transmembrane transport…	MatE	--	--	--
12h1_transcript_32288	660.17	727.66	425.55	213.01	119.36	121.69	5241	5255	3302	1760	904	949	2.0044	1.6853e-11	1.37958e-09	up	709	--	--	patatin-like protein [Vigna unguiculata]	PLP3_ARATH RecName: Full=Patatin-like protein 3; Short=AtPLP3; EC=3.1.1.-; AltName: Full=Patatin-related phospholipase A IIbeta; Short=pPLAIIb; AltName: Full=Phospholipase A IVC; Short=AtPLAIVC;	Q9AQT8_VIGUN RecName: Full=Patatin {ECO:0000256|RuleBase:RU361262}; EC=3.1.1.- {ECO:0000256|RuleBase:RU361262};	Ca2+-independent phospholipase A2	GO:0005737,cytoplasm; GO:0047372,acylglycerol lipase activity; GO:0004620,phospholipase activity; GO:0006952,defense response; GO:0016042,lipid catabolic process; GO:0009737,response to abscisic acid; GO:0003674,molecular_function; GO:0003824,catalytic activity; GO:0016298,lipase activity; GO:0016787,hydrolase activity; GO:0016788,hydrolase activity, acting on ester bonds; GO:0052689,carboxylic e…	--	--	--	--
12h1_transcript_24114	23.02	18.27	25.54	6.48	5.73	4.96	650	467	699	192	155	138	1.95863	1.72363e-11	1.40113e-09	up	1858	K20562 biphenyl-4-hydroxylase | (RefSeq) hypothetical protein (A)	--	PREDICTED: cytochrome P450 CYP736A12-like isoform X1 [Vigna angularis]	C7150_PRUMU RecName: Full=Cytochrome P450 71AU50 {ECO:0000303|PubMed:25015725}; EC=1.14.-.- {ECO:0000305};	A0A4D6L8K5_VIGUN SubName: Full=Ferulate-5-hydroxylase {ECO:0000313|EMBL:QCD84744.1};	Cytochrome P450 CYP2 subfamily	GO:0016021,integral component of membrane; GO:0020037,heme binding; GO:0005506,iron ion binding; GO:0004497,monooxygenase activity; GO:0016705,oxidoreductase activity, acting on paired donors, with incorporation or reduction of molecular oxygen; GO:0003674,molecular_function; GO:0005488,binding; GO:0046906,tetrapyrrole binding; GO:0097159,organic cyclic compound binding; GO:1901363,heterocyclic c…	Cytochrome P450	--	--	--
12h1_transcript_29119	21.09	10.2	6.8	105.03	141.15	121.05	406	178	127	2117	2606	2299	-3.30597	1.73213e-11	1.40314e-09	down	1348	--	--	PREDICTED: uncharacterized protein At4g15545-like isoform X1 [Vigna angularis]	Y4554_ARATH RecName: Full=Uncharacterized protein At4g15545;	A0A4D6KQT6_VIGUN SubName: Full=WAT1-related protein {ECO:0000313|EMBL:QCD77041.1};	--	GO:0005829,cytosol; GO:0005783,endoplasmic reticulum; GO:0010168,ER body; GO:0043621,protein self-association; GO:0003674,molecular_function; GO:0005488,binding; GO:0005515,protein binding; GO:0005575,cellular_component; GO:0005622,intracellular anatomical structure; GO:0005737,cytoplasm; GO:0110165,cellular anatomical entity; GO:0012505,endomembrane system; GO:0043226,organelle; GO:0043227,membr…	Domain of unknown function (DUF4200)	--	--	--
12h1_transcript_28372	2.15	0.74	2.69	35	25.39	29.93	44	13	54	766	509	617	-4.02477	1.76296e-11	1.42318e-09	down	1441	K13195 cold-inducible RNA-binding protein | (RefSeq) glycine-rich RNA-binding protein GRP1A-like (A)	--	PREDICTED: zinc finger CCCH domain-containing protein 25 [Vigna angularis]	GRP1_SINAL RecName: Full=Glycine-rich RNA-binding protein GRP1A;	A0A4D6KRM1_VIGUN RecName: Full=RRM domain-containing protein {ECO:0000259|PROSITE:PS50102};	FOG: RRM domain	GO:0005634,nucleus; GO:0003723,RNA binding; GO:0003674,molecular_function; GO:0003676,nucleic acid binding; GO:0005488,binding; GO:0097159,organic cyclic compound binding; GO:1901363,heterocyclic compound binding; GO:0005575,cellular_component; GO:0005622,intracellular anatomical structure; GO:0043226,organelle; GO:0043227,membrane-bounded organelle; GO:0043229,intracellular organelle; GO:0043231…	RNA recognition motif. (a.k.a. RRM, RBD, or RNP domain)	--	--	--
12h1_transcript_32015	253.19	194.42	129.95	761.88	943.5	687.12	2400	1675	1201	7531	8549	6407	-2.07664	1.78381e-11	1.43504e-09	down	796	K02639 ferredoxin | (RefSeq) ferredoxin, leaf L-A-like (A)	ko00195: Photosynthesis; ko01100: Metabolic pathways	PREDICTED: ferredoxin, leaf L-A-like [Vigna angularis]	FER2_ARATH RecName: Full=Ferredoxin-2, chloroplastic; Short=AtFd2; Flags: Precursor;	A0A4D6KJC3_VIGUN RecName: Full=Ferredoxin {ECO:0000256|RuleBase:RU364001};	--	GO:0009507,chloroplast; GO:0051537,2 iron, 2 sulfur cluster binding; GO:0009055,electron transfer activity; GO:0046872,metal ion binding; GO:0009643,photosynthetic acclimation; GO:0009767,photosynthetic electron transport chain; GO:0003674,molecular_function; GO:0005488,binding; GO:0051536,iron-sulfur cluster binding; GO:0051540,metal cluster binding; GO:0003824,catalytic activity; GO:0016491,oxi…	2Fe-2S iron-sulfur cluster binding domain	--	--	--
12h1_transcript_17140	9.26	8.42	8.2	21.19	15.92	20.35	359	296	308	863	594	781	-1.1629	2.01156e-11	1.6127e-09	down	2456	--	--	PREDICTED: filament-like plant protein 3 isoform X2 [Vigna angularis]	FPP3_ARATH RecName: Full=Filament-like plant protein 3 {ECO:0000303|PubMed:11972898}; Short=AtFPP3 {ECO:0000303|PubMed:11972898}; AltName: Full=Protein VESICLE TETHERING 1 {ECO:0000303|PubMed:25541219};	A0A4D6NNG4_VIGUN SubName: Full=Filament-like plant protein {ECO:0000313|EMBL:QCE15166.1};	--	GO:0031410,cytoplasmic vesicle; GO:0030674,protein-macromolecule adaptor activity; GO:0060178,regulation of exocyst localization; GO:0003674,molecular_function; GO:0060090,molecular adaptor activity; GO:0008104,protein localization; GO:0008150,biological_process; GO:0009987,cellular process; GO:0031503,protein-containing complex localization; GO:0032879,regulation of localization; GO:0032880,regu…	Filament-like plant protein, long coiled-coil	--	--	--
12h1_transcript_32551	75.58	70.8	59.98	15.31	19.96	19.1	470	401	366	98	118	116	1.92146	2.10879e-11	1.68487e-09	up	612	--	--	PREDICTED: histone deacetylase HDT1 [Vigna angularis]	HDT1_SOYBN RecName: Full=Histone deacetylase HDT1; AltName: Full=Histone deacetylase 2a; Short=HD2a; AltName: Full=Nucleolar histone deacetylase HD2-p39;	A0A4D6N6H8_VIGUN RecName: Full=C2H2-type domain-containing protein {ECO:0000259|PROSITE:PS50157};	--	GO:0005730,nucleolus; GO:0016787,hydrolase activity; GO:0046872,metal ion binding; GO:0006325,chromatin organization; GO:0045892,negative regulation of transcription, DNA-templated; GO:0010162,seed dormancy process; GO:0003674,molecular_function; GO:0003824,catalytic activity; GO:0005488,binding; GO:0043167,ion binding; GO:0043169,cation binding; GO:0006996,organelle organization; GO:0008150,biol…	C2H2-type zinc finger	C2H2	TF	C2H2
12h1_transcript_26458	27.41	28.18	17.8	76.31	107.2	100.81	659	614	415	1923	2474	2393	-1.9955	2.19017e-11	1.74391e-09	down	1619	K16190 glucuronokinase [EC:2.7.1.43] | (RefSeq) transcription factor TDR (A)	ko00040: Pentose and glucuronate interconversions; ko00053: Ascorbate and aldarate metabolism; ko00520: Amino sugar and nucleotide sugar metabolism; ko01100: Metabolic pathways; ko01250: Biosynthesis of nucleotide sugars	PREDICTED: transcription factor ICE1-like isoform X2 [Vigna angularis]	ICE1_ARATH RecName: Full=Transcription factor ICE1; AltName: Full=Basic helix-loop-helix protein 116; Short=AtbHLH116; Short=bHLH 116; AltName: Full=Inducer of CBF expression 1; AltName: Full=Transcription factor EN 45; AltName: Full=Transcription factor SCREAM; AltName: Full=bHLH transcription factor bHLH116;	A0A4D6M936_VIGUN SubName: Full=Transcription factor MYC2 {ECO:0000313|EMBL:QCD96911.1};	--	GO:0005634,nucleus; GO:0000987,cis-regulatory region sequence-specific DNA binding; GO:0001046,core promoter sequence-specific DNA binding; GO:0003677,DNA binding; GO:0003700,DNA-binding transcription factor activity; GO:0046983,protein dimerization activity; GO:0043565,sequence-specific DNA binding; GO:0000976,transcription regulatory region sequence-specific DNA binding; GO:0009738,abscisic aci…	Helix-loop-helix DNA-binding domain	bHLH	TF	bHLH
12h1_transcript_31071	77.1	124.03	109.87	19.54	13.08	25.66	1048	1531	1453	277	170	343	2.41567	2.24866e-11	1.7844e-09	up	1029	K01061 carboxymethylenebutenolidase [EC:3.1.1.45] | (RefSeq) endo-1,3;1,4-beta-D-glucanase-like (A)	ko01100: Metabolic pathways	PREDICTED: endo-1,3;1,4-beta-D-glucanase-like [Vigna angularis]	E134_MAIZE RecName: Full=Endo-1,3;1,4-beta-D-glucanase; EC=3.2.1.-; Flags: Precursor;	A0A4D6NAK0_VIGUN SubName: Full=Carboxymethylenebutenolidase {ECO:0000313|EMBL:QCE09145.1};	Predicted hydrolase related to dienelactone hydrolase	GO:0005576,extracellular region; GO:0016787,hydrolase activity; GO:0003674,molecular_function; GO:0003824,catalytic activity; GO:0005575,cellular_component; GO:0110165,cellular anatomical entity	Dienelactone hydrolase family	--	--	--
12h1_transcript_12269	0	0	0	2.31	6.24	7.03	0	0	0	110	273	316	-10.3146	2.33007e-11	1.84273e-09	down	2836	K03255 protein TIF31 | (RefSeq) protein TSS isoform X1 (A)	--	PREDICTED: protein TSS isoform X1 [Vigna angularis]	TSS_ARATH RecName: Full=Protein TSS {ECO:0000303|PubMed:21185286}; AltName: Full=TPR-domain suppressor of STIMPY {ECO:0000303|PubMed:21185286};	A0A4D6MPS4_VIGUN SubName: Full=Protein TIF31 {ECO:0000313|EMBL:QCE02129.1};	Uncharacterized protein CLU1/cluA/TIF31 involved in mitochondrial morphology/distribution, also found associated with eIF-3	GO:0005737,cytoplasm; GO:0005886,plasma membrane; GO:0003729,mRNA binding; GO:0007049,cell cycle; GO:0007275,multicellular organism development; GO:0009737,response to abscisic acid; GO:0003674,molecular_function; GO:0003676,nucleic acid binding; GO:0003723,RNA binding; GO:0005488,binding; GO:0097159,organic cyclic compound binding; GO:1901363,heterocyclic compound binding; GO:0008150,biological_…	Tetratricopeptide repeat	--	--	--
12h1_transcript_18889	6.61	4.54	5.62	22.57	36.25	37.2	233	145	192	835	1228	1296	-2.54858	2.37822e-11	1.87446e-09	down	2253	K04733 interleukin-1 receptor-associated kinase 4 [EC:2.7.11.1] | (RefSeq) proline-rich receptor-like protein kinase PERK12 (A)	--	hypothetical protein PHAVU_009G106200g [Phaseolus vulgaris]	PERK1_ARATH RecName: Full=Proline-rich receptor-like protein kinase PERK1; EC=2.7.11.1; AltName: Full=Proline-rich extensin-like receptor kinase 1; Short=AtPERK1;	A0A4D6NT42_VIGUN SubName: Full=Serine/threonine-protein kinase PBS1 {ECO:0000313|EMBL:QCE16101.1};	Serine/threonine protein kinase	GO:0016021,integral component of membrane; GO:0005886,plasma membrane; GO:0005524,ATP binding; GO:0004672,protein kinase activity; GO:0106310,protein serine kinase activity; GO:0004674,protein serine/threonine kinase activity; GO:0106311,protein threonine kinase activity; GO:0046777,protein autophosphorylation; GO:0009620,response to fungus; GO:0009611,response to wounding; GO:0000166,nucleotide …	Protein kinase domain	--	--	--
12h1_transcript_24339	93.21	72.05	57.74	221.73	264.92	338.14	2401	1682	1441	5987	6551	8601	-1.91831	2.4044e-11	1.88871e-09	down	1716	K02358 elongation factor Tu | (RefSeq) elongation factor Tu, chloroplastic (A)	ko04626: Plant-pathogen interaction	elongation factor Tu, chloroplastic [Vigna radiata var. radiata]	EFTU1_SOYBN RecName: Full=Elongation factor Tu, chloroplastic; Short=EF-Tu; Flags: Precursor;	A0A4D6NRH6_VIGUN RecName: Full=Elongation factor Tu {ECO:0000256|RuleBase:RU000325};	Mitochondrial translation elongation factor Tu	GO:0009507,chloroplast; GO:0005739,mitochondrion; GO:0005525,GTP binding; GO:0003924,GTPase activity; GO:0003746,translation elongation factor activity; GO:0070125,mitochondrial translational elongation; GO:0006414,translational elongation; GO:0000166,nucleotide binding; GO:0001882,nucleoside binding; GO:0001883,purine nucleoside binding; GO:0003674,molecular_function; GO:0005488,binding; GO:0017…	Elongation factor Tu GTP binding domain	--	--	--
12h1_transcript_23843	12.21	12.56	8.59	3.19	2.56	3.28	349	325	238	95	70	92	1.87199	2.54226e-11	1.9903e-09	up	1879	K15283 solute carrier family 35, member E1 | (RefSeq) triose phosphate/phosphate translocator, non-green plastid, chloroplastic-like (A)	--	PREDICTED: triose phosphate/phosphate translocator, non-green plastid, chloroplastic-like [Vigna angularis]	TPT2_BRAOB RecName: Full=Triose phosphate/phosphate translocator, non-green plastid, chloroplastic; Short=CTPT; Flags: Precursor;	A0A0L9TRJ2_PHAAN RecName: Full=TPT domain-containing protein {ECO:0000259|Pfam:PF03151};	Glucose-6-phosphate/phosphate and phosphoenolpyruvate/phosphate antiporter	GO:0031969,chloroplast membrane; GO:0016021,integral component of membrane; GO:0022857,transmembrane transporter activity; GO:0003674,molecular_function; GO:0005215,transporter activity; GO:0005575,cellular_component; GO:0005622,intracellular anatomical structure; GO:0005737,cytoplasm; GO:0009507,chloroplast; GO:0009526,plastid envelope; GO:0009536,plastid; GO:0009941,chloroplast envelope; GO:001…	Triose-phosphate Transporter family	--	--	--
12h1_transcript_10207	6.82	7.07	5.96	18.24	12.27	16.17	343	322	290	963	593	804	-1.24518	2.90895e-11	2.26976e-09	down	3102	K15333 tRNA guanosine-2'-O-methyltransferase [EC:2.1.1.34] | (RefSeq) uncharacterized protein LOC104224633 (A)	--	subtilisin-like protease SBT2.5 isoform X1 [Vigna radiata var. radiata]	SBT25_ARATH RecName: Full=Subtilisin-like protease SBT2.5 {ECO:0000303|PubMed:16193095}; EC=3.4.21.- {ECO:0000305}; AltName: Full=Subtilase subfamily 2 member 5 {ECO:0000303|PubMed:16193095}; Short=AtSBT2.5 {ECO:0000303|PubMed:16193095}; AltName: Full=Subtilisin-like serine protease 3 {ECO:0000303|PubMed:12702015}; Short=At-SLP3 {ECO:0000303|PubMed:12702015}; Flags: Precursor;	A0A3Q0F6I4_VIGRR SubName: Full=subtilisin-like protease SBT2.5 isoform X1 {ECO:0000313|RefSeq:XP_022639635.1};	--	GO:0004252,serine-type endopeptidase activity; GO:0008236,serine-type peptidase activity; GO:0003674,molecular_function; GO:0003824,catalytic activity; GO:0004175,endopeptidase activity; GO:0008233,peptidase activity; GO:0016787,hydrolase activity; GO:0017171,serine hydrolase activity; GO:0140096,catalytic activity, acting on a protein	Subtilase family	--	--	--
12h1_transcript_24909	77.63	123.26	157.12	28.54	21.5	25.31	2084	2999	4089	803	554	671	2.25103	2.97718e-11	2.31525e-09	up	1778	K20562 biphenyl-4-hydroxylase | (RefSeq) cytochrome P450 CYP736A12-like (A)	--	cytochrome P450 CYP736A12 [Vigna radiata var. radiata]	C7150_PRUMU RecName: Full=Cytochrome P450 71AU50 {ECO:0000303|PubMed:25015725}; EC=1.14.-.- {ECO:0000305};	A0A1S3VRJ4_VIGRR SubName: Full=cytochrome P450 CYP736A12 {ECO:0000313|RefSeq:XP_014520684.1};	Cytochrome P450 CYP2 subfamily	GO:0016021,integral component of membrane; GO:0020037,heme binding; GO:0005506,iron ion binding; GO:0004497,monooxygenase activity; GO:0016705,oxidoreductase activity, acting on paired donors, with incorporation or reduction of molecular oxygen; GO:0003674,molecular_function; GO:0005488,binding; GO:0046906,tetrapyrrole binding; GO:0097159,organic cyclic compound binding; GO:1901363,heterocyclic c…	Cytochrome P450	--	--	--
12h1_transcript_12357	71.32	43.84	66.23	9.24	7.13	3.03	3311	1843	2976	450	318	139	3.22982	2.99927e-11	2.32469e-09	up	2884	K08711 ATP-binding cassette, subfamily G (WHITE), member 2, PDR | (RefSeq) ZEB2-regulated ABC transporter 1-like (A)	ko02010: ABC transporters	hypothetical protein VIGAN_07017000 [Vigna angularis var. angularis]	PDR1_TOBAC RecName: Full=Pleiotropic drug resistance protein 1; AltName: Full=NtPDR1;	A0A0S3SFG0_PHAAN SubName: Full=Uncharacterized protein {ECO:0000313|EMBL:BAT91564.1};	Pleiotropic drug resistance proteins (PDR1-15), ABC superfamily	GO:0016021,integral component of membrane; GO:0005524,ATP binding; GO:0042626,ATPase-coupled transmembrane transporter activity; GO:0000166,nucleotide binding; GO:0003674,molecular_function; GO:0005488,binding; GO:0017076,purine nucleotide binding; GO:0030554,adenyl nucleotide binding; GO:0032553,ribonucleotide binding; GO:0032555,purine ribonucleotide binding; GO:0032559,adenyl ribonucleotide bi…	ABC-2 type transporter	--	--	--
12h1_transcript_28217	109.82	118.88	116.4	56.8	39.69	34.82	2292	2249	2357	1242	795	717	1.39295	3.06237e-11	2.36573e-09	up	1440	K24028 salicylic acid 3-hydroxylase [EC:1.14.11.-] | (RefSeq) protein DOWNY MILDEW RESISTANCE 6-like (A)	--	PREDICTED: probable 2-oxoglutarate-dependent dioxygenase At3g49630 isoform X1 [Vigna angularis]	ODD33_ORYSJ RecName: Full=2-oxoglutarate-dependent dioxygenase 33 {ECO:0000303|PubMed:25728912}; EC=1.14.11.- {ECO:0000255|PROSITE-ProRule:PRU00805, ECO:0000269|PubMed:25728912}; AltName: Full=Melatonin 2-hydroxylase {ECO:0000303|PubMed:25728912};	A0A4D6LU95_VIGUN SubName: Full=Isopenicillin N synthase-like {ECO:0000313|EMBL:QCD92031.1};	Iron/ascorbate family oxidoreductases	GO:0005737,cytoplasm; GO:0051213,dioxygenase activity; GO:0031418,L-ascorbic acid binding; GO:0046872,metal ion binding; GO:0003674,molecular_function; GO:0003824,catalytic activity; GO:0016491,oxidoreductase activity; GO:0005488,binding; GO:0019842,vitamin binding; GO:0030246,carbohydrate binding; GO:0031406,carboxylic acid binding; GO:0036094,small molecule binding; GO:0043167,ion binding; GO:0…	non-haem dioxygenase in morphine synthesis N-terminal	--	--	--
12h1_transcript_27657	168.53	110.15	99.87	443.31	785.5	726.22	3658	2167	2103	10082	16362	15560	-2.40927	3.28941e-11	2.53273e-09	down	1487	K00605 aminomethyltransferase [EC:2.1.2.10] | (RefSeq) aminomethyltransferase, mitochondrial (A)	ko00260: Glycine, serine and threonine metabolism; ko00630: Glyoxylate and dicarboxylate metabolism; ko00670: One carbon pool by folate; ko01100: Metabolic pathways; ko01110: Biosynthesis of secondary metabolites; ko01200: Carbon metabolism	aminomethyltransferase, mitochondrial [Vigna radiata var. radiata]	GCST_PEA RecName: Full=Aminomethyltransferase, mitochondrial; EC=2.1.2.10; AltName: Full=Glycine cleavage system T protein; Short=GCVT; Flags: Precursor;	A0A4D6KQC2_VIGUN RecName: Full=Aminomethyltransferase {ECO:0000256|RuleBase:RU003981}; EC=2.1.2.10 {ECO:0000256|RuleBase:RU003981}; AltName: Full=Glycine cleavage system T protein {ECO:0000256|RuleBase:RU003981};	Aminomethyl transferase	GO:0005960,glycine cleavage complex; GO:0005739,mitochondrion; GO:0004047,aminomethyltransferase activity; GO:0008483,transaminase activity; GO:0006546,glycine catabolic process; GO:0003674,molecular_function; GO:0003824,catalytic activity; GO:0008168,methyltransferase activity; GO:0016740,transferase activity; GO:0016741,transferase activity, transferring one-carbon groups; GO:0016769,transferas…	Aminomethyltransferase folate-binding domain	--	--	--
12h1_transcript_31586	473.09	478.79	318.65	155.11	168.56	135	5438	4998	3567	1862	1854	1528	1.44663	3.30308e-11	2.5349e-09	up	910	--	--	PREDICTED: wound-induced protein 1 [Vigna angularis]	SAG20_ARATH RecName: Full=Senescence associated gene 20 {ECO:0000303|PubMed:10444084}; AltName: Full=Protein WOUND-INDUCED 12 {ECO:0000303|PubMed:12857840}; Short=AtWI-12 {ECO:0000303|PubMed:12857840};	A0A4D6MBG3_VIGUN SubName: Full=Uncharacterized protein {ECO:0000313|EMBL:QCD98705.1};	--	GO:0007568,aging; GO:0010150,leaf senescence; GO:0009620,response to fungus; GO:0002238,response to molecule of fungal origin; GO:0009624,response to nematode; GO:0010193,response to ozone; GO:0008150,biological_process; GO:0032502,developmental process; GO:0007275,multicellular organism development; GO:0032501,multicellular organismal process; GO:0048366,leaf development; GO:0048367,shoot system…	Wound-induced protein WI12	--	--	--
12h1_transcript_19531	0	0	0	10.86	4.81	3.14	0	0	0	401	162	109	-10.145	3.32299e-11	2.54182e-09	down	2252	K10260 F-box and WD-40 domain protein 7 | (RefSeq) WD40/YVTN repeat-like-containing domain (A)	ko04120: Ubiquitin mediated proteolysis	PREDICTED: U-box domain-containing protein 16 [Vigna angularis]	PUB16_ARATH RecName: Full=U-box domain-containing protein 16; EC=2.3.2.27; AltName: Full=Plant U-box protein 16; AltName: Full=RING-type E3 ubiquitin transferase PUB16 {ECO:0000305};	A0A4D6MT96_VIGUN RecName: Full=RING-type E3 ubiquitin transferase {ECO:0000256|ARBA:ARBA00012483}; EC=2.3.2.27 {ECO:0000256|ARBA:ARBA00012483};	FOG: Armadillo/beta-catenin-like repeats	GO:0005737,cytoplasm; GO:0005634,nucleus; GO:0004842,ubiquitin-protein transferase activity; GO:0010200,response to chitin; GO:0003674,molecular_function; GO:0003824,catalytic activity; GO:0016740,transferase activity; GO:0019787,ubiquitin-like protein transferase activity; GO:0140096,catalytic activity, acting on a protein; GO:0008150,biological_process; GO:0010033,response to organic substance;…	U-box domain	--	--	--
12h1_transcript_10497	0	0	0	9.01	3.28	2.43	0	0	0	473	157	120	-10.2913	3.38181e-11	2.57835e-09	down	3093	K00695 sucrose synthase [EC:2.4.1.13] | (GenBank) sucrose synthase (A)	ko00500: Starch and sucrose metabolism; ko01100: Metabolic pathways; ko01110: Biosynthesis of secondary metabolites	PREDICTED: TMV resistance protein N-like isoform X1 [Vigna angularis]	TMVRN_NICGU RecName: Full=TMV resistance protein N; EC=3.2.2.6 {ECO:0000255|PROSITE-ProRule:PRU00204};	A0A0S3SJN5_PHAAN RecName: Full=TIR domain-containing protein {ECO:0000259|PROSITE:PS50104};	--	GO:0005737,cytoplasm; GO:0043531,ADP binding; GO:0005524,ATP binding; GO:0050135,NAD(P)+ nucleosidase activity; GO:0061809,NAD+ nucleotidase, cyclic ADP-ribose generating; GO:0009626,plant-type hypersensitive response; GO:0007165,signal transduction; GO:0000166,nucleotide binding; GO:0003674,molecular_function; GO:0005488,binding; GO:0017076,purine nucleotide binding; GO:0030554,adenyl nucleotide…	TIR domain	--	--	--
12h1_transcript_31258	43.08	66.28	49.76	3.55	4.68	8.63	557	778	626	48	58	110	3.20999	3.44809e-11	2.62032e-09	up	991	K00799 glutathione S-transferase [EC:2.5.1.18] | (RefSeq) probable glutathione S-transferase (A)	ko00480: Glutathione metabolism; ko01100: Metabolic pathways	probable glutathione S-transferase [Vigna radiata var. radiata]	GSTX6_SOYBN RecName: Full=Probable glutathione S-transferase; EC=2.5.1.18; AltName: Full=G2-4; AltName: Full=Heat shock protein 26A;	A0A4D6NFU6_VIGUN SubName: Full=Glutathione S-transferase {ECO:0000313|EMBL:QCE11811.1};	Glutathione S-transferase	GO:0005737,cytoplasm; GO:0004364,glutathione transferase activity; GO:0006749,glutathione metabolic process; GO:0009737,response to abscisic acid; GO:0009733,response to auxin; GO:0009735,response to cytokinin; GO:0009739,response to gibberellin; GO:0009408,response to heat; GO:0010038,response to metal ion; GO:0003674,molecular_function; GO:0003824,catalytic activity; GO:0016740,transferase acti…	Glutathione S-transferase, N-terminal domain	--	--	--
12h1_transcript_24498	9.99	11.71	7.19	30.62	29.48	25.86	275	292	192	886	781	704	-1.60424	3.49335e-11	2.6461e-09	down	1820	--	--	PREDICTED: shewanella-like protein phosphatase 1 [Vigna angularis]	SLP1_ARATH RecName: Full=Shewanella-like protein phosphatase 1 {ECO:0000303|PubMed:21976480}; Short=AtSLP1 {ECO:0000303|PubMed:21976480}; EC=3.1.-.- {ECO:0000305}; Flags: Precursor;	A0A4D6MHQ3_VIGUN SubName: Full=Metallo-dependent phosphatase-like {ECO:0000313|EMBL:QCE00966.1};	Serine/threonine specific protein phosphatase PP1, catalytic subunit	GO:0009507,chloroplast; GO:0030145,manganese ion binding; GO:0016791,phosphatase activity; GO:0004721,phosphoprotein phosphatase activity; GO:0003674,molecular_function; GO:0005488,binding; GO:0043167,ion binding; GO:0043169,cation binding; GO:0046872,metal ion binding; GO:0046914,transition metal ion binding; GO:0003824,catalytic activity; GO:0016787,hydrolase activity; GO:0016788,hydrolase acti…	Calcineurin-like phosphoesterase	--	--	--
12h1_transcript_13138	13.07	16.85	9.07	58.71	35.72	53.01	573	669	385	2703	1506	2298	-1.93903	3.56728e-11	2.69336e-09	down	2740	K01738 cysteine synthase [EC:2.5.1.47] | (RefSeq) cysteine synthase (A)	ko00270: Cysteine and methionine metabolism; ko00920: Sulfur metabolism; ko01100: Metabolic pathways; ko01110: Biosynthesis of secondary metabolites; ko01200: Carbon metabolism; ko01230: Biosynthesis of amino acids	BTB/POZ domain-containing protein NPY1 isoform X1 [Vigna radiata var. radiata]	NPY1_ARATH RecName: Full=BTB/POZ domain-containing protein NPY1; AltName: Full=Protein ENHANCER OF PINOID; AltName: Full=Protein MACCHI-BOU 4; AltName: Full=Protein NAKED PINS IN YUC MUTANTS 1;	A0A4D6MHM6_VIGUN SubName: Full=Uncharacterized protein {ECO:0000313|EMBL:QCD99224.1};	--	GO:0005770,late endosome; GO:0005886,plasma membrane; GO:0045176,apical protein localization; GO:0010540,basipetal auxin transport; GO:0048825,cotyledon development; GO:0009908,flower development; GO:0010229,inflorescence development; GO:0009911,positive regulation of flower development; GO:0016567,protein ubiquitination; GO:0008104,protein localization; GO:0008150,biological_process; GO:0033036,…	NPH3 family	--	--	--
12h1_transcript_29570	65.56	45.08	52.76	11.26	14.15	9.09	1185	739	926	213	245	162	2.22608	3.73098e-11	2.80787e-09	up	1282	K07025 putative hydrolase of the HAD superfamily | (RefSeq) uncharacterized protein LOC114292903 (A)	--	LOB domain-containing protein 41 [Vigna radiata var. radiata]	LBD41_ARATH RecName: Full=LOB domain-containing protein 41; AltName: Full=ASYMMETRIC LEAVES 2-like protein 38; Short=AS2-like protein 38;	A0A4D6NIY2_VIGUN RecName: Full=LOB domain-containing protein {ECO:0000259|PROSITE:PS50891};	--	GO:0071456,cellular response to hypoxia; GO:0010468,regulation of gene expression; GO:0006355,regulation of transcription, DNA-templated; GO:0001666,response to hypoxia; GO:0006950,response to stress; GO:0008150,biological_process; GO:0009628,response to abiotic stimulus; GO:0009987,cellular process; GO:0033554,cellular response to stress; GO:0036293,response to decreased oxygen levels; GO:003629…	Lateral organ boundaries (LOB) domain	LOB	TF	LOB
12h1_transcript_23323	34.52	21.65	40.46	4.41	3.12	1.63	983	558	1116	131	85	45	3.42376	3.87597e-11	2.9076e-09	up	1870	K03885 NADH:quinone reductase (non-electrogenic) [EC:1.6.5.9] | (RefSeq) internal alternative NAD(P)H-ubiquinone oxidoreductase A2, mitochondrial-like (A)	ko00190: Oxidative phosphorylation; ko01100: Metabolic pathways	PREDICTED: internal alternative NAD(P)H-ubiquinone oxidoreductase A2, mitochondrial-like isoform X1 [Vigna angularis]	NDA2_ARATH RecName: Full=Internal alternative NAD(P)H-ubiquinone oxidoreductase A2, mitochondrial; EC=1.6.5.9; AltName: Full=Internal alternative NADH dehydrogenase NDA2; AltName: Full=NADH:ubiquinone reductase (non-electrogenic) NDA2; Flags: Precursor;	A0A4D6MMB4_VIGUN SubName: Full=NADH dehydrogenase {ECO:0000313|EMBL:QCE00905.1};	NADH-dehydrogenase (ubiquinone)	GO:0031304,intrinsic component of mitochondrial inner membrane; GO:0005759,mitochondrial matrix; GO:0005739,mitochondrion; GO:0005777,peroxisome; GO:0050136,NADH dehydrogenase (quinone) activity; GO:0003959,NADPH dehydrogenase activity; GO:0003674,molecular_function; GO:0003824,catalytic activity; GO:0003954,NADH dehydrogenase activity; GO:0003955,NAD(P)H dehydrogenase (quinone) activity; GO:0016…	Pyridine nucleotide-disulphide oxidoreductase	--	--	--
12h1_transcript_31430	263.44	412.77	228.16	9.37	33.27	23.29	3159	4494	2663	117	381	275	3.71411	3.89624e-11	2.91343e-09	up	938	--	--	stress enhanced protein 2, chloroplastic [Vigna radiata var. radiata]	STEP2_ARATH RecName: Full=Stress enhanced protein 2, chloroplastic {ECO:0000305}; Flags: Precursor;	A0A4D6L8B1_VIGUN SubName: Full=Uncharacterized protein {ECO:0000313|EMBL:QCD84752.1};	--	GO:0009535,chloroplast thylakoid membrane; GO:0016021,integral component of membrane; GO:0009523,photosystem II; GO:0016168,chlorophyll binding; GO:0071486,cellular response to high light intensity; GO:0071492,cellular response to UV-A; GO:0009765,photosynthesis, light harvesting; GO:0009611,response to wounding; GO:0003674,molecular_function; GO:0005488,binding; GO:0046906,tetrapyrrole binding; …	Chlorophyll A-B binding protein	--	--	--
12h1_transcript_1846	11.86	7.83	6.35	34.19	28.34	37.07	895	535	463	2710	2056	2766	-1.95704	4.15498e-11	3.08986e-09	down	4524	K01280 tripeptidyl-peptidase II [EC:3.4.14.10] | (RefSeq) tripeptidyl-peptidase 2-like isoform X1 (A)	--	tripeptidyl-peptidase 2 isoform X1 [Vigna radiata var. radiata]	TPPII_ARATH RecName: Full=Tripeptidyl-peptidase 2; EC=3.4.14.10; AltName: Full=Tripeptidyl-peptidase II; Short=TPPII;	A0A4D6N8B5_VIGUN RecName: Full=Tripeptidyl-peptidase II {ECO:0000256|ARBA:ARBA00012462}; EC=3.4.14.10 {ECO:0000256|ARBA:ARBA00012462};	Tripeptidyl peptidase II	GO:0009507,chloroplast; GO:0005737,cytoplasm; GO:0005829,cytosol; GO:0022626,cytosolic ribosome; GO:0005774,vacuolar membrane; GO:0005773,vacuole; GO:0004177,aminopeptidase activity; GO:0003729,mRNA binding; GO:0004252,serine-type endopeptidase activity; GO:0008240,tripeptidyl-peptidase activity; GO:0006508,proteolysis; GO:0003674,molecular_function; GO:0003824,catalytic activity; GO:0008233,pept…	Subtilase family	--	--	--
12h1_transcript_29839	17.98	7.94	4.09	151.13	198.2	111.37	312	125	69	2750	3304	1910	-3.98156	4.15866e-11	3.08986e-09	down	1243	K01673 carbonic anhydrase [EC:4.2.1.1] | (RefSeq) carbonic anhydrase, chloroplastic isoform X1 (A)	ko00910: Nitrogen metabolism; ko01100: Metabolic pathways	carbonic anhydrase [Vigna unguiculata]	CAHC_PEA RecName: Full=Carbonic anhydrase, chloroplastic; EC=4.2.1.1; AltName: Full=Carbonate dehydratase; Contains: RecName: Full=Carbonic anhydrase, 27 kDa isoform; Contains: RecName: Full=Carbonic anhydrase, 25 kDa isoform; Flags: Precursor;	A0A4D6M226_VIGUN RecName: Full=Carbonic anhydrase {ECO:0000256|ARBA:ARBA00012925, ECO:0000256|RuleBase:RU003956}; EC=4.2.1.1 {ECO:0000256|ARBA:ARBA00012925, ECO:0000256|RuleBase:RU003956}; AltName: Full=Carbonate dehydratase {ECO:0000256|RuleBase:RU003956};	Predicted carbonic anhydrase involved in protection against oxidative damage	GO:0009570,chloroplast stroma; GO:0004089,carbonate dehydratase activity; GO:0008270,zinc ion binding; GO:0015976,carbon utilization; GO:0003674,molecular_function; GO:0003824,catalytic activity; GO:0016829,lyase activity; GO:0016835,carbon-oxygen lyase activity; GO:0016836,hydro-lyase activity; GO:0005488,binding; GO:0043167,ion binding; GO:0043169,cation binding; GO:0046872,metal ion binding; G…	Carbonic anhydrase	--	--	--
12h1_transcript_29240	52.41	57.04	38.75	130.26	116.1	100.87	992	979	712	2582	2108	1884	-1.24871	4.28899e-11	3.17657e-09	down	1330	K00559 sterol 24-C-methyltransferase [EC:2.1.1.41] | (RefSeq) cycloartenol-C-24-methyltransferase isoform X1 (A)	ko00100: Steroid biosynthesis; ko01100: Metabolic pathways; ko01110: Biosynthesis of secondary metabolites	cycloartenol-C-24-methyltransferase [Vigna radiata var. radiata]	SMT1_ARATH RecName: Full=Cycloartenol-C-24-methyltransferase; EC=2.1.1.41; AltName: Full=24-sterol C-methyltransferase 1; Short=Sterol C-methyltransferase 1; AltName: Full=Protein CEPHALOPOD; AltName: Full=Protein STEROL METHYLTRANSFERASE 1;	A0A4D6M4C8_VIGUN RecName: Full=Methyltransferase {ECO:0000256|RuleBase:RU362025}; EC=2.1.1.- {ECO:0000256|RuleBase:RU362025};	SAM-dependent methyltransferases	GO:0005783,endoplasmic reticulum; GO:0009506,plasmodesma; GO:0009536,plastid; GO:0005773,vacuole; GO:0003838,sterol 24-C-methyltransferase activity; GO:0009793,embryo development ending in seed dormancy; GO:0032259,methylation; GO:0016126,sterol biosynthetic process; GO:0003674,molecular_function; GO:0003824,catalytic activity; GO:0008168,methyltransferase activity; GO:0008169,C-methyltransferase…	Sterol methyltransferase C-terminal	--	--	--
12h1_transcript_24686	52.17	38.43	32.46	12.28	9.49	13.11	1426	952	860	352	249	354	1.80385	4.57124e-11	3.36426e-09	up	1805	K04506 E3 ubiquitin-protein ligase SIAH1 [EC:2.3.2.27] | (RefSeq) E3 ubiquitin-protein ligase SINA-like 7 (A)	ko04120: Ubiquitin mediated proteolysis	PREDICTED: pre-mRNA-splicing ATP-dependent RNA helicase prp28-like [Vigna angularis]	--	A0A4D6KLS8_VIGUN RecName: Full=J domain-containing protein {ECO:0000259|PROSITE:PS50076};	Molecular chaperone (DnaJ superfamily)	--	DnaJ domain	--	--	--
12h1_transcript_27220	545.83	456.94	818.29	70.83	126.35	96.64	12302	9335	17888	1672	2733	2150	2.61148	4.82982e-11	3.53697e-09	up	1534	K03527 4-hydroxy-3-methylbut-2-en-1-yl diphosphate reductase [EC:1.17.7.4] | (RefSeq) 4-hydroxy-3-methylbut-2-enyl diphosphate reductase, chloroplastic (A)	ko00900: Terpenoid backbone biosynthesis; ko01100: Metabolic pathways; ko01110: Biosynthesis of secondary metabolites	PREDICTED: 4-hydroxy-3-methylbut-2-enyl diphosphate reductase, chloroplastic [Vigna angularis]	ISPH_ORYSJ RecName: Full=4-hydroxy-3-methylbut-2-enyl diphosphate reductase, chloroplastic {ECO:0000305}; EC=1.17.7.4 {ECO:0000250|UniProtKB:Q94B35}; Flags: Precursor;	A0A4D6LJ27_VIGUN SubName: Full=4-hydroxy-3-methylbut-2-enyl diphosphate reductase {ECO:0000313|EMBL:QCD88518.1};	--	GO:0009570,chloroplast stroma; GO:0051539,4 iron, 4 sulfur cluster binding; GO:0051745,4-hydroxy-3-methylbut-2-en-1-yl diphosphate reductase activity; GO:0046872,metal ion binding; GO:0050992,dimethylallyl diphosphate biosynthetic process; GO:0019288,isopentenyl diphosphate biosynthetic process, methylerythritol 4-phosphate pathway; GO:0003674,molecular_function; GO:0005488,binding; GO:0051536,ir…	LytB protein	--	--	--
12h1_transcript_27514	23.51	25.79	15.77	111.6	58.16	99.07	532	529	346	2646	1263	2213	-2.05463	4.83624e-11	3.53697e-09	down	1539	K18878 BHLH transcription factor Upa20 | (RefSeq) transcription factor bHLH137-like (A)	ko04626: Plant-pathogen interaction	PREDICTED: transcription factor bHLH63 [Vigna angularis]	BH063_ARATH RecName: Full=Transcription factor bHLH63; AltName: Full=Basic helix-loop-helix protein 63; Short=AtbHLH63; Short=bHLH 63; AltName: Full=Protein CRYPTOCHROME INTERACTING BASIC-HELIX-LOOP-HELIX 1; AltName: Full=Transcription factor EN 84; AltName: Full=bHLH transcription factor bHLH063;	A0A4D6NTM5_VIGUN SubName: Full=Phytochrome-interacting factor 3 {ECO:0000313|EMBL:QCE16818.1};	--	GO:0005634,nucleus; GO:0003677,DNA binding; GO:0003700,DNA-binding transcription factor activity; GO:0046983,protein dimerization activity; GO:0009908,flower development; GO:0045824,negative regulation of innate immune response; GO:0009911,positive regulation of flower development; GO:0009637,response to blue light; GO:0006351,transcription, DNA-templated; GO:0003674,molecular_function; GO:000367…	Helix-loop-helix DNA-binding domain	bHLH	TF	bHLH
12h1_transcript_32054	297.06	159.61	105.85	1465.18	898.76	1293.95	2758	1347	959	14184	7976	11817	-2.70256	4.85312e-11	3.53823e-09	down	785	--	--	uncharacterized protein LOC106759040 [Vigna radiata var. radiata]	--	A0A1S3TUT4_VIGRR SubName: Full=uncharacterized protein LOC106759040 {ECO:0000313|RefSeq:XP_014497538.1};	--	--	--	--	--	--
12h1_transcript_16230	8.96	8.74	7.38	18.27	18.78	20.94	360	318	287	770	725	831	-1.23397	4.96374e-11	3.6076e-09	down	2530	K04121 ent-kaurene synthase [EC:4.2.3.19] | (RefSeq) ent-kaur-16-ene synthase, chloroplastic-like isoform X1 (A)	ko00904: Diterpenoid biosynthesis; ko01100: Metabolic pathways; ko01110: Biosynthesis of secondary metabolites	hypothetical protein PHAVU_005G048500g, partial [Phaseolus vulgaris]	TPS4_VITAC RecName: Full=Ent-kaurene synthase TSP4, chloroplastic {ECO:0000303|PubMed:29315936}; EC=4.2.3.19 {ECO:0000269|PubMed:29315936}; AltName: Full=Terpene synthase 4 {ECO:0000303|PubMed:29315936}; Short=VacTPS4 {ECO:0000303|PubMed:29315936};	A0A4D6M5S1_VIGUN SubName: Full=Ent-kaurene synthase {ECO:0000313|EMBL:QCD96187.1};	--	GO:0031969,chloroplast membrane; GO:0016021,integral component of membrane; GO:0009899,ent-kaurene synthase activity; GO:0000287,magnesium ion binding; GO:0009686,gibberellin biosynthetic process; GO:0003674,molecular_function; GO:0003824,catalytic activity; GO:0010333,terpene synthase activity; GO:0016829,lyase activity; GO:0016835,carbon-oxygen lyase activity; GO:0016838,carbon-oxygen lyase act…	Terpene synthase family, metal binding domain	--	--	--
12h1_transcript_30499	259.92	299.1	266.48	138.42	135.6	105.05	4009	4185	3994	2233	2004	1597	1.10896	5.34881e-11	3.87539e-09	up	1132	K01823 isopentenyl-diphosphate Delta-isomerase [EC:5.3.3.2] | (RefSeq) isopentenyl-diphosphate Delta-isomerase I (A)	ko00900: Terpenoid backbone biosynthesis; ko01100: Metabolic pathways; ko01110: Biosynthesis of secondary metabolites	isopentenyl-diphosphate Delta-isomerase I [Vigna radiata var. radiata]	IDI2_CAMAC RecName: Full=Isopentenyl-diphosphate Delta-isomerase II; EC=5.3.3.2; AltName: Full=Isopentenyl pyrophosphate isomerase II; Short=IPP isomerase II;	A0A4D6NFL1_VIGUN RecName: Full=Isopentenyl-diphosphate Delta-isomerase {ECO:0000256|ARBA:ARBA00012057}; EC=5.3.3.2 {ECO:0000256|ARBA:ARBA00012057};	Isopentenyl pyrophosphate:dimethylallyl pyrophosphate isomerase	GO:0016787,hydrolase activity; GO:0004452,isopentenyl-diphosphate delta-isomerase activity; GO:0046872,metal ion binding; GO:0015995,chlorophyll biosynthetic process; GO:0050992,dimethylallyl diphosphate biosynthetic process; GO:0008299,isoprenoid biosynthetic process; GO:0015979,photosynthesis; GO:0003674,molecular_function; GO:0003824,catalytic activity; GO:0016853,isomerase activity; GO:001686…	NUDIX domain	--	--	--
12h1_transcript_11260	2.86	2.92	1.8	0	0	0	139	129	85	0	0	0	9.35496	5.62662e-11	4.06406e-09	up	3021	--	--	hypothetical protein PHAVU_009G051800g [Phaseolus vulgaris]	--	A0A4D6NTJ4_VIGUN SubName: Full=Uncharacterized protein {ECO:0000313|EMBL:QCE15575.1};	--	--	--	--	--	--
12h1_transcript_22726	41.1	49.49	33.9	129.04	98.28	85.36	1247	1360	996	4106	2864	2558	-1.34565	5.71799e-11	4.1173e-09	down	1975	K03255 protein TIF31 | (RefSeq) protein TSS isoform X1 (A)	--	hypothetical protein LR48_Vigan406s008700 [Vigna angularis]	TSS_ARATH RecName: Full=Protein TSS {ECO:0000303|PubMed:21185286}; AltName: Full=TPR-domain suppressor of STIMPY {ECO:0000303|PubMed:21185286};	A0A4D6MPS4_VIGUN SubName: Full=Protein TIF31 {ECO:0000313|EMBL:QCE02129.1};	Uncharacterized protein CLU1/cluA/TIF31 involved in mitochondrial morphology/distribution, also found associated with eIF-3	GO:0005737,cytoplasm; GO:0005886,plasma membrane; GO:0003729,mRNA binding; GO:0007049,cell cycle; GO:0007275,multicellular organism development; GO:0009737,response to abscisic acid; GO:0003674,molecular_function; GO:0003676,nucleic acid binding; GO:0003723,RNA binding; GO:0005488,binding; GO:0097159,organic cyclic compound binding; GO:1901363,heterocyclic compound binding; GO:0008150,biological_…	Ataxin-2 C-terminal region	--	--	--
12h1_transcript_3635	0.01	0.01	0.02	1.45	4.92	4.32	0	0	0	101	313	283	-10.3209	5.91663e-11	4.24723e-09	down	4009	K13436 pto-interacting protein 1 [EC:2.7.11.1] | (RefSeq) PTI1-like tyrosine-protein kinase 1 isoform X1 (A)	ko04626: Plant-pathogen interaction	probable LRR receptor-like serine/threonine-protein kinase At4g20940 [Vigna radiata var. radiata]	GHR1_ARATH RecName: Full=LRR receptor-like serine/threonine-protein kinase GHR1 {ECO:0000303|PubMed:22730405}; EC=2.7.11.1 {ECO:0000269|PubMed:22730405}; AltName: Full=Protein GUARD CELL HYDROGEN PEROXIDE-RESISTANT 1 {ECO:0000303|PubMed:22730405}; Short=AtGHR1 {ECO:0000303|PubMed:22730405}; AltName: Full=Protein RADICAL-INDUCED CELL DEATH 7 {ECO:0000303|PubMed:30361234}; Flags: Precursor;	A0A4D6KJ72_VIGUN SubName: Full=Protein brassinosteroid insensitive 1 {ECO:0000313|EMBL:QCD77372.1};	--	GO:0016021,integral component of membrane; GO:0005886,plasma membrane; GO:0005524,ATP binding; GO:0004672,protein kinase activity; GO:0106310,protein serine kinase activity; GO:0106311,protein threonine kinase activity; GO:0009738,abscisic acid-activated signaling pathway; GO:0071485,cellular response to absence of light; GO:0071244,cellular response to carbon dioxide; GO:1901528,hydrogen peroxid…	Leucine Rich repeats (2 copies)	--	--	--
12h1_transcript_24316	10.21	8.08	8.97	28.11	21.75	21.8	283	203	241	817	579	597	-1.39991	6.37177e-11	4.55992e-09	down	1827	--	--	PREDICTED: coiled-coil domain-containing protein SCD2 isoform X1 [Glycine max]	SCD2_ARATH RecName: Full=Coiled-coil domain-containing protein SCD2 {ECO:0000305}; AltName: Full=Protein STOMATAL CYTOKINESIS DEFECTIVE 2 {ECO:0000303|PubMed:24179130};	A0A4D6MY86_VIGUN SubName: Full=Uncharacterized protein {ECO:0000313|EMBL:QCE05654.1};	--	GO:0030136,clathrin-coated vesicle; GO:0005886,plasma membrane; GO:0000911,cytokinesis by cell plate formation; GO:0009825,multidimensional cell growth; GO:0040008,regulation of growth; GO:0000910,cytokinesis; GO:0007049,cell cycle; GO:0008150,biological_process; GO:0009987,cellular process; GO:0022402,cell cycle process; GO:0051301,cell division; GO:0016049,cell growth; GO:0040007,growth; GO:005…	--	--	--	--
12h1_transcript_7507	5.57	5.26	4.57	12.77	11.5	15.3	310	265	246	746	615	842	-1.38313	7.40064e-11	5.28003e-09	down	3405	K24926 tetratricopeptide repeat protein 1 | (RefSeq) hypothetical protein (A)	--	protein PHOX1 [Vigna radiata var. radiata]	PHOX1_ARATH RecName: Full=Protein PHOX1 {ECO:0000303|PubMed:20856808}; AltName: Full=Protein MADB1 {ECO:0000303|PubMed:28096376}; AltName: Full=Putative myosin adapter B1 {ECO:0000303|PubMed:28096376};	A0A4D6NK26_VIGUN SubName: Full=Stress-induced-phosphoprotein 1 {ECO:0000313|EMBL:QCE13718.1};	Myosin assembly protein/sexual cycle protein and related proteins	GO:0030659,cytoplasmic vesicle membrane; GO:0080115,myosin XI tail binding; GO:0003674,molecular_function; GO:0005488,binding; GO:0005515,protein binding; GO:0008092,cytoskeletal protein binding; GO:0017022,myosin binding; GO:0032029,myosin tail binding; GO:0032036,myosin heavy chain binding; GO:0005575,cellular_component; GO:0005622,intracellular anatomical structure; GO:0005737,cytoplasm; GO:00…	PB1 domain	--	--	--
12h1_transcript_12593	40.88	59.66	113.35	10.16	4.9	7.42	1856	2453	4981	484	214	333	3.27838	8.25316e-11	5.87031e-09	up	2826	K15718 linoleate 9S-lipoxygenase [EC:1.13.11.58] | (RefSeq) linoleate 9S-lipoxygenase (A)	ko00591: Linoleic acid metabolism	PREDICTED: linoleate 9S-lipoxygenase [Vigna angularis]	LOX4_SOYBN RecName: Full=Linoleate 9S-lipoxygenase-4; EC=1.13.11.58; AltName: Full=Lipoxygenase-4; Short=L-4; AltName: Full=VSP94;	A0A4D6N5J5_VIGUN RecName: Full=Lipoxygenase {ECO:0000256|RuleBase:RU003975}; EC=1.13.11.- {ECO:0000256|RuleBase:RU003975};	--	GO:0005737,cytoplasm; GO:1990136,linoleate 9S-lipoxygenase activity; GO:0046872,metal ion binding; GO:0016702,oxidoreductase activity, acting on single donors with incorporation of molecular oxygen, incorporation of two atoms of oxygen; GO:0006633,fatty acid biosynthetic process; GO:0034440,lipid oxidation; GO:0031408,oxylipin biosynthetic process; GO:0003674,molecular_function; GO:0003824,cataly…	Lipoxygenase	--	--	--
12h1_transcript_12665	27.02	19.32	16.49	66.02	81.24	66.72	1227	794	725	3148	3547	2996	-1.80117	8.31999e-11	5.89986e-09	down	2828	K01126 glycerophosphoryl diester phosphodiesterase [EC:3.1.4.46] | (RefSeq) glycerophosphodiester phosphodiesterase GDPD6-like (A)	ko00564: Glycerophospholipid metabolism	hypothetical protein VIGAN_03023800 [Vigna angularis var. angularis]	GPDL1_ARATH RecName: Full=Glycerophosphodiester phosphodiesterase GDPDL1 {ECO:0000305}; EC=3.1.4.46 {ECO:0000269|PubMed:21323773}; AltName: Full=Glycerophosphodiester phosphodiesterase-like 1 {ECO:0000303|PubMed:21323773}; Short=ATGDPDL1 {ECO:0000303|PubMed:21323773}; AltName: Full=Glycerophosphodiesterase-like 3 {ECO:0000303|PubMed:18718934}; AltName: Full=Protein SHV3-LIKE 2 {ECO:0000303|PubMed…	A0A4D6MLY0_VIGUN RecName: Full=Glycerophosphodiester phosphodiesterase {ECO:0000256|ARBA:ARBA00012247}; EC=3.1.4.46 {ECO:0000256|ARBA:ARBA00012247};	Glycerophosphoryl diester phosphodiesterase	GO:0031225,anchored component of membrane; GO:0016021,integral component of membrane; GO:0005886,plasma membrane; GO:0005509,calcium ion binding; GO:0008889,glycerophosphodiester phosphodiesterase activity; GO:0006071,glycerol metabolic process; GO:0006629,lipid metabolic process; GO:0003674,molecular_function; GO:0005488,binding; GO:0043167,ion binding; GO:0043169,cation binding; GO:0046872,meta…	Glycerophosphoryl diester phosphodiesterase family	--	--	--
12h1_transcript_9632	4.21	3.79	3.53	9.03	8.39	8.3	217	177	176	489	416	423	-1.17704	8.384e-11	5.92724e-09	down	3174	K01738 cysteine synthase [EC:2.5.1.47] | (RefSeq) cysteine synthase (A)	ko00270: Cysteine and methionine metabolism; ko00920: Sulfur metabolism; ko01100: Metabolic pathways; ko01110: Biosynthesis of secondary metabolites; ko01200: Carbon metabolism; ko01230: Biosynthesis of amino acids	PREDICTED: BTB/POZ domain-containing protein NPY4-like [Vigna angularis]	NPY2_ARATH RecName: Full=BTB/POZ domain-containing protein NPY2; AltName: Full=Protein NAKED PINS IN YUC MUTANTS 2;	A0A4D6KZN1_VIGUN SubName: Full=Uncharacterized protein {ECO:0000313|EMBL:QCD81529.1};	--	GO:0071944,cell periphery; GO:0009958,positive gravitropism; GO:0016567,protein ubiquitination; GO:0008150,biological_process; GO:0009605,response to external stimulus; GO:0009606,tropism; GO:0009628,response to abiotic stimulus; GO:0009629,response to gravity; GO:0009630,gravitropism; GO:0050896,response to stimulus; GO:0006464,cellular protein modification process; GO:0006807,nitrogen compound …	NPH3 family	--	--	--
12h1_transcript_32910	279.31	259.66	165.64	778.91	772.7	629.56	829	707	490	2368	2160	1814	-1.61328	8.49036e-11	5.98429e-09	down	428	K00927 phosphoglycerate kinase [EC:2.7.2.3] | (RefSeq) phosphoglycerate kinase, chloroplastic-like (A)	ko00010: Glycolysis / Gluconeogenesis; ko00710: Carbon fixation in photosynthetic organisms; ko01100: Metabolic pathways; ko01110: Biosynthesis of secondary metabolites; ko01200: Carbon metabolism; ko01230: Biosynthesis of amino acids	phosphoglycerate kinase, cytosolic [Vigna radiata var. radiata]	PGKH2_ARATH RecName: Full=Phosphoglycerate kinase 2, chloroplastic; EC=2.7.2.3; Flags: Precursor;	A0A4D6M656_VIGUN RecName: Full=Phosphoglycerate kinase {ECO:0000256|ARBA:ARBA00013061, ECO:0000256|RuleBase:RU000532}; EC=2.7.2.3 {ECO:0000256|ARBA:ARBA00013061, ECO:0000256|RuleBase:RU000532};	3-phosphoglycerate kinase	GO:0009507,chloroplast; GO:0009570,chloroplast stroma; GO:0005829,cytosol; GO:0005739,mitochondrion; GO:0005634,nucleus; GO:0009536,plastid; GO:0009579,thylakoid; GO:0043531,ADP binding; GO:0005524,ATP binding; GO:0004618,phosphoglycerate kinase activity; GO:0004672,protein kinase activity; GO:0019375,galactolipid biosynthetic process; GO:0006094,gluconeogenesis; GO:0006096,glycolytic process; GO…	--	--	--	--
12h1_transcript_26138	106.43	130.7	118.71	27.67	41.57	30.97	2645	2944	2861	721	992	760	1.79417	8.69141e-11	6.10755e-09	up	1665	K01188 beta-glucosidase [EC:3.2.1.21] | (RefSeq) beta-glucosidase 12 (A)	ko00460: Cyanoamino acid metabolism; ko00500: Starch and sucrose metabolism; ko00999: Biosynthesis of various plant secondary metabolites; ko01100: Metabolic pathways; ko01110: Biosynthesis of secondary metabolites	hypothetical protein PHAVU_005G007100g [Phaseolus vulgaris]	PGIP2_ARATH RecName: Full=Polygalacturonase inhibitor 2; AltName: Full=Polygalacturonase-inhibiting protein 2; Short=PGIP-2; Flags: Precursor;	A0A4D6M3J2_VIGUN SubName: Full=LRR receptor-like serine/threonine-protein kinase FLS2 {ECO:0000313|EMBL:QCD95417.1};	FOG: Leucine rich repeat	GO:0005618,cell wall; GO:0005576,extracellular region; GO:0016020,membrane; GO:0009505,plant-type cell wall; GO:0009506,plasmodesma; GO:0090353,polygalacturonase inhibitor activity; GO:0003674,molecular_function; GO:0004857,enzyme inhibitor activity; GO:0030234,enzyme regulator activity; GO:0098772,molecular function regulator; GO:0005575,cellular_component; GO:0030312,external encapsulating stru…	Leucine rich repeat	--	--	--
12h1_transcript_28426	51.24	39.89	31.03	115.35	107.46	129	1067	753	627	2516	2147	2651	-1.54707	8.92735e-11	6.25451e-09	down	1437	--	--	PREDICTED: protein LOW PSII ACCUMULATION 3, chloroplastic [Vigna angularis]	LPA3_ARATH RecName: Full=Protein LPA3 {ECO:0000305}; AltName: Full=Protein LOW PSII ACCUMULATION 3, chloroplastic {ECO:0000303|PubMed:20605914}; Flags: Precursor;	A0A0L9T9E6_PHAAN RecName: Full=DUF1995 domain-containing protein {ECO:0000259|Pfam:PF09353};	--	GO:0009507,chloroplast; GO:0009570,chloroplast stroma; GO:0009535,chloroplast thylakoid membrane; GO:0005739,mitochondrion; GO:0005575,cellular_component; GO:0005622,intracellular anatomical structure; GO:0005737,cytoplasm; GO:0009536,plastid; GO:0043226,organelle; GO:0043227,membrane-bounded organelle; GO:0043229,intracellular organelle; GO:0043231,intracellular membrane-bounded organelle; GO:01…	Domain of unknown function (DUF1995)	--	--	--
12h1_transcript_29782	21.75	29.14	28.81	7.02	4.43	7.22	382	464	491	129	74	125	2.09602	9.03024e-11	6.30765e-09	up	1253	K08726 soluble epoxide hydrolase / lipid-phosphate phosphatase [EC:3.3.2.10 3.1.3.76] | (RefSeq) uncharacterized protein LOC107492180 (A)	ko00590: Arachidonic acid metabolism; ko01100: Metabolic pathways; ko04146: Peroxisome	PREDICTED: bifunctional epoxide hydrolase 2-like [Vigna angularis]	BDG4_ARATH RecName: Full=Probable lysophospholipase BODYGUARD 4 {ECO:0000303|PubMed:16415209}; Short=AtBDG4 {ECO:0000303|PubMed:16415209}; EC=3.1.1.- {ECO:0000305}; Flags: Precursor;	A0A4D6N5R1_VIGUN SubName: Full=Non-specific protein-tyrosine kinase {ECO:0000313|EMBL:QCE07307.1};	Soluble epoxide hydrolase	GO:0005618,cell wall; GO:0005576,extracellular region; GO:0005886,plasma membrane; GO:0016787,hydrolase activity; GO:0071555,cell wall organization; GO:0010224,response to UV-B; GO:0003674,molecular_function; GO:0003824,catalytic activity; GO:0008150,biological_process; GO:0009987,cellular process; GO:0016043,cellular component organization; GO:0045229,external encapsulating structure organizatio…	alpha/beta hydrolase fold	--	--	--
12h1_transcript_13757	0	0	0.01	8.78	2.29	3.59	0	0	0	406	97	156	-10.0987	9.19088e-11	6.39928e-09	down	2755	K00318 proline dehydrogenase [EC:1.5.5.2] | (RefSeq) proline dehydrogenase 2, mitochondrial-like (A)	ko00330: Arginine and proline metabolism; ko01100: Metabolic pathways; ko01110: Biosynthesis of secondary metabolites	proline dehydrogenase 2, mitochondrial [Vigna radiata var. radiata]	PROD1_ARATH RecName: Full=Proline dehydrogenase 1, mitochondrial; EC=1.5.5.2; AltName: Full=Osmotic stress-induced proline dehydrogenase; AltName: Full=Proline oxidase; AltName: Full=Protein EARLY RESPONSIVE TO DEHYDRATION 5; Flags: Precursor;	A0A4D6NIF5_VIGUN RecName: Full=Proline dehydrogenase {ECO:0000256|ARBA:ARBA00012695, ECO:0000256|RuleBase:RU364054}; EC=1.5.5.2 {ECO:0000256|ARBA:ARBA00012695, ECO:0000256|RuleBase:RU364054};	Proline oxidase	GO:0005739,mitochondrion; GO:0071949,FAD binding; GO:0004657,proline dehydrogenase activity; GO:0071456,cellular response to hypoxia; GO:0042742,defense response to bacterium; GO:0010133,proline catabolic process to glutamate; GO:0006979,response to oxidative stress; GO:0009414,response to water deprivation; GO:0000166,nucleotide binding; GO:0003674,molecular_function; GO:0005488,binding; GO:0036…	Proline dehydrogenase	--	--	--
12h1_transcript_25081	19.16	20.39	11.06	92.24	54.12	61.68	514	496	287	2597	1395	1635	-2.05309	9.21628e-11	6.39928e-09	down	1778	K00605 aminomethyltransferase [EC:2.1.2.10] | (RefSeq) aminomethyltransferase, mitochondrial (A)	ko00260: Glycine, serine and threonine metabolism; ko00630: Glyoxylate and dicarboxylate metabolism; ko00670: One carbon pool by folate; ko01100: Metabolic pathways; ko01110: Biosynthesis of secondary metabolites; ko01200: Carbon metabolism	aminomethyltransferase, mitochondrial [Vigna radiata var. radiata]	GCST_PEA RecName: Full=Aminomethyltransferase, mitochondrial; EC=2.1.2.10; AltName: Full=Glycine cleavage system T protein; Short=GCVT; Flags: Precursor;	A0A4D6KQC2_VIGUN RecName: Full=Aminomethyltransferase {ECO:0000256|RuleBase:RU003981}; EC=2.1.2.10 {ECO:0000256|RuleBase:RU003981}; AltName: Full=Glycine cleavage system T protein {ECO:0000256|RuleBase:RU003981};	Aminomethyl transferase	GO:0005960,glycine cleavage complex; GO:0005739,mitochondrion; GO:0004047,aminomethyltransferase activity; GO:0008483,transaminase activity; GO:0006546,glycine catabolic process; GO:0003674,molecular_function; GO:0003824,catalytic activity; GO:0008168,methyltransferase activity; GO:0016740,transferase activity; GO:0016741,transferase activity, transferring one-carbon groups; GO:0016769,transferas…	Aminomethyltransferase folate-binding domain	--	--	--
12h1_transcript_24165	68.47	88.79	131.26	23.26	13.89	19.81	1926	2263	3578	686	375	550	2.3547	9.59184e-11	6.6346e-09	up	1850	--	--	PREDICTED: uncharacterized protein LOC108325102 [Vigna angularis]	TAUE4_ARATH RecName: Full=Sulfite exporter TauE/SafE family protein 4 {ECO:0000312|EMBL:AEC09275.1};	A0A4D6N1H8_VIGUN SubName: Full=Transmembrane protein TauE-like {ECO:0000313|EMBL:QCE05887.1};	--	GO:0031464,Cul4A-RING E3 ubiquitin ligase complex; GO:0016021,integral component of membrane; GO:0016567,protein ubiquitination; GO:0006464,cellular protein modification process; GO:0006807,nitrogen compound metabolic process; GO:0008150,biological_process; GO:0008152,metabolic process; GO:0009987,cellular process; GO:0019538,protein metabolic process; GO:0032446,protein modification by small pro…	Sulfite exporter TauE/SafE	--	--	--
12h1_transcript_8361	3.72	4.72	4.17	1.32	0.9	0.89	200	230	217	74	46	47	2.02014	9.61207e-11	6.6346e-09	up	3309	K01006 pyruvate, orthophosphate dikinase [EC:2.7.9.1] | (RefSeq) pyruvate, phosphate dikinase, chloroplastic-like (A)	ko00010: Glycolysis / Gluconeogenesis; ko00620: Pyruvate metabolism; ko00710: Carbon fixation in photosynthetic organisms; ko01100: Metabolic pathways; ko01110: Biosynthesis of secondary metabolites; ko01200: Carbon metabolism	PREDICTED: pyruvate, phosphate dikinase 2 [Vigna angularis]	PPDK_MESCR RecName: Full=Pyruvate, phosphate dikinase, chloroplastic; EC=2.7.9.1 {ECO:0000250|UniProtKB:P11155}; AltName: Full=Pyruvate, orthophosphate dikinase; Flags: Precursor;	A0A4D6KP98_VIGUN RecName: Full=Pyruvate, phosphate dikinase {ECO:0000256|ARBA:ARBA00011994, ECO:0000256|PIRNR:PIRNR000853}; EC=2.7.9.1 {ECO:0000256|ARBA:ARBA00011994, ECO:0000256|PIRNR:PIRNR000853};	--	GO:0009507,chloroplast; GO:0005524,ATP binding; GO:0016301,kinase activity; GO:0046872,metal ion binding; GO:0050242,pyruvate, phosphate dikinase activity; GO:0015979,photosynthesis; GO:0006090,pyruvate metabolic process; GO:0000166,nucleotide binding; GO:0003674,molecular_function; GO:0005488,binding; GO:0017076,purine nucleotide binding; GO:0030554,adenyl nucleotide binding; GO:0032553,ribonucl…	PEP-utilising enzyme, TIM barrel domain	--	--	--
12h1_transcript_29480	119.02	114.5	93.13	255.62	288.09	220.66	2156	1881	1638	4848	5005	3943	-1.25106	1.08341e-10	7.45601e-09	down	1284	--	--	uncharacterized protein LOC106753945 [Vigna radiata var. radiata]	TOC34_PEA RecName: Full=Translocase of chloroplast 34; EC=3.6.5.-; AltName: Full=34 kDa chloroplast outer envelope protein; AltName: Full=GTP-binding protein IAP34; AltName: Full=GTP-binding protein OEP34;	A0A4D6M6Y8_VIGUN RecName: Full=Translocase of chloroplast {ECO:0000256|PIRNR:PIRNR038134}; EC=3.6.5.- {ECO:0000256|PIRNR:PIRNR038134};	--	GO:0009707,chloroplast outer membrane; GO:0016021,integral component of membrane; GO:0005525,GTP binding; GO:0016787,hydrolase activity; GO:0042802,identical protein binding; GO:0015450,P-P-bond-hydrolysis-driven protein transmembrane transporter activity; GO:0006886,intracellular protein transport; GO:0000166,nucleotide binding; GO:0001882,nucleoside binding; GO:0001883,purine nucleoside binding…	AIG1 family	--	--	--
12h1_transcript_1287	2.5	1.6	8.26	0	0	0	200	116	640	0	0	0	10.8348	1.10013e-10	7.54886e-09	up	4791	K11671 nuclear factor related to kappa-B-binding protein | (RefSeq) uncharacterized protein LOC114185398 (A)	--	hypothetical protein VIGAN_07056100 [Vigna angularis var. angularis]	--	A0A4D6N915_VIGUN SubName: Full=Nuclear factor related to kappa-B-binding protein {ECO:0000313|EMBL:QCE09284.1};	R-kappa-B and related transcription factors	GO:0031011,Ino80 complex; GO:0000228,nuclear chromosome; GO:0000785,chromatin; GO:0005575,cellular_component; GO:0005622,intracellular anatomical structure; GO:0005634,nucleus; GO:0005694,chromosome; GO:0031974,membrane-enclosed lumen; GO:0031981,nuclear lumen; GO:0032991,protein-containing complex; GO:0033202,DNA helicase complex; GO:0043226,organelle; GO:0043227,membrane-bounded organelle; GO:0…	--	--	--	--
12h1_transcript_24787	121.69	100.35	141.09	36.98	40.5	41.97	3263	2439	3667	1039	1043	1111	1.59265	1.14508e-10	7.83425e-09	up	1776	--	--	PREDICTED: uncharacterized protein LOC108326045 [Vigna angularis]	NADKC_ARATH RecName: Full=Calmodulin calcium-dependent NAD kinase {ECO:0000305}; EC=2.7.1.23 {ECO:0000269|PubMed:31554701}; AltName: Full=NAD kinase-CaM dependent protein {ECO:0000303|PubMed:31554701}; Short=NADKc {ECO:0000303|PubMed:31554701};	A0A4D6N453_VIGUN SubName: Full=P-loop containing nucleoside triphosphate hydrolase {ECO:0000313|EMBL:QCE07634.1};	--	GO:0005741,mitochondrial outer membrane; GO:0005524,ATP binding; GO:0005516,calmodulin binding; GO:0003951,NAD+ kinase activity; GO:0000166,nucleotide binding; GO:0003674,molecular_function; GO:0005488,binding; GO:0017076,purine nucleotide binding; GO:0030554,adenyl nucleotide binding; GO:0032553,ribonucleotide binding; GO:0032555,purine ribonucleotide binding; GO:0032559,adenyl ribonucleotide bi…	Zeta toxin	--	--	--
12h1_transcript_16589	8.82	8.52	6.58	3.1	2.3	2.46	352	308	254	130	88	97	1.58922	1.25422e-10	8.55581e-09	up	2515	--	--	PREDICTED: uncharacterized protein LOC108343129 [Vigna angularis]	MUC70_ARATH RecName: Full=Probable hexosyltransferase MUCI70 {ECO:0000305}; EC=2.4.1.- {ECO:0000269|PubMed:30228108}; AltName: Full=Protein MUCILAGE-RELATED 70 {ECO:0000303|PubMed:30228108};	A0A4D6KHR0_VIGUN SubName: Full=Uncharacterized protein {ECO:0000313|EMBL:QCD76762.1};	--	GO:0005794,Golgi apparatus; GO:0000139,Golgi membrane; GO:0016021,integral component of membrane; GO:0016757,transferase activity, transferring glycosyl groups; GO:0080001,mucilage extrusion from seed coat; GO:0048358,mucilage pectin biosynthetic process; GO:0010246,rhamnogalacturonan I biosynthetic process; GO:0045491,xylan metabolic process; GO:0003674,molecular_function; GO:0003824,catalytic a…	Protein of unknown function (DUF616)	--	--	--
12h1_transcript_16246	4.54	4.07	2	0	0	0	182	148	77	0	0	0	9.5529	1.42663e-10	9.67538e-09	up	2532	K20032 palmitoyltransferase ZDHHC13/17 [EC:2.3.1.225] | (RefSeq) protein S-acyltransferase 24 (A)	--	probable protein S-acyltransferase 23 isoform X1 [Vigna radiata var. radiata]	ZDH22_ARATH RecName: Full=Protein S-acyltransferase 24; EC=2.3.1.225; AltName: Full=Ankyrin repeat-containing S-palmitoyltransferase; AltName: Full=Palmitoyltransferase TIP1; AltName: Full=Protein TIP GROWTH DEFECTIVE 1; Short=AtTIP1; AltName: Full=Zinc finger DHHC domain-containing protein TIP1;	A0A4D6KSC6_VIGUN RecName: Full=S-acyltransferase {ECO:0000256|RuleBase:RU079119}; EC=2.3.1.225 {ECO:0000256|RuleBase:RU079119}; AltName: Full=Palmitoyltransferase {ECO:0000256|RuleBase:RU079119};	Ankyrin repeat and DHHC-type Zn-finger domain containing proteins	GO:0030659,cytoplasmic vesicle membrane; GO:0005768,endosome; GO:0005794,Golgi apparatus; GO:0000139,Golgi membrane; GO:0016021,integral component of membrane; GO:0005802,trans-Golgi network; GO:0000035,acyl binding; GO:0016409,palmitoyltransferase activity; GO:0019706,protein-cysteine S-palmitoyltransferase activity; GO:0009932,cell tip growth; GO:0018345,protein palmitoylation; GO:0003674,molec…	Ankyrin repeats (3 copies)	--	--	--
12h1_transcript_29894	26.24	90.74	70.45	4.09	5.99	4.16	448	1405	1168	73	98	70	3.68671	1.53097e-10	1.03529e-08	up	1225	K00521 ferric-chelate reductase [EC:1.16.1.7] | (RefSeq) ferric reduction oxidase 7, chloroplastic-like (A)	--	PREDICTED: NAC domain-containing protein 21/22 [Vigna angularis]	NAC22_ARATH RecName: Full=NAC domain-containing protein 21/22; Short=ANAC021/ANAC022;	A0A4D6M760_VIGUN RecName: Full=NAC domain-containing protein {ECO:0000259|PROSITE:PS51005};	--	GO:0005634,nucleus; GO:0003677,DNA binding; GO:0003700,DNA-binding transcription factor activity; GO:0009734,auxin-activated signaling pathway; GO:0048527,lateral root development; GO:0003674,molecular_function; GO:0003676,nucleic acid binding; GO:0005488,binding; GO:0097159,organic cyclic compound binding; GO:1901363,heterocyclic compound binding; GO:0140110,transcription regulator activity; GO:…	No apical meristem (NAM) protein	NAC	TF	NAC
12h1_transcript_15515	6.87	4.83	6.12	55.89	28.24	23.84	283	180	244	2423	1121	973	-2.58728	1.71963e-10	1.15951e-08	down	2595	K13680 beta-mannan synthase [EC:2.4.1.32] | (RefSeq) glucomannan 4-beta-mannosyltransferase 2 (A)	--	PREDICTED: glucomannan 4-beta-mannosyltransferase 2 [Vigna angularis]	CSLA2_ARATH RecName: Full=Glucomannan 4-beta-mannosyltransferase 2 {ECO:0000305}; EC=2.4.1.32 {ECO:0000269|PubMed:15647349}; AltName: Full=Cellulose synthase-like protein A2 {ECO:0000303|PubMed:11027699}; Short=AtCslA2 {ECO:0000303|PubMed:11027699}; AltName: Full=Glucomannan synthase {ECO:0000305}; AltName: Full=Mannan synthase 2 {ECO:0000305};	A0A4D6LHS4_VIGUN SubName: Full=Beta-mannan synthase {ECO:0000313|EMBL:QCD88090.1};	--	GO:0005794,Golgi apparatus; GO:0005797,Golgi medial cisterna; GO:0000139,Golgi membrane; GO:0016021,integral component of membrane; GO:0047259,glucomannan 4-beta-mannosyltransferase activity; GO:0051753,mannan synthase activity; GO:0016757,transferase activity, transferring glycosyl groups; GO:0071555,cell wall organization; GO:0010192,mucilage biosynthetic process; GO:0048359,mucilage metabolic …	Glycosyl transferase family group 2	--	--	--
12h1_transcript_27413	3.93	5.39	6.6	36.85	42.62	23.24	91	114	149	901	955	535	-2.70811	1.74398e-10	1.17254e-08	down	1580	K00218 protochlorophyllide reductase [EC:1.3.1.33] | (RefSeq) protochlorophyllide reductase, chloroplastic-like (A)	ko00860: Porphyrin metabolism; ko01100: Metabolic pathways; ko01110: Biosynthesis of secondary metabolites	PREDICTED: protochlorophyllide reductase, chloroplastic-like [Vigna angularis]	PORA_CUCSA RecName: Full=Protochlorophyllide reductase, chloroplastic; Short=PCR; EC=1.3.1.33; AltName: Full=NADPH-protochlorophyllide oxidoreductase; Short=POR; Flags: Precursor;	A0A4D6LF38_VIGUN RecName: Full=NADPH-protochlorophyllide oxidoreductase {ECO:0000256|RuleBase:RU365001}; EC=1.3.1.33 {ECO:0000256|RuleBase:RU365001};	Dehydrogenases with different specificities (related to short-chain alcohol dehydrogenases)	GO:0009507,chloroplast; GO:0016630,protochlorophyllide reductase activity; GO:0015995,chlorophyll biosynthetic process; GO:0015979,photosynthesis; GO:0003674,molecular_function; GO:0003824,catalytic activity; GO:0016491,oxidoreductase activity; GO:0016627,oxidoreductase activity, acting on the CH-CH group of donors; GO:0016628,oxidoreductase activity, acting on the CH-CH group of donors, NAD or N…	short chain dehydrogenase	--	--	--
12h1_transcript_17238	61.18	36.46	54.87	6.36	5.14	11.08	2364	1276	2053	258	191	423	2.74834	1.75433e-10	1.17611e-08	up	2444	K01303 acylaminoacyl-peptidase [EC:3.4.19.1] | (RefSeq) AARE; acylaminoacyl-peptidase-like protein (A)	--	PREDICTED: uncharacterized protein LOC108321909 isoform X1 [Vigna angularis]	AARE_ARATH RecName: Full=Acylamino-acid-releasing enzyme {ECO:0000305}; Short=AARE {ECO:0000303|PubMed:12966075}; EC=3.4.19.1 {ECO:0000269|PubMed:12966075}; AltName: Full=Oxidized protein hydrolase {ECO:0000303|PubMed:22398639}; Short=OPH {ECO:0000303|PubMed:22398639};	A0A4D6KP29_VIGUN SubName: Full=Alpha/Beta hydrolase fold {ECO:0000313|EMBL:QCD78325.1};	Dipeptidyl aminopeptidase	GO:0009507,chloroplast; GO:0005737,cytoplasm; GO:0005829,cytosol; GO:0005634,nucleus; GO:0005773,vacuole; GO:0070009,serine-type aminopeptidase activity; GO:0004252,serine-type endopeptidase activity; GO:0051289,protein homotetramerization; GO:0006508,proteolysis; GO:0003674,molecular_function; GO:0003824,catalytic activity; GO:0004177,aminopeptidase activity; GO:0008233,peptidase activity; GO:00…	Prolyl oligopeptidase family	--	--	--
12h1_transcript_25334	40.61	34.22	61.54	7.49	9.38	7.33	1072	819	1575	207	238	191	2.4869	1.81546e-10	1.2136e-08	up	1753	--	--	PREDICTED: BTB/POZ domain-containing protein At5g41330 [Vigna angularis]	Y5133_ARATH RecName: Full=BTB/POZ domain-containing protein At5g41330;	A0A4D6L948_VIGUN RecName: Full=BTB domain-containing protein {ECO:0000259|SMART:SM00225};	SETA binding protein SB1 and related proteins, contain BTB/POZ domain	GO:0051260,protein homooligomerization; GO:0016567,protein ubiquitination; GO:0008150,biological_process; GO:0009987,cellular process; GO:0016043,cellular component organization; GO:0022607,cellular component assembly; GO:0043933,protein-containing complex subunit organization; GO:0044085,cellular component biogenesis; GO:0051259,protein complex oligomerization; GO:0065003,protein-containing comp…	BTB/POZ domain	--	--	--
12h1_transcript_26780	29.2	31.51	24.97	9.25	11.15	10.64	663	648	550	220	242	238	1.44009	1.83839e-10	1.22402e-08	up	1544	--	--	protein RETICULATA-RELATED 3, chloroplastic [Vigna radiata var. radiata]	RER3_ARATH RecName: Full=Protein RETICULATA-RELATED 3, chloroplastic {ECO:0000303|PubMed:23596191}; Flags: Precursor;	A0A4D6NJ42_VIGUN SubName: Full=Protein quaking {ECO:0000313|EMBL:QCE12145.1};	--	GO:0009507,chloroplast; GO:0009941,chloroplast envelope; GO:0031969,chloroplast membrane; GO:0005829,cytosol; GO:0016021,integral component of membrane; GO:0009536,plastid; GO:0009793,embryo development ending in seed dormancy; GO:0048366,leaf development; GO:0009648,photoperiodism; GO:0000302,response to reactive oxygen species; GO:0000003,reproduction; GO:0003006,developmental process involved …	Protein RETICULATA-related	--	--	--
12h1_transcript_23950	27.99	28.83	58.01	5.99	2.81	3.03	795	742	1597	178	76	85	3.31801	1.84153e-10	1.22402e-08	up	1866	K23136 fraxetin 5-hydroxylase [EC:1.14.14.164] | (RefSeq) cytochrome P450 CYP82D47-like (A)	ko00999: Biosynthesis of various plant secondary metabolites; ko01110: Biosynthesis of secondary metabolites	cytochrome P450 82A4-like [Vigna radiata var. radiata]	C82A4_SOYBN RecName: Full=Cytochrome P450 82A4; EC=1.14.-.-; AltName: Full=Cytochrome P450 CP9;	A0A1S3V4N2_VIGRR SubName: Full=cytochrome P450 82A4-like {ECO:0000313|RefSeq:XP_014513308.1};	Cytochrome P450 CYP2 subfamily	GO:0016020,membrane; GO:0020037,heme binding; GO:0005506,iron ion binding; GO:0004497,monooxygenase activity; GO:0016705,oxidoreductase activity, acting on paired donors, with incorporation or reduction of molecular oxygen; GO:0098542,defense response to other organism; GO:0003674,molecular_function; GO:0005488,binding; GO:0046906,tetrapyrrole binding; GO:0097159,organic cyclic compound binding; …	Cytochrome P450	--	--	--
12h1_transcript_16094	10.99	9.91	7.44	24.35	27.41	26.83	435	355	285	1011	1042	1049	-1.50261	1.86398e-10	1.23262e-08	down	2497	--	--	uncharacterized protein LOC106762517 isoform X1 [Vigna radiata var. radiata]	--	A0A4D6N7F1_VIGUN SubName: Full=Uncharacterized protein {ECO:0000313|EMBL:QCE08791.1};	--	--	Protein of unknown function (DUF3754)	--	--	--
12h1_transcript_25856	46.79	45.06	37.73	94.38	106.38	87.06	1187	1036	928	2510	2591	2181	-1.17761	1.86504e-10	1.23262e-08	down	1694	K16297 serine carboxypeptidase-like clade II [EC:3.4.16.-] | (RefSeq) serine carboxypeptidase II-2 (A)	--	hypothetical protein VIGAN_02265900 [Vigna angularis var. angularis]	CBP22_HORVU RecName: Full=Serine carboxypeptidase II-2; EC=3.4.16.6; AltName: Full=CP-MII.2; Contains: RecName: Full=Serine carboxypeptidase II-2 chain A; Contains: RecName: Full=Serine carboxypeptidase II-2 chain B; Flags: Precursor; Fragment;	A0A0S3RGV0_PHAAN RecName: Full=Carboxypeptidase {ECO:0000256|RuleBase:RU361156}; EC=3.4.16.- {ECO:0000256|RuleBase:RU361156};	Serine carboxypeptidases (lysosomal cathepsin A)	GO:0005773,vacuole; GO:0004185,serine-type carboxypeptidase activity; GO:0003674,molecular_function; GO:0003824,catalytic activity; GO:0004180,carboxypeptidase activity; GO:0008233,peptidase activity; GO:0008236,serine-type peptidase activity; GO:0008238,exopeptidase activity; GO:0016787,hydrolase activity; GO:0017171,serine hydrolase activity; GO:0070008,serine-type exopeptidase activity; GO:014…	Serine carboxypeptidase	--	--	--
12h1_transcript_26701	52.36	52.9	36.23	110.27	94.61	117.44	1246	1141	836	2750	2161	2759	-1.2099	1.89975e-10	1.25201e-08	down	1605	K19882 O-palmitoleoyl-L-serine hydrolase [EC:3.1.1.98] | (RefSeq) pectin acetylesterase 8-like (A)	--	PREDICTED: pectin acetylesterase 8-like isoform X1 [Vigna angularis]	PAE8_ARATH RecName: Full=Pectin acetylesterase 8 {ECO:0000303|PubMed:25115560}; EC=3.1.1.- {ECO:0000305}; Flags: Precursor;	A0A4D6KUM9_VIGUN RecName: Full=Pectin acetylesterase {ECO:0000256|RuleBase:RU363114}; EC=3.1.1.- {ECO:0000256|RuleBase:RU363114};	Pectin acetylesterase and similar proteins	GO:0005576,extracellular region; GO:0009505,plant-type cell wall; GO:0052793,pectin acetylesterase activity; GO:0071555,cell wall organization; GO:0003674,molecular_function; GO:0003824,catalytic activity; GO:0016787,hydrolase activity; GO:0016788,hydrolase activity, acting on ester bonds; GO:0052689,carboxylic ester hydrolase activity; GO:0008150,biological_process; GO:0009987,cellular process; …	Pectinacetylesterase	--	--	--
12h1_transcript_29157	13.99	14.86	11.68	34.02	41.32	36.17	270	260	218	688	765	689	-1.4905	1.974e-10	1.29728e-08	down	1352	--	--	PREDICTED: zinc finger protein 4-like [Vigna angularis]	ZFP4_ARATH RecName: Full=Zinc finger protein 4 {ECO:0000305};	A0A4D6L5D2_VIGUN RecName: Full=C2H2-type domain-containing protein {ECO:0000259|PROSITE:PS50157};	--	GO:0005634,nucleus; GO:0003700,DNA-binding transcription factor activity; GO:0046872,metal ion binding; GO:0000976,transcription regulatory region sequence-specific DNA binding; GO:0009738,abscisic acid-activated signaling pathway; GO:0019760,glucosinolate metabolic process; GO:0009788,negative regulation of abscisic acid-activated signaling pathway; GO:0006355,regulation of transcription, DNA-te…	C2H2-type zinc finger	C2H2	TF	C2H2
12h1_transcript_21704	9.4	6.93	6.42	26.69	19.91	20.87	301	201	199	896	612	660	-1.57761	1.9891e-10	1.30353e-08	down	2069	K05350 beta-glucosidase [EC:3.2.1.21] | (RefSeq) beta-glucosidase 18-like isoform X1 (A)	ko00460: Cyanoamino acid metabolism; ko00500: Starch and sucrose metabolism; ko00999: Biosynthesis of various plant secondary metabolites; ko01100: Metabolic pathways; ko01110: Biosynthesis of secondary metabolites	PREDICTED: beta-glucosidase 18-like [Glycine max]	BGL18_ORYSJ RecName: Full=Beta-glucosidase 18 {ECO:0000303|PubMed:17196101}; Short=Os4bglu18 {ECO:0000303|PubMed:17196101}; EC=3.2.1.21 {ECO:0000269|PubMed:23811195, ECO:0000269|PubMed:25219312}; Flags: Precursor;	A0A4D6NAM3_VIGUN SubName: Full=Lactase-phlorizin hydrolase {ECO:0000313|EMBL:QCE09921.1};	Beta-glucosidase, lactase phlorizinhydrolase, and related proteins	GO:0008422,beta-glucosidase activity; GO:0102483,scopolin beta-glucosidase activity; GO:0005975,carbohydrate metabolic process; GO:0003674,molecular_function; GO:0003824,catalytic activity; GO:0004553,hydrolase activity, hydrolyzing O-glycosyl compounds; GO:0015926,glucosidase activity; GO:0016787,hydrolase activity; GO:0016798,hydrolase activity, acting on glycosyl bonds; GO:0008150,biological_p…	Glycosyl hydrolase family 1	--	--	--
12h1_transcript_18161	4.71	23.89	3.39	0	0	0	174	801	121	0	0	0	10.9968	2.0882e-10	1.36464e-08	up	2352	K23047 E3 ubiquitin-protein ligase UNKL [EC:2.3.2.27] | (RefSeq) zinc finger CCCH domain-containing protein 2-like (A)	--	hypothetical protein PHAVU_008G223400g [Phaseolus vulgaris]	C3H29_ARATH RecName: Full=Zinc finger CCCH domain-containing protein 29; Short=AtC3H29; AltName: Full=AtSZF2;	A0A4D6MK22_VIGUN SubName: Full=Transcription elongation factor SPT5 {ECO:0000313|EMBL:QCE01338.1};	CCCH-type Zn-finger protein	GO:0005634,nucleus; GO:0003677,DNA binding; GO:0003700,DNA-binding transcription factor activity; GO:0046872,metal ion binding; GO:0071456,cellular response to hypoxia; GO:0050832,defense response to fungus; GO:0006355,regulation of transcription, DNA-templated; GO:0010200,response to chitin; GO:0009409,response to cold; GO:0003674,molecular_function; GO:0003676,nucleic acid binding; GO:0005488,b…	Ankyrin repeat	C3H	TF	C3H
12h1_transcript_25811	64.15	55.6	47.65	27.2	25.45	22.88	1628	1279	1172	723	620	573	1.13039	2.1202e-10	1.38169e-08	up	1695	--	--	AT-hook motif nuclear-localized protein 9 [Vigna radiata var. radiata]	AHL11_ARATH RecName: Full=AT-hook motif nuclear-localized protein 11 {ECO:0000312|EMBL:FAA00282.1};	A0A4D6MMG1_VIGUN RecName: Full=AT-hook motif nuclear-localized protein {ECO:0000256|RuleBase:RU367031};	--	GO:0005634,nucleus; GO:0003680,minor groove of adenine-thymine-rich DNA binding; GO:0000217,DNA secondary structure binding; GO:0003674,molecular_function; GO:0003676,nucleic acid binding; GO:0003677,DNA binding; GO:0005488,binding; GO:0097159,organic cyclic compound binding; GO:1901363,heterocyclic compound binding; GO:0005575,cellular_component; GO:0005622,intracellular anatomical structure; GO…	Plants and Prokaryotes Conserved (PCC) domain	--	--	--
12h1_transcript_18793	2.72	3.6	6.18	0	0	0	98	118	217	0	0	0	9.67929	2.14316e-10	1.39276e-08	up	2313	--	--	PREDICTED: uncharacterized protein LOC108338116 isoform X1 [Vigna angularis]	--	A0A4D6MHT2_VIGUN SubName: Full=Uncharacterized protein {ECO:0000313|EMBL:QCE00996.1};	--	--	--	--	--	--
12h1_transcript_25615	25.19	22.71	17.52	63.25	43.2	55.55	651	532	439	1714	1072	1418	-1.31928	2.3352e-10	1.51334e-08	down	1721	K16297 serine carboxypeptidase-like clade II [EC:3.4.16.-] | (RefSeq) serine carboxypeptidase 24 (A)	--	PREDICTED: serine carboxypeptidase 24 [Vigna angularis]	SCP24_ARATH RecName: Full=Serine carboxypeptidase 24; EC=3.4.16.6; AltName: Full=Bri1 suppressor 1; AltName: Full=Carboxypeptidase D; AltName: Full=Serine carboxypeptidase II; Contains: RecName: Full=Serine carboxypeptidase 24 chain A; AltName: Full=Serine carboxypeptidase II chain A; Contains: RecName: Full=Serine carboxypeptidase 24 chain B; AltName: Full=Serine carboxypeptidase II chain B; Fla…	A0A4D6KS49_VIGUN RecName: Full=Carboxypeptidase {ECO:0000256|RuleBase:RU361156}; EC=3.4.16.- {ECO:0000256|RuleBase:RU361156};	Serine carboxypeptidases (lysosomal cathepsin A)	GO:0005615,extracellular space; GO:0004185,serine-type carboxypeptidase activity; GO:0009742,brassinosteroid mediated signaling pathway; GO:0006508,proteolysis; GO:0003674,molecular_function; GO:0003824,catalytic activity; GO:0004180,carboxypeptidase activity; GO:0008233,peptidase activity; GO:0008236,serine-type peptidase activity; GO:0008238,exopeptidase activity; GO:0016787,hydrolase activity;…	Serine carboxypeptidase	--	--	--
12h1_transcript_21637	12.69	17.96	17.92	44.33	41.24	47.19	410	526	561	1504	1281	1508	-1.46762	2.38627e-10	1.54215e-08	down	2089	--	--	VAN3-binding protein isoform X2 [Vigna radiata var. radiata]	VAB_ARATH RecName: Full=VAN3-binding protein {ECO:0000303|PubMed:19363154}; AltName: Full=Protein FORKED 1;	A0A4D6N3H5_VIGUN SubName: Full=Pleckstrin-like {ECO:0000313|EMBL:QCE08296.1};	--	GO:0009734,auxin-activated signaling pathway; GO:0010305,leaf vascular tissue pattern formation; GO:0010087,phloem or xylem histogenesis; GO:0009733,response to auxin; GO:0007154,cell communication; GO:0007165,signal transduction; GO:0008150,biological_process; GO:0009719,response to endogenous stimulus; GO:0009725,response to hormone; GO:0009755,hormone-mediated signaling pathway; GO:0009987,cel…	Auxin canalisation	--	--	--
12h1_transcript_29661	123.08	119.54	62.94	357.66	367.21	323.95	2199	1937	1092	6690	6292	5710	-1.81114	2.48253e-10	1.59231e-08	down	1270	K03841 fructose-1,6-bisphosphatase I [EC:3.1.3.11] | (RefSeq) fructose-1,6-bisphosphatase, cytosolic (A)	ko00010: Glycolysis / Gluconeogenesis; ko00030: Pentose phosphate pathway; ko00051: Fructose and mannose metabolism; ko00710: Carbon fixation in photosynthetic organisms; ko01100: Metabolic pathways; ko01110: Biosynthesis of secondary metabolites; ko01200: Carbon metabolism	PREDICTED: fructose-1,6-bisphosphatase, cytosolic isoform X1 [Vigna angularis]	F16P2_SPIOL RecName: Full=Fructose-1,6-bisphosphatase, cytosolic; Short=FBPase; EC=3.1.3.11; AltName: Full=D-fructose-1,6-bisphosphate 1-phosphohydrolase;	A0A5B9GD00_VIGRR RecName: Full=D-fructose-1,6-bisphosphate 1-phosphohydrolase {ECO:0000256|ARBA:ARBA00017968}; EC=3.1.3.11 {ECO:0000256|ARBA:ARBA00013093}; Flags: Fragment;	Fructose-1,6-bisphosphatase	GO:0005737,cytoplasm; GO:0042132,fructose 1,6-bisphosphate 1-phosphatase activity; GO:0046872,metal ion binding; GO:0005975,carbohydrate metabolic process; GO:0003674,molecular_function; GO:0003824,catalytic activity; GO:0016787,hydrolase activity; GO:0016788,hydrolase activity, acting on ester bonds; GO:0016791,phosphatase activity; GO:0019203,carbohydrate phosphatase activity; GO:0042578,phosph…	Fructose-1-6-bisphosphatase, N-terminal domain	C3H	TF	C3H
12h1_transcript_18764	16.74	17.62	15.53	8.14	5.05	5.79	600	572	539	306	174	205	1.38796	2.48435e-10	1.59231e-08	up	2286	K25731 VPS35 endosomal protein-sorting factor-like | (RefSeq) UPF0505 protein C16orf62 homolog isoform X1 (A)	--	PREDICTED: probable WRKY transcription factor 31 isoform X1 [Vigna angularis]	WRKY6_ARATH RecName: Full=WRKY transcription factor 6 {ECO:0000303|PubMed:11722756}; AltName: Full=WRKY DNA-binding protein 6 {ECO:0000303|PubMed:11722756}; Short=AtWRKY6 {ECO:0000303|PubMed:11722756};	A0A4D6N9J6_VIGUN SubName: Full=WRKY transcription factor 33 {ECO:0000313|EMBL:QCE09541.1};	--	GO:0005634,nucleus; GO:0003700,DNA-binding transcription factor activity; GO:0000976,transcription regulatory region sequence-specific DNA binding; GO:0080169,cellular response to boron-containing substance deprivation; GO:0016036,cellular response to phosphate starvation; GO:0009873,ethylene-activated signaling pathway; GO:0045892,negative regulation of transcription, DNA-templated; GO:0010200,r…	WRKY DNA -binding domain	WRKY	TF	WRKY
12h1_transcript_19351	20.26	21.84	12.69	2.52	3.98	2.59	717	700	435	93	135	90	2.55006	2.70455e-10	1.72869e-08	up	2262	K04733 interleukin-1 receptor-associated kinase 4 [EC:2.7.11.1] | (RefSeq) 5'-AMP-activated protein kinase catalytic subunit alpha-1-like (A)	--	F-box/kelch-repeat protein At1g26930 [Vigna radiata var. radiata]	SKI11_ARATH RecName: Full=F-box/kelch-repeat protein SKIP11; AltName: Full=SKP1-interacting partner 11;	A0A4D6LPN1_VIGUN SubName: Full=Kelch-like protein 17 {ECO:0000313|EMBL:QCD90470.1};	FOG: Kelch repeat	GO:0005634,nucleus; GO:0016567,protein ubiquitination; GO:0006464,cellular protein modification process; GO:0006807,nitrogen compound metabolic process; GO:0008150,biological_process; GO:0008152,metabolic process; GO:0009987,cellular process; GO:0019538,protein metabolic process; GO:0032446,protein modification by small protein conjugation; GO:0036211,protein modification process; GO:0043170,macr…	Kelch motif	--	--	--
12h1_transcript_19617	6.05	11.1	5.63	1.29	0.75	0.84	212	353	191	47	25	29	2.97499	2.75746e-10	1.7577e-08	up	2247	K02639 ferredoxin | (RefSeq) ferredoxin, root R-B1-like (A)	ko00195: Photosynthesis; ko01100: Metabolic pathways	ferredoxin, root R-B1 [Vigna radiata var. radiata]	FER3_MAIZE RecName: Full=Ferredoxin-3, chloroplastic; AltName: Full=Ferredoxin III; Short=Fd III; Flags: Precursor;	A0A4D6N932_VIGUN RecName: Full=Ferredoxin {ECO:0000256|RuleBase:RU364001};	--	GO:0009507,chloroplast; GO:0009570,chloroplast stroma; GO:0009578,etioplast stroma; GO:0051537,2 iron, 2 sulfur cluster binding; GO:0009055,electron transfer activity; GO:0046872,metal ion binding; GO:0022900,electron transport chain; GO:0003674,molecular_function; GO:0005488,binding; GO:0051536,iron-sulfur cluster binding; GO:0051540,metal cluster binding; GO:0003824,catalytic activity; GO:00164…	2Fe-2S iron-sulfur cluster binding domain	--	--	--
12h1_transcript_11069	25.43	21.75	27.77	61.21	50.08	57.19	1214	940	1283	3069	2299	2700	-1.17605	2.84171e-10	1.80646e-08	down	2960	K13457 disease resistance protein RPM1 | (RefSeq) uncharacterized protein sll1770 (A)	ko04626: Plant-pathogen interaction	PREDICTED: uncharacterized protein sll1770 [Vigna angularis]	AB1K8_ARATH RecName: Full=Protein ACTIVITY OF BC1 COMPLEX KINASE 8, chloroplastic {ECO:0000303|PubMed:22694836}; Short=ABC1-LIKE KINASE 8 {ECO:0000303|PubMed:22694836}; EC=2.7.11.1 {ECO:0000250|UniProtKB:Q9MA15}; AltName: Full=ABC2 homolog protein 13 {ECO:0000303|PubMed:11346655}; Short=AtATH13 {ECO:0000303|PubMed:11346655}; AltName: Full=Oxidative stress-related ABC1-like protein 1, chloroplasti…	A0A4D6NS59_VIGUN RecName: Full=ABC1 domain-containing protein {ECO:0000259|Pfam:PF03109};	Predicted unusual protein kinase	GO:0009507,chloroplast; GO:0009941,chloroplast envelope; GO:0031969,chloroplast membrane; GO:0016021,integral component of membrane; GO:0009536,plastid; GO:0005524,ATP binding; GO:0004672,protein kinase activity; GO:0106310,protein serine kinase activity; GO:0106311,protein threonine kinase activity; GO:0034599,cellular response to oxidative stress; GO:0007623,circadian rhythm; GO:0055072,iron io…	ABC1 family	--	--	--
12h1_transcript_17047	11.64	10.01	10.51	1.73	0.79	2.03	454	353	397	71	29	78	2.82684	2.87787e-10	1.82448e-08	up	2465	K00430 peroxidase [EC:1.11.1.7] | (RefSeq) peroxidase E5-like (A)	ko00940: Phenylpropanoid biosynthesis; ko01100: Metabolic pathways; ko01110: Biosynthesis of secondary metabolites	PREDICTED: peroxidase E5-like [Vigna angularis]	PER3_ARMRU RecName: Full=Peroxidase C3; EC=1.11.1.7; Flags: Precursor;	A0A0S3S4A6_PHAAN RecName: Full=Peroxidase {ECO:0000256|ARBA:ARBA00012313, ECO:0000256|RuleBase:RU362060}; EC=1.11.1.7 {ECO:0000256|ARBA:ARBA00012313, ECO:0000256|RuleBase:RU362060};	--	GO:0005576,extracellular region; GO:0005773,vacuole; GO:0020037,heme binding; GO:0046872,metal ion binding; GO:0004601,peroxidase activity; GO:0042744,hydrogen peroxide catabolic process; GO:0006979,response to oxidative stress; GO:0003674,molecular_function; GO:0005488,binding; GO:0046906,tetrapyrrole binding; GO:0097159,organic cyclic compound binding; GO:1901363,heterocyclic compound binding; …	Peroxidase	--	--	--
12h1_transcript_27037	21.13	32.05	29.25	8.77	8.34	8.45	499	686	670	217	189	197	1.67343	3.08728e-10	1.95193e-08	up	1595	K18878 BHLH transcription factor Upa20 | (RefSeq) transcription factor bHLH137-like (A)	ko04626: Plant-pathogen interaction	transcription factor bHLH130 isoform X2 [Vigna radiata var. radiata]	BH130_ARATH RecName: Full=Transcription factor bHLH130; AltName: Full=Basic helix-loop-helix protein 130; Short=AtbHLH130; Short=bHLH 130; AltName: Full=Transcription factor EN 69; AltName: Full=bHLH transcription factor bHLH130;	A0A4D6MVU3_VIGUN SubName: Full=Phytochrome-interacting factor 3 {ECO:0000313|EMBL:QCE05218.1};	--	GO:0005634,nucleus; GO:0003700,DNA-binding transcription factor activity; GO:0000981,DNA-binding transcription factor activity, RNA polymerase II-specific; GO:0046983,protein dimerization activity; GO:0000978,RNA polymerase II cis-regulatory region sequence-specific DNA binding; GO:0048573,photoperiodism, flowering; GO:0006357,regulation of transcription by RNA polymerase II; GO:0006355,regulatio…	Helix-loop-helix DNA-binding domain	bHLH	TF	bHLH
12h1_transcript_29447	45.48	39.65	32.4	99.79	74.54	80.65	827	654	572	1900	1300	1447	-1.12664	3.28194e-10	2.0694e-08	down	1288	K14492 two-component response regulator ARR-A family | (RefSeq) two-component response regulator ARR9 (A)	ko04075: Plant hormone signal transduction	two-component response regulator ARR9 [Vigna radiata var. radiata]	ARR9_ARATH RecName: Full=Two-component response regulator ARR9; AltName: Full=Response reactor 4;	A0A4D6M6Z5_VIGUN SubName: Full=Two-component response regulator ARR-A family {ECO:0000313|EMBL:QCD97015.1};	GATA-4/5/6 transcription factors	GO:0005634,nucleus; GO:0000156,phosphorelay response regulator activity; GO:0007623,circadian rhythm; GO:0009736,cytokinin-activated signaling pathway; GO:0000160,phosphorelay signal transduction system; GO:0006355,regulation of transcription, DNA-templated; GO:0009735,response to cytokinin; GO:0003674,molecular_function; GO:0060089,molecular transducer activity; GO:0008150,biological_process; GO…	Response regulator receiver domain	Others	TR	Others
12h1_transcript_31811	108.06	84.06	92.91	229.53	205.94	189.81	1095	774	918	2427	1996	1893	-1.13446	3.39153e-10	2.13273e-08	down	833	--	--	hypothetical protein LR48_Vigan04g231500 [Vigna angularis]	--	A0A4D6NRU8_VIGUN SubName: Full=Uncharacterized protein {ECO:0000313|EMBL:QCE16356.1};	--	--	--	--	--	--
12h1_transcript_29564	21.93	20.46	14.16	50.61	56.09	56.1	410	347	257	991	1006	1035	-1.554	3.61548e-10	2.26745e-08	down	1317	K24194 boron transporter | (RefSeq) uncharacterized protein LOC4326215 (A)	--	PREDICTED: 26S proteasome non-ATPase regulatory subunit 10-like [Vigna angularis]	VPY_PETHY RecName: Full=Protein VAPYRIN {ECO:0000303|PubMed:20804456}; Short=PhVpy {ECO:0000303|PubMed:20804456}; AltName: Full=Protein PENETRATION AND ARBUSCULE MORPHOGENESIS 1 {ECO:0000303|PubMed:17573800};	A0A4D6ML01_VIGUN SubName: Full=Ankyrin repeat and SOCS box protein 3 {ECO:0000313|EMBL:QCE01361.1};	Ankyrin repeat protein	GO:0005829,cytosol; GO:0005634,nucleus; GO:0005886,plasma membrane; GO:0036377,arbuscular mycorrhizal association; GO:0010035,response to inorganic substance; GO:0009610,response to symbiotic fungus; GO:0008150,biological_process; GO:0044403,biological process involved in symbiotic interaction; GO:0044419,biological process involved in interspecies interaction between organisms; GO:0042221,respon…	Ankyrin repeats (3 copies)	--	--	--
12h1_transcript_30971	3.27	2.76	3.45	27.84	14.62	15.77	45	34	46	406	195	216	-2.62419	3.82655e-10	2.39339e-08	down	1049	K02636 cytochrome b6-f complex iron-sulfur subunit [EC:7.1.1.6] | (RefSeq) cytochrome b6-f complex iron-sulfur subunit, chloroplastic (A)	ko00195: Photosynthesis; ko01100: Metabolic pathways	hypothetical protein VIGAN_07091300 [Vigna angularis var. angularis]	UCRIA_PEA RecName: Full=Cytochrome b6-f complex iron-sulfur subunit, chloroplastic; EC=7.1.1.6; AltName: Full=Plastohydroquinone:plastocyanin oxidoreductase iron-sulfur protein; AltName: Full=Rieske iron-sulfur protein; Short=ISP; Short=RISP; Flags: Precursor;	A0A4D6NAP8_VIGUN RecName: Full=Plastoquinol--plastocyanin reductase {ECO:0000256|ARBA:ARBA00012952}; EC=7.1.1.6 {ECO:0000256|ARBA:ARBA00012952};	Ubiquinol cytochrome c reductase, subunit RIP1	GO:0009535,chloroplast thylakoid membrane; GO:0016021,integral component of membrane; GO:0051537,2 iron, 2 sulfur cluster binding; GO:0046872,metal ion binding; GO:0009496,plastoquinol--plastocyanin reductase activity; GO:0003674,molecular_function; GO:0005488,binding; GO:0051536,iron-sulfur cluster binding; GO:0051540,metal cluster binding; GO:0043167,ion binding; GO:0043169,cation binding; GO:0…	Cytochrome B6-F complex Fe-S subunit	--	--	--
12h1_transcript_31933	141.92	88.23	55.58	437.84	631.19	580.87	1393	787	532	4483	5924	5610	-2.56354	3.84899e-10	2.40099e-08	down	815	--	--	hypothetical protein VIGAN_07023000 [Vigna angularis var. angularis]	PNSB3_ARATH RecName: Full=Photosynthetic NDH subunit of subcomplex B 3, chloroplastic {ECO:0000303|PubMed:21785130}; Short=Protein PnsB3 {ECO:0000303|PubMed:21785130}; AltName: Full=NDH-DEPENDENT CYCLIC ELECTRON FLOW 4 {ECO:0000303|PubMed:18785996}; Flags: Precursor;	A0A4D6N597_VIGUN SubName: Full=Ferredoxin {ECO:0000313|EMBL:QCE08980.1};	--	GO:0009535,chloroplast thylakoid membrane; GO:0005829,cytosol; GO:0010598,NAD(P)H dehydrogenase complex (plastoquinone); GO:0051537,2 iron, 2 sulfur cluster binding; GO:0009055,electron transfer activity; GO:0046872,metal ion binding; GO:0009773,photosynthetic electron transport in photosystem I; GO:0003674,molecular_function; GO:0005488,binding; GO:0051536,iron-sulfur cluster binding; GO:0051540…	2Fe-2S iron-sulfur cluster binding domain	--	--	--
12h1_transcript_24755	19.3	17.72	10.34	0.64	1.08	1.91	521	433	270	18	28	50	3.67487	4.05688e-10	2.52392e-08	up	1787	K12126 phytochrome-interacting factor 3 | (RefSeq) PIF3; hypothetical protein (A)	ko04075: Plant hormone signal transduction; ko04712: Circadian rhythm - plant	hypothetical protein PHAVU_011G213500g [Phaseolus vulgaris]	BH130_ARATH RecName: Full=Transcription factor bHLH130; AltName: Full=Basic helix-loop-helix protein 130; Short=AtbHLH130; Short=bHLH 130; AltName: Full=Transcription factor EN 69; AltName: Full=bHLH transcription factor bHLH130;	V7ANN7_PHAVU RecName: Full=BHLH domain-containing protein {ECO:0000259|PROSITE:PS50888};	--	GO:0005634,nucleus; GO:0003700,DNA-binding transcription factor activity; GO:0000981,DNA-binding transcription factor activity, RNA polymerase II-specific; GO:0046983,protein dimerization activity; GO:0000978,RNA polymerase II cis-regulatory region sequence-specific DNA binding; GO:0048573,photoperiodism, flowering; GO:0006357,regulation of transcription by RNA polymerase II; GO:0006355,regulatio…	Helix-loop-helix DNA-binding domain	bHLH	TF	bHLH
12h1_transcript_5408	1.51	2.66	5.22	0	0	0	91	146	307	0	0	0	10.017	4.11585e-10	2.55379e-08	up	3702	K17943 pumilio RNA-binding family | (RefSeq) pumilio homolog 6, chloroplastic-like (A)	--	pumilio homolog 6, chloroplastic [Vigna radiata var. radiata]	PUM6_ARATH RecName: Full=Pumilio homolog 6, chloroplastic; Short=APUM-6; Short=AtPUM6; Flags: Precursor;	A0A4D6NK64_VIGUN RecName: Full=PUM-HD domain-containing protein {ECO:0000259|PROSITE:PS50303};	Translational repressor Pumilio/PUF3 and related RNA-binding proteins (Puf superfamily)	GO:0009507,chloroplast; GO:0005737,cytoplasm; GO:0003729,mRNA binding; GO:0010608,posttranscriptional regulation of gene expression; GO:0006417,regulation of translation; GO:0003674,molecular_function; GO:0003676,nucleic acid binding; GO:0003723,RNA binding; GO:0005488,binding; GO:0097159,organic cyclic compound binding; GO:1901363,heterocyclic compound binding; GO:0008150,biological_process; GO:…	Pumilio-family RNA binding repeat	--	--	--
12h1_transcript_16150	16.86	24.83	8.74	1.06	0.35	1.39	679	906	341	44	13	55	4.16972	4.12687e-10	2.55384e-08	up	2539	K13416 brassinosteroid insensitive 1-associated receptor kinase 1 [EC:2.7.10.1 2.7.11.1] | (RefSeq) somatic embryogenesis receptor-like kinase-like protein precursor (A)	ko04016: MAPK signaling pathway - plant; ko04075: Plant hormone signal transduction; ko04626: Plant-pathogen interaction	probable receptor-like protein kinase At1g11050 [Vigna radiata var. radiata]	Y1105_ARATH RecName: Full=Probable receptor-like protein kinase At1g11050; EC=2.7.11.1; Flags: Precursor;	A0A4D6KLD0_VIGUN SubName: Full=Brassinosteroid insensitive 1-associated receptor kinase 1 {ECO:0000313|EMBL:QCD76457.1};	Serine/threonine protein kinase	GO:0016021,integral component of membrane; GO:0005886,plasma membrane; GO:0005524,ATP binding; GO:0106310,protein serine kinase activity; GO:0004674,protein serine/threonine kinase activity; GO:0106311,protein threonine kinase activity; GO:0046777,protein autophosphorylation; GO:0000166,nucleotide binding; GO:0003674,molecular_function; GO:0005488,binding; GO:0017076,purine nucleotide binding; GO…	Protein kinase domain	--	--	--
12h1_transcript_23761	61.4	62.03	63.02	18.77	23.7	25.12	1753	1605	1743	562	649	708	1.43916	4.29707e-10	2.65213e-08	up	1874	--	--	PREDICTED: CBS domain-containing protein CBSX6 [Vigna angularis]	CBSX6_ARATH RecName: Full=CBS domain-containing protein CBSX6;	A0A4D6NHQ2_VIGUN SubName: Full=Uncharacterized protein {ECO:0000313|EMBL:QCE12492.1};	5'-AMP-activated protein kinase, gamma subunit	GO:0005737,cytoplasm; GO:0016021,integral component of membrane; GO:0031588,nucleotide-activated protein kinase complex; GO:0005634,nucleus; GO:0005774,vacuolar membrane; GO:0005773,vacuole; GO:0016208,AMP binding; GO:0019901,protein kinase binding; GO:0019887,protein kinase regulator activity; GO:0042149,cellular response to glucose starvation; GO:0006468,protein phosphorylation; GO:0050790,regu…	CBS domain	--	--	--
12h1_transcript_18459	5.73	4.05	2.06	0	0.02	0	211	135	73	0	0	0	9.58972	4.3321e-10	2.66294e-08	up	2345	K01593 aromatic-L-amino-acid/L-tryptophan decarboxylase [EC:4.1.1.28 4.1.1.105] | (GenBank) tyrosine/DOPA decarboxylase (A)	ko00350: Tyrosine metabolism; ko00360: Phenylalanine metabolism; ko00380: Tryptophan metabolism; ko00901: Indole alkaloid biosynthesis; ko00950: Isoquinoline alkaloid biosynthesis; ko00965: Betalain biosynthesis; ko01100: Metabolic pathways; ko01110: Biosynthesis of secondary metabolites	uncharacterized protein LOC106754870 isoform X2 [Vigna radiata var. radiata]	--	A0A4D6MPT1_VIGUN SubName: Full=Uncharacterized protein {ECO:0000313|EMBL:QCE02671.1};	--	--	Protein of unknown function (DUF674)	--	--	--
12h1_transcript_31648	1716.55	1182.71	617.54	5906.33	8544.66	5791.71	18245	11420	6396	65529	86889	60601	-2.5644	4.3458e-10	2.66294e-08	down	861	K01602 ribulose-bisphosphate carboxylase small chain [EC:4.1.1.39] | (RefSeq) ribulose bisphosphate carboxylase small chain 1, chloroplastic-like (A)	ko00630: Glyoxylate and dicarboxylate metabolism; ko00710: Carbon fixation in photosynthetic organisms; ko01100: Metabolic pathways; ko01110: Biosynthesis of secondary metabolites; ko01200: Carbon metabolism	ribulose bisphosphate carboxylase [Phaseolus vulgaris]	RBS1_SOYBN RecName: Full=Ribulose bisphosphate carboxylase small subunit, chloroplastic 1 {ECO:0000255|HAMAP-Rule:MF_00860}; Short=RuBisCO small subunit 1 {ECO:0000255|HAMAP-Rule:MF_00860}; Flags: Precursor;	A0A4D6LXK7_VIGUN RecName: Full=Ribulose bisphosphate carboxylase small subunit {ECO:0000256|RuleBase:RU003627}; Short=RuBisCO small subunit {ECO:0000256|RuleBase:RU003627};	--	GO:0009507,chloroplast; GO:0009853,photorespiration; GO:0019253,reductive pentose-phosphate cycle; GO:0008150,biological_process; GO:0008152,metabolic process; GO:0009987,cellular process; GO:0043094,cellular metabolic compound salvage; GO:0044237,cellular metabolic process; GO:0005975,carbohydrate metabolic process; GO:0009058,biosynthetic process; GO:0015977,carbon fixation; GO:0015979,photosyn…	Ribulose bisphosphate carboxylase, small chain	--	--	--
12h1_transcript_27898	81.96	83.03	106.18	20.57	28.94	22.28	1713	1574	2154	450	580	459	1.8988	4.34883e-10	2.66294e-08	up	1442	K00626 acetyl-CoA C-acetyltransferase [EC:2.3.1.9] | (RefSeq) acetyl-CoA acetyltransferase, cytosolic 1-like isoform X1 (A)	ko00071: Fatty acid degradation; ko00280: Valine, leucine and isoleucine degradation; ko00310: Lysine degradation; ko00380: Tryptophan metabolism; ko00620: Pyruvate metabolism; ko00630: Glyoxylate and dicarboxylate metabolism; ko00650: Butanoate metabolism; ko00900: Terpenoid backbone biosynthesis; ko01100: Metabolic pathways; ko01110: Biosynthesis of secondary metabolites; ko01200: Carbon metabo…	PREDICTED: acetyl-CoA acetyltransferase, cytosolic 1-like isoform X2 [Vigna angularis]	THIC1_ARATH RecName: Full=Acetyl-CoA acetyltransferase, cytosolic 1; EC=2.3.1.9; AltName: Full=Cytosolic acetoacetyl-CoA thiolase 1; Short=Thiolase 1; AltName: Full=Protein EMBRYO DEFECTIVE 1276;	A0A0S3RA13_PHAAN SubName: Full=Uncharacterized protein {ECO:0000313|EMBL:BAT77294.1};	Acetyl-CoA acetyltransferase	GO:0005829,cytosol; GO:0005777,peroxisome; GO:0005886,plasma membrane; GO:0009536,plastid; GO:0003985,acetyl-CoA C-acetyltransferase activity; GO:0046872,metal ion binding; GO:0006635,fatty acid beta-oxidation; GO:0008299,isoprenoid biosynthetic process; GO:0009846,pollen germination; GO:0009860,pollen tube growth; GO:0016125,sterol metabolic process; GO:0003674,molecular_function; GO:0003824,cat…	Thiolase, N-terminal domain	--	--	--
12h1_transcript_31840	95.44	101.93	53.9	25.32	18.96	18.82	979	950	539	271	186	190	1.98008	4.51708e-10	2.75873e-08	up	840	K00799 glutathione S-transferase [EC:2.5.1.18] | (RefSeq) probable glutathione S-transferase (A)	ko00480: Glutathione metabolism; ko01100: Metabolic pathways	PREDICTED: probable glutathione S-transferase [Vigna angularis]	GSTX2_TOBAC RecName: Full=Probable glutathione S-transferase; EC=2.5.1.18; AltName: Full=Auxin-induced protein PGNT35/PCNT111;	A0A4D6N4R6_VIGUN SubName: Full=Glutathione S-transferase {ECO:0000313|EMBL:QCE08756.1};	Glutathione S-transferase	GO:0005737,cytoplasm; GO:0004364,glutathione transferase activity; GO:0009734,auxin-activated signaling pathway; GO:0006749,glutathione metabolic process; GO:0003674,molecular_function; GO:0003824,catalytic activity; GO:0016740,transferase activity; GO:0016765,transferase activity, transferring alkyl or aryl (other than methyl) groups; GO:0007154,cell communication; GO:0007165,signal transduction…	Glutathione S-transferase, N-terminal domain	--	--	--
12h1_transcript_30403	133.55	86.91	70.9	323.76	421.83	372.85	1960	1157	1011	4971	5934	5396	-1.97061	4.80164e-10	2.92487e-08	down	1090	K20884 riboflavin kinase / FMN hydrolase [EC:2.7.1.26 3.1.3.102] | (RefSeq) LOW QUALITY PROTEIN: bifunctional riboflavin kinase/FMN phosphatase (A)	ko00740: Riboflavin metabolism; ko01100: Metabolic pathways; ko01110: Biosynthesis of secondary metabolites; ko01240: Biosynthesis of cofactors	PREDICTED: haloacid dehalogenase-like hydrolase domain-containing protein At3g48420 [Vigna angularis]	CBBY_ARATH RecName: Full=CBBY-like protein {ECO:0000303|PubMed:27246049}; Short=AtCbby {ECO:0000303|PubMed:27246049}; EC=3.1.3.- {ECO:0000269|PubMed:27246049}; Flags: Precursor;	A0A4D6NQI7_VIGUN SubName: Full=Beta-phosphoglucomutase {ECO:0000313|EMBL:QCE14934.1};	Predicted haloacid-halidohydrolase and related hydrolases	GO:0009507,chloroplast; GO:0009941,chloroplast envelope; GO:0009570,chloroplast stroma; GO:0005829,cytosol; GO:0016787,hydrolase activity; GO:0046872,metal ion binding; GO:0003674,molecular_function; GO:0003824,catalytic activity; GO:0005488,binding; GO:0043167,ion binding; GO:0043169,cation binding; GO:0005575,cellular_component; GO:0005622,intracellular anatomical structure; GO:0005737,cytoplas…	Haloacid dehalogenase-like hydrolase	--	--	--
12h1_transcript_19451	7.79	7.78	1.88	0.03	0.01	0.01	275	249	64	0	0	0	10.0764	4.91911e-10	2.98191e-08	up	2258	K08287 dual-specificity kinase [EC:2.7.12.1] | (RefSeq) hypothetical protein (A)	--	serine/threonine-protein kinase AFC2 isoform X3 [Vigna radiata var. radiata]	AFC2_ARATH RecName: Full=Serine/threonine-protein kinase AFC2; EC=2.7.12.1;	A0A3Q0FA55_VIGRR SubName: Full=serine/threonine-protein kinase AFC2 isoform X3 {ECO:0000313|RefSeq:XP_022639242.1};	LAMMER dual specificity kinases	GO:0005524,ATP binding; GO:0004672,protein kinase activity; GO:0106310,protein serine kinase activity; GO:0004674,protein serine/threonine kinase activity; GO:0004712,protein serine/threonine/tyrosine kinase activity; GO:0106311,protein threonine kinase activity; GO:0004714,transmembrane receptor protein tyrosine kinase activity; GO:0006397,mRNA processing; GO:0046777,protein autophosphorylation;…	Protein kinase domain	--	--	--
12h1_transcript_23437	8.97	10.99	10.14	27	36.68	38.51	262	291	287	827	1029	1111	-1.79435	4.92085e-10	2.98191e-08	down	1911	K13811 3'-phosphoadenosine 5'-phosphosulfate synthase [EC:2.7.7.4 2.7.1.25] | (RefSeq) ATP sulfurylase 2-like (A)	ko00230: Purine metabolism; ko00261: Monobactam biosynthesis; ko00450: Selenocompound metabolism; ko00920: Sulfur metabolism; ko01100: Metabolic pathways; ko01110: Biosynthesis of secondary metabolites	ATP sulfurylase 2 [Vigna radiata var. radiata]	APS2_ARATH RecName: Full=ATP sulfurylase 2; EC=2.7.7.4; Flags: Precursor;	A0A4D6LZT1_VIGUN RecName: Full=Sulfate adenylyltransferase {ECO:0000256|ARBA:ARBA00012391}; EC=2.7.7.4 {ECO:0000256|ARBA:ARBA00012391};	ATP sulfurylase (sulfate adenylyltransferase)	GO:0009507,chloroplast; GO:0009570,chloroplast stroma; GO:0005829,cytosol; GO:0005634,nucleus; GO:0004020,adenylylsulfate kinase activity; GO:0005524,ATP binding; GO:0004781,sulfate adenylyltransferase (ATP) activity; GO:0009970,cellular response to sulfate starvation; GO:0070814,hydrogen sulfide biosynthetic process; GO:0000103,sulfate assimilation; GO:0003674,molecular_function; GO:0003824,cata…	ATP-sulfurylase	--	--	--
12h1_transcript_22911	111.25	190.92	116.86	42.03	46.82	39.85	3296	5126	3355	1306	1332	1166	1.66781	5.17871e-10	3.13003e-08	up	1935	K03327 multidrug resistance protein, MATE family | (RefSeq) protein DETOXIFICATION 40 (A)	--	PREDICTED: protein DETOXIFICATION 40-like [Vigna angularis]	DTX40_ARATH RecName: Full=Protein DETOXIFICATION 40 {ECO:0000303|PubMed:11739388}; Short=AtDTX40 {ECO:0000303|PubMed:11739388}; AltName: Full=Multidrug and toxic compound extrusion protein 40 {ECO:0000305}; Short=MATE protein 40 {ECO:0000305};	A0A4D6LGZ2_VIGUN RecName: Full=Protein DETOXIFICATION {ECO:0000256|RuleBase:RU004914}; AltName: Full=Multidrug and toxic compound extrusion protein {ECO:0000256|RuleBase:RU004914};	Uncharacterized membrane protein, predicted efflux pump	GO:0016021,integral component of membrane; GO:0016020,membrane; GO:0005774,vacuolar membrane; GO:0005773,vacuole; GO:0015297,antiporter activity; GO:0022857,transmembrane transporter activity; GO:0042910,xenobiotic transmembrane transporter activity; GO:0003674,molecular_function; GO:0005215,transporter activity; GO:0015291,secondary active transmembrane transporter activity; GO:0022804,active tr…	MatE	--	--	--
12h1_transcript_29430	152.4	151.38	230.82	22.15	39.03	19.63	2793	2516	4107	425	686	355	2.70304	5.29039e-10	3.18927e-08	up	1296	K05281 2'-hydroxyisoflavone reductase [EC:1.3.1.45] | (RefSeq) isoflavone reductase-like (A)	ko00943: Isoflavonoid biosynthesis; ko01100: Metabolic pathways; ko01110: Biosynthesis of secondary metabolites	isoflavone reductase [Vigna radiata var. radiata]	IFR_SOYBN RecName: Full=Isoflavone reductase {ECO:0000303|PubMed:28394400}; Short=GmIFR {ECO:0000303|PubMed:28394400}; EC=1.3.1.45 {ECO:0000269|PubMed:28394400}; AltName: Full=2'-hydroxyisoflavone reductase {ECO:0000305}; AltName: Full=NADPH:isoflavone oxidoreductase {ECO:0000305};	A0A4D6LRP5_VIGUN SubName: Full=Isoflavone reductase {ECO:0000313|EMBL:QCD91048.1};	--	GO:0047526,2'-hydroxyisoflavone reductase activity; GO:0006952,defense response; GO:0003674,molecular_function; GO:0003824,catalytic activity; GO:0016491,oxidoreductase activity; GO:0016627,oxidoreductase activity, acting on the CH-CH group of donors; GO:0016628,oxidoreductase activity, acting on the CH-CH group of donors, NAD or NADP as acceptor; GO:0006950,response to stress; GO:0008150,biologi…	NmrA-like family	--	--	--
12h1_transcript_14694	3.93	4.91	3.71	11.42	13.91	15.45	167	189	153	511	570	651	-1.73826	5.43818e-10	3.26992e-08	down	2673	--	--	uncharacterized protein LOC106753474 [Vigna radiata var. radiata]	--	A0A4D6MSM8_VIGUN SubName: Full=Uncharacterized protein {ECO:0000313|EMBL:QCE04393.1};	--	GO:0008356,asymmetric cell division; GO:0008150,biological_process; GO:0009987,cellular process; GO:0051301,cell division	Hyaluronan mediated motility receptor N-terminal	--	--	--
12h1_transcript_18000	26.4	32.62	32.45	13.28	9.48	13.19	990	1108	1179	522	341	489	1.34025	5.47026e-10	3.28075e-08	up	2381	K17609 nucleoredoxin [EC:1.8.1.8] | (RefSeq) hypothetical protein (A)	--	U-box domain-containing protein 35 isoform X1 [Vigna radiata var. radiata]	PUB52_ARATH RecName: Full=U-box domain-containing protein 52; AltName: Full=Plant U-box protein 52; Includes: RecName: Full=E3 ubiquitin ligase; EC=2.3.2.27; AltName: Full=RING-type E3 ubiquitin transferase {ECO:0000305}; Includes: RecName: Full=Serine/threonine-protein kinase; EC=2.7.11.-;	A0A4D6M5J7_VIGUN RecName: Full=E3 ubiquitin ligase {ECO:0000256|ARBA:ARBA00013319}; AltName: Full=RING-type E3 ubiquitin transferase {ECO:0000256|ARBA:ARBA00022285}; AltName: Full=Serine/threonine-protein kinase {ECO:0000256|ARBA:ARBA00014607};	--	GO:0005524,ATP binding; GO:0106310,protein serine kinase activity; GO:0106311,protein threonine kinase activity; GO:0004842,ubiquitin-protein transferase activity; GO:0000166,nucleotide binding; GO:0003674,molecular_function; GO:0005488,binding; GO:0017076,purine nucleotide binding; GO:0030554,adenyl nucleotide binding; GO:0032553,ribonucleotide binding; GO:0032555,purine ribonucleotide binding; …	Protein kinase domain	--	--	--
12h1_transcript_7326	0.75	0.5	0.19	6.19	4.97	5.61	41	25	10	362	266	308	-3.59211	5.77714e-10	3.44707e-08	down	3409	K23877 xyloglucan O-acetyltransferase | (RefSeq) protein ALTERED XYLOGLUCAN 4 (A)	--	protein PMR5 [Vigna radiata var. radiata]	TBL44_ARATH RecName: Full=Protein PMR5; AltName: Full=Powdery mildew resistance protein 5; AltName: Full=Protein trichome birefringence-like 44;	A0A4D6ML89_VIGUN SubName: Full=Trichome birefringence-like 45/PMR5 {ECO:0000313|EMBL:QCE00909.1};	--	GO:0005783,endoplasmic reticulum; GO:0005794,Golgi apparatus; GO:0016021,integral component of membrane; GO:0016413,O-acetyltransferase activity; GO:0006952,defense response; GO:0009620,response to fungus; GO:0003674,molecular_function; GO:0003824,catalytic activity; GO:0008374,O-acyltransferase activity; GO:0016407,acetyltransferase activity; GO:0016740,transferase activity; GO:0016746,transfera…	GDSL/SGNH-like Acyl-Esterase family found in Pmr5 and Cas1p	--	--	--
12h1_transcript_2434	0.99	4.23	2.95	0	0	0	71	276	205	0	0	0	10.0275	5.85994e-10	3.48756e-08	up	4335	K05666 ATP-binding cassette, subfamily C (CFTR/MRP), member 2 | (RefSeq) ABC transporter C family member 3-like (A)	ko02010: ABC transporters	hypothetical protein VIGAN_05207900 [Vigna angularis var. angularis]	AB3C_ARATH RecName: Full=ABC transporter C family member 3; Short=ABC transporter ABCC.3; Short=AtABCC3; EC=7.6.2.2; AltName: Full=ATP-energized glutathione S-conjugate pump 3; AltName: Full=Glutathione S-conjugate-transporting ATPase 3; AltName: Full=Multidrug resistance-associated protein 3;	A0A4D6KUR1_VIGUN SubName: Full=ATP-binding cassette {ECO:0000313|EMBL:QCD78211.1};	Multidrug resistance-associated protein/mitoxantrone resistance protein, ABC superfamily	GO:0048046,apoplast; GO:0016021,integral component of membrane; GO:0016020,membrane; GO:0000325,plant-type vacuole; GO:0009506,plasmodesma; GO:0005774,vacuolar membrane; GO:0005773,vacuole; GO:0015431,ABC-type glutathione S-conjugate transporter activity; GO:0008559,ABC-type xenobiotic transporter activity; GO:0005524,ATP binding; GO:0042626,ATPase-coupled transmembrane transporter activity; GO:0…	ABC transporter	--	--	--
12h1_transcript_22806	57.23	39.45	33.63	125.64	152.85	145.16	1723	1076	981	3967	4420	4317	-1.7318	6.00053e-10	3.56215e-08	down	1962	K10532 heparan-alpha-glucosaminide N-acetyltransferase [EC:2.3.1.78] | (RefSeq) heparan-alpha-glucosaminide N-acetyltransferase isoform X1 (A)	ko00531: Glycosaminoglycan degradation; ko01100: Metabolic pathways	heparan-alpha-glucosaminide N-acetyltransferase [Vigna radiata var. radiata]	--	A0A4D6NH08_VIGUN SubName: Full=Heparan-alpha-glucosaminide N-acetyltransferase {ECO:0000313|EMBL:QCE12966.1};	Uncharacterized conserved protein	GO:0016021,integral component of membrane; GO:0016740,transferase activity; GO:0003674,molecular_function; GO:0003824,catalytic activity; GO:0005575,cellular_component; GO:0016020,membrane; GO:0031224,intrinsic component of membrane; GO:0110165,cellular anatomical entity	Protein of unknown function (DUF1624)	--	--	--
12h1_transcript_29912	60.09	15.56	17.43	354.22	497.74	350.88	970	228	273	5986	7706	5588	-3.72267	6.11749e-10	3.62236e-08	down	1173	K01673 carbonic anhydrase [EC:4.2.1.1] | (RefSeq) carbonic anhydrase, chloroplastic isoform X1 (A)	ko00910: Nitrogen metabolism; ko01100: Metabolic pathways	PREDICTED: carbonic anhydrase, chloroplastic isoform X1 [Vigna angularis]	CAHC_PEA RecName: Full=Carbonic anhydrase, chloroplastic; EC=4.2.1.1; AltName: Full=Carbonate dehydratase; Contains: RecName: Full=Carbonic anhydrase, 27 kDa isoform; Contains: RecName: Full=Carbonic anhydrase, 25 kDa isoform; Flags: Precursor;	A0A1S3V378_VIGRR RecName: Full=Carbonic anhydrase {ECO:0000256|ARBA:ARBA00012925, ECO:0000256|RuleBase:RU003956}; EC=4.2.1.1 {ECO:0000256|ARBA:ARBA00012925, ECO:0000256|RuleBase:RU003956}; AltName: Full=Carbonate dehydratase {ECO:0000256|RuleBase:RU003956};	Predicted carbonic anhydrase involved in protection against oxidative damage	GO:0009570,chloroplast stroma; GO:0004089,carbonate dehydratase activity; GO:0008270,zinc ion binding; GO:0015976,carbon utilization; GO:0003674,molecular_function; GO:0003824,catalytic activity; GO:0016829,lyase activity; GO:0016835,carbon-oxygen lyase activity; GO:0016836,hydro-lyase activity; GO:0005488,binding; GO:0043167,ion binding; GO:0043169,cation binding; GO:0046872,metal ion binding; G…	Carbonic anhydrase	--	--	--
12h1_transcript_24954	45.28	64.09	48.48	25.61	19.04	18.18	1221	1566	1267	724	493	484	1.31583	6.78918e-10	4.00991e-08	up	1784	K19882 O-palmitoleoyl-L-serine hydrolase [EC:3.1.1.98] | (RefSeq) pectin acetylesterase 8 (A)	--	pectin acetylesterase 8 isoform X2 [Vigna radiata var. radiata]	PAE8_ARATH RecName: Full=Pectin acetylesterase 8 {ECO:0000303|PubMed:25115560}; EC=3.1.1.- {ECO:0000305}; Flags: Precursor;	A0A4D6LPX4_VIGUN RecName: Full=Pectin acetylesterase {ECO:0000256|RuleBase:RU363114}; EC=3.1.1.- {ECO:0000256|RuleBase:RU363114};	Pectin acetylesterase and similar proteins	GO:0005576,extracellular region; GO:0009505,plant-type cell wall; GO:0052793,pectin acetylesterase activity; GO:0071555,cell wall organization; GO:0003674,molecular_function; GO:0003824,catalytic activity; GO:0016787,hydrolase activity; GO:0016788,hydrolase activity, acting on ester bonds; GO:0052689,carboxylic ester hydrolase activity; GO:0008150,biological_process; GO:0009987,cellular process; …	Pectinacetylesterase	--	--	--
12h1_transcript_28307	37.83	39.92	37.54	74.15	73.54	90.32	797	763	767	1638	1487	1879	-1.0644	6.9774e-10	4.11068e-08	down	1452	--	--	AT-hook motif nuclear-localized protein 14 isoform X1 [Vigna radiata var. radiata]	AHL14_ARATH RecName: Full=AT-hook motif nuclear-localized protein 14 {ECO:0000312|EMBL:FAA00285.1};	A0A4D6KJF1_VIGUN RecName: Full=AT-hook motif nuclear-localized protein {ECO:0000256|RuleBase:RU367031};	--	GO:0005634,nucleus; GO:0003680,minor groove of adenine-thymine-rich DNA binding; GO:0000217,DNA secondary structure binding; GO:0003674,molecular_function; GO:0003676,nucleic acid binding; GO:0003677,DNA binding; GO:0005488,binding; GO:0097159,organic cyclic compound binding; GO:1901363,heterocyclic compound binding; GO:0005575,cellular_component; GO:0005622,intracellular anatomical structure; GO…	Plants and Prokaryotes Conserved (PCC) domain	--	--	--
12h1_transcript_32833	3610.21	1254.16	1889.51	157.33	209.85	350.92	11867	3779	6173	531	651	1122	3.24787	7.00517e-10	4.11466e-08	up	446	--	--	hypothetical protein GLYMA_18G231700 [Glycine max]	IBB_LENCU RecName: Full=Bowman-Birk type proteinase inhibitor; AltName: Full=LCTI; AltName: Full=Trypsin/chymotrypsin inhibitor; Flags: Precursor;	A0A4D6NK83_VIGUN SubName: Full=Proteinase inhibitor I12 {ECO:0000313|EMBL:QCE12297.1};	--	GO:0005576,extracellular region; GO:0004867,serine-type endopeptidase inhibitor activity; GO:0003674,molecular_function; GO:0004857,enzyme inhibitor activity; GO:0004866,endopeptidase inhibitor activity; GO:0030234,enzyme regulator activity; GO:0030414,peptidase inhibitor activity; GO:0061134,peptidase regulator activity; GO:0061135,endopeptidase regulator activity; GO:0098772,molecular function …	Bowman-Birk serine protease inhibitor family	--	--	--
12h1_transcript_21485	29.74	22.05	17.03	66.88	75.76	77.99	923	620	512	2177	2258	2391	-1.71116	7.01944e-10	4.11466e-08	down	2014	K16732 Ase1/PRC1/MAP65 family protein | (RefSeq) 65-kDa microtubule-associated protein 1 (A)	--	65-kDa microtubule-associated protein 1 [Vigna radiata var. radiata]	MA651_ARATH RecName: Full=65-kDa microtubule-associated protein 1; Short=AtMAP65-1;	A0A4D6ML91_VIGUN SubName: Full=Microtubule-associated protein {ECO:0000313|EMBL:QCE01768.1};	Microtubule-associated protein essential for anaphase spindle elongation	GO:0005938,cell cortex; GO:0005737,cytoplasm; GO:0005874,microtubule; GO:0005634,nucleus; GO:0009524,phragmoplast; GO:0005819,spindle; GO:0008017,microtubule binding; GO:0046983,protein dimerization activity; GO:0043622,cortical microtubule organization; GO:0000911,cytokinesis by cell plate formation; GO:0000226,microtubule cytoskeleton organization; GO:0003674,molecular_function; GO:0005488,bind…	Microtubule associated protein (MAP65/ASE1 family)	--	--	--
12h1_transcript_31036	39.98	32.59	28.44	113.15	199.2	137.15	548	406	379	1623	2619	1855	-2.19212	7.07797e-10	4.13857e-08	down	1036	K02879 large subunit ribosomal protein L17 | (RefSeq) 50S ribosomal protein L17, chloroplastic (A)	ko03010: Ribosome	PREDICTED: 50S ribosomal protein L17, chloroplastic [Vigna angularis]	RK17_TOBAC RecName: Full=50S ribosomal protein L17, chloroplastic; AltName: Full=CL17; Flags: Precursor;	A0A4D6KKI1_VIGUN SubName: Full=Large subunit ribosomal protein L17 {ECO:0000313|EMBL:QCD77942.1};	Mitochondrial/chloroplast ribosomal protein L17	GO:0009507,chloroplast; GO:0022625,cytosolic large ribosomal subunit; GO:0015934,large ribosomal subunit; GO:0019843,rRNA binding; GO:0003735,structural constituent of ribosome; GO:0006412,translation; GO:0003674,molecular_function; GO:0003676,nucleic acid binding; GO:0003723,RNA binding; GO:0005488,binding; GO:0097159,organic cyclic compound binding; GO:1901363,heterocyclic compound binding; GO:…	Ribosomal protein L17	--	--	--
12h1_transcript_24731	20.53	22.56	1.84	0	0	0.01	559	557	48	0	0	0	11.0558	7.20921e-10	4.20477e-08	up	1800	K02885 large subunit ribosomal protein L19e | (RefSeq) 60S ribosomal protein L19-2 (A)	ko03010: Ribosome	PREDICTED: protein ROOT PRIMORDIUM DEFECTIVE 1 [Vigna angularis]	WTF1_ARATH RecName: Full=Protein WHAT'S THIS FACTOR 1 homolog, chloroplastic {ECO:0000305}; Flags: Precursor;	A0A4D6MXQ9_VIGUN RecName: Full=PORR domain-containing protein {ECO:0000259|Pfam:PF11955};	--	GO:0009507,chloroplast; GO:0003729,mRNA binding; GO:0003723,RNA binding; GO:0000373,Group II intron splicing; GO:0006397,mRNA processing; GO:0015979,photosynthesis; GO:0003674,molecular_function; GO:0003676,nucleic acid binding; GO:0005488,binding; GO:0097159,organic cyclic compound binding; GO:1901363,heterocyclic compound binding; GO:0000375,RNA splicing, via transesterification reactions; GO:0…	Plant organelle RNA recognition domain	--	--	--
12h1_transcript_31024	220.22	528.66	174.91	37.17	16.77	40.61	3015	6569	2329	532	220	548	3.26811	7.28546e-10	4.23865e-08	up	1034	K20547 basic endochitinase B [EC:3.2.1.14] | (RefSeq) endochitinase-like (A)	ko00520: Amino sugar and nucleotide sugar metabolism; ko01100: Metabolic pathways; ko04016: MAPK signaling pathway - plant	PREDICTED: endochitinase-like [Vigna angularis]	CHIX_PEA RecName: Full=Endochitinase; EC=3.2.1.14; Flags: Precursor;	A0A4D6KZF5_VIGUN RecName: Full=Chitinase {ECO:0000256|ARBA:ARBA00012729}; EC=3.2.1.14 {ECO:0000256|ARBA:ARBA00012729};	Predicted chitinase	GO:0008061,chitin binding; GO:0004568,chitinase activity; GO:0016998,cell wall macromolecule catabolic process; GO:0006032,chitin catabolic process; GO:0006952,defense response; GO:0000272,polysaccharide catabolic process; GO:0003674,molecular_function; GO:0005488,binding; GO:0097367,carbohydrate derivative binding; GO:0003824,catalytic activity; GO:0004553,hydrolase activity, hydrolyzing O-glyco…	Chitinase class I	--	--	--
12h1_transcript_12168	1.12	1.15	0.94	4.29	3.1	3.67	52	48	42	211	139	170	-1.81616	7.52291e-10	4.36591e-08	down	2914	--	--	PREDICTED: thioredoxin-like 4, chloroplastic [Vigna angularis]	TRL4_ARATH RecName: Full=Thioredoxin-like 4, chloroplastic; AltName: Full=Lilium-type thioredoxin 3; Flags: Precursor;	A0A4D6NU79_VIGUN SubName: Full=Thioredoxin 1 {ECO:0000313|EMBL:QCE16532.1};	Predicted transcriptional regulator	GO:0009507,chloroplast; GO:0009570,chloroplast stroma; GO:0005575,cellular_component; GO:0005622,intracellular anatomical structure; GO:0005737,cytoplasm; GO:0009536,plastid; GO:0043226,organelle; GO:0043227,membrane-bounded organelle; GO:0043229,intracellular organelle; GO:0043231,intracellular membrane-bounded organelle; GO:0110165,cellular anatomical entity; GO:0009532,plastid stroma	Thioredoxin	--	--	--
12h1_transcript_23847	42.03	27.14	30.82	11	9.21	7.54	1203	704	855	330	253	213	1.84219	7.59334e-10	4.39585e-08	up	1879	K17710 pentatricopeptide repeat domain-containing protein 1 | (RefSeq) pentatricopeptide repeat-containing protein At5g21222 isoform X1 (A)	--	hypothetical protein LR48_Vigan10g066000 [Vigna angularis]	CIPK3_ARATH RecName: Full=CBL-interacting serine/threonine-protein kinase 3; EC=2.7.11.1; AltName: Full=SNF1-related kinase 3.17; AltName: Full=SOS2-like protein kinase PKS12;	A0A4D6KZ73_VIGUN RecName: Full=Non-specific serine/threonine protein kinase {ECO:0000256|ARBA:ARBA00012513}; EC=2.7.11.1 {ECO:0000256|ARBA:ARBA00012513};	Serine/threonine protein kinase	GO:0005524,ATP binding; GO:0106310,protein serine kinase activity; GO:0106311,protein threonine kinase activity; GO:0007165,signal transduction; GO:0000166,nucleotide binding; GO:0003674,molecular_function; GO:0005488,binding; GO:0017076,purine nucleotide binding; GO:0030554,adenyl nucleotide binding; GO:0032553,ribonucleotide binding; GO:0032555,purine ribonucleotide binding; GO:0032559,adenyl r…	Protein kinase domain	--	--	--
12h1_transcript_30559	450.87	605.54	606.35	46.36	120.42	76.16	6842	8338	8944	735	1751	1139	2.73057	7.94235e-10	4.58651e-08	up	1118	K09753 cinnamoyl-CoA reductase [EC:1.2.1.44] | (RefSeq) cinnamoyl-CoA reductase 1-like (A)	ko00940: Phenylpropanoid biosynthesis; ko01100: Metabolic pathways; ko01110: Biosynthesis of secondary metabolites	CPRD14 protein [Vigna unguiculata]	PAR1_ROSHC RecName: Full=Phenylacetaldehyde reductase {ECO:0000303|PubMed:20650544}; EC=1.1.1.- {ECO:0000269|PubMed:20650544}; AltName: Full=2-phenylethanol synthase {ECO:0000305};	P93700_VIGUN SubName: Full=CPRD14 protein {ECO:0000313|EMBL:BAA12161.1};	Flavonol reductase/cinnamoyl-CoA reductase	GO:0016491,oxidoreductase activity; GO:0003674,molecular_function; GO:0003824,catalytic activity	3-beta hydroxysteroid dehydrogenase/isomerase family	--	--	--
[truncated: 2,180 more rows]
