# Supplementary material for: Defensive Resistance of Cowpea Vigna unguiculata Control Megalurothrips usitatus Mediated by Jasmonic Acid or Insect Damage
Source: Plants (Basel). 2023 Feb 19;12(4):942. doi: 10.3390/plants12040942 (PMC9967092; doi:10.3390/plants12040942)
Supplement: Supplementary file 1 [file plants-12-00942-s001.zip › Table S6 CK_vs_24H_CK_vs_48H_CK_vs_JA.ID.annot.xlsx]

## Sheet: Sheet1
all_ID	CK_vs_24H	CK_vs_48H	CK_vs_JA	JA-1_fpkm	JA-2_fpkm	JA-3_fpkm	CK-1_fpkm	CK-2_fpkm	CK-3_fpkm	24H-1_fpkm	24H-2_fpkm	24H-3_fpkm	48H-1_fpkm	48H-2_fpkm	48H-3_fpkm	JA-1_count	JA-2_count	JA-3_count	CK-1_count	CK-2_count	CK-3_count	24H-1_count	24H-2_count	24H-3_count	48H-1_count	48H-2_count	48H-3_count	CK_vs_48H_log2FoldChange	CK_vs_48H_pvalue	CK_vs_48H_padj	CK_vs_48H_regulated	24H_vs_48H_log2FoldChange	24H_vs_48H_pvalue	24H_vs_48H_padj	24H_vs_48H_regulated	CK_vs_JA_log2FoldChange	CK_vs_JA_pvalue	CK_vs_JA_padj	CK_vs_JA_regulated	CK_vs_24H_log2FoldChange	CK_vs_24H_pvalue	CK_vs_24H_padj	CK_vs_24H_regulated	48H_vs_JA_log2FoldChange	48H_vs_JA_pvalue	48H_vs_JA_padj	48H_vs_JA_regulated	24H_vs_JA_log2FoldChange	24H_vs_JA_pvalue
12h1_transcript_32043	TRUE	TRUE	TRUE	261.5	393.51	782.33	20.18	21.48	25.58	821.67	840.59	807.04	1615.15	959.56	1155.12	2386	3264	6967	192	187	229	7159	7434	7082	14266	9150	9605	5.70848	2.95193e-88	4.08269e-85	up	0.627259	0.00878325	0.093833	false	4.43786	6.08537e-19	1.49444e-16	up	5.08958	1.26475e-246	2.90627e-242	up	-1.29943	0.0090252	0.0933244	false	-0.65978	0.16268
12h1_transcript_31977	TRUE	TRUE	TRUE	68.81	56.39	45.82	922.04	833.76	975.25	17.41	26.81	18.81	9.88	2.58	7.42	662	493	430	9252	7669	9231	160	250	174	92	26	65	-7.17348	4.58852e-51	1.71247e-48	down	-1.62076	0.00991127	0.101474	false	-4.00705	3.63323e-109	2.82544e-105	down	-5.54816	1.22948e-163	1.41261e-159	down	3.12592	2.13708e-07	1.78049e-05	up	1.51595	5.54675e-09
12h1_transcript_29158	TRUE	TRUE	TRUE	759.37	2401.28	1857.53	55.92	48.45	40.58	2386.86	2672.67	3432.95	2330.75	1468.52	2151.72	13581	38949	32258	1047	831	716	40794	46291	59049	40369	27569	34990	5.28266	2.35896e-83	2.77319e-80	up	-0.476389	0.104327	0.479519	false	5.09972	5.28176e-32	4.92894e-29	up	5.76676	5.86142e-150	4.48965e-146	up	-0.215025	0.634791	0.910926	false	-0.68172	0.148774
12h1_transcript_28105	TRUE	TRUE	TRUE	58.7	47.42	35.47	306.01	254.56	273.74	35.49	42.85	32.38	24.09	5.68	18.63	1264	926	741	6908	5263	5822	730	894	671	502	128	364	-4.17765	1.04111e-15	3.1423e-14	down	-1.15048	0.0379799	0.253295	false	-2.5768	7.74309e-36	1.06263e-32	down	-3.02591	2.96775e-126	1.7049e-122	down	1.56236	0.0104457	0.103174	false	0.423446	0.050941
12h1_transcript_24216	TRUE	TRUE	TRUE	13.02	12.99	8.45	61.65	49.96	54.33	12.61	13.04	11.2	8.13	6.57	6.54	364	329	229	1807	1341	1500	337	353	301	220	193	166	-3.05486	1.75821e-104	5.16738e-101	down	-0.765767	6.20615e-05	0.00174306	false	-2.28832	8.98734e-28	5.82429e-25	down	-2.28174	2.38941e-121	1.09812e-117	down	0.723631	0.0120453	0.114132	false	-0.0320222	0.874607
12h1_transcript_29554	TRUE	TRUE	TRUE	198.74	235.18	145.32	55.05	46.77	51.08	210.57	202.7	185.59	188.53	157.81	205.93	3593	3856	2551	1042	811	911	3638	3549	3227	3301	2995	3385	1.77206	2.58711e-23	1.5322e-21	up	-0.0821998	0.624023	0.958669	false	1.89976	1.59312e-23	6.09304e-21	up	1.85915	1.57321e-110	6.02513e-107	up	0.0885597	0.692711	0.927993	false	0.0153602	0.925475
12h1_transcript_32637	TRUE	TRUE	TRUE	157.47	62.23	63.96	2090.67	2867.67	1741.83	15.17	17.59	9.84	2.49	3.57	14.61	849	306	339	11682	14705	9197	78	92	51	13	20	72	-8.3986	4.2323e-34	5.85352e-32	down	-0.981934	0.276041	0.757878	false	-4.57306	1.39883e-22	4.72967e-20	down	-7.41312	8.78318e-108	2.88327e-104	down	3.78802	1.79123e-05	0.000798965	up	2.81416	4.48228e-08
12h1_transcript_30885	TRUE	TRUE	TRUE	74.42	110.14	36.86	175.04	147.16	142.89	47.31	49.55	45.39	35.88	25.77	44.09	1011	1358	487	2486	1915	1913	614	652	593	472	367	545	-2.20932	6.59416e-17	2.21172e-15	down	-0.388856	0.152008	0.580265	false	-1.1034	0.00669214	0.0460011	down	-1.81623	1.8345e-102	5.26936e-99	down	1.06468	0.0265393	0.188894	false	0.684624	0.067126
12h1_transcript_25183	TRUE	TRUE	TRUE	21.51	23.14	75.08	3.12	2.92	1.97	53.48	63.84	60.87	106.03	74.76	94.24	553	539	1871	84	72	50	1314	1589	1505	2640	2020	2201	5.01942	2.51292e-79	2.56886e-76	up	0.661086	0.000546916	0.0112039	false	3.9277	5.99943e-09	2.87406e-07	up	4.36526	1.08847e-99	2.7791e-96	up	-1.11603	0.0695943	0.335295	false	-0.44207	0.45009
12h1_transcript_29799	TRUE	TRUE	TRUE	70.62	48.37	31.08	172.4	135.34	147.13	41.71	40.51	44.96	28.09	26.03	29.16	1233	766	527	3151	2266	2534	696	685	755	475	477	463	-2.53222	3.33123e-92	5.59456e-89	down	-0.580603	8.86713e-06	0.000319245	false	-1.61673	1.17264e-06	3.21099e-05	down	-1.94452	2.37185e-88	5.45028e-85	down	0.870935	0.0148333	0.129726	false	0.300568	0.325821
12h1_transcript_32403	TRUE	TRUE	TRUE	69.54	162.62	192.18	1.75	0.88	0.57	249.29	268.31	354.33	443.46	140.52	400.96	498	1060	1347	13	6	4	1704	1863	2440	3073	1049	2620	8.22384	1.36361e-40	2.71705e-38	up	0.220877	0.641335	0.962101	false	7.08309	3.50361e-26	2.04348e-23	up	7.99077	1.40539e-86	2.93585e-83	up	-1.16891	0.0593979	0.304295	false	-0.936365	0.0343211
12h1_transcript_31760	TRUE	TRUE	TRUE	529.38	864.62	1464.35	61.46	35.95	49.95	737.47	752.15	619	1320.73	1357.99	1574.04	5374	7975	14493	651	349	499	7150	7399	6043	12979	14420	14555	4.78395	2.09483e-110	8.20892e-107	up	1.0447	3.39934e-11	3.87488e-09	up	4.3104	8.42786e-22	2.73086e-19	up	3.74286	2.74599e-83	5.25834e-80	up	-0.502938	0.240011	0.630796	false	0.552487	0.211691
12h1_transcript_1846	TRUE	TRUE	TRUE	11.86	7.83	6.35	34.19	28.34	37.07	4.98	5.52	5.68	4.51	3.74	4	895	535	463	2710	2056	2766	359	403	412	330	297	274	-3.11365	9.51793e-78	8.95143e-75	down	-0.369246	0.0221799	0.177485	false	-1.95704	4.15498e-11	3.08986e-09	down	-2.73755	1.16806e-76	2.06467e-73	down	1.11323	0.000694907	0.0149546	up	0.754469	0.00512244
12h1_transcript_32054	TRUE	TRUE	TRUE	297.06	159.61	105.85	1465.18	898.76	1293.95	102.64	81.35	102.14	28.82	20.61	29.67	2758	1347	959	14184	7976	11817	910	732	912	259	200	251	-5.59598	4.83134e-103	1.13595e-99	down	-1.82245	1.65949e-13	2.85257e-11	down	-2.70256	4.85312e-11	3.53823e-09	down	-3.76963	2.33463e-70	3.83196e-67	down	2.8492	5.31502e-10	8.32139e-08	up	1.03759	0.00843744
12h1_transcript_16591	TRUE	TRUE	TRUE	9.95	5.65	3	48.64	33.87	48.89	3.86	3.35	2.73	2.41	1.58	2.06	383	197	112	1965	1253	1860	142	125	101	90	64	72	-4.52332	2.03824e-75	1.71154e-72	down	-0.68362	0.0567123	0.331049	false	-2.84204	5.07592e-09	2.48262e-07	down	-3.83405	5.92306e-69	9.07373e-66	down	1.63171	0.00588101	0.0697114	false	0.959095	0.0643564
12h1_transcript_32013	TRUE	TRUE	TRUE	83.51	173.93	96.4	14.12	15.91	12.09	149.38	193.08	182.79	168.49	155.38	133.25	787	1490	886	138	143	112	1344	1763	1656	1537	1531	1144	3.35147	5.94916e-69	3.58658e-66	up	-0.172589	0.247037	0.72083	false	3.04851	3.03338e-15	4.68667e-13	up	3.53347	4.01416e-68	5.76509e-65	up	-0.339076	0.307249	0.703249	false	-0.503406	0.0981193
12h1_transcript_31870	TRUE	TRUE	TRUE	79.23	91.75	94.22	14.39	14.11	18.09	230.09	215.72	170.47	172.78	172.13	101.6	715	753	831	135	121	160	1985	1889	1481	1511	1625	836	3.16683	6.31123e-32	7.60972e-30	up	-0.445755	0.0779509	0.400295	false	2.51238	2.78365e-24	1.29885e-21	up	3.62122	7.57923e-67	1.02449e-63	up	-0.6944	0.0152591	0.132035	false	-1.13058	2.28228e-09
12h1_transcript_30268	TRUE	TRUE	TRUE	32.42	73.86	25.84	14.87	17.65	15.71	105.61	110.21	102.54	85.13	52.35	105.37	523	1081	405	251	273	250	1628	1722	1591	1330	886	1546	2.2494	8.13776e-11	1.35795e-09	up	-0.348289	0.259266	0.737875	false	1.40495	0.00412285	0.0315261	up	2.60501	2.57707e-65	3.28992e-62	up	-0.882559	0.0891697	0.386364	false	-1.22255	0.00186654
12h1_transcript_29212	TRUE	TRUE	FALSE	62.06	94.72	91.85	51.34	36.34	37.67	199.11	219.85	225.16	252.79	205.99	166.15	1172	1622	1684	1015	658	702	3595	4022	4091	4625	4086	2853	2.23514	3.87161e-28	3.46119e-26	up	-0.0167972	0.925571	0.994558	false	0.987356	0.000170039	0.00232125	false	2.25948	2.88458e-63	3.48867e-60	up	-1.28395	4.42014e-06	0.000243191	down	-1.29088	5.40204e-09
12h1_transcript_26645	TRUE	TRUE	TRUE	43.27	64.35	71.95	29.71	30.09	29.05	98.12	103.72	104.95	130.48	102.93	135.78	1047	1411	1688	753	699	694	2269	2430	2443	3058	2618	2986	1.96746	1.95212e-23	1.17088e-21	up	0.302476	0.0718728	0.382041	false	1.00282	0.00049639	0.00571326	up	1.67267	9.30092e-61	1.06863e-57	up	-0.997712	0.00112225	0.0212845	false	-0.684997	0.00680559
12h1_transcript_32088	TRUE	TRUE	TRUE	297.21	696.26	1553.47	228.95	222	218.87	1185.51	1006.66	1239.19	1326.2	1294.68	1068.02	2691	5731	13729	2161	1921	1949	10250	8834	10790	11623	12250	8813	2.36917	1.39714e-84	1.72893e-81	up	0.128487	0.368076	0.842344	false	1.95594	0.00141395	0.0133283	up	2.24981	9.94636e-60	1.08837e-56	up	-0.440123	0.463847	0.822938	false	-0.299891	0.633508
12h1_transcript_30022	TRUE	TRUE	TRUE	55.52	51.6	22.49	165.92	167.39	145.51	44.14	40.27	42.86	12	9.02	9.92	874	737	344	2733	2526	2259	664	614	649	183	149	142	-4.04402	1.64502e-103	4.29752e-100	down	-2.0114	3.87554e-28	1.26575e-24	down	-1.91905	3.76855e-07	1.1754e-05	down	-2.0247	3.83799e-59	4.00878e-56	down	2.07926	1.37079e-06	8.76103e-05	up	0.0783859	0.819291
12h1_transcript_27037	TRUE	TRUE	TRUE	21.13	32.05	29.25	8.77	8.34	8.45	35.04	37.56	38.83	38.47	33.2	35.27	499	686	670	217	189	197	791	859	882	880	824	757	1.9756	7.24803e-37	1.20862e-34	up	-0.0285609	0.809539	0.986498	false	1.67343	3.08728e-10	1.95193e-08	up	2.01212	5.92763e-59	5.92222e-56	up	-0.337496	0.191715	0.569184	false	-0.356022	0.087808
12h1_transcript_27727	TRUE	TRUE	FALSE	42.15	31.65	14.49	63.23	60.27	54.48	18.92	17.81	18.52	16.28	25.02	15.08	941	640	313	1480	1292	1201	404	385	398	352	587	306	-1.76159	3.31082e-16	1.04489e-14	down	0.0501291	0.834131	0.989284	false	-1.0456	0.0151115	0.0855421	false	-1.80062	1.423e-58	1.36246e-55	down	0.670442	0.158099	0.518945	false	0.726843	0.0646404
12h1_transcript_10785	TRUE	FALSE	TRUE	3.34	13.96	13.57	65.05	73.64	59.93	0	0.12	0	8.55	0	0	165	624	648	3375	3498	2927	0	5	0	409	0	0	-4.63679	0.110978	0.249624	false	NA	NA	NA	NA	-2.71031	2.76161e-06	6.92035e-05	down	-11.0072	4.57731e-58	4.20728e-55	down	1.89103	0.43966	0.808521	false	8.29891	1.68979e-10
12h1_transcript_29894	TRUE	TRUE	TRUE	26.24	90.74	70.45	4.09	5.99	4.16	122.42	141.66	190.34	147.78	110.91	103.52	448	1405	1168	73	98	70	1997	2342	3125	2443	1987	1607	4.56732	5.38799e-59	2.48397e-56	up	-0.298244	0.223086	0.692396	false	3.68671	1.53097e-10	1.03529e-08	up	4.87658	3.08407e-57	2.72573e-54	up	-0.911027	0.0710254	0.338816	false	-1.19972	0.0135667
12h1_transcript_4563	TRUE	TRUE	FALSE	3.06	2.92	2.43	2.21	1.87	1.68	16.31	22.85	17.81	10.38	15.19	8.3	193	167	148	146	113	105	988	1401	1085	637	1013	477	2.46176	8.46456e-20	3.69923e-18	up	-0.727545	0.00614838	0.0726055	false	0.52932	0.0390273	0.171696	false	3.20015	6.8355e-57	5.81752e-54	up	-1.97404	1.72809e-10	2.96419e-08	down	-2.69321	1.34719e-47
12h1_transcript_29151	TRUE	TRUE	TRUE	28.03	117.24	82.73	1.88	0.83	1.78	136.8	176.6	304.64	376.08	179.67	326.13	528	2003	1513	37	15	33	2463	3222	5520	6862	3554	5586	7.55839	2.08806e-70	1.48771e-67	up	0.55242	0.199639	0.658734	false	5.66679	1.87358e-18	4.32779e-16	up	7.01264	1.38309e-55	1.13507e-52	up	-1.92736	0.000876133	0.0177263	down	-1.36516	0.0185835
12h1_transcript_5715	TRUE	TRUE	TRUE	31.82	38.1	16.85	73.06	73.36	77.58	21.13	22.83	18.87	19.57	19.7	17.58	1885	2043	965	4545	4178	4543	1196	1309	1075	1123	1228	945	-2.07781	1.32559e-69	8.6576e-67	down	-0.114768	0.277099	0.758882	false	-1.41046	7.76074e-06	0.00017081	down	-1.95539	2.40091e-55	1.90243e-52	down	0.623991	0.0474335	0.267665	false	0.517065	0.0749348
12h1_transcript_11139	TRUE	TRUE	TRUE	7.13	6.47	12.9	0.77	0.58	0.42	10.54	12.23	10.75	7.4	7.38	6.87	347	285	607	39	27	20	490	576	503	349	378	303	3.53438	6.02662e-36	9.44652e-34	up	-0.600549	4.27996e-07	2.06431e-05	false	3.92637	1.22962e-13	1.4562e-11	up	4.14169	4.44063e-54	3.40138e-51	up	0.356624	0.411261	0.792295	false	-0.232987	0.545148
12h1_transcript_26502	TRUE	TRUE	TRUE	49.76	52.54	36.49	2.65	3.03	3	27.76	28.45	32.84	62.39	47.19	47.63	1215	1163	864	67	71	72	648	672	771	1476	1211	1057	4.09274	8.32559e-70	5.75739e-67	up	0.850952	1.71293e-06	7.41685e-05	false	3.97917	1.32807e-55	2.81672e-52	up	3.25102	3.83726e-53	2.8444e-50	up	-0.153508	0.484902	0.834942	false	0.707081	2.33045e-06
12h1_transcript_13672	TRUE	TRUE	TRUE	72.03	57.21	90.74	15.91	13.01	12.51	80.85	114.92	86.79	83.62	82.08	74.24	3099	2229	3779	718	538	531	3326	4786	3592	3485	3717	2900	2.44537	6.67443e-126	3.13859e-122	up	-0.204676	0.210837	0.675943	false	2.41051	2.359e-18	5.39563e-16	up	2.65826	1.52126e-50	1.09241e-47	up	-0.0704308	0.79008	0.956162	false	-0.26488	0.355127
12h1_transcript_22255	TRUE	TRUE	TRUE	23.1	18.18	13.25	44.19	48.15	36.1	6.92	7.01	6.67	6.36	6.84	7.23	691	492	384	1386	1383	1066	197	202	191	184	215	196	-2.75095	2.07183e-42	4.59556e-40	down	0.0226804	0.896832	0.994035	false	-1.26545	2.08607e-05	0.000396642	down	-2.76525	1.76037e-50	1.22581e-47	down	1.44408	7.24081e-07	5.08776e-05	up	1.47662	5.10988e-10
12h1_transcript_24896	TRUE	TRUE	TRUE	65.84	95.1	29.79	16.88	16.26	13.39	61.08	59.84	61.67	50.81	42.25	73.9	1767	2313	775	475	419	355	1567	1555	1592	1321	1192	1802	1.76492	2.47198e-09	3.45138e-08	up	-0.0887981	0.740728	0.981133	false	1.99105	1.07554e-05	0.000225448	up	1.85949	6.13934e-50	4.14929e-47	up	0.185852	0.697081	0.92932	false	0.104824	0.786642
12h1_transcript_31000	TRUE	TRUE	TRUE	103.31	99.73	62.67	233.15	192.81	224.6	103.74	102.62	96.9	81.01	93.72	66.98	1429	1252	843	3372	2555	3062	1371	1375	1289	1085	1359	843	-1.521	5.91179e-31	6.62693e-29	down	-0.303017	0.0216824	0.174851	false	-1.30969	2.40833e-09	1.26831e-07	down	-1.20951	8.6923e-50	5.70687e-47	down	0.168837	0.488471	0.837331	false	-0.126358	0.497675
12h1_transcript_14124	TRUE	TRUE	TRUE	30.6	22.6	15.71	81.89	60.71	77.64	20.24	17.97	16.42	12.01	9.85	11.02	1281	857	636	3598	2442	3212	810	728	661	487	434	419	-2.82739	3.12593e-69	1.93413e-66	down	-0.70109	3.19335e-05	0.00097995	false	-1.69548	3.13892e-09	1.60594e-07	down	-2.12131	1.14187e-48	7.28863e-46	down	1.08882	0.000502115	0.0117138	up	0.397791	0.131256
12h1_transcript_19747	TRUE	TRUE	TRUE	36.04	50.44	33.66	18.7	15.79	13.39	62.04	69.4	67.14	36.44	40.93	26.58	1258	1595	1137	684	529	461	2070	2345	2254	1232	1503	842	1.02375	2.93318e-07	3.04078e-06	up	-0.909699	9.80958e-08	5.48329e-06	false	1.30618	1.19782e-08	5.26272e-07	up	1.94377	1.46739e-47	9.11326e-45	up	0.242196	0.320548	0.715642	false	-0.659444	2.22831e-05
12h1_transcript_21653	TRUE	TRUE	FALSE	27.08	30.49	39.51	21.14	18.28	19.17	71.44	64.91	77.71	91.05	69.46	66.8	841	858	1189	688	545	588	2121	1952	2322	2740	2269	1885	1.86734	1.73801e-27	1.43888e-25	up	0.115738	0.513079	0.924578	false	0.72478	0.00447468	0.03373	false	1.75945	1.52725e-47	9.23546e-45	up	-1.17755	3.43426e-05	0.00136948	down	-1.05119	8.93938e-06
12h1_transcript_22227	TRUE	TRUE	FALSE	13.09	11.47	40.01	52.08	67.09	47.97	6.36	5.38	5.08	8.34	5.47	7.08	407	323	1205	1698	2003	1473	189	162	152	251	179	200	-3.09953	3.12884e-28	2.81859e-26	down	0.34494	0.239678	0.711946	false	-1.36186	0.0286697	0.137513	false	-3.4373	6.38407e-47	3.76153e-44	down	1.71036	0.0106814	0.104657	false	2.06926	0.000773273
12h1_transcript_22671	TRUE	TRUE	TRUE	12.31	10.51	10.17	35.28	30.06	28.73	8.4	10.35	9.35	6.37	7.29	5.52	371	287	297	1115	870	855	242	302	271	186	231	151	-2.3851	2.51999e-67	1.44512e-64	down	-0.522682	0.00610076	0.0721923	false	-1.52408	1.95901e-19	5.07818e-17	down	-1.85431	1.9594e-46	1.12563e-43	down	0.82306	0.000310857	0.0080129	false	0.308782	0.0671888
12h1_transcript_26222	TRUE	TRUE	TRUE	53.44	45.49	18.33	123.57	104.28	124.31	47.55	46.52	49.32	41.06	40.04	57.25	1317	1016	438	3192	2467	3025	1120	1110	1169	980	1037	1282	-1.42832	1.86795e-10	2.97355e-09	down	-0.0151849	0.942838	0.995905	false	-1.61906	9.73711e-05	0.00145526	down	-1.40797	1.7616e-45	9.87313e-43	down	-0.234203	0.606158	0.897151	false	-0.241028	0.527628
12h1_transcript_31484	TRUE	TRUE	TRUE	10.25	10.92	12.57	2.85	3.19	3.27	33.49	31.91	31.97	31.25	13.65	38.77	124	120	148	36	37	39	387	374	372	366	173	427	3.09518	4.97456e-09	6.63802e-08	up	-0.172755	0.707092	0.976464	false	1.85001	8.73314e-07	2.49381e-05	up	3.27652	2.41366e-45	1.32056e-42	up	-1.27902	0.0207777	0.160445	false	-1.44284	4.94124e-13
12h1_transcript_23657	TRUE	TRUE	TRUE	77.96	76.16	46.8	9.43	9.03	11.52	58.51	51.89	56.6	28.23	27.06	29.56	2247	1989	1307	285	250	328	1612	1448	1569	788	820	774	1.4086	1.96687e-14	5.2432e-13	up	-0.946646	7.50617e-16	2.04293e-13	false	2.71445	4.35376e-23	1.51602e-20	up	2.36146	4.75129e-45	2.53907e-42	up	1.26454	6.30036e-08	6.12395e-06	up	0.327314	0.100422
12h1_transcript_30439	TRUE	TRUE	TRUE	255.17	452.88	261.92	42.13	34.87	24.46	632.71	1196.93	751.26	1292.71	962.41	1137.7	3972	6395	3962	686	520	375	9410	18046	11247	19486	15714	16108	4.98675	1.74279e-82	1.95127e-79	up	0.431631	0.151405	0.579368	false	3.23871	1.08156e-23	4.42682e-21	up	4.56205	1.31779e-44	6.88217e-42	up	-1.78509	5.43178e-11	1.02188e-08	down	-1.34486	9.04813e-05
12h1_transcript_28407	TRUE	TRUE	TRUE	33.06	18.21	24.04	63.17	72.46	82.55	11.9	11.15	10.23	19.67	20.6	19.9	689	344	486	1379	1449	1698	237	225	205	397	451	377	-1.95933	1.0588e-24	6.78327e-23	down	0.883738	2.3745e-10	2.26191e-08	false	-1.5513	5.10225e-06	0.000118208	down	-2.83583	1.87456e-44	9.57233e-42	down	0.367808	0.262095	0.656942	false	1.2615	3.33101e-05
12h1_transcript_25398	TRUE	TRUE	TRUE	442.38	474.78	320.36	111.15	86.49	93.69	324.9	335.63	274.66	488.8	519.7	482.84	11583	11266	8131	3051	2174	2422	8131	8508	6916	12396	14304	11486	2.26936	9.45398e-190	1.11141e-185	up	0.702826	1.03635e-10	1.06246e-08	false	2.06822	2.7627e-39	4.95799e-36	up	1.57324	2.71165e-44	1.35459e-41	up	-0.241763	0.074937	0.349484	false	0.469623	0.00290361
12h1_transcript_14363	TRUE	TRUE	TRUE	12.02	8	9.76	20.25	18.84	20.38	6.22	7.25	6.57	7.98	8.12	8.85	519	313	408	918	782	870	257	303	273	334	369	347	-1.34606	6.33348e-23	3.6678e-21	down	0.347446	0.0244361	0.189119	false	-1.01126	6.26975e-05	0.0010067	down	-1.68552	3.26938e-44	1.59845e-41	down	0.295208	0.29389	0.689863	false	0.653355	0.00622828
12h1_transcript_26375	TRUE	TRUE	TRUE	79.59	80.05	61.41	3.38	4.38	4.05	65.52	46.04	67.51	39.86	24.11	46.25	1932	1761	1445	86	102	97	1520	1082	1576	937	615	1020	3.13501	8.22986e-18	3.03292e-16	up	-0.661535	0.0496197	0.302508	false	4.19809	1.31376e-68	3.40556e-65	up	3.80378	7.30654e-44	3.49785e-41	up	1.02272	0.00225606	0.0356809	up	0.371075	0.068615
12h1_transcript_27799	TRUE	TRUE	TRUE	16.75	13.91	11.28	49	41.86	43.03	19.84	17.72	18.69	20.74	24.91	11.99	372	280	243	1140	892	943	421	381	399	446	581	242	-1.31833	9.50403e-07	9.01407e-06	down	0.0534523	0.860271	0.990962	false	-1.69001	8.61492e-17	1.64743e-14	down	-1.36159	8.88213e-44	4.16535e-41	down	-0.415273	0.267805	0.662805	false	-0.35234	0.0553779
12h1_transcript_29517	TRUE	TRUE	TRUE	12.48	12.05	5.46	44.34	37.07	32.23	7.57	7.87	8.32	5.24	5.05	5.04	226	198	96	841	644	576	131	138	145	92	96	83	-2.97665	3.53446e-57	1.53893e-54	down	-0.60291	0.00592029	0.0707647	false	-1.948	9.96709e-07	2.80497e-05	down	-2.3648	1.64344e-43	7.55293e-41	down	0.983728	0.0290762	0.199995	false	0.390181	0.307538
12h1_transcript_7059	TRUE	TRUE	TRUE	7.47	7.18	5.37	22.02	18.21	24.28	3.81	3.85	4.61	1.49	1.95	2.16	423	368	294	1309	991	1359	206	211	251	82	116	111	-3.61685	6.46664e-62	3.3053e-59	down	-1.0998	6.51919e-05	0.00180876	down	-1.7106	1.98763e-16	3.56703e-14	down	-2.50843	5.04734e-43	2.27417e-40	down	1.86473	3.26851e-10	5.40765e-08	up	0.773872	3.43249e-05
12h1_transcript_30020	TRUE	TRUE	TRUE	298.05	264.54	352.99	13.4	14.73	11.19	164.51	137.13	219.53	82.06	48.67	94.11	4992	4019	5743	235	236	184	2633	2224	3536	1331	855	1433	2.43836	1.02424e-12	2.17146e-11	up	-1.17342	0.000679918	0.0133657	down	4.53694	1.01663e-72	3.38827e-69	up	3.61949	1.0304e-42	4.55336e-40	up	2.06543	4.62834e-09	5.93241e-07	up	0.902755	0.000928443
12h1_transcript_30837	TRUE	TRUE	TRUE	132.65	62.3	89.29	8.3	8.41	9.37	47.98	53.35	44.05	96.33	91.61	80.77	1910	814	1250	125	116	133	660	744	610	1343	1383	1058	3.27308	8.9147e-99	1.74669e-95	up	0.914523	1.73998e-14	3.61631e-12	false	3.43905	1.2302e-18	2.92387e-16	up	2.36503	3.10472e-42	1.3461e-39	up	0.128894	0.713096	0.933976	false	1.0534	0.00131394
12h1_transcript_32243	TRUE	TRUE	TRUE	248.63	182.5	204.47	1403.14	1780.01	1136.48	133.83	100.82	134.97	76.05	104.41	113.41	1982	1323	1593	11651	13553	8906	1018	779	1035	586	869	824	-3.97309	5.79001e-42	1.21549e-39	down	-0.302637	0.212261	0.677724	false	-2.77562	6.92929e-24	2.99371e-21	down	-3.66037	3.47293e-42	1.47786e-39	down	1.16018	1.5756e-05	0.000719288	up	0.866547	6.1799e-05
12h1_transcript_28931	TRUE	TRUE	TRUE	57.39	85.12	112.2	25.24	30.2	28.85	174.15	158.46	193.36	194.17	144.81	172.54	1131	1521	2146	521	571	561	3280	3024	3665	3706	2997	3091	2.50558	9.17261e-30	9.3768e-28	up	-0.0079524	0.964738	0.997216	false	1.58405	1.3815e-05	0.000280509	up	2.52182	7.12438e-42	2.97657e-39	up	-0.953843	0.00644112	0.0743485	false	-0.950935	0.00301443
12h1_transcript_31738	TRUE	TRUE	TRUE	1459.43	1382.22	694.85	83.29	62.03	94.77	622.12	904.53	866.07	840.21	764.51	1058.33	13265	11421	6164	789	538	847	5399	7968	7570	7392	7262	8767	3.4001	3.47018e-42	7.47234e-40	up	0.192099	0.423309	0.881231	false	3.86591	7.89401e-33	8.37124e-30	up	3.21342	6.10131e-41	2.50361e-38	up	0.424066	0.176035	0.545939	false	0.624132	0.0451706
12h1_transcript_28194	TRUE	TRUE	TRUE	67.08	69.71	59.87	233.99	236.87	320.89	39.53	43.12	33.13	23.02	15.5	28.86	1417	1335	1227	5178	4801	6690	798	882	673	471	344	554	-3.63764	1.52398e-28	1.41628e-26	down	-0.739842	0.0166012	0.146088	false	-2.03122	3.39199e-24	1.55167e-21	down	-2.89545	2.20285e-40	8.77991e-38	down	1.56954	1.18421e-06	7.87042e-05	up	0.839358	1.87567e-11
12h1_transcript_12499	TRUE	FALSE	FALSE	5.82	5.47	6.75	11.5	9.65	10.55	2.9	2.79	2.38	8.96	7.41	7.62	269	229	302	559	429	483	128	125	105	401	361	320	-0.493161	0.0011435	0.00567095	false	1.60631	8.74602e-15	1.9043e-12	up	-0.823706	0.000167337	0.00229376	false	-2.09282	2.21609e-40	8.77991e-38	down	-0.367581	0.169038	0.535195	false	1.24907	5.36867e-07
12h1_transcript_31183	TRUE	TRUE	TRUE	267.84	274.28	177.81	23.23	9.07	11.53	431.18	327.4	407	566.96	312.16	534.6	3392	3153	2191	307	110	143	5216	4016	4957	6952	4141	6161	4.97391	1.28112e-33	1.74114e-31	up	0.315463	0.299902	0.783985	false	4.05383	1.48455e-25	8.44745e-23	up	4.65955	3.49803e-40	1.36239e-37	up	-0.956223	0.00282437	0.0414383	false	-0.630819	0.00157021
12h1_transcript_18780	TRUE	TRUE	TRUE	14.5	11.38	7.99	29.36	25.65	27.45	10.29	12.01	11.66	10.27	8.72	7.85	525	373	280	1115	892	982	356	421	406	360	332	258	-1.71194	7.41006e-34	1.01294e-31	down	-0.310296	0.0689495	0.373006	false	-1.30711	1.71864e-06	4.54088e-05	down	-1.39321	5.47634e-40	2.09735e-37	down	0.362175	0.249065	0.641229	false	0.0612628	0.804124
12h1_transcript_10465	TRUE	TRUE	TRUE	8.91	8.06	5.11	20.03	20.18	21.95	6.49	6.05	5.69	4.93	5.14	5.26	438	359	243	1034	954	1067	305	288	269	235	266	235	-2.11644	6.40538e-45	1.65498e-42	down	-0.219264	0.156784	0.588225	false	-1.52595	2.61009e-08	1.07585e-06	down	-1.88976	6.02238e-40	2.26866e-37	down	0.54778	0.0593662	0.304295	false	0.338116	0.161517
12h1_transcript_28860	TRUE	TRUE	TRUE	74.43	56.02	112.97	24.54	23.9	21.96	75.88	73.59	65.83	73.89	83.23	80.39	1480	1010	2180	511	456	431	1442	1417	1259	1423	1738	1453	1.66243	1.91838e-42	4.29572e-40	up	0.170929	0.105292	0.482304	false	1.79543	1.99761e-06	5.184e-05	up	1.49905	1.47859e-39	5.4801e-37	up	0.10116	0.782412	0.953306	false	0.282785	0.413806
12h1_transcript_31065	TRUE	TRUE	TRUE	312.62	390.46	745.92	147.06	118.9	137.71	568.68	450.29	483.14	475.72	397.99	400.36	4197	4758	9741	2064	1529	1822	7294	5856	6238	6184	5600	4891	1.57438	1.43675e-31	1.68064e-29	up	-0.209186	0.188511	0.642708	false	1.86267	5.05434e-06	0.000117331	up	1.78959	1.72721e-38	6.29994e-36	up	0.257701	0.531869	0.861628	false	0.060126	0.886791
12h1_transcript_27910	TRUE	TRUE	TRUE	129.28	118.13	81.94	244.15	321.15	287.35	34.99	37.68	46.01	39.17	35.86	68.58	2831	2345	1740	5602	6750	6212	732	799	969	830	825	1365	-2.65896	1.3201e-13	3.13517e-12	down	0.317655	0.346725	0.826513	false	-1.40915	3.33368e-08	1.32046e-06	down	-2.9698	2.07175e-38	7.43857e-36	down	1.21178	0.00100056	0.0195644	up	1.53802	1.95357e-14
12h1_transcript_24272	TRUE	TRUE	TRUE	12.11	5.26	7.35	20.6	18.76	19.69	3.37	3.7	4.54	1.18	1.06	3.39	338	133	199	603	503	543	90	100	122	32	31	86	-3.4593	1.39843e-10	2.26758e-09	down	-0.995366	0.137267	0.552568	false	-1.26576	0.00263413	0.0220462	down	-2.45875	3.69691e-38	1.30694e-35	down	2.15619	0.00367401	0.0501425	false	1.171	0.00797191
12h1_transcript_32148	TRUE	TRUE	TRUE	199.52	143.2	63.7	494.85	626.49	468.96	70.97	54.32	74.27	32.45	22.16	29.78	1690	1103	527	4367	5069	3905	574	446	605	266	196	230	-4.32753	3.24728e-57	1.44057e-54	down	-1.21045	7.62869e-06	0.000279051	down	-2.00197	7.61722e-06	0.000168445	down	-3.10873	4.15231e-38	1.44569e-35	down	2.28012	2.33211e-06	0.000141676	up	1.07966	0.0100359
12h1_transcript_24194	TRUE	TRUE	FALSE	57.26	55.54	60.9	104.27	106.25	127.49	29.01	31.84	27.56	24.4	24.55	30.03	1553	1365	1601	2965	2767	3415	752	836	719	641	700	740	-2.19	3.40887e-27	2.73547e-25	down	-0.128786	0.43061	0.884194	false	-0.976976	1.11997e-07	3.89984e-06	false	-2.05559	9.61525e-38	3.29774e-35	down	1.17632	1.29234e-08	1.49247e-06	up	1.0572	8.22162e-15
12h1_transcript_2039	TRUE	TRUE	TRUE	10.76	8.63	9.46	26.47	27.41	24.97	9.72	10.24	10.42	6.83	6.72	7.32	790	574	672	2042	1936	1814	683	728	736	486	520	488	-2.01395	1.90934e-43	4.58086e-41	down	-0.510972	4.10429e-06	0.000161501	false	-1.47112	4.40621e-15	6.58954e-13	down	-1.4953	1.64552e-37	5.56065e-35	down	0.504415	0.0128373	0.11846	false	0.00419152	0.97723
12h1_transcript_30818	TRUE	TRUE	TRUE	188.54	264.61	438.26	115.87	95.21	122.75	383.23	465.97	443.6	725.64	796.12	419.6	2678	3410	6052	1721	1295	1718	5200	6411	6059	9980	11855	5422	2.4397	1.41029e-20	6.64502e-19	up	0.606108	0.0192181	0.161353	false	1.42986	0.000286585	0.00356778	up	1.84403	3.15218e-37	1.04977e-34	up	-1.04435	0.0153112	0.13208	false	-0.427738	0.271834
12h1_transcript_21019	TRUE	TRUE	TRUE	23.61	28.68	36.19	1.99	1.62	2.06	32.07	40.37	21.56	58.32	86.45	20.17	777	855	1154	68	51	67	1009	1286	682	1860	2994	603	4.75189	1.63482e-21	8.41093e-20	up	0.822887	0.120001	0.517147	false	3.96611	1.81838e-35	2.35683e-32	up	3.94032	3.3649e-37	1.1046e-34	up	-0.826442	0.139226	0.486208	false	0.00554296	0.986668
12h1_transcript_28420	TRUE	TRUE	TRUE	50.58	75.38	51.68	1.42	1.51	2.72	57.77	56.27	95.05	48.5	41.39	43.56	1053	1423	1044	31	30	55	1149	1134	1903	978	905	824	4.48135	5.1581e-46	1.39399e-43	up	-0.617584	0.0209184	0.170654	false	4.96027	3.03414e-37	5.05617e-34	up	5.10593	2.75702e-36	8.79909e-34	up	0.44086	0.0476475	0.268418	false	-0.167906	0.565225
12h1_transcript_31328	TRUE	TRUE	TRUE	514.4	308.81	366.3	980.46	1032.04	978.47	298.05	238.37	229.78	242.39	293.15	362.31	6068	3308	4207	12082	11654	11369	3358	2724	2606	2768	3621	3891	-1.82363	2.32423e-15	6.72998e-14	down	0.261786	0.25455	0.731574	false	-1.33997	1.09454e-07	3.82269e-06	down	-2.07955	3.11205e-36	9.79615e-34	down	0.445528	0.132264	0.47481	false	0.716632	0.00586837
12h1_transcript_25912	TRUE	FALSE	FALSE	12.63	17.66	14.08	24.85	17.21	16.95	0.19	0.21	0	7.79	12.18	13.61	321	406	346	662	419	425	4	5	0	191	325	314	-0.890729	0.00276002	0.0120547	false	6.54397	2.37028e-17	9.343e-15	up	-0.421049	0.0900169	0.304009	false	-7.42792	5.17589e-36	1.58752e-33	down	0.434439	0.217467	0.604441	false	6.98504	9.09812e-31
12h1_transcript_25494	TRUE	TRUE	TRUE	142.68	140.73	168.07	27.45	20.34	17.04	110.03	102.14	106.97	79.04	79.86	67.74	3720	3325	4248	750	509	438	2742	2578	2682	1996	2189	1604	1.72233	5.6666e-22	3.04881e-20	up	-0.466368	1.4067e-07	7.46169e-06	false	2.80177	5.83314e-33	6.48034e-30	up	2.19729	5.18143e-36	1.58752e-33	up	1.04328	7.23877e-09	8.88769e-07	up	0.586405	0.000379428
12h1_transcript_22797	TRUE	TRUE	TRUE	1.52	0.87	1.16	0.25	0.17	0.33	11.95	20.6	16	8.42	5.68	7.67	46	24	34	8	5	10	346	604	466	247	181	211	4.76194	2.70846e-22	1.49486e-20	up	-1.11945	0.000424632	0.00904747	down	2.22382	0.00255831	0.0215393	up	5.88588	7.70386e-36	2.3293e-33	up	-2.57709	1.47826e-08	1.67403e-06	down	-3.68558	1.34007e-22
12h1_transcript_30345	TRUE	TRUE	TRUE	16.95	21.4	7.26	103.66	151.67	166.48	11.87	13.14	9.11	7.09	6.43	9.91	269	308	112	1721	2307	2605	180	202	139	109	107	143	-4.27009	1.70832e-37	2.95339e-35	down	-0.505482	0.150527	0.57789	false	-3.26292	5.01601e-12	4.5358e-10	down	-3.75959	1.16293e-35	3.47052e-33	down	0.96229	0.0747892	0.349216	false	0.466029	0.306572
12h1_transcript_25550	TRUE	TRUE	TRUE	6.81	5.69	2.06	49.77	21.48	37.56	1.81	1.19	1.44	0.95	0.51	1.74	177	134	52	1356	536	964	45	30	36	24	14	41	-5.13589	6.18266e-23	3.5893e-21	down	-0.430178	0.53648	0.935475	false	-2.91187	1.83113e-07	6.08549e-06	down	-4.70329	2.10449e-35	6.19987e-33	down	2.17759	0.00695332	0.0779467	false	1.75833	0.00244563
12h1_transcript_22545	TRUE	TRUE	TRUE	8.47	11.65	15.45	36.06	25.02	37.49	6.19	5.98	5	2.19	2.58	3.38	259	323	458	1157	735	1133	181	177	147	65	83	94	-3.67669	6.07952e-43	1.41526e-40	down	-1.04027	0.00130383	0.0222118	down	-1.46734	4.07236e-05	0.000700134	down	-2.63116	2.35575e-35	6.85226e-33	down	2.17446	1.44788e-06	9.17829e-05	up	1.14508	0.00117346
12h1_transcript_21541	TRUE	TRUE	TRUE	20.98	22.51	30.61	11.46	10.13	11.26	26.64	27.82	27.8	38.32	47.7	31.28	677	658	957	388	314	359	822	869	863	1198	1619	917	1.73649	7.28864e-24	4.45118e-22	up	0.535791	0.00116144	0.0202076	false	1.16874	2.74612e-05	0.000500916	up	1.21116	1.10194e-34	3.16519e-32	up	-0.603579	0.0458708	0.262209	false	-0.0588775	0.805648
12h1_transcript_4307	TRUE	TRUE	TRUE	6.46	5.29	4.11	28.08	18.52	21.2	4.62	5.96	4.65	3.59	5.29	3.45	414	307	255	1891	1142	1344	283	370	287	223	357	201	-2.54694	1.32994e-33	1.7971e-31	down	-0.278557	0.275823	0.757478	false	-2.10799	1.9199e-17	4.14735e-15	down	-2.26013	1.16793e-34	3.31333e-32	down	0.397886	0.207627	0.590314	false	0.127125	0.582284
12h1_transcript_18037	TRUE	TRUE	FALSE	9.36	8.87	4.71	3.65	4.12	3.08	19.41	22.84	20.23	19.92	16.97	22.77	345	296	168	141	146	112	684	815	717	711	658	762	2.36908	3.95159e-20	1.77309e-18	up	-0.0310938	0.867393	0.991803	false	1.04236	0.011138	0.0677573	false	2.40799	1.69197e-34	4.74144e-32	up	-1.36643	0.0001099	0.00360077	down	-1.3878	3.4683e-07
12h1_transcript_32617	TRUE	TRUE	TRUE	258.61	94.51	164.9	588.46	739.85	587.97	103.35	75.96	103.44	130.36	161.4	233.6	1495	498	936	3529	4071	3331	570	426	575	729	970	1234	-1.94908	6.90405e-10	1.03e-08	down	0.928651	0.00304482	0.0428374	false	-1.88392	2.05651e-05	0.000391396	down	-2.87016	5.58722e-34	1.54685e-31	down	0.0275922	0.955797	0.992269	false	0.966006	0.0236888
12h1_transcript_29119	TRUE	TRUE	TRUE	21.09	10.2	6.8	105.03	141.15	121.05	3.97	1.29	3.57	1.56	0	1.14	406	178	127	2117	2606	2299	73	24	66	29	0	20	-7.16786	7.80665e-14	1.92602e-12	down	-1.66357	0.267146	0.747643	false	-3.30597	1.73213e-11	1.40314e-09	down	-5.49997	6.84872e-34	1.87353e-31	down	3.81662	0.00655024	0.0752134	false	2.16608	0.00150707
12h1_transcript_23102	TRUE	TRUE	TRUE	26.68	26.8	19.29	70.92	54.26	74.03	16.95	20.74	17.2	17.35	17.33	18.61	792	721	555	2208	1547	2171	481	596	491	499	541	502	-1.98793	7.09857e-37	1.19215e-34	down	-0.0102942	0.942961	0.995905	false	-1.47116	6.84198e-14	8.53601e-12	down	-1.97189	2.08528e-33	5.63738e-31	down	0.476344	0.0112106	0.10838	false	0.475336	0.00246712
12h1_transcript_30025	TRUE	FALSE	TRUE	33.68	22.29	14.56	87.83	75.86	75.51	25.54	33.14	27.33	40.8	55.21	46.73	529	318	222	1445	1143	1171	383	504	413	621	910	668	-0.836037	1.06828e-09	1.55815e-08	false	0.76024	2.45486e-05	0.000786038	false	-1.78199	7.47247e-07	2.17823e-05	down	-1.58755	2.54234e-33	6.79307e-31	down	-0.989227	0.00862407	0.0902937	false	-0.221126	0.520464
12h1_transcript_18000	TRUE	TRUE	TRUE	26.4	32.62	32.45	13.28	9.48	13.19	48.42	45.41	42.98	41.29	35.89	28.22	990	1108	1179	522	341	489	1737	1649	1551	1501	1417	961	1.46398	3.29045e-13	7.41046e-12	up	-0.349741	0.0371071	0.250296	false	1.34025	5.47026e-10	3.28075e-08	up	1.82	2.88504e-33	7.62016e-31	up	-0.161651	0.487753	0.836948	false	-0.501815	0.00113126
12h1_transcript_31775	TRUE	TRUE	TRUE	283.28	325.92	256.98	81.17	73.29	55.8	370.59	364.11	462.76	378.96	325.95	414.89	2986	3121	2640	893	739	579	3731	3719	4691	3867	3595	3983	2.33529	5.0237e-27	3.99044e-25	up	-0.0632823	0.73649	0.980821	false	2.03313	1.47753e-26	9.07127e-24	up	2.40679	3.47041e-33	9.06211e-31	up	-0.338683	0.0498416	0.275784	false	-0.392879	0.00544799
12h1_transcript_28779	TRUE	TRUE	TRUE	9.38	48.09	76.55	0.62	1.04	0.51	39.78	55.13	101.67	50.95	30.69	86.55	188	874	1489	13	20	10	762	1070	1960	989	646	1577	6.20124	2.93661e-29	2.8769e-27	up	-0.176119	0.739558	0.980916	false	5.94303	1.1981e-11	1.01274e-09	up	6.38787	4.31293e-33	1.11356e-30	up	-0.273664	0.7408	0.942175	false	-0.438843	0.571652
12h1_transcript_29603	TRUE	TRUE	TRUE	0	2.74	7.53	207.93	421.75	445.2	0	0	0	0	0	0	0	42	124	3695	6867	7457	0	0	0	0	0	0	-15.0956	7.63765e-33	9.92135e-31	down	NA	NA	NA	NA	-6.70715	9.02287e-07	2.56712e-05	down	-15.0972	1.64808e-32	4.20791e-30	down	8.36515	0.0243957	0.178907	false	8.38864	0.0152996
12h1_transcript_28040	TRUE	TRUE	TRUE	70.29	45.43	140.8	351.71	514.41	364.64	56.59	44.46	40.84	81.45	82.43	106.77	1471	862	2859	7711	10330	7532	1132	901	822	1651	1812	2031	-2.28693	2.77209e-15	7.95818e-14	down	0.965432	1.59808e-05	0.000537285	false	-2.26098	1.17164e-05	0.000241684	down	-3.24555	2.25671e-32	5.69856e-30	down	-0.00286457	0.995595	0.998989	false	0.974403	0.0519374
12h1_transcript_32631	TRUE	TRUE	TRUE	404.78	63.98	94.56	1369.5	3063.52	1660.9	72.41	69.39	92.91	6.01	0.85	1.93	2297	331	527	8060	16544	9235	392	382	507	33	5	10	-9.54498	1.69792e-41	3.53288e-39	down	-4.7075	1.41486e-10	1.41251e-08	down	-3.46693	5.16929e-06	0.000119524	down	-4.82699	7.98351e-32	1.99406e-29	down	6.02735	1.83487e-09	2.57855e-07	up	1.33477	0.061206
12h1_transcript_27747	TRUE	TRUE	TRUE	13.12	12.83	65.99	2.84	3.43	2.47	24.81	24.11	20.39	45.1	29.78	46.97	291	258	1420	66	73	54	526	518	435	969	694	947	3.71553	1.42884e-30	1.55532e-28	up	0.851465	0.00107741	0.0191242	false	3.42362	4.46608e-05	0.000758876	up	2.87102	2.6528e-31	6.5547e-29	up	-0.310362	0.697532	0.92932	false	0.55527	0.46186
12h1_transcript_27435	TRUE	TRUE	TRUE	134.54	184.58	127.94	38.26	20.32	18.44	250.87	278.58	308.3	264.87	242.77	180.5	3084	3836	2845	919	447	417	5497	6184	6798	5881	5848	3760	3.08876	5.00876e-25	3.36474e-23	up	-0.2583	0.147679	0.572192	false	2.53832	3.95925e-15	5.95931e-13	up	3.35585	3.28547e-31	8.03158e-29	up	-0.588848	0.00515535	0.0639548	false	-0.838211	2.49581e-07
12h1_transcript_28980	TRUE	TRUE	TRUE	17.2	17.84	14.03	60.23	62.39	72.85	19.18	17.45	18.42	7.88	7.66	10.59	336	316	266	1232	1169	1404	358	330	346	149	157	188	-2.99493	4.94707e-36	7.80641e-34	down	-1.04246	1.86804e-05	0.000613607	down	-2.01723	1.85736e-24	9.02753e-22	down	-1.94621	3.42815e-31	8.29216e-29	down	0.937927	0.00120903	0.0225633	false	-0.0939009	0.465299
12h1_transcript_29447	TRUE	TRUE	TRUE	45.48	39.65	32.4	99.79	74.54	80.65	36.54	33.05	36.82	37.13	26.09	28.49	827	654	572	1900	1300	1447	635	582	644	654	498	471	-1.55509	1.71558e-15	5.08018e-14	down	-0.184175	0.358318	0.835003	false	-1.12664	3.28194e-10	2.0694e-08	down	-1.36501	8.58127e-31	2.03288e-28	down	0.38842	0.131867	0.474174	false	0.21486	0.143312
12h1_transcript_28512	TRUE	TRUE	TRUE	134.04	409.9	719.52	8.2	7.18	1.75	439.96	419.19	524.39	255.89	198.94	242.32	2646	7337	13786	169	136	34	8301	8014	9957	4892	4124	4348	5.27388	2.10376e-23	1.25861e-21	up	-0.956112	1.46857e-07	7.77186e-06	false	6.22635	1.02945e-15	1.67951e-13	up	6.23998	8.83055e-31	2.07058e-28	up	0.928755	0.123406	0.459727	false	-0.0157206	0.97972
12h1_transcript_30122	TRUE	TRUE	TRUE	22.05	24.25	5.98	94.46	51.3	54.46	9.17	7.65	7.67	2.03	3.17	0.72	371	370	97	1666	829	905	147	124	124	33	56	11	-5.16857	2.12525e-26	1.59137e-24	down	-2.03342	0.00117078	0.0203392	down	-1.96047	0.000871109	0.00900024	down	-3.12782	1.06378e-30	2.46916e-28	down	3.16459	9.59988e-05	0.0032084	up	1.13534	0.045967
12h1_transcript_22299	TRUE	TRUE	TRUE	35.16	28.81	22.63	102.92	132.2	111.84	19.63	12.62	16.19	4.96	4.7	10.73	1068	793	666	3279	3857	3356	570	371	473	146	150	296	-4.17498	6.84065e-24	4.2104e-22	down	-1.20597	0.00959851	0.0993396	false	-2.03669	3.47994e-15	5.34125e-13	down	-2.96469	1.5835e-30	3.63872e-28	down	2.10114	1.0471e-05	0.000512093	up	0.904403	0.000380585
12h1_transcript_19428	TRUE	TRUE	FALSE	59.67	52.32	52.85	55.04	74.23	91.32	9.52	7.64	8.26	8.52	2.02	7.63	2111	1677	1811	2043	2523	3192	321	261	281	292	75	245	-3.68894	6.28799e-11	1.06746e-09	down	-0.437379	0.476735	0.910383	false	-0.450397	0.113742	0.355092	false	-3.25002	1.65164e-30	3.75773e-28	down	3.20215	4.19063e-08	4.28767e-06	up	2.7768	1.12849e-77
12h1_transcript_31011	TRUE	TRUE	TRUE	43.69	100.75	90.07	30.54	22.88	23.56	129.59	137.25	187.82	176.36	150.1	171.01	602	1260	1207	440	302	320	1706	1832	2489	2353	2168	2144	2.6142	7.12605e-61	3.49058e-58	up	0.161566	0.428916	0.884121	false	1.60552	7.41448e-05	0.00116172	up	2.46177	2.00298e-30	4.5124e-28	up	-1.04308	0.00660301	0.0755414	false	-0.871946	0.021696
12h1_transcript_14300	TRUE	TRUE	TRUE	6.82	10.76	20.72	0.93	0.59	0.59	9.88	17.93	13.78	10.8	15.5	6.52	297	424	873	42	24	25	411	755	577	455	710	257	3.8841	1.9878e-20	9.14623e-19	up	-0.322313	0.411814	0.874469	false	4.22712	3.01611e-12	2.90768e-10	up	4.21734	2.11799e-30	4.72517e-28	up	0.308899	0.610566	0.899248	false	-0.00393127	0.994024
12h1_transcript_24165	TRUE	TRUE	TRUE	68.47	88.79	131.26	23.26	13.89	19.81	95.57	112.28	127.54	89.72	95.15	105.1	1926	2263	3578	686	375	550	2570	3058	3450	2444	2814	2685	2.27338	9.32591e-31	1.02944e-28	up	-0.177385	0.273172	0.755073	false	2.3547	9.59184e-11	6.6346e-09	up	2.45773	7.53576e-30	1.66504e-27	up	0.0489603	0.884591	0.979614	false	-0.118288	0.72194
12h1_transcript_1816	TRUE	TRUE	FALSE	6.72	8.27	4.96	12.4	10.87	12.56	3.11	4.11	3.84	4.44	6.61	3.51	508	566	363	986	790	939	224	301	279	325	526	241	-1.4052	8.83293e-09	1.14361e-07	down	0.420002	0.164047	0.602852	false	-0.875346	0.000118021	0.00171875	false	-1.81389	1.05994e-29	2.31966e-27	down	0.487054	0.159616	0.521501	false	0.914328	4.97013e-05
12h1_transcript_28761	TRUE	TRUE	TRUE	71.93	123.37	91.08	7.73	8.62	7.85	72.74	85.58	133.84	91.79	64.21	96.54	1416	2202	1740	159	162	152	1368	1631	2534	1750	1327	1727	3.30175	1.82065e-36	2.95222e-34	up	-0.173146	0.591053	0.953567	false	3.54398	7.3105e-36	1.06263e-32	up	3.484	1.19008e-29	2.5799e-27	up	0.20685	0.510774	0.849941	false	0.0428569	0.895225
12h1_transcript_22070	TRUE	TRUE	TRUE	6.17	4.26	8.03	0.82	1.21	0.9	23.91	15.92	28.51	12.23	16.43	12.81	193	121	243	26	36	27	716	483	859	371	541	364	3.75293	1.15041e-32	1.45422e-30	up	-0.698328	0.0151998	0.138225	false	2.67541	6.21431e-07	1.84453e-05	up	4.45958	1.424e-29	3.05815e-27	up	-1.1055	0.00612874	0.0717007	false	-1.79407	9.33385e-06
12h1_transcript_31577	TRUE	TRUE	TRUE	316.89	331.82	327	81.45	77.47	87.6	278.83	234.56	267.33	279.67	192.01	321.47	3654	3474	3672	980	855	994	3071	2620	2964	3122	2318	3375	1.60947	2.66101e-09	3.69773e-08	up	0.0608347	0.814805	0.986498	false	1.97757	4.81552e-57	1.12346e-53	up	1.55339	1.49291e-29	3.17644e-27	up	0.332299	0.218394	0.605031	false	0.403167	0.001151
12h1_transcript_24098	TRUE	TRUE	TRUE	71.23	133.36	45.51	40.75	32.81	26.26	181.54	272.66	270.89	202.24	145.25	150.41	2011	3412	1245	1206	889	732	4899	7453	7356	5531	4312	3858	2.23663	2.47761e-22	1.38369e-20	up	-0.50924	0.0354722	0.242733	false	1.28925	0.00278571	0.0230866	up	2.75485	1.94444e-29	4.0992e-27	up	-0.988813	0.0147338	0.12936	false	-1.49014	0.000215632
12h1_transcript_18117	TRUE	TRUE	FALSE	13.83	12.65	130.6	1.08	0.87	1.01	15.2	28.47	36.8	42.42	36.49	55.81	512	424	4681	42	31	37	538	1020	1310	1521	1421	1876	5.42754	5.92584e-79	5.80535e-76	up	0.784067	0.0413507	0.267915	false	5.77985	1	1	false	4.65267	3.51169e-29	7.33591e-27	up	0.33439	1	1	false	1.132	0.247507
12h1_transcript_28710	TRUE	TRUE	FALSE	0	0	194.79	263.54	100.87	368.66	0	0	0	0	0	0	0	0	3822	5581	1956	7356	0	0	0	0	0	0	-14.7493	8.38649e-30	8.64838e-28	down	NA	NA	NA	NA	-1.81896	0.591241	0.85839	false	-14.7572	4.16406e-29	8.62035e-27	down	NA	NA	NA	NA	NA	NA
12h1_transcript_28057	TRUE	TRUE	TRUE	22.34	17.27	15.98	0.84	0.55	1.31	21.85	20.97	17.94	10.8	10.12	10.22	484	339	336	18	11	28	452	440	374	226	230	201	3.4746	1.65758e-16	5.37559e-15	up	-0.937394	7.59323e-09	5.30876e-07	false	4.38899	1.31671e-20	3.70108e-18	up	4.41542	8.24985e-29	1.69262e-26	up	0.873998	0.000279247	0.0073691	false	-0.0532241	0.783544
12h1_transcript_28895	TRUE	TRUE	FALSE	32.38	0	7.65	87.19	86.06	110.91	0	0	0	0	2.38	9.36	640	0	146	1806	1632	2164	0	0	0	0	49	168	-4.65442	0.00764923	0.0286977	down	8.72023	0.0097363	0.100312	false	-2.83756	0.0807948	0.282685	false	-13.3757	9.04278e-29	1.83888e-26	down	1.77893	0.483938	0.834761	false	10.5066	0.00119597
12h1_transcript_23869	TRUE	TRUE	TRUE	99.32	135.31	86.33	49.44	39.87	30.66	175.59	224.06	206.7	183.81	166.16	169.11	2785	3438	2346	1453	1073	849	4706	6083	5574	4992	4899	4308	2.031	9.99077e-26	7.11827e-24	up	-0.19207	0.134653	0.547227	false	1.40022	2.69828e-08	1.10258e-06	up	2.23132	1.65956e-28	3.34518e-26	up	-0.669113	0.000205532	0.00581875	false	-0.852517	2.28217e-06
12h1_transcript_24721	TRUE	FALSE	FALSE	118.14	141.12	116.31	161.02	132.65	159.21	64.26	70.22	73.84	124.19	153.69	94.55	3118	3375	2975	4455	3361	4150	1621	1794	1874	3175	4264	2267	-0.381347	0.0423294	0.117767	false	0.86061	5.28742e-06	0.000201468	false	-0.28629	0.00746686	0.0501012	false	-1.23161	3.28421e-28	6.56241e-26	down	0.0544678	0.787326	0.955208	false	0.923545	9.54094e-21
12h1_transcript_2887	TRUE	FALSE	TRUE	8.03	7.33	7.87	31.36	33	31.92	2.27	1.05	2.58	4.86	0	6.59	554	458	525	2274	2191	2180	150	69	171	325	0	413	-3.13004	0.0964903	0.224622	false	1.01771	0.548843	0.939477	false	-2.07384	1.36991e-36	2.13066e-33	down	-4.14864	3.45176e-28	6.83776e-26	down	1.02638	0.533407	0.862727	false	2.05643	6.30672e-07
12h1_transcript_14402	TRUE	TRUE	TRUE	70.55	64.72	37.84	155.1	172.67	166.9	36.11	47.19	47.81	29.83	17.34	34.76	3027	2515	1571	6985	7119	7077	1481	1960	1973	1240	783	1354	-2.67912	9.3345e-16	2.83557e-14	down	-0.635219	0.0513786	0.309681	false	-1.5526	8.33297e-09	3.83448e-07	down	-2.03821	3.73542e-28	7.33643e-26	down	1.08669	0.00552026	0.0667583	false	0.460681	0.0703075
12h1_transcript_13484	TRUE	TRUE	FALSE	0	0	44.91	55.75	65.91	163.94	0	0	0	0	0	0	0	0	1927	2595	2809	7187	0	0	0	0	0	0	-14.5577	8.58003e-29	8.13443e-27	down	NA	NA	NA	NA	-2.61319	0.423783	0.750212	false	-14.5634	4.19628e-28	8.17173e-26	down	NA	NA	NA	NA	NA	NA
12h1_transcript_5385	TRUE	TRUE	TRUE	5.68	4.41	3.35	12.1	13.3	13.21	3.3	3.86	2.93	2.13	1.83	2.49	347	244	198	776	781	798	193	228	172	126	118	138	-2.6779	1.51148e-31	1.7593e-29	down	-0.610133	0.0271749	0.202709	false	-1.55342	5.67112e-08	2.14436e-06	down	-2.06015	4.44443e-28	8.58223e-26	down	1.08155	0.00227975	0.0359338	up	0.481903	0.0738742
12h1_transcript_19617	TRUE	TRUE	TRUE	6.05	11.1	5.63	1.29	0.75	0.84	12.3	14.63	9.68	10.65	9.27	8.63	212	353	191	47	25	29	413	497	327	362	342	275	3.23778	2.8978e-29	2.85075e-27	up	-0.329148	0.144649	0.566844	false	2.97499	2.75746e-10	1.7577e-08	up	3.57386	5.71155e-28	1.09371e-25	up	-0.307938	0.403512	0.786656	false	-0.628533	0.0663936
12h1_transcript_24556	TRUE	TRUE	TRUE	63.21	49.43	33.36	138.7	206.22	177.26	32.14	27.31	28.15	13.18	13.51	18.25	1662	1178	850	3825	5208	4605	808	695	712	335	373	436	-3.64366	3.94723e-35	5.91129e-33	down	-0.930387	2.63415e-05	0.000832327	false	-1.88191	1.88202e-08	7.95427e-07	down	-2.70666	1.20027e-27	2.27941e-25	down	1.72027	1.80647e-07	1.53241e-05	up	0.799409	0.00115969
12h1_transcript_5283	TRUE	TRUE	FALSE	1.23	0.56	0.87	0.95	0.68	1.4	18.64	12.99	13.55	1.97	2.56	2.5	75	31	51	61	40	84	1085	765	793	116	164	138	1.12033	0.00538908	0.0213637	up	-2.65724	3.18614e-27	8.0935e-24	down	-0.194393	0.754449	0.927423	false	3.78184	1.22081e-27	2.29943e-25	up	-1.35507	0.00678685	0.0767639	false	-4.00201	7.31198e-27
12h1_transcript_25032	TRUE	TRUE	FALSE	38.2	40.77	27.96	64.1	57.09	69.03	25.56	26.01	21.59	13.17	13.39	14.56	955	924	678	1680	1371	1705	611	630	519	319	352	331	-2.30048	3.24026e-56	1.36045e-53	down	-0.800056	1.69758e-07	8.88104e-06	false	-0.854983	4.1478e-06	9.8743e-05	false	-1.49423	1.34406e-27	2.48938e-25	down	1.40444	2.45681e-12	6.29806e-10	up	0.6138	9.49487e-05
12h1_transcript_32216	TRUE	TRUE	FALSE	244.09	308.24	196.27	157.77	126.14	133.63	372.72	434.79	338.01	344.71	286.2	299.78	2020	2320	1587	1360	997	1087	2945	3488	2690	2761	2473	2262	1.07814	2.94617e-15	8.42706e-14	up	-0.269057	0.0787128	0.40278	false	0.834196	5.86525e-06	0.000133369	false	1.35307	1.34869e-27	2.48938e-25	up	-0.283584	0.14771	0.502299	false	-0.543598	0.00181865
12h1_transcript_17906	TRUE	TRUE	FALSE	3.2	6.88	1.4	2.05	1.47	1.43	10.2	10.54	8.73	15.56	13.79	13.19	120	233	50	80	53	53	365	382	315	565	544	449	3.02048	4.45905e-46	1.21908e-43	up	0.560645	0.000183193	0.00444604	false	1.16729	0.104949	0.337027	false	2.46642	1.35416e-27	2.48938e-25	up	-1.90139	0.00209293	0.0337295	down	-1.33346	0.0239531
12h1_transcript_31366	TRUE	TRUE	TRUE	292.85	566.98	394.64	94.19	97.53	100.78	584.34	548.83	861.01	717.78	535.69	697.69	3340	5874	4384	1122	1064	1132	6367	6066	9446	7927	6398	7246	2.65246	9.99487e-37	1.65493e-34	up	0.00187096	0.994316	0.999783	false	2.08047	2.44726e-13	2.7582e-11	up	2.65933	1.36898e-27	2.49665e-25	up	-0.60818	0.0422119	0.250437	false	-0.597137	0.0628157
12h1_transcript_10056	TRUE	TRUE	TRUE	17.12	23.79	11.96	57.03	49.31	42.84	18.14	14.12	15.59	13.17	13.47	16.4	873	1099	590	3055	2418	2161	884	697	765	650	723	759	-1.87956	6.78861e-25	4.52163e-23	down	-0.12123	0.530374	0.932801	false	-1.52938	5.62094e-08	2.1323e-06	down	-1.75187	2.17607e-27	3.93732e-25	down	0.310315	0.311668	0.708013	false	0.197661	0.447845
12h1_transcript_25324	TRUE	TRUE	TRUE	97.05	122.38	110.59	31.05	36.13	38.67	133.08	147.23	152.01	88.69	85	88.27	2541	2903	2807	852	908	999	3330	3732	3828	2249	2339	2099	1.20814	2.18384e-11	3.94669e-10	up	-0.691852	1.46117e-13	2.56964e-11	false	1.61587	4.86554e-15	7.18437e-13	up	1.90807	3.26385e-27	5.85937e-25	up	0.370188	0.0120282	0.114108	false	-0.31222	0.017454
12h1_transcript_21786	TRUE	TRUE	TRUE	8.29	11.03	4.8	0.53	0.73	0.57	19.56	14.09	10.5	10.44	9.69	17.19	266	321	149	18	22	17	601	438	324	325	327	501	4.30242	4.95472e-22	2.67806e-20	up	-0.204108	0.607188	0.956226	false	3.71198	7.33667e-13	7.81573e-11	up	4.50956	4.89155e-27	8.71341e-25	up	-0.627655	0.182441	0.55612	false	-0.823295	0.0398451
12h1_transcript_31687	TRUE	FALSE	FALSE	137.11	143.2	65.53	219.87	206.68	235.28	97.64	99.74	106.57	106.81	143.48	107.83	1501	1424	699	2513	2165	2536	1021	1058	1122	1132	1644	1075	-0.982237	9.04871e-11	1.50038e-09	false	0.260602	0.0650834	0.360974	false	-0.963772	0.00342519	0.0272543	false	-1.23295	5.35211e-27	9.46047e-25	down	-0.0256785	0.939134	0.988466	false	0.241823	0.40554
12h1_transcript_26458	TRUE	TRUE	TRUE	27.41	28.18	17.8	76.31	107.2	100.81	18.32	18.82	19.37	16.53	18.88	16.39	659	614	415	1923	2474	2393	421	438	448	385	477	358	-2.56737	1.23664e-28	1.16304e-26	down	-0.0967928	0.380016	0.85172	false	-1.9955	2.19017e-11	1.74391e-09	down	-2.45968	6.06088e-27	1.06315e-24	down	0.529505	0.0224385	0.169017	false	0.44046	0.0164907
12h1_transcript_26591	TRUE	FALSE	FALSE	44.37	29.87	17.88	51.4	71.67	63.54	0	0	0	43.81	34.78	55.52	1066	651	416	1295	1654	1508	0	0	0	1020	878	1213	-0.573014	0.0582246	0.151653	false	12.4948	2.0096e-24	3.28168e-21	up	-1.06148	0.0111314	0.0677528	false	-13.0614	6.69805e-27	1.16602e-24	down	-0.530856	0.210302	0.594584	false	11.9728	6.72193e-21
12h1_transcript_25909	TRUE	TRUE	TRUE	37.14	41.79	34.14	11.05	11.46	8.31	49.22	54.18	65	61.9	39.92	65.38	946	964	843	295	280	208	1198	1336	1592	1527	1069	1513	2.35936	3.64571e-15	1.03775e-13	up	0.0285536	0.915703	0.994199	false	1.85507	1.75439e-16	3.18306e-14	up	2.3386	7.56282e-27	1.30666e-24	up	-0.540593	0.0588317	0.302363	false	-0.502397	0.000444237
12h1_transcript_20271	TRUE	TRUE	FALSE	25.41	41.8	17.22	14.69	14.54	10.54	50.75	56.25	49.72	52.75	46.85	52.95	845	1259	554	512	464	346	1613	1811	1590	1699	1639	1599	1.85122	1.57795e-20	7.40535e-19	up	-0.0060468	0.959501	0.996478	false	1.04603	0.00895061	0.0575573	false	1.86452	8.76414e-27	1.50292e-24	up	-0.845256	0.0150972	0.131049	false	-0.84279	0.00619049
12h1_transcript_17486	TRUE	TRUE	TRUE	82.64	40.14	58.17	269.86	243.81	193.53	32.28	46.3	50.89	34.26	19.24	52.04	3167	1393	2158	10852	8977	7329	1182	1717	1875	1271	775	1811	-2.81242	1.86129e-11	3.38719e-10	down	-0.24597	0.565665	0.944533	false	-1.97452	3.48686e-09	1.76461e-07	down	-2.5614	9.98792e-27	1.70009e-24	down	0.803981	0.110561	0.437445	false	0.568246	0.104813
12h1_transcript_26875	TRUE	TRUE	TRUE	88.81	71.97	31.59	181.29	236.7	213.17	44.3	37.16	48.41	8.11	2.08	5.34	2117	1555	730	4531	5418	5019	1009	857	1110	187	52	115	-5.44038	2.66012e-27	2.16418e-25	down	-3.02895	4.42042e-09	3.26756e-07	down	-1.7611	2.35974e-05	0.00044007	down	-2.40602	1.20281e-26	2.03231e-24	down	3.63503	1.39219e-08	1.59201e-06	up	0.617366	0.103457
12h1_transcript_24120	TRUE	TRUE	TRUE	15.69	12.57	14.63	5.15	2.82	3.3	44.31	34.19	28.18	35.25	38.05	53.81	446	324	403	153	77	92	1206	942	772	972	1139	1392	3.43832	1.30677e-29	1.31303e-27	up	0.288554	0.31525	0.798321	false	1.93972	4.18099e-09	2.07097e-07	up	3.15144	1.43605e-26	2.40868e-24	up	-1.53327	3.1481e-07	2.48945e-05	down	-1.23515	7.26466e-07
12h1_transcript_23648	TRUE	TRUE	FALSE	43	62.2	90.09	33.14	33.57	34.61	102.59	103.2	124.02	142.36	135.58	106.45	1243	1630	2525	1005	932	988	2836	2890	3450	3988	4123	2797	1.82397	2.9719e-32	3.69711e-30	up	0.247016	0.112983	0.501109	false	0.941909	0.00997049	0.0624293	false	1.58704	1.91624e-26	3.19082e-24	up	-0.915262	0.0114735	0.110555	false	-0.657842	0.0587039
12h1_transcript_10707	TRUE	TRUE	TRUE	6.59	4.38	5.66	14.93	13.68	16.01	4.79	3.63	3.96	4.61	4.77	2.12	320	192	266	763	640	770	223	171	185	217	244	93	-2.06719	5.25369e-10	7.95907e-09	down	-0.0915355	0.82563	0.988226	false	-1.4402	1.45251e-07	4.93262e-06	down	-1.96647	2.08852e-26	3.45267e-24	down	0.585679	0.216207	0.602189	false	0.504143	0.0850492
12h1_transcript_31973	TRUE	TRUE	TRUE	973.83	2540.14	1105.62	113.93	66.47	52.18	1600.45	2356.79	4396.17	2005.19	1443.58	1957.46	9317	22087	10319	1136	607	491	14623	21852	40448	18570	14440	17063	4.48536	2.16474e-42	4.75677e-40	up	-0.592524	0.171263	0.612969	false	4.30758	2.47886e-21	7.60944e-19	up	5.08892	3.07041e-26	5.03964e-24	up	-0.213772	0.592232	0.890846	false	-0.798473	0.13515
12h1_transcript_9055	TRUE	TRUE	FALSE	5.23	19.46	6.1	3.09	3.6	3.58	27.83	58.34	39	7.9	8.15	6.88	275	928	311	170	182	186	1402	2976	1977	403	452	329	1.0603	1.80326e-07	1.92545e-06	up	-2.41668	3.91439e-16	1.10482e-13	down	1.52759	0.0144005	0.0824449	false	3.48422	3.35276e-26	5.46405e-24	up	0.428885	0.467359	0.824988	false	-1.9814	0.000483809
12h1_transcript_31648	TRUE	TRUE	TRUE	1716.55	1182.71	617.54	5906.33	8544.66	5791.71	605.94	671.92	895.07	358.95	276.02	541.95	18245	11420	6396	65529	86889	60601	6151	6920	9149	3693	3070	5246	-4.19137	1.44825e-25	1.01343e-23	down	-0.841799	0.0131819	0.12474	false	-2.5644	4.3458e-10	2.66294e-08	down	-3.3411	3.73599e-26	6.04573e-24	down	1.58578	0.00032264	0.00822574	up	0.75232	0.0535439
12h1_transcript_30816	TRUE	TRUE	TRUE	210.31	205.18	131.22	41.5	44.21	33.65	132.44	135	129.57	111.91	114.09	142.97	3043	2694	1846	628	613	480	1831	1892	1803	1568	1731	1882	1.54082	2.73549e-12	5.47377e-11	up	-0.0716264	0.655576	0.966331	false	2.16935	5.47523e-17	1.13042e-14	up	1.62005	4.11155e-26	6.60694e-24	up	0.589168	0.0149839	0.130427	false	0.52633	0.00246493
12h1_transcript_15430	TRUE	TRUE	TRUE	8.2	4.81	2.82	16.71	22.83	18.67	3.44	2.72	3.22	1.42	1.13	3.2	339	180	113	725	907	763	136	109	128	57	49	120	-3.42766	2.02516e-12	4.12971e-11	down	-0.661937	0.254413	0.731437	false	-1.9222	9.6195e-05	0.00144819	down	-2.76039	4.53334e-26	7.23414e-24	down	1.46299	0.0386779	0.237191	false	0.81108	0.0857111
12h1_transcript_31312	TRUE	TRUE	TRUE	973	496.45	366.97	3958.57	5265.59	4873.22	247.65	103.65	258.34	30.68	18.24	37.01	12219	5660	4485	51948	63320	60293	2971	1261	3120	373	240	423	-7.44533	3.42207e-86	4.46998e-83	down	-2.7898	2.34393e-09	1.83517e-07	down	-2.97175	1.89957e-13	2.1618e-11	down	-4.64876	6.25222e-26	9.90825e-24	down	4.43126	3.14087e-21	5.23358e-18	up	1.65133	0.00120193
12h1_transcript_25059	TRUE	TRUE	TRUE	21.08	30.29	18.57	5.41	3.77	4.2	23.39	19.2	19.36	22.48	17.04	14.47	564	735	482	151	96	111	598	497	498	583	479	352	1.93477	8.78549e-14	2.14501e-12	up	-0.170467	0.461771	0.902948	false	2.37465	7.22649e-17	1.45269e-14	up	2.11021	7.5907e-26	1.1947e-23	up	0.399566	0.190541	0.567536	false	0.238524	0.265256
12h1_transcript_15809	TRUE	TRUE	TRUE	27.8	28.26	33.17	4.98	2.83	2.73	23.82	22.05	23.71	14.21	12.8	10.71	1123	1034	1297	211	110	109	920	862	921	556	544	393	1.76272	2.78437e-10	4.34456e-09	up	-0.855369	9.71973e-10	8.02211e-08	false	3.08797	3.42226e-23	1.24752e-20	up	2.62516	7.82014e-26	1.22244e-23	up	1.28892	1.45351e-08	1.65403e-06	up	0.443027	0.00802204
12h1_transcript_31351	TRUE	TRUE	TRUE	16.48	25.78	18.49	3.67	4.84	3.57	32.93	40.67	46.27	19.63	35.09	18.71	206	293	225	48	58	44	394	494	558	238	460	213	2.48992	2.49349e-10	3.91369e-09	up	-0.690849	0.0319208	0.225517	false	2.30384	3.43897e-09	1.74416e-07	up	3.19826	8.41562e-26	1.30664e-23	up	-0.226943	0.567132	0.881294	false	-0.911206	0.000303863
12h1_transcript_15763	TRUE	TRUE	FALSE	19.69	26.39	21.77	12.56	14.5	12.8	43.12	52.25	46.5	52.22	40.91	48	766	930	820	513	542	492	1604	1968	1740	1968	1675	1696	1.72782	1.06785e-17	3.91691e-16	up	0.0265938	0.866463	0.991803	false	0.738343	0.0008828	0.00910912	false	1.70919	8.70328e-26	1.34223e-23	up	-1.02658	9.30469e-07	6.40294e-05	down	-0.990601	1.36772e-11
12h1_transcript_27514	TRUE	TRUE	TRUE	23.51	25.79	15.77	111.6	58.16	99.07	13.59	16.25	15.03	8.81	6.06	9	532	529	346	2646	1263	2213	294	356	327	193	144	185	-3.55902	9.99972e-32	1.18147e-29	down	-0.875498	0.0012225	0.0210458	false	-2.05463	4.83624e-11	3.53697e-09	down	-2.68086	9.18932e-26	1.40774e-23	down	1.46489	1.73623e-05	0.000778898	up	0.599702	0.00308772
12h1_transcript_27314	TRUE	TRUE	FALSE	29.2	70.42	55.69	48.37	34.9	28.02	195.4	286.11	222.29	281.24	349.59	159.45	675	1476	1248	1172	774	639	4318	6405	4943	6298	8493	3350	2.73331	5.45241e-17	1.85524e-15	up	0.186517	0.555677	0.941677	false	0.473753	0.260346	0.589244	false	2.55839	1.24178e-25	1.88973e-23	up	-2.29709	1.21899e-07	1.10648e-05	down	-2.10216	1.17826e-08
12h1_transcript_29951	TRUE	TRUE	TRUE	79.95	86.59	87.88	27.54	28.59	23.33	85.08	77.34	82.83	106.81	98.78	86.18	1362	1338	1454	491	467	392	1385	1276	1357	1762	1766	1335	1.78135	1.30328e-28	1.22083e-26	up	0.277715	0.0144366	0.133192	false	1.66555	8.19843e-19	1.99239e-16	up	1.51289	1.28018e-25	1.93535e-23	up	-0.153104	0.334405	0.729892	false	0.134081	0.270299
12h1_transcript_2289	TRUE	TRUE	FALSE	19.32	2.65	74.96	18.37	55.95	84.94	0	0	0	8.54	3.88	11.57	1388	172	5210	1386	3867	6037	0	0	0	594	293	755	-2.83902	1.64639e-05	0.000125235	down	11.6002	9.29328e-18	3.94282e-15	up	-0.706053	0.521496	0.818494	false	-14.437	1.94017e-25	2.91393e-23	down	2.11142	0.0492135	0.273476	false	13.7264	9.25219e-10
12h1_transcript_9650	TRUE	FALSE	FALSE	21.57	0	19.87	19.08	24.27	53.49	0.09	0	0	1.22	0	9.66	1089	0	970	1011	1177	2669	4	0	0	59	0	442	-3.20502	0.111286	0.25022	false	7.09692	0.0123051	0.11865	false	-1.21842	0.477776	0.791449	false	-10.3292	3.33001e-25	4.96886e-23	down	1.96287	1	1	false	9.07242	0.00942091
12h1_transcript_9134	TRUE	TRUE	FALSE	10.45	8.19	0	7.12	5.59	6.01	19.24	22.25	25.52	11.93	21.29	9.05	546	388	0	390	281	310	962	1126	1284	604	1172	429	1.07003	0.0012757	0.00623065	up	-0.649193	0.0574196	0.333179	false	-0.0552958	0.973997	0.993538	false	1.73252	3.66225e-25	5.42935e-23	up	-1.18014	0.470224	0.826778	false	-1.82491	0.237185
12h1_transcript_11757	TRUE	TRUE	TRUE	37.85	33.65	23.6	85.39	90.92	88.28	27.54	21.12	18.55	22.55	22.06	22.38	1810	1457	1092	4287	4179	4173	1259	977	853	1044	1110	971	-2.08087	1.92724e-52	7.42841e-50	down	0.0243294	0.90024	0.994035	false	-1.50848	3.92294e-12	3.66088e-10	down	-2.09898	3.80161e-25	5.59981e-23	down	0.53092	0.00968869	0.0982686	false	0.564208	0.0180591
12h1_transcript_32595	TRUE	TRUE	FALSE	979.49	682.93	710.5	1621.97	1570.02	1554.65	669.42	511.14	559.02	684.5	750.24	838.75	5073	3227	3620	8701	7730	7882	3307	2569	2784	3429	4033	3973	-1.14047	6.27372e-13	1.36581e-11	down	0.414668	0.0202667	0.167512	false	-0.99249	3.97365e-07	1.23576e-05	false	-1.54862	4.78459e-25	7.00287e-23	down	0.109265	0.614523	0.901667	false	0.533314	0.0124495
12h1_transcript_25132	TRUE	TRUE	TRUE	29.08	33.23	23.88	78.5	61.85	83.34	23.13	16.77	19.7	15.85	15.13	16.58	788	816	627	2230	1609	2230	599	440	513	416	431	408	-2.32016	1.73721e-48	5.59523e-46	down	-0.295773	0.129151	0.533883	false	-1.39487	5.74639e-15	8.43165e-13	down	-2.01831	6.18742e-25	8.99877e-23	down	0.88552	7.31416e-07	5.12386e-05	false	0.598635	0.00117682
12h1_transcript_23226	TRUE	TRUE	FALSE	22.5	16.41	26.08	24.4	21.93	23.67	7.32	6.35	8.41	4.43	4.71	4.76	640	423	719	728	599	665	199	175	230	122	141	123	-2.42514	5.81658e-65	3.10817e-62	down	-0.638559	0.00596293	0.0710947	false	-0.109294	0.710944	0.909649	false	-1.77679	7.57441e-25	1.09467e-22	down	2.27845	1.27473e-11	2.72815e-09	up	1.65028	6.53251e-08
12h1_transcript_27064	TRUE	TRUE	TRUE	159.93	200.53	204.42	52.31	60.7	49.08	240.91	267.94	342.78	269.52	243.65	230.58	3766	4280	4668	1291	1372	1141	5422	6109	7763	6147	6029	4934	2.09792	5.39456e-32	6.53799e-30	up	-0.165956	0.348746	0.827916	false	1.78069	3.50182e-16	6.14995e-14	up	2.27471	1.1832e-24	1.6993e-22	up	-0.353608	0.0473407	0.267274	false	-0.509912	0.0190537
12h1_transcript_25999	TRUE	TRUE	FALSE	23.33	31.77	32.05	19.45	14.73	13.6	47.01	51.93	55.05	56.94	51.46	52.7	594	733	791	519	360	342	1144	1280	1348	1404	1377	1219	1.67097	1.2152e-27	1.03356e-25	up	0.0957521	0.386581	0.856112	false	0.862273	0.000863945	0.00895417	false	1.58286	1.24851e-24	1.78196e-22	up	-0.844677	0.000220485	0.00613578	false	-0.739093	0.000184556
12h1_transcript_22788	TRUE	TRUE	TRUE	10.75	11.08	25.18	5.17	3.01	3.25	20.45	20.45	19.93	25.99	28.19	16.92	325	304	739	164	87	97	592	600	581	763	899	466	2.55729	5.94349e-19	2.41771e-17	up	0.24859	0.246789	0.720575	false	2.0729	0.000190802	0.00255569	up	2.31582	1.30061e-24	1.84486e-22	up	-0.517758	0.32304	0.718251	false	-0.258838	0.570669
12h1_transcript_24722	TRUE	TRUE	TRUE	35.72	30.72	47.47	3.46	5.53	3.12	43.73	38.25	48.79	34.07	23	28.75	975	760	1256	99	145	84	1141	1011	1281	901	660	713	2.72143	3.86319e-14	9.809e-13	up	-0.575116	0.00945089	0.0984357	false	3.21324	7.07392e-14	8.77843e-12	up	3.3068	1.64539e-24	2.3196e-22	up	0.458719	0.177601	0.548389	false	-0.105048	0.698972
12h1_transcript_11118	TRUE	TRUE	FALSE	13.86	31.15	2.56	19.62	15.08	8.15	154.81	144.41	169.43	182.34	43.63	275.08	671	1366	119	998	702	390	7170	6771	7894	8557	2224	12098	3.50129	1.92771e-07	2.04657e-06	up	0.151205	0.810689	0.986498	false	0.0939107	0.913389	0.9769	false	3.35095	1.67053e-24	2.34068e-22	up	-3.4451	0.000167179	0.00498715	down	-3.28675	1.0865e-05
12h1_transcript_31389	TRUE	TRUE	TRUE	100.02	61.91	34.08	271.72	446.47	338.17	45.34	29.22	41.24	13.24	5.89	19.34	1233	693	409	3500	5270	4107	534	349	489	158	76	217	-4.86553	2.96126e-22	1.62676e-20	down	-1.54458	0.00385794	0.0512634	false	-2.4743	1.33339e-07	4.56797e-06	down	-3.31665	1.8119e-24	2.52337e-22	down	2.34964	0.000260748	0.0069918	up	0.815307	0.0573604
12h1_transcript_30332	TRUE	TRUE	TRUE	9.27	12.36	22.14	69.19	52.68	48.97	0	0	0	0	0.81	3.62	139	169	324	1090	760	727	0	0	0	0	12	49	-5.33767	4.63403e-06	3.91644e-05	down	NA	NA	NA	NA	-1.94664	2.57242e-05	0.000474532	down	-12.2332	1.88318e-24	2.60685e-22	down	3.37128	0.027843	0.194526	false	10.2751	2.70618e-13
12h1_transcript_3612	TRUE	FALSE	FALSE	4.1	6.23	5.23	3.46	3.22	3.01	9.17	8.98	10.05	5.72	6.27	5.28	274	377	338	243	207	199	586	581	646	370	441	320	0.737049	5.69904e-07	5.62064e-06	false	-0.679815	9.57959e-09	6.59664e-07	false	0.660021	0.0135747	0.0788788	false	1.42652	2.90789e-24	3.98132e-22	up	-0.113088	0.659708	0.918828	false	-0.785424	0.000114482
12h1_transcript_30284	TRUE	TRUE	TRUE	30.35	26.12	11.39	62.17	70.39	70.44	20.05	19.78	22.96	12.27	13.87	15.32	488	381	178	1046	1085	1117	308	308	355	191	234	224	-2.38865	7.8766e-33	1.01755e-30	down	-0.568609	0.00361447	0.0489829	false	-1.61909	0.000144369	0.00201805	down	-1.81127	2.91075e-24	3.98132e-22	down	0.724359	0.111014	0.438483	false	0.164814	0.672504
12h1_transcript_18821	TRUE	TRUE	TRUE	3.29	2.59	2.03	19.24	16.61	26.19	1.42	1.89	2.56	0.91	2.71	1.28	119	85	71	730	577	936	49	66	89	32	103	42	-3.77187	2.24637e-17	7.97835e-16	down	-0.240221	0.696512	0.974282	false	-2.9928	1.38274e-18	3.22594e-16	down	-3.51931	2.95122e-24	4.01278e-22	down	0.735111	0.237436	0.627942	false	0.501801	0.208221
12h1_transcript_25875	TRUE	TRUE	TRUE	13.12	8.77	6.71	55.08	70.91	68.31	4.02	6.31	2.32	2.18	2.61	1.9	335	203	166	1474	1738	1722	98	156	57	54	70	44	-4.96793	2.54193e-89	3.73537e-86	down	-0.8894	0.0913884	0.442653	false	-2.79798	1.37586e-15	2.21371e-13	down	-4.07451	2.97162e-24	4.01676e-22	down	2.12807	3.03432e-07	2.42413e-05	up	1.24749	0.0149221
12h1_transcript_11069	TRUE	TRUE	TRUE	25.43	21.75	27.77	61.21	50.08	57.19	25.71	26.94	30.22	25.02	21.43	22.72	1214	940	1283	3069	2299	2700	1174	1245	1388	1157	1077	985	-1.37264	1.02091e-28	9.63998e-27	down	-0.229741	0.076882	0.397469	false	-1.17605	2.84171e-10	1.80646e-08	down	-1.13532	3.34179e-24	4.4907e-22	down	0.159753	0.474142	0.829468	false	-0.0595857	0.75226
12h1_transcript_27548	TRUE	TRUE	TRUE	4.5	3.56	2.68	28.07	18.46	16.77	2.94	1.9	2.41	2.6	0.2	1.47	101	73	59	666	401	375	63	41	52	57	4	30	-3.95956	2.33424e-06	2.08283e-05	down	-0.720612	0.485928	0.913893	false	-2.56943	2.85928e-13	3.17652e-11	down	-3.23921	6.77637e-24	9.05315e-22	down	1.35096	0.20702	0.589738	false	0.645378	0.0912061
12h1_transcript_16716	TRUE	TRUE	FALSE	0.04	0	0	0	0	0	32.34	49.09	21.23	11.85	16.77	7.97	1	0	0	0	0	0	1193	1833	787	442	680	279	11.2081	5.04844e-19	2.06433e-17	up	-1.46792	0.000296232	0.00673206	down	NA	NA	NA	NA	12.6849	8.61097e-24	1.14377e-21	up	-10.2447	3.30236e-15	1.63909e-12	down	-11.7046	1.33775e-20
12h1_transcript_22806	TRUE	TRUE	TRUE	57.23	39.45	33.63	125.64	152.85	145.16	38.83	27.95	33.91	23.99	19.48	27.35	1723	1076	981	3967	4420	4317	1117	814	981	699	616	748	-2.677	5.0347e-28	4.41701e-26	down	-0.47367	0.0459601	0.288665	false	-1.7318	6.00053e-10	3.56215e-08	down	-2.19713	8.94054e-24	1.18072e-21	down	0.904653	0.00327859	0.0459226	false	0.440899	0.0871421
12h1_transcript_14837	TRUE	TRUE	FALSE	12.53	15.13	10.37	22.58	21.82	15.23	0	0	0	0	0	0	532	582	426	1007	891	639	0	0	0	0	0	0	-12.2203	7.0302e-24	4.30453e-22	down	NA	NA	NA	NA	-0.676922	0.0108436	0.0664897	false	-12.2223	8.99454e-24	1.18106e-21	down	11.5042	1.40774e-20	2.05249e-17	up	11.5241	1.05113e-21
12h1_transcript_10499	TRUE	FALSE	FALSE	9.3	14.37	4.89	17.97	15.16	12.98	0	0	0	3.62	1.93	10.67	455	637	231	924	714	628	0	0	0	171	99	474	-1.56118	0.0155634	0.0518529	false	10.4917	7.9014e-11	8.36305e-09	up	-0.732837	0.0975926	0.321541	false	-12.0531	1.0488e-23	1.36933e-21	down	0.794392	0.321601	0.716897	false	11.2932	1.43118e-17
12h1_transcript_876	TRUE	TRUE	FALSE	0	0	1.74	12.67	16.68	8.35	0	0	0	0	0	0	0	0	144	1144	1379	709	0	0	0	0	0	0	-12.5892	5.4754e-24	3.39677e-22	down	NA	NA	NA	NA	-4.39166	0.0453073	0.190317	false	-12.5894	1.07762e-23	1.39902e-21	down	NA	NA	NA	NA	NA	NA
12h1_transcript_28272	TRUE	TRUE	FALSE	378.09	491.31	291.76	339.57	234.43	269.02	683.28	723.85	733.6	647.29	830.67	857.4	7323	8629	5485	6888	4356	5142	12649	13578	13667	12143	16896	15098	1.39214	1.12694e-13	2.70099e-12	up	0.156653	0.319718	0.802524	false	0.446516	0.0320751	0.149543	false	1.24236	1.11819e-23	1.44354e-21	up	-0.984673	4.70419e-06	0.000255802	false	-0.820268	2.87043e-06
12h1_transcript_31322	TRUE	TRUE	TRUE	81.01	46.84	117.9	5	14.14	14.23	301.46	345.01	275.99	209.28	87.07	274.4	1023	537	1449	66	171	177	3637	4221	3352	2559	1152	3154	3.99666	2.75582e-11	4.9087e-10	up	-0.642915	0.152518	0.580589	false	2.86319	1.12134e-05	0.000233996	up	4.64359	1.31874e-23	1.69292e-21	up	-1.16382	0.05171	0.282089	false	-1.79462	1.16667e-05
12h1_transcript_9390	TRUE	TRUE	TRUE	2.9	5.18	7.18	1.45	1.76	1.52	9.33	7.91	8.13	6.86	4.98	3.57	150	243	359	79	87	77	462	396	405	344	271	168	1.6047	1.10845e-05	8.69019e-05	up	-0.694276	0.021039	0.171233	false	1.6819	0.00132527	0.0126782	up	2.31103	1.436e-23	1.83321e-21	up	0.0447695	0.934242	0.987269	false	-0.638845	0.134933
12h1_transcript_31811	TRUE	FALSE	TRUE	108.06	84.06	92.91	229.53	205.94	189.81	85.14	85.95	101.38	109.68	143.96	101.4	1095	774	918	2427	1996	1893	824	844	988	1076	1526	936	-0.909924	1.30383e-09	1.87152e-08	false	0.404272	0.0158151	0.141402	false	-1.13446	3.39153e-10	2.13273e-08	down	-1.30338	1.77588e-23	2.25458e-21	down	-0.263696	0.230318	0.620218	false	0.149259	0.387872
12h1_transcript_4619	TRUE	FALSE	FALSE	1.22	2.7	15.46	39.68	13.04	33.4	0.04	0.01	0	5.82	0	0	75	152	931	2595	781	2056	2	0	0	351	0	0	-3.94661	0.173565	0.347041	false	NA	NA	NA	NA	-2.08409	0.0362294	0.162576	false	-11.4204	2.05259e-23	2.59156e-21	down	1.8394	0.471996	0.82775	false	9.32429	2.88269e-08
12h1_transcript_24917	TRUE	TRUE	TRUE	51.53	43.79	25.86	91.82	103.18	100.34	36.36	28.97	32.36	19.23	20.57	16.89	1387	1068	674	2592	2667	2668	935	755	838	501	582	413	-2.48515	9.29679e-57	3.97429e-54	down	-0.759079	3.37942e-07	1.67957e-05	false	-1.32156	1.32253e-05	0.000270417	down	-1.71698	2.33198e-23	2.92823e-21	down	1.12022	0.000181763	0.00532015	up	0.369012	0.169948
12h1_transcript_17974	TRUE	TRUE	TRUE	41.17	37.04	33.58	8.66	9.96	8.94	40.17	32.72	32.86	32.31	31.46	31.88	1535	1251	1212	338	356	329	1432	1181	1178	1167	1234	1079	1.69962	1.04802e-25	7.42197e-24	up	-0.115511	0.395704	0.864131	false	1.99702	4.05037e-24	1.78293e-21	up	1.82194	2.36255e-23	2.95049e-21	up	0.259159	0.0405055	0.244543	false	0.152933	0.283599
12h1_transcript_7115	TRUE	TRUE	TRUE	5.65	7.16	5.77	1.09	0.81	0.83	5.48	7.7	7.85	6.79	4.07	5.66	319	366	315	64	44	46	296	421	427	372	242	290	2.52715	2.05367e-13	4.77606e-12	up	-0.312161	0.314466	0.798136	false	2.75673	2.60311e-25	1.44596e-22	up	2.84501	2.58094e-23	3.2058e-21	up	0.194313	0.555016	0.875148	false	-0.108215	0.616276
12h1_transcript_19503	TRUE	TRUE	FALSE	4.65	8.75	1.61	2.08	1.22	1.89	14.98	19.96	12.59	11.97	21.45	16.81	163	278	54	76	41	65	504	679	426	407	794	537	3.20008	9.79265e-23	5.61573e-21	up	0.107754	0.722694	0.979021	false	1.49759	0.0441331	0.187341	false	3.09855	2.96013e-23	3.65704e-21	up	-1.75061	0.00808026	0.0865058	false	-1.63775	0.00704356
12h1_transcript_27997	TRUE	TRUE	TRUE	16.17	19.46	17.48	59.8	50.07	60.67	17.79	16.22	11.69	16.98	9.78	12.22	351	383	368	1360	1043	1300	369	341	244	357	223	241	-2.21373	1.75673e-17	6.32532e-16	down	-0.196663	0.561969	0.943437	false	-1.69652	4.26579e-29	3.11003e-26	down	-2.01332	3.01323e-23	3.70273e-21	down	0.479814	0.156194	0.515553	false	0.293616	0.207457
12h1_transcript_32300	TRUE	TRUE	TRUE	452.69	245.22	474.07	1024.94	2141.33	1532.63	155.08	124.94	145.21	218.1	216.93	350.88	3498	1724	3582	8244	15794	11635	1144	936	1079	1631	1749	2473	-2.6819	2.01432e-10	3.18928e-09	down	0.92403	0.00101112	0.0182426	false	-2.01703	7.53088e-06	0.000166852	down	-3.59818	3.10503e-23	3.79524e-21	down	0.63086	0.127134	0.465851	false	1.5654	4.22477e-06
12h1_transcript_20449	TRUE	FALSE	FALSE	19.9	9.46	4.54	20.59	19.45	18.07	0	0	0	21.29	19.57	5.98	674	290	148	731	633	604	0	0	0	698	697	184	-0.423296	0.362188	0.569701	false	11.4474	1.33497e-16	4.36002e-14	up	-0.810205	0.174081	0.465799	false	-11.8584	3.19285e-23	3.88193e-21	down	-0.438872	0.553196	0.874438	false	11.0175	3.67099e-14
12h1_transcript_5523	TRUE	TRUE	FALSE	6.22	6.2	4.92	3.43	2.66	3.2	14.69	19.78	12.77	16.86	13.54	21.58	370	334	283	214	152	188	835	1138	730	971	848	1164	2.4077	7.73408e-20	3.41811e-18	up	0.179015	0.529378	0.932618	false	0.883026	1.36201e-05	0.000277516	false	2.23159	3.24593e-23	3.92569e-21	up	-1.56165	7.07795e-08	6.73937e-06	down	-1.37344	1.25639e-10
12h1_transcript_20623	TRUE	TRUE	TRUE	25.54	19.29	13.75	53.15	58.41	49.8	18.71	16.46	20.04	16.11	17.86	15.98	836	572	436	1827	1838	1612	586	522	631	511	615	475	-1.79336	1.03159e-32	1.31107e-30	down	-0.117102	0.380044	0.85172	false	-1.49408	3.54909e-07	1.11141e-05	down	-1.66625	4.15829e-23	5.0028e-21	down	0.257254	0.36185	0.75361	false	0.148466	0.55776
12h1_transcript_30064	TRUE	TRUE	TRUE	64.97	59.99	51.29	264.96	450.66	294.73	36.04	22.1	35.62	21.79	19.16	31.25	1047	877	803	4468	6962	4684	555	345	552	340	324	458	-3.90823	1.69652e-26	1.29089e-24	down	-0.341247	0.330075	0.812291	false	-2.55728	6.45668e-16	1.07596e-13	down	-3.55855	4.33838e-23	5.16871e-21	down	1.31406	1.5263e-05	0.000703667	up	0.981953	9.13916e-05
12h1_transcript_30327	TRUE	TRUE	TRUE	210.9	449.6	408.48	123.04	94.43	83.24	363.61	435.04	512.93	391.31	290.98	270.1	3238	6263	6095	1976	1389	1260	5334	6469	7574	5818	4686	3772	1.58238	3.22359e-13	7.26682e-12	up	-0.432514	0.0494821	0.302053	false	1.82791	1.83066e-07	6.08549e-06	up	2.02416	4.34119e-23	5.16871e-21	up	0.211272	0.555392	0.875151	false	-0.211279	0.545891
12h1_transcript_27159	TRUE	TRUE	TRUE	17.94	19.7	12.82	44.52	32.63	43.54	15.24	14.96	12.79	12.75	15.9	13.45	420	418	291	1092	733	1006	341	339	288	289	391	286	-1.60719	2.04688e-24	1.2972e-22	down	-0.00257851	0.987707	0.99963	false	-1.27551	2.11356e-08	8.88459e-07	down	-1.59785	5.25449e-23	6.22387e-21	down	0.290665	0.215251	0.601146	false	0.296164	0.117409
12h1_transcript_25081	TRUE	TRUE	TRUE	19.16	20.39	11.06	92.24	54.12	61.68	14.92	11.95	16.41	10.44	10.01	8.43	514	496	287	2597	1395	1635	382	310	424	271	282	205	-2.92767	1.87415e-46	5.30903e-44	down	-0.558656	0.00897416	0.0950729	false	-2.05309	9.21628e-11	6.39928e-09	down	-2.36081	5.33906e-23	6.29161e-21	down	0.832927	0.00752068	0.0820591	false	0.28251	0.316981
12h1_transcript_17334	TRUE	TRUE	FALSE	15.45	39.81	16.15	11.93	14.55	13.99	92.13	73.21	121.76	91.6	36.38	81.79	587	1371	594	476	531	525	3350	2695	4455	3375	1456	2825	2.28819	2.05443e-08	2.50279e-07	up	-0.412487	0.328614	0.810475	false	0.767249	0.102571	0.331427	false	2.70739	5.43552e-23	6.37259e-21	up	-1.55873	0.00428887	0.0561137	false	-1.962	4.80366e-06
12h1_transcript_23616	TRUE	TRUE	TRUE	61.49	61.37	61.12	152.26	135.97	185.99	56.84	54.22	50.13	70.2	65.03	69.83	1774	1604	1708	4607	3767	5301	1568	1514	1391	1962	1973	1830	-1.30065	3.40568e-13	7.64068e-12	down	0.378492	0.000455992	0.00956412	false	-1.38186	9.40181e-16	1.54468e-13	down	-1.67385	5.66169e-23	6.60406e-21	down	-0.119244	0.355821	0.748762	false	0.268879	0.00854987
12h1_transcript_23405	TRUE	FALSE	TRUE	2.66	8.81	2.45	56.21	20.36	62.84	0	0	0	0	0	9.06	77	233	69	1725	572	1816	0	0	0	0	0	240	-3.947	0.167046	0.337711	false	NA	NA	NA	NA	-3.35839	1.10056e-06	3.0458e-05	down	-12.8913	5.69567e-23	6.61014e-21	down	0.563902	1	1	false	9.50115	1.21003e-09
12h1_transcript_30142	TRUE	TRUE	FALSE	112.23	146.52	67.76	70.52	52.96	49.24	219.21	306.59	215.75	183.46	239.43	142.34	1838	2177	1078	1208	831	795	3431	4863	3398	2910	4115	2120	1.61883	5.85022e-14	1.46019e-12	up	-0.368966	0.126482	0.52941	false	0.897394	0.00515086	0.037489	false	1.99742	6.25989e-23	7.22844e-21	up	-0.764984	0.0185499	0.149528	false	-1.12669	0.000137038
12h1_transcript_25562	TRUE	TRUE	TRUE	128.46	146.24	280.39	401.53	509.76	441.49	97.55	79.78	113.5	208.35	159.68	188.54	3327	3432	7040	10902	12676	11291	2415	2000	2827	5226	4347	4436	-1.38132	3.54459e-09	4.82573e-08	down	0.968023	3.68731e-06	0.000146353	false	-1.29002	0.00132983	0.0126995	down	-2.34028	6.77162e-23	7.78025e-21	down	0.0604991	0.881088	0.978911	false	1.04008	0.0106404
12h1_transcript_27674	TRUE	TRUE	TRUE	94.43	61.02	26.12	351.76	224.22	381.07	71.59	54.46	51.06	12.8	17.06	17.79	2089	1224	560	8157	4762	8325	1514	1167	1086	274	396	357	-4.41069	6.54299e-66	3.66283e-63	down	-1.86701	1.32256e-15	3.35959e-13	down	-2.4203	5.93094e-07	1.76942e-05	down	-2.53983	8.13446e-23	9.2996e-21	down	1.94419	0.000122968	0.00390817	up	0.0851931	0.852825
12h1_transcript_21270	TRUE	TRUE	TRUE	8.64	4.72	4.64	20.49	27.08	36.97	3.46	3.19	3.47	1.64	1.33	4.12	277	137	144	689	834	1171	106	99	107	51	45	120	-3.65823	1.53034e-11	2.81324e-10	down	-0.463173	0.455597	0.898508	false	-2.26327	5.21716e-07	1.58279e-05	down	-3.1923	8.36737e-23	9.5185e-21	down	1.35559	0.0504401	0.277778	false	0.902751	0.015574
12h1_transcript_28445	TRUE	TRUE	TRUE	569.24	364.57	400.55	1518.61	2113.56	1593.36	300.24	192	263.82	329.01	270.47	416.49	11742	6818	8017	32814	41831	32438	5919	3835	5234	6573	5860	7809	-2.45852	5.32175e-15	1.4985e-13	down	0.461793	0.103065	0.476014	false	-1.99685	3.34997e-12	3.20306e-10	down	-2.91342	9.7346e-23	1.10193e-20	down	0.423862	0.140085	0.487511	false	0.895609	0.00147704
12h1_transcript_29797	TRUE	TRUE	TRUE	38.15	27.32	20.18	97.07	124.46	100.29	25.99	25.64	30.66	21.98	20.67	14.9	656	426	337	1747	2052	1701	427	427	507	366	373	233	-2.59188	6.38272e-28	5.55817e-26	down	-0.490751	0.0188632	0.159663	false	-1.94167	3.6301e-09	1.82916e-07	down	-2.08915	1.03465e-22	1.16545e-20	down	0.606639	0.0782563	0.356764	false	0.124487	0.643321
12h1_transcript_29914	TRUE	TRUE	TRUE	29.11	27.4	26.92	9.62	13.18	11.01	52.8	55.26	51.22	49.3	32.32	54.81	499	426	448	172	216	186	864	917	844	818	581	854	1.92372	1.09146e-08	1.38941e-07	up	-0.184288	0.483236	0.913564	false	1.28208	5.84998e-06	0.000133151	up	2.11566	1.17127e-22	1.31291e-20	up	-0.678632	0.0326226	0.214614	false	-0.853059	5.03932e-19
12h1_transcript_13154	TRUE	FALSE	TRUE	8.58	7.57	7.39	23.71	11.43	22.8	0	0	0	14.19	27.99	7.87	387	309	322	1121	495	1015	0	0	0	619	1328	322	-0.312211	0.521507	0.712101	false	11.9501	6.05075e-19	3.73871e-16	up	-1.29735	0.000143135	0.00200644	down	-12.2506	1.39889e-22	1.56044e-20	down	-1.02936	0.0465007	0.264772	false	10.9288	1.48836e-19
12h1_transcript_28787	TRUE	TRUE	TRUE	83.71	26.89	49.91	285.7	391.87	561.01	40.06	20.63	29.78	8.04	0	12.68	1680	489	972	6008	7548	11116	768	401	575	156	0	231	-5.96717	0.000980448	0.00497997	down	-2.06861	0.170644	0.61225	false	-2.96719	8.82461e-09	4.04476e-07	down	-3.9033	1.45364e-22	1.61368e-20	down	2.96633	0.0585552	0.301554	false	0.910279	0.0713272
12h1_transcript_20263	TRUE	TRUE	TRUE	30.79	40.71	35.12	7.91	5.3	6.23	30.93	28.99	41.56	31.91	30.03	29.59	1051	1258	1161	283	173	210	1009	957	1364	1055	1078	917	2.15407	2.03519e-47	6.13481e-45	up	-0.119147	0.524197	0.93094	false	2.44825	2.03406e-31	1.6948e-28	up	2.28403	1.51926e-22	1.67842e-20	up	0.255417	0.131795	0.474174	false	0.145533	0.489195
12h1_transcript_14662	TRUE	TRUE	FALSE	13.01	13.61	4.94	23.63	17.85	16.25	5.6	6.63	6.59	8.41	8.11	11.26	545	516	200	1039	718	673	224	268	265	341	357	428	-1.13273	1.91908e-06	1.73211e-05	down	0.599797	0.0135951	0.127643	false	-0.903292	0.0462993	0.19337	false	-1.72639	1.73656e-22	1.90472e-20	down	0.186454	0.697091	0.92932	false	0.794952	0.0548673
12h1_transcript_32356	TRUE	TRUE	TRUE	202.63	310.49	210.17	24.18	5.53	15.35	349.7	416.72	423.42	1123.04	803.85	1049.57	1529	2133	1552	189	39	113	2520	3050	3074	8205	6330	7228	6.02261	2.03368e-36	3.27506e-34	up	1.35731	1.18529e-11	1.46476e-09	up	4.04803	7.14761e-14	8.82295e-12	up	4.66729	1.74068e-22	1.90472e-20	up	-2.01073	1.35355e-15	7.34315e-13	down	-0.644225	0.000856628
12h1_transcript_25823	TRUE	TRUE	TRUE	44.66	15.49	63.38	178.26	205.39	307.1	15.98	21.43	8.7	5.65	2.26	4.15	1126	354	1549	4711	4971	7645	385	523	211	138	60	95	-5.93259	4.69184e-44	1.1612e-41	down	-1.89379	0.000510102	0.0105634	down	-2.47558	2.5173e-05	0.000467213	down	-4.03765	1.9047e-22	2.07432e-20	down	3.42313	8.67141e-07	6.02043e-05	up	1.54328	0.0145549
12h1_transcript_28686	TRUE	TRUE	FALSE	1.79	8.08	6.5	4.72	4.94	5.57	32.36	51.2	60.59	43.2	21.88	70.65	36	149	128	100	96	112	630	1010	1187	852	468	1308	3.09122	2.67683e-10	4.18469e-09	up	-0.0352894	0.944135	0.995905	false	0.0819197	0.909061	0.976288	false	3.1318	1.94116e-22	2.10405e-20	up	-3.03724	5.09461e-05	0.00189852	down	-3.06342	3.64938e-07
12h1_transcript_31246	TRUE	TRUE	TRUE	12.69	26.63	58.89	1.87	0.71	0.38	40.16	53.79	39.89	77.23	90.55	92.66	169	322	763	26	9	5	511	694	511	996	1264	1123	6.39448	2.98718e-46	8.26289e-44	up	0.992228	4.71258e-08	2.85024e-06	false	5.11552	1.40236e-08	6.11533e-07	up	5.41646	2.08188e-22	2.24598e-20	up	-1.32254	0.0387876	0.237552	false	-0.319024	0.609508
12h1_transcript_28484	TRUE	TRUE	TRUE	20.92	24.3	16.78	5.77	6.65	7	27.95	37.37	35.82	24.59	26.72	27.16	433	456	337	125	132	143	553	749	713	493	581	511	1.91942	1.9594e-20	9.05248e-19	up	-0.334531	0.0415819	0.268848	false	1.64615	1.32397e-09	7.28495e-08	up	2.26172	2.48755e-22	2.6711e-20	up	-0.311536	0.101686	0.415654	false	-0.637593	0.00042873
12h1_transcript_27555	TRUE	TRUE	TRUE	199.38	168.33	156.48	754.89	894.56	1048.51	122.94	90.03	157.3	65.15	67.72	69.75	4268	3266	3249	16929	18375	22153	2515	1866	3238	1350	1522	1356	-3.83705	1.93211e-69	1.22778e-66	down	-0.842001	0.000569346	0.0115804	false	-2.38938	1.80512e-28	1.23863e-25	down	-2.98525	2.58384e-22	2.76159e-20	down	1.4077	8.01478e-24	2.33711e-20	up	0.574589	0.0239752
12h1_transcript_7280	TRUE	TRUE	TRUE	6.84	4.34	4.45	0	0	0	10.93	11.96	14.32	3.96	16.36	9.9	381	219	240	0	0	0	582	645	768	214	960	501	11.4662	5.06653e-17	1.73398e-15	up	-0.279616	0.586139	0.952528	false	10.6046	1.25738e-15	2.03712e-13	up	11.7597	2.59988e-22	2.76586e-20	up	-0.903914	0.133651	0.476506	false	-1.17662	7.50473e-06
12h1_transcript_17897	TRUE	TRUE	TRUE	17.19	20.15	52.08	6.38	11.33	4.59	120.23	167.84	226.64	183.68	110.2	125.96	642	682	1885	250	406	169	4297	6074	8149	6651	4334	4276	4.12445	1.83997e-21	9.40464e-20	up	-0.260525	0.427618	0.883155	false	1.99584	0.00303994	0.0247892	up	4.39906	2.63919e-22	2.79474e-20	up	-2.15571	8.55822e-05	0.00292736	down	-2.40372	1.41263e-05
12h1_transcript_31061	TRUE	TRUE	TRUE	34.36	23.54	21.77	99.93	123.09	103.24	13.6	8.56	17.02	3.64	1.96	7.18	468	291	288	1423	1606	1385	177	113	223	48	28	89	-4.74985	1.4201e-21	7.37075e-20	down	-1.56934	0.0200763	0.16654	false	-2.05677	3.46093e-12	3.2901e-10	down	-3.17291	2.70526e-22	2.85156e-20	down	2.65494	3.37185e-05	0.00135385	up	1.09518	0.00400947
12h1_transcript_28003	TRUE	TRUE	TRUE	280.36	184.64	108.85	696.59	936.81	855.39	131.92	74.57	118.63	61.97	58.51	85.94	5961	3559	2245	15518	19115	17953	2681	1535	2426	1276	1307	1660	-3.68844	1.27981e-36	2.10426e-34	down	-0.621638	0.0467809	0.291895	false	-2.15757	1.5485e-08	6.65312e-07	down	-3.05995	2.81888e-22	2.95776e-20	down	1.48802	0.000159153	0.0047906	up	0.87515	0.0293251
12h1_transcript_30508	TRUE	TRUE	FALSE	168.11	170.74	104.49	263.97	242.11	282.53	125.84	125.32	137.18	96.86	102.53	96.49	2486	2291	1502	4083	3431	4119	1778	1795	1951	1387	1590	1298	-1.50585	1.08887e-42	2.4856e-40	down	-0.363943	2.40068e-06	9.92482e-05	false	-0.854329	0.00010075	0.00149809	false	-1.1338	2.8775e-22	3.00555e-20	down	0.609589	0.0032284	0.045396	false	0.254133	0.173009
12h1_transcript_7248	TRUE	FALSE	FALSE	0	8.81	20.05	10.81	26.18	23.54	0	0	0	0	0	15.75	0	438	1066	624	1384	1279	0	0	0	0	0	786	-2.0011	0.519524	0.710597	false	NA	NA	NA	NA	-1.08341	0.532727	0.824899	false	-12.6499	3.23245e-22	3.36101e-20	down	0.910077	0.78713	0.955176	false	11.5641	0.00014064
12h1_transcript_26686	TRUE	TRUE	TRUE	22.92	20.6	11.52	49.47	28.54	46.26	9.32	7.52	7.71	5.11	4.33	2.38	554	451	270	1254	662	1104	215	176	179	119	110	52	-3.48406	7.26716e-25	4.81311e-23	down	-1.03597	0.00834809	0.0901412	false	-1.18913	0.00109542	0.0108381	down	-2.44215	3.90735e-22	4.04446e-20	down	2.2506	1.27113e-06	8.2024e-05	up	1.22363	6.79297e-05
12h1_transcript_11812	TRUE	TRUE	TRUE	6.12	3.02	3.06	19.94	28.56	26.39	4.6	3.02	3.59	1.67	2.06	1.09	291	130	141	995	1305	1240	209	139	164	77	103	47	-4.07659	2.56143e-38	4.74207e-36	down	-1.19657	0.00221638	0.0335111	down	-2.65188	1.21233e-09	6.7503e-08	down	-2.87045	3.99554e-22	4.11719e-20	down	1.38172	0.00881094	0.0916778	false	0.193108	0.656864
12h1_transcript_32217	TRUE	TRUE	TRUE	204.26	166.12	83.96	406.55	382.24	490.81	136.79	104.92	97.45	96.38	86.02	99.02	1712	1266	687	3549	3060	4043	1094	852	785	781	752	756	-2.27103	1.58329e-34	2.29971e-32	down	-0.240027	0.232354	0.702377	false	-1.51534	2.57301e-05	0.000474532	down	-2.02639	4.25687e-22	4.3669e-20	down	0.711347	0.0508899	0.27938	false	0.480348	0.162996
12h1_transcript_22846	TRUE	TRUE	TRUE	20.24	28.19	23.63	13.46	10.04	10.36	28.59	31.42	26.94	33.76	33.05	27.79	611	771	691	426	291	309	825	918	782	987	1049	762	1.39449	8.14353e-25	5.33344e-23	up	0.150318	0.191195	0.646508	false	1.07775	5.51728e-07	1.66088e-05	up	1.25151	5.19128e-22	5.3018e-20	up	-0.355245	0.0772545	0.354553	false	-0.196249	0.22606
12h1_transcript_30899	TRUE	TRUE	TRUE	46.99	93.75	47.97	21.46	30.23	14.87	185.95	202.68	225.43	178.48	128.18	109.86	670	1213	665	320	413	209	2533	2799	3091	2464	1916	1425	2.53923	6.51723e-13	1.4162e-11	up	-0.532607	0.0158552	0.141594	false	1.45979	0.0020223	0.0177703	up	3.08409	5.33377e-22	5.42322e-20	up	-1.11894	0.0025598	0.0389531	down	-1.64263	2.50195e-08
12h1_transcript_30790	TRUE	TRUE	TRUE	78.37	79.78	59.02	0	0	0	37.59	56.57	54.63	15.59	55.71	59.56	1140	1053	835	0	0	0	522	797	764	219	850	788	11.6582	1.91068e-17	6.79636e-16	up	-0.151397	0.778422	0.982935	false	12.4592	1.03667e-24	5.14585e-22	up	11.819	5.37447e-22	5.44053e-20	up	0.76302	0.173494	0.54179	false	0.617813	0.00294122
12h1_transcript_14972	TRUE	TRUE	FALSE	5.99	6.53	2.93	2.89	1.99	2.08	10.42	14.5	13.61	10.46	8.15	6.67	247	244	117	125	79	85	411	579	540	418	354	250	1.77463	2.402e-10	3.77511e-09	up	-0.578055	0.0212517	0.172168	false	1.12382	0.011609	0.0701108	false	2.36045	5.44093e-22	5.48365e-20	up	-0.695452	0.0996853	0.411361	false	-1.26478	0.000207509
12h1_transcript_25320	TRUE	TRUE	TRUE	53.22	74.72	85.04	28.22	17.03	17.21	90.8	125.15	99.87	232.91	344.8	134.74	1403	1785	2173	780	431	448	2288	3194	2532	5947	9555	3227	3.41796	3.91969e-21	1.92803e-19	up	1.1899	0.000665041	0.013141	up	1.77803	2.68319e-08	1.10016e-06	up	2.23924	6.02023e-22	6.041e-20	up	-1.67728	2.46558e-05	0.00104387	down	-0.478663	0.0724558
12h1_transcript_31076	TRUE	TRUE	TRUE	155.02	211.76	215.43	36.65	39.13	33.87	154.32	172.39	117.85	143.26	134.26	193.71	1960	2431	2651	484	473	422	1864	2112	1433	1754	1778	2229	2.02084	5.68297e-17	1.92811e-15	up	0.121751	0.627462	0.959415	false	2.39924	3.88257e-24	1.74193e-21	up	1.90402	6.3066e-22	6.30084e-20	up	0.344894	0.224605	0.611815	false	0.476154	0.04842
12h1_transcript_4168	TRUE	TRUE	TRUE	13.64	10.08	7.13	24.88	23.44	25.05	5.95	7.86	8.73	5.76	5.92	7.15	873	584	441	1672	1442	1585	364	487	537	357	399	415	-2.05419	1.07171e-35	1.63623e-33	down	-0.225086	0.333273	0.8142	false	-1.27804	8.54812e-06	0.000184998	down	-1.81968	7.16121e-22	7.1237e-20	down	0.733379	0.0241258	0.177266	false	0.517187	0.0785147
12h1_transcript_4670	TRUE	TRUE	TRUE	17.37	11.96	11.54	32.98	37.4	26.69	10.28	9.89	8.84	7.11	7.69	5.51	1097	684	705	2187	2271	1667	620	604	537	434	511	315	-2.36595	1.36138e-27	1.15139e-25	down	-0.489466	0.003268	0.0453481	false	-1.27494	9.07338e-06	0.00019474	down	-1.86557	9.22834e-22	9.14043e-20	down	1.04975	0.000127123	0.00402926	up	0.568674	0.0074963
12h1_transcript_30805	TRUE	TRUE	FALSE	67.49	57.86	43.77	109.64	110.44	104.54	54.78	46.66	49.73	33.31	35.17	33.31	977	760	616	1661	1533	1492	758	654	692	467	534	439	-1.76686	1.00478e-50	3.69131e-48	down	-0.542071	7.46353e-06	0.000274327	false	-0.961793	5.25843e-06	0.000121225	false	-1.2166	9.60141e-22	9.46913e-20	down	0.764151	0.000218833	0.00609909	false	0.231115	0.19664
12h1_transcript_23596	TRUE	TRUE	TRUE	95.86	88.87	87.71	6.39	6.69	6.01	138.87	52.11	109.32	95.05	82.24	115.07	2720	2285	2412	190	182	168	3767	1431	2983	2612	2453	2966	3.85242	3.29345e-65	1.80083e-62	up	-0.00774771	0.984774	0.999534	false	3.82043	3.44631e-130	8.04025e-126	up	3.86508	1.10746e-21	1.08753e-19	up	-0.0697965	0.73854	0.9412	false	-0.0676802	0.862034
12h1_transcript_20570	TRUE	TRUE	TRUE	16.47	68.94	143.32	1.77	3.38	2.83	38.12	110.59	77.96	131.74	69.57	111.05	549	2081	4627	62	108	93	1214	3568	2499	4253	2439	3362	5.18712	3.43123e-38	6.20577e-36	up	0.506396	0.263808	0.74332	false	4.8325	2.29578e-09	1.21729e-07	up	4.68802	1.45762e-21	1.4253e-19	up	-0.376664	0.619941	0.904394	false	0.141935	0.858695
12h1_transcript_21485	TRUE	TRUE	TRUE	29.74	22.05	17.03	66.88	75.76	77.99	21.61	21.54	26.5	15.8	15.84	19.41	923	620	512	2177	2258	2391	641	647	791	475	517	547	-2.20806	2.53202e-27	2.07431e-25	down	-0.415189	0.0288397	0.210784	false	-1.71116	7.01944e-10	4.11466e-08	down	-1.78463	1.56057e-21	1.5195e-19	down	0.455405	0.122705	0.458119	false	0.0497266	0.835788
12h1_transcript_24841	TRUE	TRUE	TRUE	21.67	24.97	33.6	11.76	11.77	9.91	30.43	32.15	34.97	32.93	26.41	35.44	587	613	882	334	306	265	788	843	911	864	752	872	1.41661	1.44398e-10	2.33661e-09	up	-0.00673192	0.971029	0.998173	false	1.25594	5.9534e-05	0.000963865	up	1.43103	1.72303e-21	1.67061e-19	up	-0.193176	0.556838	0.87604	false	-0.189115	0.46418
12h1_transcript_27463	TRUE	TRUE	TRUE	64.4	52.72	26.07	107.61	154.16	148.52	24.64	16.92	24.67	15.47	10.33	25.24	1437	1067	564	2517	3303	3273	525	365	529	334	242	512	-3.09615	1.40502e-13	3.33348e-12	down	-0.331468	0.446702	0.893873	false	-1.56617	0.00011919	0.00173145	down	-2.76006	2.17943e-21	2.10424e-19	down	1.48899	0.00460767	0.0589619	false	1.16662	0.00155513
12h1_transcript_17517	TRUE	FALSE	FALSE	0	0	31.74	22.91	89.19	29.37	0	0	0	5.71	6.74	0	0	0	1148	898	3203	1084	0	0	0	206	265	0	-3.69327	0.0462719	0.126432	false	9.66196	0.00232962	0.0348558	up	-2.14086	0.503101	0.808105	false	-13.3314	2.30176e-21	2.21306e-19	down	1.5289	1	1	false	NA	NA
12h1_transcript_30833	TRUE	TRUE	TRUE	84.31	74.16	178.01	32.27	29.86	34.24	101.11	86.33	82.54	95.9	113.86	89.47	1214	969	2492	486	412	486	1391	1204	1143	1337	1719	1172	1.53984	1.82141e-33	2.44714e-31	up	0.173123	0.217257	0.684003	false	1.82103	9.48449e-05	0.00143219	up	1.37409	2.43146e-21	2.32802e-19	up	0.250945	0.58302	0.888477	false	0.434667	0.321581
12h1_transcript_25449	TRUE	TRUE	TRUE	13.54	8.99	16.34	29.96	27.41	30.7	5.33	7.83	8.27	8.8	11.26	8.22	359	216	420	833	698	804	135	201	211	226	314	198	-1.73533	5.85774e-29	5.62152e-27	down	0.427373	0.128817	0.533422	false	-1.17971	0.00070379	0.00754222	down	-2.15375	2.66179e-21	2.53798e-19	down	0.521721	0.189801	0.566488	false	0.958381	0.0146814
12h1_transcript_27046	TRUE	TRUE	TRUE	6.23	10.99	7.78	2.43	1.94	1.89	11.98	10.34	10.49	11.82	13.72	10.92	147	235	178	60	44	44	270	236	238	270	340	234	2.45055	1.56449e-26	1.1943e-24	up	0.179158	0.298587	0.782756	false	1.97986	3.36356e-07	1.059e-05	up	2.28	2.67864e-21	2.54349e-19	up	-0.50953	0.117401	0.448679	false	-0.32313	0.254794
12h1_transcript_21617	TRUE	FALSE	FALSE	0	9.82	0	0	0	0	17.82	15.61	17.35	0	16.37	0	0	284	0	0	0	0	545	483	533	0	550	0	NA	NA	NA	NA	-1.65961	1	1	false	NA	NA	NA	NA	11.4059	2.69692e-21	2.55031e-19	up	-0.725552	1	1	false	-2.38808	0.302813
12h1_transcript_24954	TRUE	TRUE	TRUE	45.28	64.09	48.48	25.61	19.04	18.18	71.7	79.95	59.15	57.97	55.35	46.91	1221	1566	1267	724	493	484	1848	2087	1534	1514	1569	1149	1.26487	1.78019e-17	6.39021e-16	up	-0.367109	0.0193523	0.162123	false	1.31583	6.78918e-10	4.00991e-08	up	1.63896	2.78309e-21	2.62101e-19	up	0.0124282	0.947783	0.990275	false	-0.345653	0.0633149
12h1_transcript_2604	TRUE	FALSE	FALSE	13.42	9.41	3.74	7.07	10.64	14.24	0	0	0.01	4.29	0	8.5	950	603	256	526	724	997	0	0	0	294	0	546	-1.38797	0.474415	0.673537	false	10.6894	0.000457266	0.00958205	up	-0.321619	0.582619	0.853687	false	-12.081	2.87712e-21	2.6985e-19	down	1.02783	0.545887	0.870131	false	11.7267	4.95877e-18
12h1_transcript_20684	TRUE	TRUE	TRUE	58.79	47.46	28.23	110.98	126.15	119.96	46.07	38.29	44.58	40.31	37.74	33.87	1965	1437	914	3891	4050	3961	1472	1239	1433	1305	1327	1028	-1.77626	3.69344e-28	3.31451e-26	down	-0.176656	0.178383	0.625488	false	-1.44568	3.17265e-06	7.79958e-05	down	-1.59063	3.24404e-21	3.03028e-19	down	0.286794	0.336425	0.731949	false	0.118792	0.665515
12h1_transcript_19831	TRUE	TRUE	FALSE	0	0	0	0	0	0	14.94	25.33	33.66	14.24	31.67	0	0	0	0	0	0	0	497	853	1126	479	1159	0	11.353	0.00366247	0.0153909	up	-0.693727	0.725972	0.979425	false	NA	NA	NA	NA	12.0711	3.27234e-21	3.04434e-19	up	-11.359	0.000170031	0.00505929	down	-12.0461	2.42267e-21
12h1_transcript_27929	TRUE	TRUE	TRUE	90.54	84.2	49.2	146.05	163.56	181.39	47.36	55.82	57.29	36.78	30.21	42.8	1906	1607	1005	3221	3304	3769	953	1138	1160	750	668	819	-2.25238	1.01434e-20	4.85724e-19	down	-0.511116	0.0133589	0.126099	false	-1.16735	4.52884e-05	0.000766441	down	-1.73471	3.39643e-21	3.14704e-19	down	1.04346	0.000835478	0.0170516	up	0.541542	0.0218941
12h1_transcript_575	TRUE	TRUE	FALSE	13.82	2.59	20.22	8.02	12.63	34.94	0	0	0	1.64	0.31	2.42	1244	211	1761	758	1094	3112	0	0	0	143	29	197	-3.75634	4.69374e-06	3.96406e-05	down	9.47307	8.85929e-08	4.97644e-06	up	-0.599553	0.504218	0.80871	false	-13.2322	3.79381e-21	3.50113e-19	down	3.12794	0.00177179	0.0299509	up	12.6143	1.29164e-16
12h1_transcript_2229	TRUE	TRUE	FALSE	0.03	0	5.45	13.51	5.69	9.98	0	0	0	0	0	0	2	0	385	1036	399	721	0	0	0	0	0	0	-11.9442	1.22304e-21	6.38549e-20	down	NA	NA	NA	NA	-2.32068	0.253349	0.580042	false	-11.9504	3.83139e-21	3.52166e-19	down	NA	NA	NA	NA	NA	NA
12h1_transcript_7735	TRUE	TRUE	TRUE	13.61	10.97	6.07	52.13	29.93	37.4	7.69	7.89	10.54	4.88	5.26	3.14	752	549	324	3028	1592	2045	407	422	560	261	306	157	-3.25562	9.59221e-38	1.69573e-35	down	-0.954719	0.000694374	0.0135566	false	-1.97855	6.66614e-08	2.45301e-06	down	-2.29085	3.87579e-21	3.54828e-19	down	1.23315	0.00292916	0.0424519	up	0.285996	0.394612
12h1_transcript_29092	TRUE	TRUE	TRUE	38.62	30.97	21.23	68.75	75.43	77.01	29.28	32.8	29.74	21.22	18.69	25.41	744	541	397	1387	1394	1464	539	612	551	396	378	445	-1.85107	2.41854e-17	8.53826e-16	down	-0.456378	0.0205009	0.168554	false	-1.31321	4.35138e-06	0.000103168	down	-1.38827	4.01578e-21	3.66185e-19	down	0.496189	0.126627	0.465044	false	0.0500642	0.828145
12h1_transcript_32015	TRUE	TRUE	TRUE	253.19	194.42	129.95	761.88	943.5	687.12	85.95	66.95	132.42	41.09	26.84	59.46	2400	1675	1201	7531	8549	6407	778	615	1207	377	266	513	-4.31005	7.42073e-30	7.7545e-28	down	-1.12202	0.0101611	0.103337	false	-2.07664	1.78381e-11	1.43504e-09	down	-3.17943	4.09275e-21	3.71729e-19	down	2.19466	4.8013e-07	3.52216e-05	up	1.08169	0.00243552
12h1_transcript_18889	TRUE	TRUE	TRUE	6.61	4.54	5.62	22.57	36.25	37.2	0.86	2.46	1.39	0.18	0.08	0.28	233	145	192	835	1228	1296	29	84	47	6	3	9	-7.61019	8.90563e-49	3.03462e-46	down	-3.09132	0.000189248	0.00455911	down	-2.54858	2.37822e-11	1.87446e-09	down	-4.49093	4.12281e-21	3.72756e-19	down	5.01117	3.68941e-14	1.36613e-11	up	1.92086	0.000195983
12h1_transcript_32297	TRUE	TRUE	TRUE	101.54	59.99	25.27	200.19	341.49	244.96	31.85	30.66	41.63	13.27	16.87	11.4	798	429	194	1640	2565	1893	239	233	315	101	138	81	-4.36619	5.20518e-43	1.22384e-40	down	-1.30797	2.46088e-06	0.000101554	down	-2.11967	0.000211531	0.0027867	down	-3.0433	4.13651e-21	3.72756e-19	down	2.19891	0.000168427	0.00501795	up	0.896469	0.0874129
12h1_transcript_29058	TRUE	TRUE	TRUE	54.81	41.18	36.26	161.69	225.11	174.66	31.32	24.39	38.55	19.17	11.12	24.55	1051	716	675	3247	4141	3305	574	453	711	356	224	428	-3.44501	2.57204e-19	1.07989e-17	down	-0.740321	0.0653706	0.361515	false	-2.11769	1.48022e-13	1.72668e-11	down	-2.6976	4.4327e-21	3.97887e-19	down	1.28959	0.00240626	0.0373972	up	0.559427	0.0321567
12h1_transcript_23406	TRUE	TRUE	TRUE	47.33	40.31	18.86	241.08	107.69	176.39	25.56	29.67	30.92	13.28	5.02	8.6	1385	1069	535	7402	3028	5101	715	841	870	376	154	228	-4.34617	3.7925e-23	2.22923e-21	down	-1.64478	4.48856e-05	0.00130556	down	-2.31027	5.9668e-08	2.24657e-06	down	-2.69896	5.46028e-21	4.88217e-19	down	1.99362	0.000235384	0.00647529	up	0.359439	0.28992
12h1_transcript_10948	TRUE	FALSE	FALSE	14.19	0	18.16	10.83	14.26	9.5	0	0	0	9.99	12.84	7.75	699	0	866	560	675	462	0	0	0	477	666	346	-0.293512	0.309006	0.515236	false	11.3807	2.50986e-20	2.1252e-17	up	-0.082006	0.962047	0.990724	false	-11.6621	5.90633e-21	5.26053e-19	down	0.17914	0.915902	0.983213	false	11.5713	0.000115433
12h1_transcript_28426	TRUE	TRUE	TRUE	51.24	39.89	31.03	115.35	107.46	129	36.88	32.34	43.94	32.38	33.74	27.9	1067	753	627	2516	2147	2651	734	652	880	653	738	528	-1.99975	4.83686e-50	1.67241e-47	down	-0.241199	0.157518	0.58932	false	-1.54707	8.92735e-11	6.25451e-09	down	-1.74934	6.12119e-21	5.43084e-19	down	0.410586	0.0866847	0.379824	false	0.178021	0.444332
12h1_transcript_13514	TRUE	TRUE	FALSE	0	0	10.53	26.67	13.23	10.89	0	0	0	0	0	0	0	0	449	1235	561	475	0	0	0	0	0	0	-12.0128	2.09376e-21	1.06096e-19	down	NA	NA	NA	NA	-2.17582	0.373551	0.707325	false	-12.0172	7.11067e-21	6.28446e-19	down	NA	NA	NA	NA	NA	NA
12h1_transcript_19033	TRUE	TRUE	FALSE	15.2	14.02	11.15	20.63	19.93	21.27	10.39	9.52	9.08	4.33	1.51	4.92	546	456	387	777	688	755	357	331	313	150	57	160	-2.60162	6.52379e-08	7.42077e-07	down	-1.38878	0.00928226	0.0970773	false	-0.639795	0.000519664	0.00594302	false	-1.21028	8.18092e-21	7.20266e-19	down	1.92422	0.000704156	0.0150979	up	0.547103	0.000318909
12h1_transcript_28481	TRUE	TRUE	TRUE	87.59	120.72	94.85	33.92	31.78	38.75	109.3	137.86	152.68	88.8	76.54	87.06	1809	2261	1901	734	629	790	2158	2758	3034	1776	1661	1635	1.18425	1.78045e-12	3.66888e-11	up	-0.630667	0.000394922	0.00857426	false	1.51747	2.58682e-15	4.02336e-13	up	1.82278	8.87703e-21	7.7857e-19	up	0.295492	0.116026	0.446272	false	-0.326117	0.0872179
12h1_transcript_30478	TRUE	FALSE	TRUE	92.69	92.32	77.67	39.82	40.96	39.95	92.06	97.77	104.92	60.25	47.79	71.33	1433	1295	1167	644	607	609	1360	1464	1560	902	775	1003	0.486985	0.0403134	0.113085	false	-0.679788	0.00150137	0.0248511	false	1.10356	1.48854e-14	2.0428e-12	up	1.174	9.10738e-21	7.95736e-19	up	0.578467	0.0176358	0.144527	false	-0.0915584	0.287154
12h1_transcript_30905	TRUE	TRUE	FALSE	12.18	38.01	58.87	17.57	14.03	11.28	82.31	106.48	151.31	136.76	127.18	98.66	173	490	813	261	191	158	1117	1465	2067	1881	1894	1275	2.99262	9.27846e-49	3.1165e-46	up	0.118218	0.666929	0.969894	false	1.36453	0.0441868	0.187445	false	2.88719	9.46928e-21	8.24222e-19	up	-1.6577	0.00744059	0.0815667	false	-1.52882	0.0130929
12h1_transcript_27077	TRUE	TRUE	FALSE	42.09	45.6	53.68	34.77	25.41	24.41	73.79	73.04	79.55	81.99	80.41	63.68	991	973	1226	858	574	568	1662	1666	1803	1871	1991	1363	1.33301	6.14162e-17	2.06583e-15	up	0.0242801	0.842068	0.989585	false	0.741882	0.00138967	0.0131365	false	1.31737	9.83072e-21	8.52453e-19	up	-0.627579	0.004444	0.0575623	false	-0.593865	0.000889759
12h1_transcript_165	TRUE	TRUE	TRUE	14.07	14.08	8.19	36.47	25.78	37.22	10.98	11.66	8.82	5.48	5.72	5.7	1530	1386	861	4168	2697	4004	1142	1227	923	578	656	563	-2.64212	1.37343e-58	6.21e-56	down	-0.864075	6.22967e-09	4.46466e-07	false	-1.47764	3.50505e-08	1.37665e-06	down	-1.77315	1.02927e-20	8.89155e-19	down	1.12222	7.76815e-06	0.000398276	up	0.266777	0.257321
12h1_transcript_27132	TRUE	TRUE	TRUE	9.65	16.2	11.68	66.1	111.22	133.67	12.12	8.36	10.91	5.42	7.55	3.83	230	350	270	1651	2544	3145	276	193	250	125	189	83	-4.33882	3.90267e-29	3.77611e-27	down	-0.883871	0.014653	0.134845	false	-3.09408	2.48026e-14	3.34476e-12	down	-3.44261	1.13402e-20	9.7598e-19	down	1.20214	0.00350242	0.0484032	up	0.325977	0.279468
12h1_transcript_2572	TRUE	TRUE	TRUE	2.83	1.79	1.36	6.69	9.53	7.2	1.29	1.04	1.31	1.01	1.2	1.43	202	116	94	502	655	509	88	72	90	70	90	93	-2.79289	9.37835e-19	3.76286e-17	down	0.0321841	0.923492	0.994558	false	-2.01086	3.05617e-06	7.5771e-05	down	-2.81545	1.14123e-20	9.78516e-19	down	0.739075	0.114275	0.443097	false	0.78105	0.0478845
12h1_transcript_71	TRUE	FALSE	FALSE	4.83	7.63	0.49	5.47	4.38	10.86	0	0	0	1.27	3.99	0	572	817	55	680	499	1271	0	0	0	145	497	0	-2.13084	0.255361	0.453376	false	10.0715	0.00141503	0.023787	up	-0.744291	0.426896	0.752909	false	-12.1836	1.17214e-20	1.00129e-18	down	1.32433	0.461374	0.821348	false	11.3992	2.64958e-11
12h1_transcript_29956	TRUE	TRUE	FALSE	12.85	33.24	37.42	16.14	11.76	11.03	45.79	65.04	56.08	57.75	84.99	45	218	513	618	287	191	185	744	1071	917	951	1517	696	2.17756	5.66688e-16	1.75315e-14	up	0.190395	0.48414	0.913655	false	1.10949	0.0375478	0.167014	false	1.99815	1.2081e-20	1.02819e-18	up	-1.10227	0.0375873	0.233698	false	-0.903471	0.0520213
12h1_transcript_6266	TRUE	TRUE	TRUE	5.43	5.23	5.61	14.51	7.18	20	0	0	0	1.89	6.33	6.93	314	274	314	883	399	1145	0	0	0	106	386	364	-1.53879	0.00847663	0.0312631	down	10.6115	4.52164e-13	7.27074e-11	up	-1.36074	0.00209168	0.0182563	down	-12.146	1.23349e-20	1.04592e-18	down	0.141597	0.811484	0.961856	false	10.76	8.89142e-19
12h1_transcript_21059	TRUE	TRUE	TRUE	23.52	12.09	20.62	43.21	45.79	49.69	13.98	9.1	11.23	16.2	13.08	14.65	769	358	653	1482	1438	1605	437	288	353	513	450	435	-1.7546	8.85274e-22	4.68797e-20	down	0.386372	0.119128	0.514842	false	-1.31248	0.000244986	0.00313564	down	-2.1344	1.29184e-20	1.08911e-18	down	0.403863	0.291251	0.686362	false	0.801322	0.0315132
12h1_transcript_27898	TRUE	TRUE	TRUE	81.96	83.03	106.18	20.57	28.94	22.28	121.01	105.6	124.81	190.52	157.53	159.78	1713	1574	2154	450	580	459	2418	2138	2510	3858	3460	3036	2.71925	1.9807e-29	1.96499e-27	up	0.560497	9.75947e-05	0.00257348	false	1.8988	4.34883e-10	2.66294e-08	up	2.16832	1.29391e-20	1.08911e-18	up	-0.855959	0.000194675	0.00558596	false	-0.284999	0.174468
12h1_transcript_18594	TRUE	TRUE	TRUE	9.03	5.78	4.1	11.76	18.39	19.22	0	0	0	1.31	1.11	1.08	330	191	145	451	646	695	0	0	0	46	42	35	-3.95527	6.43357e-29	6.14903e-27	down	7.80828	1.72062e-08	1.13362e-06	up	-1.43039	0.00210402	0.0183205	down	-11.7545	1.31943e-20	1.10654e-18	down	2.47974	1.08094e-07	1.00064e-05	up	10.2966	6.88656e-15
12h1_transcript_3611	TRUE	TRUE	FALSE	0.4	3.95	1.65	8.7	6.19	12.05	0	0	0	2.87	1.88	1.75	26	238	106	609	397	794	0	0	0	185	132	106	-2.14198	2.2981e-09	3.21816e-08	down	9.58989	5.83931e-13	9.02016e-11	up	-2.21336	0.00914276	0.0583745	false	-11.7267	1.43448e-20	1.19865e-18	down	-0.110188	0.902932	0.981554	false	9.48836	1.43847e-07
12h1_transcript_22862	TRUE	TRUE	TRUE	6.53	8.96	9.85	4.23	3.1	3.12	12.13	14.24	12.64	12.21	18.74	4.78	197	245	288	134	90	93	350	416	367	357	595	131	1.66341	0.00147999	0.00709286	up	-0.115716	0.819015	0.9873	false	1.27332	0.000179947	0.00243372	up	1.79018	1.48662e-20	1.23772e-18	up	-0.429055	0.471139	0.827291	false	-0.537369	0.036838
12h1_transcript_28014	TRUE	TRUE	TRUE	51.9	28.58	15.8	123.26	188.96	167.73	11.91	15.11	23.44	2.63	0.82	5.23	1081	540	319	2690	3778	3450	237	305	469	53	18	99	-5.8684	1.96972e-20	9.08079e-19	down	-2.4833	0.0010691	0.019006	down	-2.36403	2.2166e-06	5.67031e-05	down	-3.37867	1.54922e-20	1.28374e-18	down	3.463	2.71114e-05	0.00113045	up	0.989197	0.05235
12h1_transcript_29989	TRUE	TRUE	TRUE	27.43	25.2	24.27	63.49	50.54	66.58	18.39	23.11	22.54	24.53	26.03	17.63	462	385	397	1119	816	1106	296	377	365	400	460	270	-1.49857	1.26706e-15	3.78541e-14	down	0.115652	0.586764	0.952923	false	-1.2397	4.06455e-13	4.43112e-11	down	-1.60521	1.55854e-20	1.28374e-18	down	0.218668	0.34743	0.740981	false	0.343136	0.0255703
12h1_transcript_28655	TRUE	TRUE	TRUE	252.98	325.82	194.85	90.81	61.17	85.69	314.04	300.54	238.78	273.33	249.96	262.09	5097	5952	3810	1916	1182	1703	6047	5864	4627	5334	5289	4800	1.64584	1.00898e-23	6.12998e-22	up	-0.088777	0.557923	0.94253	false	1.68691	1.37662e-13	1.62205e-11	up	1.73883	1.55865e-20	1.28374e-18	up	0.00095284	0.995987	0.999071	false	-0.0790721	0.699823
12h1_transcript_21580	TRUE	TRUE	FALSE	11.38	9.8	12.1	5.69	6.28	6.33	19	19.96	17.88	14.46	15.81	19.62	364	284	375	191	193	200	581	618	550	448	532	570	1.35369	2.45791e-08	2.95451e-07	up	-0.15402	0.416169	0.87715	false	0.846942	0.00178587	0.0160616	false	1.5157	1.62252e-20	1.33157e-18	up	-0.542486	0.0554837	0.293324	false	-0.686883	0.000152924
12h1_transcript_16955	TRUE	TRUE	TRUE	7.04	10.89	4.24	1.67	0.92	0.77	10.86	12.86	10.2	7.62	10.55	7.8	275	385	160	68	34	29	405	486	383	288	434	277	2.88932	2.1713e-15	6.33396e-14	up	-0.356116	0.0755906	0.393657	false	2.71997	1.05487e-06	2.93326e-05	up	3.25378	2.02254e-20	1.65395e-18	up	-0.21463	0.61366	0.900961	false	-0.564657	0.117166
12h1_transcript_30559	TRUE	TRUE	TRUE	450.87	605.54	606.35	46.36	120.42	76.16	1386.02	1330.88	1716.82	645.39	448.38	929.36	6842	8338	8944	735	1751	1139	20099	19564	25059	9485	7137	12830	2.94938	3.35277e-09	4.58583e-08	up	-1.08897	0.00150224	0.0248511	down	2.73057	7.94235e-10	4.58651e-08	up	4.04737	2.04864e-20	1.66935e-18	up	-0.252363	0.469013	0.825955	false	-1.33159	9.1114e-10
12h1_transcript_30526	TRUE	TRUE	TRUE	103.75	59.47	50.21	271.35	650.09	378.59	33.32	17.46	20.81	10.16	7.3	15.03	1571	817	739	4298	9434	5652	482	256	303	149	116	207	-5.43124	3.19747e-29	3.11946e-27	down	-1.10099	0.0179239	0.154051	false	-2.65772	5.57588e-08	2.12211e-06	down	-4.32458	2.2071e-20	1.79212e-18	down	2.73356	7.6845e-09	9.38555e-07	up	1.6425	4.30286e-05
12h1_transcript_30172	TRUE	TRUE	TRUE	148.85	114.39	62.72	240.47	351.62	275.88	68.72	51.36	58.65	62.58	63.78	63.26	2430	1694	994	4108	5503	4442	1072	812	920	989	1092	939	-2.30263	1.05256e-21	5.51178e-20	down	0.113319	0.468548	0.905673	false	-1.45647	0.000163827	0.00224828	down	-2.40691	2.43753e-20	1.97226e-18	down	0.801917	0.0172246	0.142085	false	0.923788	0.00478813
12h1_transcript_11840	TRUE	TRUE	TRUE	5.1	10.95	5.56	2.28	1.52	1.79	8.2	8.82	7.1	5.56	6.13	5.23	242	471	255	113	69	83	372	405	324	255	306	225	1.51839	8.3651e-13	1.79453e-11	up	-0.483889	0.0021935	0.0333276	false	1.93579	1.15609e-05	0.000239322	up	2.00954	2.57855e-20	2.07903e-18	up	0.375083	0.347054	0.74074	false	-0.101665	0.771955
12h1_transcript_26107	TRUE	TRUE	TRUE	33.71	134.51	164.75	8.03	10.47	5.62	83.42	87.42	156.4	102.18	37.53	147.55	845	3055	4004	211	252	139	1998	2121	3771	2480	988	3360	3.49867	2.55261e-10	4.0038e-09	up	-0.13757	0.804725	0.985749	false	3.77172	9.9184e-09	4.49025e-07	up	3.64428	2.7836e-20	2.23651e-18	up	0.249769	0.736632	0.940632	false	0.123222	0.845024
12h1_transcript_6798	TRUE	TRUE	TRUE	5.93	4.01	2.34	13.53	12.22	13.54	2.55	2.25	3.65	1.67	1.88	2.59	338	207	129	810	670	763	139	124	200	92	113	134	-2.76795	4.49752e-30	4.78487e-28	down	-0.426265	0.275583	0.757167	false	-1.70805	2.64274e-05	0.000485473	down	-2.33083	3.02188e-20	2.4195e-18	down	1.01392	0.0447068	0.258148	false	0.59643	0.185949
12h1_transcript_30550	TRUE	TRUE	TRUE	485.22	340.14	268.05	19.36	33.92	28.96	222.31	249.76	349.98	278.03	238.21	310.27	7304	4645	3921	304	489	429	3197	3641	5066	4052	3760	4248	3.22519	7.6297e-24	4.6474e-22	up	0.0425904	0.861727	0.990962	false	3.69522	4.12483e-23	1.45807e-20	up	3.19311	3.07127e-20	2.45051e-18	up	0.428756	0.111881	0.439257	false	0.480286	0.100055
12h1_transcript_27543	TRUE	TRUE	TRUE	8.82	11.97	13.46	73.8	60.14	84.68	12.46	12.93	6.6	6.1	7.81	6.31	200	246	296	1754	1309	1896	270	284	144	134	186	130	-3.52746	1.48078e-77	1.33908e-74	down	-0.634618	0.0897523	0.437509	false	-2.68112	1.22614e-21	3.9186e-19	down	-2.88942	3.41322e-20	2.71392e-18	down	0.811224	0.0178518	0.145941	false	0.1863	0.643822
12h1_transcript_24803	TRUE	TRUE	TRUE	19.13	29.29	30.29	8.04	8.01	3.41	63.3	75.79	72.57	55.8	48.75	52.98	518	719	796	228	208	91	1641	1990	1893	1465	1389	1305	2.93299	3.68359e-16	1.15787e-14	up	-0.394533	0.00168428	0.0272658	false	2.00665	3.5659e-05	0.000627868	up	3.33673	3.44866e-20	2.73265e-18	up	-0.959198	0.000717946	0.0152893	false	-1.34368	4.68764e-08
12h1_transcript_24162	TRUE	TRUE	TRUE	25.89	15.61	36.76	1.72	0.74	1.72	20.92	17.91	14.86	13.47	9.21	12.37	730	399	1004	51	20	48	564	489	403	368	273	317	2.9971	1.12484e-12	2.36771e-11	up	-0.581545	0.0286325	0.209739	false	4.25026	4.72714e-14	5.99984e-12	up	3.57832	4.71831e-20	3.72584e-18	up	1.21868	0.0107737	0.105291	false	0.649739	0.119573
12h1_transcript_25757	TRUE	TRUE	TRUE	28.6	22.21	13.87	55.26	63.18	53.02	17.26	12.17	16.11	19.43	23.25	25.26	693	487	326	1403	1470	1268	399	285	375	456	592	556	-1.43302	1.44834e-12	3.01357e-11	down	0.608887	0.00926162	0.0969058	false	-1.44079	1.69846e-05	0.000334106	down	-2.03325	4.99248e-20	3.92884e-18	down	-0.0500387	0.883546	0.979348	false	0.567295	0.0765914
12h1_transcript_10135	TRUE	FALSE	FALSE	18.68	20.82	13.65	8.12	14.18	17.55	0	0	0	6.1	14.74	21.36	928	937	656	424	677	862	0	0	0	293	771	964	-0.0237918	0.965504	0.983376	false	11.8751	2.66497e-18	1.32449e-15	up	0.365102	0.382394	0.715131	false	-11.8924	5.14293e-20	4.03342e-18	down	0.34963	0.508021	0.848812	false	12.2316	2.16978e-24
12h1_transcript_32923	TRUE	TRUE	FALSE	19.36	51.09	10.96	7.8	12.97	6.75	111.8	166.31	157.83	72.21	35.42	60.98	55	133	31	22	34	18	302	460	431	198	103	159	2.58063	4.74682e-06	3.99883e-05	up	-1.3364	0.000809791	0.0153704	down	1.57296	0.0649881	0.244111	false	3.92857	5.17492e-20	4.04471e-18	up	-1.04567	0.166671	0.53152	false	-2.37291	9.18734e-05
12h1_transcript_31908	TRUE	TRUE	TRUE	45.04	49.64	111.34	15.55	13.63	15.28	100.22	78.39	144.57	125.68	90.74	99.31	447	448	1079	161	129	149	951	755	1381	1209	943	899	2.7494	2.26295e-39	4.32573e-37	up	-0.00461416	0.987647	0.99963	false	2.24069	1.68692e-05	0.000332397	up	2.76308	5.32517e-20	4.14803e-18	up	-0.53819	0.29002	0.685357	false	-0.530756	0.293145
12h1_transcript_1287	TRUE	TRUE	TRUE	2.5	1.6	8.26	0	0	0	7.47	7.85	4.81	0.51	0	7.87	200	116	640	0	0	0	572	608	370	39	0	572	10.2171	0.000522162	0.00286312	up	-1.18345	1	1	false	10.8348	1.10013e-10	7.54886e-09	up	11.3908	5.63699e-20	4.37609e-18	up	0.608124	0.752719	0.946271	false	-0.564004	0.434927
12h1_transcript_16094	TRUE	TRUE	TRUE	10.99	9.91	7.44	24.35	27.41	26.83	9.27	7.07	8.37	8.78	8.86	6.01	435	355	285	1011	1042	1049	350	270	318	336	368	216	-1.84124	1.63632e-18	6.47697e-17	down	-0.038541	0.874348	0.992125	false	-1.50261	1.86398e-10	1.23262e-08	down	-1.79323	5.81199e-20	4.49676e-18	down	0.296269	0.292038	0.687384	false	0.266968	0.212156
12h1_transcript_5120	TRUE	TRUE	TRUE	1.79	5.46	0	0	0	0	11.15	6.54	11.48	9.05	10.09	0	110	305	0	0	0	0	658	390	682	541	656	0	10.9324	0.00513941	0.0205227	up	-0.608903	0.69754	0.974408	false	9.5803	0.00592081	0.041795	up	11.5587	5.91058e-20	4.55769e-18	up	-1.40939	0.570302	0.882618	false	-2.01282	0.195058
12h1_transcript_31325	TRUE	TRUE	TRUE	85.92	40.7	29.25	228.32	549.25	455.57	20.02	14.25	6.18	3.66	0.96	5.85	1114	479	369	3094	6820	5820	248	179	77	46	13	69	-6.97345	7.68243e-25	5.07385e-23	down	-1.89766	0.0286208	0.209739	false	-3.03508	6.54217e-08	2.41884e-06	down	-5.0766	6.09226e-20	4.68208e-18	down	3.89645	1.3883e-06	8.84873e-05	up	2.00892	0.00089231
12h1_transcript_23635	TRUE	TRUE	TRUE	105.92	109.64	67.97	419.46	425.33	317.54	68.7	70.7	104.67	51.67	38.08	48.87	3069	2879	1908	12747	11837	9089	1903	1983	2917	1450	1160	1286	-3.15653	2.67095e-41	5.41373e-39	down	-0.782433	0.00211174	0.0324018	false	-2.06607	4.91801e-18	1.10324e-15	down	-2.36417	6.3411e-20	4.85707e-18	down	1.05074	3.37959e-05	0.00135463	up	0.277241	0.281314
12h1_transcript_24387	TRUE	TRUE	TRUE	18.49	15.63	15.47	63.07	51	59.98	7.8	13.26	6.41	10.43	7.8	13.5	510	391	414	1827	1353	1636	205	354	170	279	226	338	-2.53444	2.00722e-21	1.0193e-19	down	0.253019	0.555651	0.941677	false	-1.82353	1.55191e-33	1.8103e-30	down	-2.78367	6.70055e-20	5.11535e-18	down	0.673647	0.0502484	0.276973	false	0.935537	0.00647611
12h1_transcript_32768	TRUE	TRUE	TRUE	104.79	52.33	30.23	1177.27	1028.63	482.85	11.28	11.98	1.26	11.77	5.84	25.31	466	212	132	5417	4346	2101	47	51	5	50	26	103	-6.0164	5.87652e-23	3.42002e-21	down	0.882732	0.420118	0.87988	false	-3.84313	1.03502e-11	8.87762e-10	down	-6.90118	8.40147e-20	6.39263e-18	down	2.13427	0.00973279	0.0985766	false	3.02505	0.00128706
12h1_transcript_26655	TRUE	TRUE	FALSE	4.75	15.69	7.11	2.55	3.91	2.05	41.87	80.65	135.39	99.12	82.63	41.88	111	334	162	63	88	47	942	1838	3066	2260	2044	896	4.60345	1.47258e-27	1.23655e-25	up	-0.184198	0.717024	0.978079	false	1.6421	0.0140519	0.0809975	false	4.80556	8.74655e-20	6.63324e-18	up	-3.00064	1.0765e-07	1.0005e-05	down	-3.17686	7.94461e-08
12h1_transcript_29457	TRUE	TRUE	TRUE	28.02	16.98	14.01	2.6	5.67	2.43	55.79	57.64	71.16	42.7	13.68	46.2	515	283	250	50	100	44	980	1026	1258	760	264	772	3.16394	8.24658e-07	7.92049e-06	up	-0.800451	0.106852	0.486438	false	2.41523	6.69466e-05	0.00106249	up	3.97477	1.07218e-19	8.1045e-18	up	-0.787295	0.199983	0.580468	false	-1.57647	1.87325e-07
12h1_transcript_4240	TRUE	TRUE	FALSE	7.8	8.59	4.74	7.54	7.13	11.75	0	0.09	0	3.87	5.33	4.5	496	495	291	504	436	738	0	5	0	238	357	259	-1.0509	0.000325955	0.00189091	down	7.42786	5.42783e-13	8.49939e-11	up	-0.358722	0.342053	0.678521	false	-8.47107	1.3441e-19	1.01266e-17	down	0.648691	0.0380214	0.234957	false	8.08114	6.29091e-18
12h1_transcript_31426	TRUE	TRUE	TRUE	141.47	112.92	76.57	258.43	336.7	288.13	94.73	85.38	95.12	65.32	55.62	78.11	1729	1253	911	3300	3940	3469	1106	1011	1118	773	712	869	-2.24313	5.32862e-18	2.02401e-16	down	-0.432881	0.0302278	0.217659	false	-1.44744	1.4583e-06	3.91959e-05	down	-1.80328	1.42109e-19	1.06717e-17	down	0.75474	0.0149277	0.130181	false	0.331481	0.145474
12h1_transcript_26968	TRUE	TRUE	TRUE	44.05	27.2	28.17	86.91	74.61	95.8	20.77	11.1	14.2	5.88	4.53	8.63	1045	585	648	2161	1699	2244	471	255	324	135	113	186	-3.83531	2.94722e-36	4.71395e-34	down	-1.23836	0.00468141	0.0593602	false	-1.38491	7.17903e-07	2.10147e-05	down	-2.59315	1.47438e-19	1.10358e-17	down	2.41061	1.28768e-08	1.49247e-06	up	1.18223	0.000817852
12h1_transcript_11544	TRUE	TRUE	TRUE	11.99	17.27	16.07	49.03	38.37	54.97	8.76	9.28	13.38	7.61	5.35	9.45	573	747	743	2459	1762	2596	400	429	615	352	269	410	-2.74501	8.44326e-21	4.06799e-19	down	-0.448431	0.191754	0.646995	false	-1.6655	3.85832e-12	3.61504e-10	down	-2.29042	1.55601e-19	1.1609e-17	down	1.04511	0.00430939	0.0562874	false	0.606271	0.0261197
12h1_transcript_30180	TRUE	TRUE	FALSE	124.12	163.84	137.09	107.04	125.03	100.62	345.44	392.35	436.76	528.78	485.44	404.95	1846	2211	1982	1665	1782	1475	4910	5653	6248	7617	7573	5479	1.99163	3.13448e-25	2.13617e-23	up	0.299916	0.0461479	0.289367	false	0.331051	0.114371	0.356151	false	1.70262	1.71508e-19	1.27543e-17	up	-1.69917	4.68518e-24	1.56137e-20	down	-1.39002	6.9331e-19
12h1_transcript_19345	TRUE	TRUE	FALSE	16.86	27.62	32.96	17.53	12.25	14.73	51.48	82.35	78.4	78.57	86.44	68.06	598	888	1133	653	417	516	1747	2830	2677	2702	3229	2194	2.30161	1.02209e-69	6.86609e-67	up	0.16407	0.449274	0.895449	false	0.801037	0.0252406	0.125001	false	2.14801	1.79296e-19	1.32905e-17	up	-1.53589	4.00081e-06	0.000222216	down	-1.36238	0.00012293
12h1_transcript_2124	TRUE	TRUE	TRUE	2.24	2.73	3.04	21.45	13.39	27.94	1.57	2.77	1.44	0.47	1.02	1.47	162	179	213	1635	934	2005	108	194	100	33	77	97	-4.48859	5.37732e-21	2.61763e-19	down	-0.9209	0.139202	0.556383	false	-2.97918	1.63378e-16	3.00127e-14	down	-3.5645	1.85825e-19	1.37301e-17	down	1.4755	0.0134038	0.121573	false	0.561732	0.160363
12h1_transcript_19544	TRUE	FALSE	FALSE	4.51	0	5.28	10.87	12.84	19.24	0	0	0	0.04	0.55	6.35	158	0	179	401	433	668	0	0	0	1	20	202	-2.68492	0.0466074	0.127127	false	8.79925	0.000959332	0.0174898	up	-2.12217	0.179967	0.475713	false	-11.4888	1.92397e-19	1.41702e-17	down	0.542119	0.808639	0.961174	false	9.35175	0.00496995
12h1_transcript_27801	TRUE	TRUE	TRUE	15.64	17.3	48.98	8.35	8.5	6.67	23.86	26.44	25.5	48.59	45.95	58.08	347	348	1054	194	181	146	506	568	544	1044	1071	1171	2.61165	4.57648e-33	6.04507e-31	up	1.04411	2.08853e-10	2.00622e-08	up	1.81859	0.00360907	0.028331	up	1.57504	2.00278e-19	1.47035e-17	up	-0.818049	0.165143	0.529257	false	0.238492	0.668002
12h1_transcript_28867	TRUE	TRUE	TRUE	10.14	6.26	3.31	22.67	31.08	24.01	5.46	4.98	4.44	3.06	1.15	1.99	202	113	64	473	594	472	104	96	85	59	24	36	-3.74958	1.47074e-16	4.80946e-15	down	-1.22996	0.0207724	0.170215	false	-2.02202	0.000118941	0.00172918	down	-2.51222	2.0605e-19	1.50791e-17	down	1.68003	0.0187861	0.150806	false	0.462579	0.355171
12h1_transcript_19858	TRUE	TRUE	TRUE	9.42	12.01	6.63	3.18	2.25	2.36	11.9	17.34	18.02	12.57	10.81	9.92	327	378	223	116	75	81	395	583	602	423	395	313	2.01009	8.01417e-20	3.52864e-18	up	-0.473918	0.0418797	0.269962	false	1.82611	7.17983e-08	2.61727e-06	up	2.49415	2.06709e-19	1.50793e-17	up	-0.226595	0.440727	0.808932	false	-0.692023	0.0142686
12h1_transcript_13144	TRUE	FALSE	FALSE	11.97	9.17	5.91	16.92	17.03	14.43	7.34	6.81	6.5	5.02	0	4.6	534	370	255	792	730	636	313	294	279	217	0	186	-2.39178	0.0840859	0.202357	false	-1.04766	0.503064	0.920438	false	-0.869807	0.00979119	0.0616149	false	-1.34485	2.08105e-19	1.51331e-17	down	1.48491	0.358342	0.750935	false	0.449902	0.121903
12h1_transcript_21789	TRUE	FALSE	TRUE	5.84	8.38	3.97	0	0	0	13.57	13.45	21.24	0	5.86	0	185	241	122	0	0	0	412	413	648	0	195	0	NA	NA	NA	NA	-3.0708	0.156305	0.587291	false	9.99211	9.34459e-13	9.6893e-11	up	11.3246	2.10692e-19	1.52729e-17	up	1.71381	0.474185	0.829468	false	-1.35509	0.0001635
12h1_transcript_8361	TRUE	TRUE	TRUE	3.72	4.72	4.17	1.32	0.9	0.89	7.07	7.5	10.89	3.21	6.79	3.69	200	230	217	74	46	47	364	391	565	167	385	180	2.05404	6.93586e-07	6.73887e-06	up	-0.878282	0.0244578	0.189223	false	2.02014	9.61207e-11	6.6346e-09	up	2.94507	2.2654e-19	1.637e-17	up	-0.0712081	0.864394	0.97569	false	-0.942566	0.000363578
12h1_transcript_10901	TRUE	FALSE	FALSE	6.91	0	22.13	11.54	11.35	34.66	0	0	0	5.3	0	14.54	336	0	1044	590	531	1670	0	0	0	250	0	643	-1.58928	0.429259	0.634524	false	10.7879	0.000402664	0.0086959	up	-0.948774	0.592048	0.858624	false	-12.3851	2.46601e-19	1.77638e-17	down	0.625259	0.806548	0.960517	false	11.4277	0.000202314
12h1_transcript_28547	TRUE	TRUE	TRUE	298.28	400.66	478.21	34.74	41.03	60.47	282.69	278.33	332.75	252.95	153.89	310.46	6131	7467	9538	747	809	1226	5553	5540	6578	5036	3322	5801	2.31107	3.93261e-09	5.32011e-08	up	-0.275241	0.38531	0.855753	false	3.09608	2.44019e-19	6.22972e-17	up	2.59051	2.49082e-19	1.78864e-17	up	0.752136	0.0443198	0.256995	false	0.487418	0.0586294
12h1_transcript_10245	TRUE	TRUE	FALSE	5.31	0	0	0	0	0	7.76	17.62	11.27	0.07	30.11	6.33	267	0	0	0	0	0	373	859	546	3	1597	289	11.5594	5.5513e-05	0.000381644	up	-0.00411721	0.997613	0.999936	false	NA	NA	NA	NA	11.5853	2.82325e-19	2.02104e-17	up	-2.73328	0.313305	0.709371	false	-2.73456	0.231633
12h1_transcript_28669	TRUE	FALSE	FALSE	39.08	48.71	31.8	27.36	27.9	25.26	56.59	60.95	60.74	42.77	33.75	33.94	784	886	619	575	537	500	1085	1184	1172	831	711	619	0.362949	0.0434804	0.120272	false	-0.660448	4.48782e-06	0.000173605	false	0.543472	0.0115808	0.069977	false	1.03235	2.83675e-19	2.0244e-17	up	0.140634	0.538966	0.864538	false	-0.510222	0.000311673
12h1_transcript_18800	TRUE	FALSE	FALSE	10.01	13.66	9.34	15.36	40.65	15.66	0	0	0	3.96	0	4.27	346	428	312	557	1351	535	0	0	0	132	0	134	-3.22219	0.0707296	0.176549	false	9.00887	0.00614052	0.0725502	false	-1.18617	0.034613	0.157589	false	-12.227	2.87806e-19	2.04752e-17	down	2.00333	0.199945	0.580468	false	11.0233	1.60244e-19
12h1_transcript_25458	TRUE	FALSE	FALSE	320.26	179.71	164.72	395.58	388.25	499.92	169.17	161.29	162	244.19	199.89	326.24	8261	4201	4119	10697	9615	12734	4171	4028	4019	6101	5420	7646	-0.820624	0.00443879	0.0181186	false	0.684611	0.00451769	0.0577647	false	-0.971571	0.00255944	0.0215393	false	-1.50118	3.90613e-19	2.76182e-17	down	-0.191317	0.591439	0.890846	false	0.502718	0.0828698
12h1_transcript_28544	TRUE	TRUE	TRUE	37.86	31.15	38.27	102.5	127.3	117.26	24.97	27.96	35.73	25.95	23.42	31.55	779	581	764	2209	2513	2381	491	557	707	517	506	590	-2.1966	3.18855e-20	1.44171e-18	down	-0.0967654	0.687965	0.973274	false	-1.71241	1.69007e-12	1.67073e-10	down	-2.09076	3.95874e-19	2.79043e-17	down	0.447857	0.0995972	0.411222	false	0.360888	0.116241
12h1_transcript_31002	TRUE	TRUE	TRUE	177.59	129.61	68.52	295.06	425.65	289.31	72.98	74.45	83.81	47.37	43.14	62.15	2399	1589	900	4168	5510	3853	942	974	1089	619	611	764	-2.82356	2.5196e-20	1.15031e-18	down	-0.563508	0.00912818	0.096107	false	-1.469	0.000424804	0.00498025	down	-2.25174	4.97326e-19	3.49482e-17	down	1.31196	0.00133978	0.0242659	up	0.757535	0.0256648
12h1_transcript_31071	TRUE	TRUE	TRUE	77.1	124.03	109.87	19.54	13.08	25.66	118.75	182.73	194.71	143.54	103.68	116.22	1048	1531	1453	277	170	343	1543	2407	2547	1890	1478	1438	2.56461	3.54317e-18	1.36345e-16	up	-0.415877	0.106875	0.486438	false	2.41567	2.24866e-11	1.7844e-09	up	2.98697	5.05606e-19	3.54217e-17	up	-0.185803	0.516534	0.853786	false	-0.591995	0.0424086
12h1_transcript_22765	TRUE	TRUE	FALSE	11.14	14.01	45.99	11.16	8.95	9.6	28.63	24.72	23.4	54.63	45.6	47.38	337	384	1348	354	260	287	828	724	681	1601	1451	1302	2.22681	7.2994e-54	2.90887e-51	up	0.97374	1.31405e-10	1.33519e-08	false	1.28901	0.0596284	0.230205	false	1.25882	5.53457e-19	3.85391e-17	up	-0.964222	0.140018	0.487511	false	0.0223418	0.971824
12h1_transcript_26138	TRUE	TRUE	TRUE	106.43	130.7	118.71	27.67	41.57	30.97	224.12	185.25	285.65	182.67	135.15	180.51	2645	2944	2861	721	992	760	5325	4458	6828	4398	3531	4077	2.21149	3.25389e-14	8.31581e-13	up	-0.44607	0.0735831	0.388064	false	1.79417	8.69141e-11	6.10755e-09	up	2.66738	6.12794e-19	4.2542e-17	up	-0.453877	0.0330348	0.216046	false	-0.890172	3.7393e-05
12h1_transcript_3707	TRUE	TRUE	FALSE	2.31	5.46	12.31	5.33	18.37	23.65	0	0	0	4.43	2.97	6.36	151	323	779	366	1156	1530	0	0	0	280	204	377	-1.90261	0.00215862	0.00975092	down	10.656	1.40366e-15	3.52643e-13	up	-1.26243	0.139899	0.405848	false	-12.5541	6.26345e-19	4.33518e-17	down	0.614031	0.423361	0.798331	false	11.2822	2.13099e-13
12h1_transcript_28030	TRUE	TRUE	FALSE	40.17	54.98	38.51	46.17	28.9	34.49	101.03	114.66	101.5	99.32	119.72	60.72	872	1082	811	1050	602	739	2096	2410	2119	2088	2730	1198	1.26194	4.05443e-06	3.47025e-05	up	-0.161649	0.526837	0.931529	false	0.278472	0.230188	0.548267	false	1.43253	7.4259e-19	5.12432e-17	up	-1.02444	0.000800469	0.0164989	down	-1.17781	5.27281e-16
12h1_transcript_27760	TRUE	TRUE	TRUE	6.86	9.9	11.05	29.67	25.8	38.58	6.52	6.95	8.21	9.96	10.21	10.42	153	200	239	693	552	849	139	150	176	215	239	211	-1.71281	1.10755e-14	3.01048e-13	down	0.525849	0.00848105	0.0913732	false	-1.76664	2.96444e-07	9.52621e-06	down	-2.23127	8.15621e-19	5.61142e-17	down	-0.0898128	0.794046	0.957641	false	0.445963	0.167365
12h1_transcript_23066	TRUE	TRUE	FALSE	9.35	4.33	87.5	167.44	108.45	48.36	7.82	4.57	6.38	10.49	8.83	6.35	279	117	2529	5238	3107	1425	223	132	183	303	277	172	-3.73359	5.85003e-17	1.97908e-15	down	0.473931	0.182337	0.631851	false	-1.60472	0.146794	0.41872	false	-4.1982	8.21033e-19	5.6318e-17	down	2.11198	0.0572363	0.298095	false	2.60032	0.0162956
12h1_transcript_27657	TRUE	TRUE	TRUE	168.53	110.15	99.87	443.31	785.5	726.22	91.15	52.75	74.71	44.92	28.45	61.75	3658	2167	2103	10082	16362	15560	1891	1108	1559	944	648	1218	-3.95341	7.09645e-20	3.1541e-18	down	-0.653974	0.092838	0.447211	false	-2.40927	3.28941e-11	2.53273e-09	down	-3.29494	8.37302e-19	5.7263e-17	down	1.50524	0.00021614	0.00606024	up	0.861355	0.00573473
12h1_transcript_31856	TRUE	TRUE	TRUE	521.47	269.39	175.05	824.5	1168.51	1088.83	189.75	118.16	190.82	84.79	40.11	115.04	4740	2226	1553	7813	10151	9734	1647	1041	1668	746	381	953	-3.76188	2.78403e-16	8.89375e-15	down	-1.01069	0.0287864	0.210618	false	-1.70569	0.000146089	0.00203721	down	-2.74709	8.89946e-19	6.06827e-17	down	2.01465	0.00045372	0.0107894	up	1.01391	0.0223742
12h1_transcript_23437	TRUE	TRUE	TRUE	8.97	10.99	10.14	27	36.68	38.51	7.52	5.09	5.7	4.88	4.17	6.22	262	291	287	827	1029	1111	210	144	160	138	128	165	-2.84318	1.66899e-20	7.80146e-19	down	-0.228668	0.509268	0.922428	false	-1.79435	4.92085e-10	2.98191e-08	down	-2.60872	9.08589e-19	6.17706e-17	down	1.01205	0.00185936	0.030894	up	0.792781	0.00193472
12h1_transcript_363	TRUE	FALSE	FALSE	2.69	4.03	4.57	7.78	4.73	3.11	0	0	0	0.82	6.36	5.01	264	358	434	805	448	302	0	0	0	78	660	447	-0.436381	0.544964	0.730763	false	11.0556	3.89279e-12	5.39375e-10	up	-0.46506	0.317601	0.653753	false	-11.4815	9.15526e-19	6.20586e-17	down	-0.059962	0.939915	0.98852	false	11.002	5.51803e-18
12h1_transcript_19351	TRUE	TRUE	TRUE	20.26	21.84	12.69	2.52	3.98	2.59	38.55	38.64	21.55	24.76	32.3	27.71	717	700	435	93	135	90	1305	1325	734	849	1203	891	3.11661	9.32616e-27	7.23686e-25	up	-0.192118	0.494857	0.917791	false	2.55006	2.70455e-10	1.72869e-08	up	3.3148	9.84621e-19	6.65459e-17	up	-0.606188	0.0172085	0.14206	false	-0.790437	0.0128576
12h1_transcript_25506	TRUE	TRUE	TRUE	18.27	17.32	8.11	48.17	41.57	54.52	12.16	14.82	8.94	7.61	10.88	7.14	476	409	205	1316	1040	1403	303	374	224	192	298	169	-2.59165	6.64673e-36	1.03495e-33	down	-0.462125	0.136024	0.549433	false	-1.75458	2.12454e-06	5.45877e-05	down	-2.12341	1.01705e-18	6.8536e-17	down	0.793223	0.0604908	0.306962	false	0.33798	0.382227
12h1_transcript_24726	TRUE	TRUE	TRUE	30.46	23.73	31.15	2.37	4.63	2.34	34.4	34.16	35.99	44.44	29.32	42.31	830	586	822	67	121	62	895	900	943	1172	839	1047	3.53648	1.85498e-17	6.61826e-16	up	0.186865	0.40101	0.866821	false	3.16818	1.67747e-11	1.37801e-09	up	3.35938	1.18213e-18	7.94272e-17	up	-0.402953	0.196508	0.575679	false	-0.205301	0.288133
12h1_transcript_13138	TRUE	TRUE	TRUE	13.07	16.85	9.07	58.71	35.72	53.01	10.45	7.13	11.54	7.1	8.94	7.97	573	669	385	2703	1506	2298	438	302	487	302	412	317	-2.70093	3.18163e-42	6.92653e-40	down	-0.252224	0.342066	0.821557	false	-1.93903	3.56728e-11	2.69336e-09	down	-2.44077	1.48006e-18	9.91551e-17	down	0.720736	0.0117536	0.112372	false	0.476269	0.119543
12h1_transcript_4170	TRUE	TRUE	TRUE	5.63	5.38	2.92	16.04	10.45	12.89	4.61	4.16	3.33	3.82	4.01	3.31	365	316	183	1093	652	827	286	261	208	240	274	195	-1.90571	1.84318e-30	1.97885e-28	down	-0.0912648	0.671524	0.970753	false	-1.52066	4.71161e-06	0.000110474	down	-1.80856	1.60201e-18	1.07014e-16	down	0.342212	0.315826	0.712218	false	0.258952	0.415827
12h1_transcript_11284	TRUE	TRUE	TRUE	8.72	7.79	6.01	16.73	15.53	15.16	8.02	7.86	6.37	4.34	5.23	6.34	423	342	282	852	724	727	372	369	297	204	267	279	-1.66579	2.06229e-15	6.04595e-14	down	-0.450576	0.0732095	0.386986	false	-1.09844	4.40398e-08	1.7039e-06	down	-1.20843	1.67414e-18	1.11507e-16	down	0.526965	0.0758966	0.351539	false	0.0857131	0.66225
12h1_transcript_24698	TRUE	TRUE	TRUE	33.48	39.7	63.53	13.24	12.44	9.72	37.25	32.8	35.27	37.82	35.26	46.85	914	982	1681	379	326	262	972	867	926	1000	1012	1162	1.67697	1.79769e-13	4.21829e-12	up	0.221742	0.230775	0.700939	false	1.95097	4.05342e-07	1.25753e-05	up	1.46166	1.76278e-18	1.17072e-16	up	0.243763	0.526471	0.859232	false	0.476552	0.152457
12h1_transcript_15759	TRUE	FALSE	FALSE	12.68	5.56	3.44	8.74	10.31	7.04	0	0	0	18.64	17.34	7.18	512	203	134	370	399	280	0	0	0	728	736	263	0.611177	0.138391	0.295581	false	11.585	1.03051e-18	5.74623e-16	up	-0.30176	0.619834	0.870389	false	-10.9612	2.01401e-18	1.33372e-16	down	-0.962614	0.142083	0.491258	false	10.6314	2.30906e-13
12h1_transcript_23644	TRUE	TRUE	TRUE	18.24	14.76	45.17	2.47	3.45	4.34	29.74	30.19	47.95	65.52	26.88	59.9	528	387	1267	75	96	124	823	846	1335	1837	818	1575	3.80053	5.49829e-17	1.86815e-15	up	0.53875	0.205931	0.669398	false	2.93309	3.98791e-06	9.55214e-05	up	3.26914	2.09461e-18	1.37914e-16	up	-0.894202	0.163714	0.527431	false	-0.342299	0.534599
12h1_transcript_3770	TRUE	TRUE	TRUE	2.86	2.32	2.77	8.11	5.15	7.53	1.47	1.7	1.81	1.63	3	2.58	189	139	177	563	327	492	92	108	115	104	209	155	-1.61231	3.2767e-07	3.37016e-06	down	0.570695	0.114457	0.503604	false	-1.38838	9.7415e-07	2.75144e-05	down	-2.17498	2.72133e-18	1.78667e-16	down	0.186615	0.638782	0.91194	false	0.765118	0.00266831
12h1_transcript_7507	TRUE	TRUE	TRUE	5.57	5.26	4.57	12.77	11.5	15.3	4.42	5.09	4.39	3.93	3.57	4.2	310	265	246	746	615	842	235	274	235	212	209	212	-1.85041	1.8963e-19	8.01903e-18	down	-0.216181	0.257676	0.735833	false	-1.38313	7.40064e-11	5.28003e-09	down	-1.62857	3.14043e-18	2.05595e-16	down	0.427702	0.0569777	0.297355	false	0.221576	0.132809
12h1_transcript_30518	TRUE	TRUE	FALSE	9.73	4.89	72.27	167.73	172.73	101.43	22.34	12	10.59	16.92	17.36	16.43	149	68	1076	2688	2536	1532	327	178	156	251	279	229	-3.21533	8.74065e-36	1.3432e-33	down	0.200405	0.607622	0.956312	false	-2.2914	0.0234453	0.118625	false	-3.40947	3.17957e-18	2.07566e-16	down	0.905125	0.393413	0.777703	false	1.11985	0.291483
12h1_transcript_27413	TRUE	TRUE	TRUE	3.93	5.39	6.6	36.85	42.62	23.24	4.61	5.08	6.05	5.02	5.12	7.04	91	114	149	901	955	535	102	114	135	113	125	149	-2.67596	7.00568e-15	1.94014e-13	down	0.165935	0.608772	0.95639	false	-2.70811	1.74398e-10	1.17254e-08	down	-2.83235	3.33664e-18	2.17203e-16	down	-0.0643493	0.886083	0.979871	false	0.111621	0.761179
12h1_transcript_30753	TRUE	TRUE	TRUE	122.49	179.53	93.73	8.31	12.9	12.28	68.78	104.88	119.13	71.57	64.54	102.21	1791	2383	1332	127	180	177	961	1486	1675	1013	990	1360	2.73841	1.97636e-15	5.80852e-14	up	-0.256517	0.415348	0.876888	false	3.52116	1.43183e-21	4.45394e-19	up	3.00368	3.37659e-18	2.19183e-16	up	0.743967	0.0279916	0.194951	false	0.495256	0.10556
12h1_transcript_29640	TRUE	TRUE	TRUE	66.64	66.45	41.83	109.75	115.23	129.44	55.06	55.35	52.76	50.83	40.05	51.62	1140	1031	695	1965	1890	2184	900	917	868	842	719	803	-1.40479	1.64349e-11	3.00948e-10	down	-0.161747	0.337905	0.817652	false	-1.04757	1.70161e-05	0.000334445	down	-1.23727	4.40888e-18	2.85385e-16	down	0.316139	0.235919	0.626747	false	0.164291	0.359014
12h1_transcript_13877	TRUE	TRUE	TRUE	33.71	48.42	26.2	11.64	7.98	12.29	46.15	42.46	60.56	62.57	45.92	60.52	1482	1928	1115	537	337	534	1940	1807	2561	2665	2125	2416	2.32732	2.59746e-22	1.43889e-20	up	0.214354	0.356098	0.833027	false	1.73878	7.88359e-09	3.65082e-07	up	2.11902	4.46411e-18	2.88149e-16	up	-0.628274	0.0268528	0.190113	false	-0.405093	0.116778
12h1_transcript_8453	TRUE	FALSE	FALSE	12.86	1.1	0	6.93	10.59	5.72	0	0	0	0.85	5.48	1.39	690	53	0	390	546	303	0	0	0	44	309	67	-1.74325	0.0180993	0.0588509	false	9.4936	5.52361e-08	3.23797e-06	up	-0.786267	1	1	false	-11.2163	4.70523e-18	3.02861e-16	down	0.896246	0.644898	0.913133	false	10.3939	0.00206686
12h1_transcript_26268	TRUE	TRUE	FALSE	16.49	3.79	524.02	62.34	66.18	45.1	15.72	11.06	14.55	27.67	14.87	19.8	409	85	12601	1620	1575	1104	372	265	347	664	387	446	-1.56759	8.57114e-07	8.2054e-06	down	0.625566	0.0607131	0.345193	false	1.71249	1	1	false	-2.18593	6.17539e-18	3.9618e-16	down	3.26611	1	1	false	3.9085	1
12h1_transcript_27894	TRUE	TRUE	TRUE	15.96	16.25	14.93	2.72	1.48	3.68	26.21	25.71	26.65	15.87	13.56	16.69	325	300	295	58	29	74	510	507	522	313	290	309	2.47137	1.07842e-09	1.57099e-08	up	-0.737019	7.4543e-06	0.000274327	false	2.57475	2.95245e-09	1.52054e-07	up	3.20974	6.1895e-18	3.9618e-16	up	0.065913	0.766396	0.948396	false	-0.660925	7.04185e-11
12h1_transcript_9661	TRUE	FALSE	FALSE	1.2	0	0.55	0	0	0	6.35	5.56	5.67	0	1.03	0	61	0	27	0	0	0	312	277	280	0	55	0	NA	NA	NA	NA	-4.13323	0.0378467	0.252688	false	7.33392	0.0606885	0.232834	false	10.5602	6.49882e-18	4.14823e-16	up	0.880459	0.802527	0.959429	false	-3.24981	0.0177167
12h1_transcript_30155	TRUE	TRUE	TRUE	117.39	97.04	151.62	26.49	16.84	13.16	171.49	119.76	232.96	175.76	172.66	151.78	1927	1445	2418	455	265	213	2690	1904	3678	2794	2974	2266	3.07235	1.60004e-35	2.41154e-33	up	-0.0425584	0.877748	0.992673	false	2.71544	1.62857e-13	1.87166e-11	up	3.12627	6.70681e-18	4.26914e-16	up	-0.391435	0.145888	0.499767	false	-0.423519	0.233401
12h1_transcript_21637	TRUE	TRUE	TRUE	12.69	17.96	17.92	44.33	41.24	47.19	16.84	11.98	16.07	16.61	21.48	13.75	410	526	561	1504	1281	1508	520	375	500	520	731	404	-1.45895	7.36001e-16	2.25617e-14	down	0.229495	0.352635	0.830775	false	-1.46762	2.38627e-10	1.54215e-08	down	-1.67913	7.09925e-18	4.50646e-16	down	-0.0456237	0.87956	0.978911	false	0.192602	0.468132
12h1_transcript_19694	TRUE	TRUE	FALSE	6.92	5.67	26.75	23.19	23.47	17.67	7.12	6.17	5.14	6.2	3.58	6.7	241	179	902	847	785	608	237	208	172	209	131	212	-2.04759	1.36146e-09	1.95069e-08	down	-0.12276	0.751185	0.981598	false	-0.682186	0.356047	0.69175	false	-1.9204	7.5116e-18	4.75507e-16	down	1.34185	0.0959782	0.402912	false	1.23394	0.092033
12h1_transcript_22776	TRUE	TRUE	TRUE	1	0.26	0.55	16.76	26.91	20.46	0.35	0.14	0	0.07	0.1	0.22	30	7	16	527	775	606	10	4	0	2	3	6	-7.51604	1.03829e-37	1.82181e-35	down	NA	NA	NA	NA	-5.17035	1.00461e-16	1.89012e-14	down	-7.18019	7.75353e-18	4.89473e-16	down	NA	NA	NA	NA	NA	NA
12h1_transcript_32178	TRUE	TRUE	TRUE	1148.77	634.06	1034.87	2216.18	3365.1	3025.34	514.6	296.07	443.67	400.9	256.1	611.46	9771	4904	8597	19639	27341	25297	4179	2441	3629	3300	2275	4741	-2.84529	6.29506e-11	1.06789e-09	down	0.0591204	0.886813	0.993765	false	-1.62043	4.05348e-06	9.6794e-05	down	-2.90028	8.88336e-18	5.57734e-16	down	1.19099	0.00705145	0.0787547	false	1.26104	0.000465315
12h1_transcript_27999	TRUE	TRUE	TRUE	24.75	19.92	12.62	41.96	58.18	54.51	13.24	9.3	10.42	3.91	3.3	4.22	536	391	265	952	1209	1165	274	195	217	82	75	83	-3.86335	7.18256e-44	1.74099e-41	down	-1.49868	8.60346e-07	3.91132e-05	down	-1.47274	4.70073e-05	0.000791827	down	-2.35721	8.91945e-18	5.58474e-16	down	2.34661	5.64391e-10	8.71929e-08	up	0.858138	0.00716995
12h1_transcript_26945	TRUE	TRUE	TRUE	25.84	33.62	14.11	51.28	61.69	68.29	16.25	19.52	13.92	13.95	16.38	15.75	614	724	325	1277	1407	1602	369	449	318	321	409	340	-2.07934	4.9223e-23	2.88612e-21	down	-0.0778901	0.689721	0.973549	false	-1.34733	0.000402166	0.00473387	down	-1.99429	9.62493e-18	6.01009e-16	down	0.688615	0.0614797	0.309762	false	0.618445	0.0675527
12h1_transcript_8461	TRUE	FALSE	FALSE	2.65	2.85	0.81	5.59	4.12	4.98	0	0	0	4.94	3.92	1.37	143	139	42	317	213	266	0	0	0	258	223	67	-0.622799	0.218258	0.408443	false	9.92749	2.6685e-11	3.11262e-09	up	-1.25819	0.0293442	0.139772	false	-10.5411	1.02683e-17	6.39448e-16	down	-0.685016	0.367263	0.75758	false	9.25094	9.81171e-10
12h1_transcript_19545	TRUE	TRUE	FALSE	13.57	12.82	10.96	10.81	4.81	8.24	43.51	49.41	43.58	24.69	26.83	20.73	472	404	369	394	160	283	1447	1664	1458	832	982	655	1.52727	8.12667e-08	9.08579e-07	up	-0.889772	2.52887e-14	5.16205e-12	false	0.652172	0.0648577	0.243857	false	2.42399	1.08508e-17	6.73895e-16	up	-0.915537	3.87617e-08	3.98341e-06	false	-1.7964	8.17101e-68
12h1_transcript_32736	TRUE	FALSE	TRUE	5.34	0	0	77.54	191.06	84.82	0	0	0	9.23	0	0	25	0	0	388	878	401	0	0	0	43	0	0	-5.3779	0.0233146	0.0724235	false	NA	NA	NA	NA	-6.13806	0.000907254	0.00928751	down	-11.6717	1.13781e-17	7.04737e-16	down	-0.823731	0.825827	0.96578	false	NA	NA
12h1_transcript_1775	TRUE	TRUE	TRUE	13.83	10.52	9.12	1.1	1.29	1.5	8.54	6.59	9.91	8.17	5.35	7.82	1050	723	670	88	94	113	620	484	724	601	428	539	2.36046	2.10755e-13	4.87724e-12	up	-0.196003	0.497002	0.918069	false	3.07342	5.89397e-23	2.02215e-20	up	2.56345	1.16997e-17	7.22709e-16	up	0.672821	0.0322808	0.213328	false	0.486992	0.0495483
12h1_transcript_12665	TRUE	TRUE	TRUE	27.02	19.32	16.49	66.02	81.24	66.72	25.82	19.59	20.13	18.67	15.36	24.8	1227	794	725	3148	3547	2996	1121	861	879	821	734	1023	-1.95602	6.05999e-12	1.17077e-10	down	-0.118456	0.662939	0.968271	false	-1.80117	8.31999e-11	5.89986e-09	down	-1.83235	1.20898e-17	7.44802e-16	down	0.115846	0.729594	0.938878	false	0.00721879	0.976183
12h1_transcript_2052	TRUE	TRUE	TRUE	0	0	0	3.77	4.15	3.24	0	0	0	0	0	0	0	0	0	296	298	239	0	0	0	0	0	0	-10.6234	7.72166e-18	2.85908e-16	down	NA	NA	NA	NA	-10.5225	3.50597e-16	6.14995e-14	down	-10.6255	1.28576e-17	7.89987e-16	down	NA	NA	NA	NA	NA	NA
12h1_transcript_30633	TRUE	FALSE	FALSE	13.04	8.25	36.5	18.46	76.57	64.33	0	0	0	0	0	15.22	195	112	530	288	1098	949	0	0	0	0	0	207	-3.45365	0.227101	0.42011	false	NA	NA	NA	NA	-1.47681	0.0853537	0.293986	false	-12.1763	1.29746e-17	7.95046e-16	down	1.96412	0.423834	0.798579	false	10.6932	1.04315e-11
12h1_transcript_13293	TRUE	TRUE	FALSE	7.73	5.6	3.48	15.65	5.15	13.74	0	0	0	3.16	2.74	6.86	347	227	151	737	222	610	0	0	0	137	129	279	-1.48105	0.00914538	0.0332909	down	10.0075	4.35829e-12	5.93091e-10	up	-1.03952	0.0618355	0.235915	false	-11.4895	1.33324e-17	8.14799e-16	down	0.404053	0.498975	0.844495	false	10.4193	1.93068e-15
12h1_transcript_21343	TRUE	TRUE	TRUE	10.2	9.3	8.28	1.25	1.37	0.94	13.8	8.32	12	14.55	10.19	10.95	331	273	260	42	42	30	428	261	375	457	348	323	3.25163	1.07013e-23	6.46809e-22	up	0.0933753	0.760523	0.981598	false	2.95983	5.44315e-20	1.47661e-17	up	3.16513	1.40319e-17	8.55276e-16	up	-0.330448	0.218094	0.604957	false	-0.226838	0.399862
12h1_transcript_20730	TRUE	FALSE	TRUE	3.56	6.7	1.55	10.69	12.72	25.42	0	0.11	0	4.05	0	0	119	202	50	374	408	839	0	3	0	131	0	0	-3.69514	0.166056	0.336331	false	NA	NA	NA	NA	-2.11288	0.0021926	0.0189667	down	-9.16945	1.61607e-17	9.82424e-16	down	1.53093	0.533445	0.862727	false	7.02622	2.05622e-07
12h1_transcript_18155	TRUE	TRUE	FALSE	2.32	5.1	2.18	0.94	1.26	0.22	23.67	34.91	41.07	22.2	13.55	15.69	86	172	79	37	45	8	846	1264	1477	804	533	532	4.31648	4.06519e-12	7.9917e-11	up	-0.920781	0.00299084	0.0421818	false	1.9348	0.0276386	0.133889	false	5.25045	1.70312e-17	1.03261e-15	up	-2.41812	3.68499e-07	2.83353e-05	down	-3.33011	2.01594e-16
12h1_transcript_31121	TRUE	TRUE	TRUE	79.28	100.99	52.14	34.32	27.8	32.17	121.79	134.43	86.55	160.07	171.36	164.18	1063	1229	680	481	357	425	1560	1746	1116	2078	2408	2003	2.30808	7.98913e-131	4.69601e-127	up	0.561867	0.00403955	0.0530151	false	1.27973	6.26713e-06	0.000141404	up	1.75211	1.79118e-17	1.08314e-15	up	-1.07041	1.57179e-05	0.000719212	down	-0.50049	0.0732071
12h1_transcript_29912	TRUE	TRUE	TRUE	60.09	15.56	17.43	354.22	497.74	350.88	10.21	0.96	4.53	4.4	3.01	8.53	970	228	273	5986	7706	5588	157	15	70	68	51	125	-6.32898	6.48179e-43	1.49412e-40	down	0.0596701	0.952347	0.996147	false	-3.72267	6.11749e-10	3.62236e-08	down	-6.38453	1.99417e-17	1.20273e-15	down	2.56231	0.00103399	0.0199676	up	2.63187	0.00622241
12h1_transcript_32010	TRUE	TRUE	TRUE	8681.59	6743.59	3926.29	20067.5	29262.9	24024.4	3769.22	3432.03	4829.7	1939.76	1558.48	2735.78	78912	55722	34833	190160	254210	214776	32716	30235	42218	17066	14804	22662	-3.6457	1.83691e-21	9.40464e-20	down	-0.908866	0.0041737	0.0542154	false	-1.9575	1.0161e-08	4.57637e-07	down	-2.7289	2.05186e-17	1.23429e-15	down	1.64733	3.74504e-06	0.000210517	up	0.747014	0.0232651
12h1_transcript_28886	TRUE	TRUE	TRUE	72.65	107.02	93.18	39.44	42.64	37.37	100.32	93.44	106.13	108.15	100.17	103.25	1442	1926	1795	820	812	732	1903	1796	2026	2079	2088	1863	1.28846	5.41421e-18	2.05321e-16	up	0.0849844	0.412903	0.875293	false	1.17063	3.15769e-07	1.00503e-05	up	1.21196	2.14032e-17	1.28413e-15	up	-0.153895	0.454849	0.817529	false	-0.059361	0.749434
12h1_transcript_8475	TRUE	TRUE	TRUE	1.71	0.7	0.88	6.23	5.06	4.03	0	0	0	0.45	0.56	0.48	92	34	45	353	262	214	0	0	0	23	32	23	-3.46379	1.85698e-27	1.53198e-25	down	7.14211	4.54989e-07	2.18989e-05	up	-2.23658	1.89723e-05	0.000366715	down	-10.5985	2.23635e-17	1.33826e-15	down	1.18663	0.0666928	0.326439	false	8.33735	2.5994e-08
12h1_transcript_27935	TRUE	TRUE	TRUE	31.5	30.22	30.83	89.6	109.43	87.1	25.56	26.97	33.71	37.34	42.63	36.77	690	600	654	2056	2300	1883	535	572	710	792	981	732	-1.39781	5.2823e-14	1.32266e-12	down	0.464688	0.00297284	0.0420316	false	-1.65197	9.28435e-15	1.32886e-12	down	-1.8509	2.26148e-17	1.34978e-15	down	-0.292975	0.0373396	0.232978	false	0.180876	0.279702
12h1_transcript_27831	TRUE	TRUE	FALSE	15.71	26.74	19.8	14.98	16.92	14.56	43.28	50.37	54.54	55.73	43.54	44.38	344	530	420	343	355	314	905	1068	1148	1182	1001	883	1.53455	3.44355e-14	8.77192e-13	up	-0.0136742	0.936441	0.994919	false	0.395079	0.200102	0.504036	false	1.55767	2.27632e-17	1.35512e-15	up	-1.17631	4.62533e-05	0.00173752	down	-1.18065	5.11546e-07
12h1_transcript_6612	TRUE	FALSE	FALSE	0	11.57	6.12	4.59	10.59	13.7	0	0	0	2.77	6.51	5.32	0	604	341	278	587	781	0	0	0	154	395	278	-1.11698	0.0402149	0.112913	false	10.5434	4.44428e-15	9.86458e-13	up	-0.775218	0.654136	0.887112	false	-11.6501	2.28888e-17	1.35907e-15	down	0.305547	0.859024	0.974184	false	10.8548	0.000544722
12h1_transcript_17880	TRUE	TRUE	TRUE	26.89	26.6	12.9	42.91	52.35	49.32	19.58	17.59	18.02	19.26	16.54	18.4	1013	908	470	1697	1896	1837	705	642	653	703	656	630	-1.51653	2.33959e-14	6.11206e-13	down	0.00525092	0.969364	0.998164	false	-1.16851	0.000911481	0.00931443	down	-1.51463	2.38501e-17	1.4125e-15	down	0.304661	0.369888	0.75944	false	0.319322	0.272426
12h1_transcript_28469	TRUE	TRUE	TRUE	49.33	46.25	21.51	73.23	84.72	75.06	27.87	19.43	23.76	12.31	10.04	18.08	1008	857	426	1568	1662	1514	544	384	467	243	215	336	-2.6157	1.68889e-17	6.10071e-16	down	-0.776641	0.0246066	0.190042	false	-1.03365	0.00551759	0.0395835	down	-1.83363	2.4271e-17	1.43374e-15	down	1.54012	0.000811913	0.0166435	up	0.772681	0.0272354
12h1_transcript_30262	TRUE	TRUE	TRUE	144.97	82.73	39.05	228.95	332.99	276.56	73.08	78.49	81.51	56.01	40.06	70.75	2243	1161	587	3707	4940	4220	1080	1176	1213	839	650	996	-2.42361	5.59919e-13	1.22577e-11	down	-0.442255	0.102116	0.473255	false	-1.69755	0.000886435	0.00913451	down	-1.97482	2.72173e-17	1.60366e-15	down	0.681581	0.206498	0.589187	false	0.24853	0.583619
12h1_transcript_19594	TRUE	FALSE	FALSE	8.35	0	0	12.85	8.79	29.01	0	0	0	0	0	4.42	293	0	0	473	296	1007	0	0	0	0	0	141	-3.54198	0.196868	0.379873	false	NA	NA	NA	NA	-2.62517	0.273888	0.606128	false	-11.718	2.74883e-17	1.61548e-15	down	0.873952	1	1	false	NA	NA
12h1_transcript_31895	TRUE	TRUE	TRUE	74.83	49.35	28.22	142.6	170.12	191.03	55.99	59.55	51.84	19.87	21.76	22.86	704	422	259	1399	1530	1768	503	543	469	181	214	196	-3.06248	5.46058e-44	1.33739e-41	down	-1.34727	7.00837e-19	4.21645e-16	down	-1.75343	3.68015e-05	0.00064265	down	-1.70881	2.76758e-17	1.62235e-15	down	1.26353	0.00376154	0.0509178	false	-0.0735531	0.840722
12h1_transcript_26258	TRUE	TRUE	TRUE	25.77	25.99	25.95	2	2.98	1.75	25.27	16.75	23.4	25.39	18.35	20.65	640	585	625	52	71	43	600	402	559	610	479	466	3.15714	8.9615e-20	3.90914e-18	up	0.00638432	0.98049	0.999463	false	3.50345	1.57944e-23	6.09304e-21	up	3.15894	2.9062e-17	1.69529e-15	up	0.309345	0.179079	0.550327	false	0.325999	0.136491
12h1_transcript_26994	TRUE	TRUE	TRUE	12.8	8.44	4.09	21.44	29.22	26.53	4.77	2.71	2.9	4.71	6.91	6.18	303	181	94	532	664	620	108	62	66	108	172	133	-2.22473	2.9649e-15	8.47031e-14	down	0.804532	0.050415	0.305564	false	-1.65222	0.00135962	0.0129311	down	-3.02188	2.90676e-17	1.69529e-15	down	0.526964	0.332132	0.727261	false	1.33899	0.0157977
12h1_transcript_28674	TRUE	TRUE	TRUE	42.45	39.73	21.87	77.43	73.66	73.75	23.01	20.66	30.45	21.32	18.23	24.62	804	682	402	1536	1338	1378	416	378	554	391	362	424	-1.89542	3.12578e-23	1.84656e-21	down	-0.172551	0.511243	0.923663	false	-1.14039	0.000113843	0.00167146	down	-1.71395	3.09937e-17	1.80305e-15	down	0.71252	0.0393826	0.239561	false	0.548941	0.0733335
12h1_transcript_24682	TRUE	TRUE	FALSE	49.8	45.52	13.43	85.29	69.02	118.77	20.45	12.89	16.6	16.48	17.88	15.22	1324	1096	346	2377	1762	3118	519	331	424	424	499	367	-2.55782	1.74652e-26	1.32465e-24	down	0.0149399	0.949628	0.995948	false	-1.3679	0.0106651	0.0657029	false	-2.56653	3.12155e-17	1.81137e-15	down	1.14202	0.0278939	0.194541	false	1.16425	0.0211472
12h1_transcript_26987	TRUE	TRUE	FALSE	25.96	34.79	29.08	49.95	52.2	56.05	15.94	21.54	20.5	13.47	8.48	18.58	615	747	668	1240	1187	1311	361	494	467	309	211	400	-2.04495	6.28809e-09	8.26876e-08	down	-0.472197	0.218301	0.685549	false	-0.83981	1.49871e-05	0.000300129	false	-1.56759	3.5144e-17	2.03419e-15	down	1.17036	0.00468708	0.0598617	false	0.707329	0.000217154
12h1_transcript_6517	TRUE	TRUE	TRUE	1.92	3.66	1.42	5.26	11.27	25.09	0	0	0	1.3	1.13	0	109	188	78	314	617	1413	0	0	0	71	67	0	-4.26574	0.000796339	0.00414604	down	7.90443	0.016629	0.14622	false	-2.64382	0.000324721	0.00396014	down	-12.1583	3.5324e-17	2.03947e-15	down	1.56817	0.314949	0.711311	false	9.48232	1.1715e-11
12h1_transcript_28783	TRUE	TRUE	TRUE	75.17	137.26	113.09	45.42	29.55	28.51	148.82	144.2	108.24	115.7	119.8	105.4	1534	2540	2240	971	578	574	2903	2850	2125	2287	2568	1955	1.64241	1.22416e-20	5.79124e-19	up	-0.207346	0.194903	0.651474	false	1.65181	2.07731e-07	6.81627e-06	up	1.85594	3.5707e-17	2.05642e-15	up	-0.026731	0.921158	0.98397	false	-0.224937	0.425097
12h1_transcript_31622	TRUE	TRUE	TRUE	52.85	119.07	67.69	12.57	4.46	3.81	110.56	157.02	250.42	77.89	80.21	43.65	602	1233	752	149	48	42	1204	1735	2747	860	957	453	3.2306	1.29836e-10	2.11405e-09	up	-1.34156	0.000534602	0.011001	down	3.55552	4.47812e-09	2.20411e-07	up	4.58569	3.58347e-17	2.05862e-15	up	0.286101	0.502079	0.845534	false	-1.04747	0.0149839
12h1_transcript_32268	TRUE	TRUE	TRUE	264.49	234.68	102.91	789.57	620.59	327.01	88.72	78.41	93.09	87.96	104.91	117.11	2123	1713	807	6600	4757	2579	680	610	718	683	879	857	-2.55608	1.53396e-13	3.62843e-12	down	0.282408	0.122389	0.521539	false	-1.54024	0.00104238	0.0104238	down	-2.83013	3.91504e-17	2.24348e-15	down	0.97479	0.01309	0.120261	false	1.2652	0.00027382
12h1_transcript_9392	TRUE	TRUE	TRUE	1.29	2.13	2.56	0.34	0.08	0.35	7.01	12.82	10.8	8.83	4.45	4.43	67	100	128	18	3	18	349	646	541	445	243	209	4.51288	2.80681e-11	4.99197e-10	up	-0.759393	0.0689324	0.373006	false	3.02696	0.000351701	0.00424698	up	5.2741	3.96212e-17	2.26481e-15	up	-1.52433	0.00535501	0.0654726	false	-2.27308	6.02323e-08
12h1_transcript_28924	TRUE	TRUE	TRUE	128.12	110.75	97.25	271.46	290.59	315.62	102.47	73.31	65.05	75.19	84.46	96.18	2525	1979	1860	5603	5494	6138	1930	1399	1233	1435	1748	1723	-1.87256	3.68745e-22	2.01626e-20	down	0.117963	0.625472	0.959053	false	-1.40707	8.41101e-16	1.39169e-13	down	-1.98551	3.97966e-17	2.2692e-15	down	0.426209	0.0221985	0.168078	false	0.553151	0.015148
12h1_transcript_8698	TRUE	TRUE	FALSE	0	4.27	2.29	13.27	4.73	6.44	0	0	0	0	0	0	0	206	117	743	242	339	0	0	0	0	0	0	-11.2216	7.33149e-18	2.7189e-16	down	NA	NA	NA	NA	-1.90274	0.241815	0.564985	false	-11.2276	4.10026e-17	2.33218e-15	down	9.28714	0.00652481	0.0750517	false	9.30619	0.00547192
12h1_transcript_2925	TRUE	FALSE	FALSE	0.66	4.39	6.52	9.66	3.07	7.42	0	0	0	5.93	4.63	4.45	46	277	439	707	205	512	0	0	0	400	340	281	-0.485907	0.248502	0.445367	false	10.8615	1.12595e-18	6.1289e-16	up	-0.76768	0.399054	0.729752	false	-11.3436	4.24979e-17	2.41126e-15	down	-0.309119	0.718313	0.935455	false	10.564	1.10989e-09
12h1_transcript_24909	TRUE	TRUE	TRUE	77.63	123.26	157.12	28.54	21.5	25.31	123.87	81.23	131.9	135.44	100.85	120.83	2084	2999	4089	803	554	671	3179	2112	3407	3523	2847	2948	2.16541	4.34727e-32	5.3236e-30	up	0.114366	0.660665	0.967627	false	2.25103	2.97718e-11	2.31525e-09	up	2.05787	4.39568e-17	2.48789e-15	up	0.0532511	0.880232	0.978911	false	0.17853	0.633378
12h1_transcript_32252	TRUE	TRUE	TRUE	82.93	71.35	78.25	174.67	232.9	163.92	55.52	54.24	56.24	28.45	15.03	29.39	668	523	616	1466	1793	1298	427	423	436	222	126	216	-3.05684	1.37441e-16	4.50699e-15	down	-1.14874	0.0013115	0.0223175	down	-1.30994	1.76107e-06	4.64247e-05	down	-1.90176	4.72261e-17	2.66636e-15	down	1.71121	2.30385e-05	0.000986132	up	0.57331	5.96638e-05
12h1_transcript_30045	TRUE	TRUE	TRUE	121.33	57.32	27.28	12.75	5.95	7.72	92.46	63.04	55.58	107.37	165.55	112.97	2036	872	444	223	95	127	1483	1024	897	1745	2916	1724	3.80129	2.7861e-38	5.11771e-36	up	0.890967	0.00156466	0.0256424	false	2.96832	2.98622e-06	7.41719e-05	up	2.91703	4.87221e-17	2.74408e-15	up	-0.883257	0.111802	0.439257	false	0.0153102	0.977788
12h1_transcript_6239	TRUE	TRUE	TRUE	14.99	16.94	11.87	34.36	33.79	31.91	14.59	17.84	17.75	13.04	14.68	10.19	878	898	672	2114	1903	1848	817	1011	1000	740	905	541	-1.50331	2.5655e-22	1.42601e-20	down	-0.378646	0.0272548	0.202885	false	-1.222	1.02011e-13	1.22676e-11	down	-1.11398	5.06812e-17	2.84744e-15	down	0.240214	0.253419	0.646438	false	-0.13017	0.372507
12h1_transcript_3955	TRUE	FALSE	FALSE	6.06	0	9.53	10.93	4.79	33.07	0	0	0	2.46	0	9.51	393	0	598	745	298	2123	0	0	0	154	0	560	-2.0658	0.317155	0.523773	false	10.4744	0.000846022	0.0159061	up	-1.61103	0.357598	0.693439	false	-12.5514	5.08552e-17	2.85025e-15	down	0.434094	0.86459	0.975817	false	10.9215	0.000467708
12h1_transcript_27461	TRUE	TRUE	TRUE	38.7	47.88	51.29	15.86	12.65	14.23	60.36	59.48	39.99	52.24	49.68	58.6	829	930	1066	356	260	301	1236	1234	824	1084	1118	1141	1.82652	5.12751e-31	5.79606e-29	up	0.0395594	0.859012	0.990864	false	1.68416	8.27228e-15	1.19131e-12	up	1.79145	5.59399e-17	3.1276e-15	up	-0.177713	0.446564	0.812526	false	-0.128317	0.610123
12h1_transcript_31024	TRUE	TRUE	TRUE	220.22	528.66	174.91	37.17	16.77	40.61	240.82	239.03	227.09	358.32	358.87	506.94	3015	6569	2329	532	220	548	3150	3170	2990	4750	5150	6315	3.63341	8.88835e-23	5.10961e-21	up	0.828784	7.32125e-05	0.00199736	false	3.26811	7.28546e-10	4.23865e-08	up	2.80617	5.64625e-17	3.14916e-15	up	-0.405117	0.364937	0.755825	false	0.430799	0.297283
12h1_transcript_21237	TRUE	TRUE	TRUE	8.24	12.52	5.88	1.31	3.11	1.08	29.7	50.65	41.84	15.83	12.51	12.54	269	370	186	44	97	34	927	1602	1315	501	430	372	2.78832	1.45814e-07	1.57049e-06	up	-1.54615	7.89277e-10	6.68313e-08	down	2.22304	0.000861639	0.00893424	up	4.34816	5.68316e-17	3.16207e-15	up	-0.604688	0.0913873	0.391818	false	-2.14243	7.29081e-11
12h1_transcript_13675	TRUE	TRUE	TRUE	15.13	15.29	10.79	29.44	35.18	34.18	12.81	14.14	12.38	9.73	10.61	10.23	671	614	463	1370	1499	1498	543	607	528	418	495	412	-1.79586	1.19493e-23	7.2039e-22	down	-0.333349	0.00272044	0.039018	false	-1.29709	2.75914e-08	1.12144e-06	down	-1.45445	5.94375e-17	3.29907e-15	down	0.458047	0.0155799	0.133278	false	0.133938	0.360946
12h1_transcript_24102	TRUE	TRUE	TRUE	4.28	31.31	23.99	1.5	1	1.45	13.72	31.55	47.01	33.59	9.27	46.6	120	795	651	44	27	40	367	855	1267	911	273	1186	4.44988	1.15313e-12	2.42291e-11	up	0.0109126	0.987521	0.99963	false	3.90449	1.04691e-06	2.91809e-05	up	4.44301	6.0213e-17	3.33406e-15	up	-0.572117	0.524344	0.858755	false	-0.5515	0.482536
12h1_transcript_31902	TRUE	TRUE	FALSE	12.57	27.64	27.49	8.16	10.58	5.5	54.43	61.44	54.42	47.61	43.04	40.11	125	250	267	84	100	53	518	593	522	459	449	364	2.35044	2.81127e-12	5.62064e-11	up	-0.353022	0.00540508	0.0658693	false	1.4832	0.00969023	0.0610678	false	2.71329	6.60245e-17	3.63832e-15	up	-0.898711	0.0427804	0.25281	false	-1.2419	0.00131799
12h1_transcript_7741	TRUE	TRUE	TRUE	0	0	0.24	8.68	4.22	6.62	0	0.09	0	0	0	0.24	0	0	12	507	225	364	0	4	0	0	0	12	-6.3846	8.70048e-06	6.98653e-05	down	NA	NA	NA	NA	-6.36954	0.000156805	0.00216337	down	-8.13316	6.70496e-17	3.68596e-15	down	NA	NA	NA	NA	NA	NA
12h1_transcript_18427	TRUE	TRUE	FALSE	6.18	4.15	6.59	3.73	3.63	3.01	11.74	10.48	10.68	6.15	8.54	9.96	227	138	235	144	128	109	413	373	378	219	331	333	1.1636	0.000143946	0.000906634	up	-0.383291	0.141272	0.560625	false	0.702435	0.0668478	0.248932	false	1.55468	7.16265e-17	3.92818e-15	up	-0.495671	0.23051	0.620363	false	-0.869294	0.00331027
12h1_transcript_22637	TRUE	TRUE	TRUE	744.55	651.52	527.45	37.52	38.81	28.97	155.98	268.13	317.58	326.73	119.49	414.26	22644	17952	15542	1196	1133	870	4534	7894	9289	9625	3821	11444	2.96149	2.02303e-09	2.84313e-08	up	0.265766	0.617261	0.957839	false	4.16731	8.25372e-94	3.85118e-90	up	2.70169	7.58648e-17	4.15071e-15	up	1.17084	0.0138854	0.124591	false	1.44639	3.01379e-06
12h1_transcript_21177	TRUE	TRUE	TRUE	28.49	17.5	8.52	47.56	48.56	46.75	6.97	12.13	12.53	6.4	5.77	5.79	915	509	265	1602	1498	1483	214	377	387	199	195	169	-3.08844	6.64373e-100	1.42007e-96	down	-0.783254	0.0129646	0.12314	false	-1.42577	0.00263345	0.0220462	down	-2.29376	7.83256e-17	4.27516e-15	down	1.61551	0.0013832	0.0248592	up	0.840624	0.0925511
12h1_transcript_31668	TRUE	TRUE	FALSE	636.73	445.93	680.32	916.55	863.8	687.12	389.46	328.21	331.41	349.05	353.15	405.44	7038	4477	7326	10578	9136	7478	4112	3515	3523	3735	4086	4080	-1.23866	2.31175e-11	4.16505e-10	down	0.109349	0.467139	0.905046	false	-0.47989	0.0682549	0.252455	false	-1.3412	9.26273e-17	5.0438e-15	down	0.724106	0.00557769	0.0672131	false	0.843772	0.000967894
12h1_transcript_22898	TRUE	TRUE	TRUE	13.89	6.12	2.37	31.22	26.42	34.2	2.86	4.92	6.22	1.22	1.48	2.57	411	164	68	969	751	1000	81	141	177	35	46	69	-4.20878	1.78834e-34	2.54833e-32	down	-1.37019	0.0147144	0.135318	false	-2.0683	0.00212086	0.0184419	down	-2.82576	1.00791e-16	5.47534e-15	down	2.08799	0.0103756	0.102734	false	0.726563	0.324278
12h1_transcript_25628	TRUE	TRUE	TRUE	232.7	265.09	238.88	83.53	89.41	67.48	265.07	220.42	249.21	256.47	210.76	229.62	5887	6078	5859	2215	2171	1685	6410	5399	6063	6284	5604	5278	1.44201	3.58916e-13	8.00648e-12	up	-0.0457644	0.759851	0.981598	false	1.59422	2.45664e-19	6.22972e-17	up	1.49584	1.03069e-16	5.58592e-15	up	0.115112	0.41245	0.793341	false	0.0791076	0.514735
12h1_transcript_2165	TRUE	TRUE	FALSE	0	3.86	7.49	12.87	2.77	9.81	0	0	0	0.12	0.03	0	0	255	529	988	194	709	0	0	0	8	2	0	-7.56981	2.83636e-15	8.12283e-14	down	NA	NA	NA	NA	-1.1129	0.521424	0.818494	false	-11.7419	1.04873e-16	5.66289e-15	down	6.43612	0.00529807	0.0650491	false	10.6205	0.000882012
12h1_transcript_27249	TRUE	TRUE	FALSE	91.81	35.96	38.71	41.78	51.89	61.34	15.24	13.43	13.7	7.74	3.47	13.69	2118	752	866	1010	1149	1397	336	300	304	173	84	287	-2.71408	4.03874e-07	4.08601e-06	down	-0.716124	0.215959	0.682036	false	0.0759103	0.875937	0.966147	false	-1.99689	1.04982e-16	5.66289e-15	down	2.75078	5.23604e-05	0.00193576	up	2.04521	1.26264e-06
12h1_transcript_29690	TRUE	TRUE	TRUE	35.34	30.61	33.85	17.93	17.7	12.02	54.92	54.14	56.15	98.87	61.13	96.47	629	494	585	334	302	211	934	933	961	1704	1142	1561	2.3488	2.22133e-14	5.83552e-13	up	0.671885	0.00706093	0.0796384	false	1.05701	0.000171224	0.00233333	up	1.68328	1.07264e-16	5.77242e-15	up	-1.32682	1.34581e-05	0.00063169	down	-0.644644	9.2787e-07
12h1_transcript_18701	TRUE	FALSE	FALSE	29.48	9.21	31.84	5.54	88.45	87.63	0	0	0	7.03	6.58	35.44	1052	298	1100	207	3034	3091	0	0	0	243	247	1149	-2.00005	0.0517409	0.138242	false	11.6381	1.28501e-13	2.29515e-11	up	-1.41218	0.163334	0.447357	false	-13.6362	1.10762e-16	5.94675e-15	down	0.559011	0.529988	0.860791	false	12.2073	1.16807e-18
12h1_transcript_31832	TRUE	TRUE	TRUE	202.75	155.79	87.4	347.13	472.67	393.15	121.2	129.45	137.84	85.57	61.24	109.61	2051	1432	862	3664	4573	3914	1171	1269	1341	838	648	1010	-2.32968	1.22996e-12	2.57515e-11	down	-0.559287	0.0431198	0.275022	false	-1.47835	6.03426e-05	0.000974252	down	-1.76391	1.38902e-16	7.42593e-15	down	0.809904	0.052476	0.284292	false	0.25987	0.38637
12h1_transcript_29639	TRUE	TRUE	TRUE	40.33	110.06	32.73	5.76	1.34	0.91	99.25	118.65	165.41	229.85	245.9	308.46	722	1787	569	108	23	16	1698	2057	2848	3985	4621	5021	6.59213	3.23731e-26	2.38607e-24	up	1.06763	4.76701e-05	0.00138128	up	4.53051	8.97974e-08	3.20823e-06	up	5.53149	1.3896e-16	7.42593e-15	up	-2.09947	1.61834e-05	0.000731638	down	-1.02535	0.0375094
12h1_transcript_1961	TRUE	FALSE	FALSE	2.1	2.86	4.91	3.34	3.15	2.55	0	0	0	1.93	2.56	1.86	156	192	353	261	225	187	0	0	0	139	201	125	-0.606505	0.0120467	0.0418913	false	9.71	3.04483e-14	5.9796e-12	up	0.126378	0.79786	0.943078	false	-10.3081	1.42212e-16	7.58208e-15	down	0.702962	0.17184	0.539318	false	10.4234	5.56754e-14
12h1_transcript_32345	TRUE	TRUE	TRUE	42.91	86.38	45.08	12.86	5.36	4.01	100.89	134.94	207.54	153.08	164.27	161.11	327	599	336	102	39	30	734	997	1521	1129	1306	1120	4.3768	1.06552e-27	9.10997e-26	up	0.138405	0.641471	0.962101	false	2.98889	6.58734e-07	1.94782e-05	up	4.25163	1.47305e-16	7.83546e-15	up	-1.42796	1.89008e-05	0.000836655	down	-1.28194	0.00140967
12h1_transcript_26680	TRUE	TRUE	TRUE	7.29	7.09	5.23	17.06	15.24	16.15	7.37	6.47	7.45	4.59	6.66	4.9	177	156	123	434	355	387	171	152	174	108	170	108	-1.67893	1.34373e-16	4.41254e-15	down	-0.37261	0.153108	0.581106	false	-1.32479	8.5679e-10	4.92338e-08	down	-1.29794	1.54579e-16	8.20342e-15	down	0.313986	0.318357	0.714145	false	-0.050223	0.810747
12h1_transcript_24712	TRUE	TRUE	FALSE	4.2	5.21	44.7	22.93	132.98	74.13	2.33	1.65	1.55	0.54	0	1.76	113	127	1166	647	3436	1970	60	43	40	14	0	43	-6.74489	4.74851e-05	0.0003311	down	-1.20078	0.437358	0.88936	false	-2.09519	0.058475	0.227181	false	-5.54538	1.56624e-16	8.29278e-15	down	4.6398	1	1	false	3.454	1
12h1_transcript_31157	TRUE	FALSE	FALSE	32.88	74.41	6.71	15.92	11.83	17.91	67.32	73.4	104.58	0	20.56	0	435	893	86	220	149	233	850	940	1330	0	285	0	-1.3099	1	1	false	-3.6057	0.196031	0.653398	false	1.27053	0.133444	0.393983	false	2.32424	1.57451e-16	8.31738e-15	up	2.51953	0.297349	0.692985	false	-1.08661	0.14853
12h1_transcript_5848	TRUE	FALSE	FALSE	0	6.15	9.61	4.08	8.44	13.13	0	0	0	0	0	1.55	0	324	542	249	473	757	0	0	0	0	0	82	-4.10249	0.115648	0.257893	false	NA	NA	NA	NA	-0.723787	0.676623	0.897012	false	-11.492	1.67893e-16	8.84864e-15	down	3.36689	0.294231	0.690455	false	10.7586	0.000661918
12h1_transcript_30130	TRUE	TRUE	FALSE	160.75	114.7	91.15	172.29	149.37	193.98	70.94	61.31	76.65	49.38	40.49	64.42	2656	1719	1463	2979	2366	3161	1120	981	1218	790	702	968	-1.81897	2.24684e-12	4.55803e-11	down	-0.40005	0.11394	0.502584	false	-0.508934	0.054167	0.215356	false	-1.41408	1.79667e-16	9.4475e-15	down	1.27006	0.000120601	0.00385079	up	0.879569	0.000220697
12h1_transcript_19430	TRUE	FALSE	TRUE	35.62	18.02	28.26	84.52	58.37	66.56	32.86	25.37	27.42	49.03	26.29	48.59	1239	568	952	3086	1951	2288	1093	854	917	1652	962	1535	-0.82521	0.00897613	0.0327853	false	0.571345	0.0742557	0.390261	false	-1.35098	6.10671e-05	0.000985267	down	-1.39439	1.82372e-16	9.56789e-15	down	-0.561281	0.201778	0.582631	false	0.021558	0.946964
12h1_transcript_24186	TRUE	TRUE	TRUE	23.24	29.55	21.65	11.87	10.62	8.93	36.64	28.83	37.32	33.24	34.08	22.27	653	752	589	349	286	247	983	784	1008	904	1006	568	1.41656	7.02533e-11	1.18154e-09	up	-0.176271	0.426947	0.883047	false	1.22613	9.28089e-09	4.23724e-07	up	1.60324	1.85811e-16	9.7261e-15	up	-0.230621	0.346939	0.74074	false	-0.397915	0.0231662
12h1_transcript_24343	TRUE	TRUE	TRUE	125.1	168.99	128.89	33.48	25.72	22.07	78.51	69.26	74.06	87.33	114.87	86.84	3481	4261	3476	977	687	606	2088	1866	1982	2354	3361	2195	1.74178	1.27198e-21	6.61655e-20	up	0.406595	0.00432598	0.055813	false	2.36646	4.14571e-31	3.33515e-28	up	1.34439	1.94292e-16	1.01469e-14	up	0.586269	0.00097521	0.0192631	false	1.00113	9.88059e-13
12h1_transcript_3453	TRUE	TRUE	TRUE	30.94	21.23	24.07	5.41	6.64	6.1	28.77	21.29	21.48	14.19	16.09	12.07	2059	1279	1550	378	425	401	1831	1372	1375	915	1128	729	1.11425	1.38112e-08	1.73652e-07	up	-0.732054	0.000132904	0.0033537	false	2.04535	9.47695e-14	1.15155e-11	up	1.8547	1.98527e-16	1.03446e-14	up	0.891218	0.000144099	0.00445238	false	0.168598	0.477037
12h1_transcript_13229	TRUE	FALSE	FALSE	0	0	29.28	7.78	4.03	7.01	0	0	0	0	0	15.66	0	0	1256	362	171	307	0	0	0	0	0	630	-0.268896	1	1	false	NA	NA	NA	NA	0.725142	1	1	false	-10.6042	2.01098e-16	1.04548e-14	down	0.997809	1	1	false	NA	NA
12h1_transcript_23037	TRUE	FALSE	FALSE	3.78	10.12	0	9.98	6.96	6.39	0	0	0	12.07	0	9.67	112	274	0	312	199	188	0	0	0	349	0	262	-0.144802	0.92463	0.964342	false	10.1975	0.00109923	0.0193609	up	-0.809299	0.628476	0.873642	false	-10.3445	2.13518e-16	1.10754e-14	down	-0.706432	0.778488	0.95206	false	9.49943	0.00438906
12h1_transcript_28597	TRUE	TRUE	TRUE	18.26	13.3	12.98	29.5	33.93	36.95	6.74	8.77	9.9	5.24	3.81	8.06	374	247	258	633	667	747	132	174	195	104	82	150	-2.63845	2.11932e-12	4.31423e-11	down	-0.528103	0.239595	0.711864	false	-1.19492	2.38548e-05	0.00044416	down	-2.10304	2.15406e-16	1.11482e-14	down	1.40477	0.00245937	0.0379445	up	0.886321	0.00123056
12h1_transcript_27309	TRUE	TRUE	TRUE	35.85	40.66	36.55	238.17	236.25	248.44	53.34	23.39	37.36	10.74	7.7	12.81	805	828	796	5607	5094	5510	1145	508	807	233	181	261	-4.62109	3.2266e-71	2.37075e-68	down	-1.838	8.67267e-06	0.000313726	down	-2.69645	1.99829e-117	2.33101e-113	down	-2.77772	2.23024e-16	1.15166e-14	down	1.88806	6.9624e-10	1.04786e-07	up	0.0594273	0.86236
12h1_transcript_21294	TRUE	FALSE	TRUE	41.15	46.7	31.93	20.48	12.09	16.39	53.59	50.3	46.83	24.4	10.67	28.35	1330	1368	1000	694	375	523	1657	1574	1456	764	362	832	0.318098	0.464277	0.665087	false	-1.20516	0.00298486	0.0421234	down	1.28137	9.78523e-08	3.45893e-06	up	1.52198	2.24184e-16	1.15505e-14	up	0.928489	0.042483	0.251725	false	-0.266277	0.0463062
12h1_transcript_13756	TRUE	TRUE	FALSE	0	13.75	0	0	0	0	4.16	91.09	81.45	3.1	32.48	0	0	550	0	0	0	0	175	3896	3462	132	1511	0	11.3139	0.0037815	0.0158091	up	-2.3228	0.312613	0.795876	false	NA	NA	NA	NA	13.6682	2.36342e-16	1.21496e-14	up	-1.36672	0.686995	0.926543	false	-3.69227	0.242101
12h1_transcript_32090	TRUE	TRUE	TRUE	85.27	38.26	51.37	10.44	10.33	10.38	56.63	43.53	39.55	57.61	54.98	68.44	760	310	447	97	88	91	482	376	339	497	512	556	2.45715	8.58724e-27	6.68554e-25	up	0.405394	0.0870637	0.428146	false	2.48759	1.46813e-08	6.36645e-07	up	2.05629	2.57595e-16	1.31891e-14	up	-0.00801579	0.98451	0.997229	false	0.407801	0.289526
12h1_transcript_22539	TRUE	TRUE	FALSE	31.39	27.1	59.18	73.59	99.76	81.25	21.43	24.23	27.94	44.05	32.87	39.37	918	718	1677	2257	2802	2347	599	686	786	1248	1011	1046	-1.23274	9.15666e-07	8.7092e-06	down	0.693587	0.000395595	0.00858073	false	-1.11971	0.0105823	0.0652861	false	-1.91701	2.58269e-16	1.31891e-14	down	0.0817079	0.85303	0.972749	false	0.787152	0.0526526
12h1_transcript_26579	TRUE	TRUE	TRUE	141.7	173.28	238.98	24.27	34.21	26.01	180.46	131.28	225.88	198.76	134.24	261.4	3376	3742	5522	606	782	611	4110	3029	5177	4587	3361	5660	2.72427	2.45028e-14	6.38702e-13	up	0.184608	0.603814	0.955518	false	2.69577	3.77583e-15	5.72013e-13	up	2.54758	2.58284e-16	1.31891e-14	up	-0.0591718	0.878074	0.978911	false	0.136137	0.691018
12h1_transcript_6669	TRUE	TRUE	FALSE	0	0.74	0	0	0	0	6	12.27	4.63	3.72	5.88	0	0	38	0	0	0	0	329	683	256	207	356	0	9.82768	0.000388817	0.00220711	up	-1.25007	0.422117	0.880534	false	NA	NA	NA	NA	11.0938	2.79485e-16	1.42401e-14	up	-3.73255	0.236725	0.627411	false	-4.98023	0.0108026
12h1_transcript_23512	TRUE	TRUE	TRUE	70.37	60.39	61.25	164.45	200.34	139.81	54.73	39.25	41.77	31.32	23.54	29.09	2013	1565	1698	4933	5503	3950	1496	1087	1149	868	708	756	-2.68431	1.55641e-26	1.192e-24	down	-0.661296	0.00322114	0.0448215	false	-1.41903	9.22986e-10	5.25202e-08	down	-2.01614	2.80866e-16	1.42788e-14	down	1.22792	6.4821e-09	8.08634e-07	up	0.576824	0.00249274
12h1_transcript_23060	TRUE	TRUE	TRUE	31.45	26.27	19.63	57.72	81.93	79.99	20.73	21.34	21.62	16.25	15.26	15.68	941	712	569	1811	2354	2364	593	618	622	471	480	426	-2.32691	6.07155e-22	3.25923e-20	down	-0.403147	7.46889e-05	0.00203036	false	-1.54474	4.07469e-07	1.26245e-05	down	-1.91622	3.10153e-16	1.57329e-14	down	0.74036	0.00134962	0.0243993	false	0.347662	0.0536706
12h1_transcript_16173	TRUE	TRUE	FALSE	0	0	18.69	5.3	19.91	21.91	0	0	0	0	0	0	0	0	720	221	761	861	0	0	0	0	0	0	-11.8287	3.04388e-17	1.05869e-15	down	NA	NA	NA	NA	-1.30481	1	1	false	-11.8298	3.31115e-16	1.67592e-14	down	NA	NA	NA	NA	NA	NA
12h1_transcript_5451	TRUE	TRUE	TRUE	12.88	10.71	5.39	33.44	24.37	28.84	8.47	9.68	5.54	3.04	6.45	5.42	782	589	317	2134	1424	1733	492	569	323	179	413	299	-2.6276	1.00622e-18	4.03037e-17	down	-0.63704	0.106246	0.48483	false	-1.60659	9.03801e-06	0.000194326	down	-1.98455	3.50626e-16	1.77078e-14	down	0.977366	0.0427557	0.252763	false	0.347035	0.374038
12h1_transcript_14694	TRUE	TRUE	TRUE	3.93	4.91	3.71	11.42	13.91	15.45	2.95	3.75	3.63	4.42	1.83	5.86	167	189	153	511	570	651	120	155	149	182	82	227	-1.83535	0.000239854	0.00143315	down	0.275881	0.620326	0.958395	false	-1.73826	5.43818e-10	3.26992e-08	down	-2.10716	3.53902e-16	1.7834e-14	down	0.0611964	0.917198	0.983213	false	0.346571	0.105749
12h1_transcript_929	TRUE	FALSE	FALSE	9.87	1.18	4.61	2.62	9.23	6.5	0	0	0	4.24	0	0.11	837	90	378	233	753	545	0	0	0	348	0	8	-2.21487	0.197998	0.381224	false	NA	NA	NA	NA	-0.276821	0.761836	0.930751	false	-11.5631	3.70211e-16	1.8615e-14	down	1.8898	0.336059	0.731796	false	11.264	3.25368e-12
12h1_transcript_31331	TRUE	TRUE	TRUE	197.46	218.29	207.88	105.15	77.32	93.07	207.34	214.15	252.8	222.53	198.63	232.51	2305	2314	2363	1282	864	1070	2312	2422	2838	2515	2428	2471	1.17029	3.11748e-14	7.99325e-13	up	-0.0126423	0.933483	0.994558	false	1.17813	7.68717e-21	2.27015e-18	up	1.18973	4.08729e-16	2.04623e-14	up	-0.0282477	0.85575	0.973411	false	-0.0314941	0.80886
12h1_transcript_26084	TRUE	TRUE	TRUE	6.88	8.11	3.34	15.54	16.43	20.98	3.56	4.82	3.7	4.08	4.74	5.18	174	186	82	412	399	524	86	118	90	100	126	119	-2.01674	2.25584e-14	5.91296e-13	down	0.245852	0.403378	0.868881	false	-1.57179	0.000313086	0.00383428	down	-2.25544	4.09686e-16	2.04656e-14	down	0.400763	0.386281	0.771668	false	0.655121	0.116878
12h1_transcript_23902	TRUE	FALSE	TRUE	36.77	28.11	19.08	4.34	3.91	4.6	16.47	18.32	24.52	5.21	11.21	8.31	1050	727	528	130	107	129	449	506	673	144	336	215	0.846033	0.0210859	0.0667795	false	-1.23843	0.000585022	0.0118466	down	2.68687	5.24778e-16	8.93655e-14	up	2.09688	4.24384e-16	2.11538e-14	up	1.79728	1.97002e-05	0.000862226	up	0.565702	0.0564458
12h1_transcript_25965	TRUE	TRUE	TRUE	54.65	60.16	27.91	113.67	120.85	114.98	36.59	40.33	51.17	43.39	26.23	40.68	1365	1362	675	2976	2898	2836	873	975	1229	1049	688	923	-1.75226	7.35903e-11	1.23325e-09	down	-0.178815	0.527878	0.931792	false	-1.33148	3.17097e-05	0.000568193	down	-1.5658	4.28735e-16	2.13245e-14	down	0.379075	0.334219	0.729682	false	0.209391	0.495246
12h1_transcript_13177	TRUE	FALSE	TRUE	0	0	0	14.62	3.97	11.57	0	0	0	3.51	0	0	0	0	0	692	172	516	0	0	0	153	0	0	-3.15953	0.245036	0.441309	false	NA	NA	NA	NA	-11.1867	9.95888e-15	1.40813e-12	down	-11.295	4.48283e-16	2.22486e-14	down	NA	NA	NA	NA	NA	NA
12h1_transcript_32452	TRUE	TRUE	FALSE	358.21	262.6	104.31	436.79	438.67	429.57	205.18	223.8	247.27	191.96	144.47	222.08	2451	1636	699	3107	2862	2885	1340	1485	1627	1271	1030	1387	-1.30001	7.70928e-08	8.63557e-07	down	-0.239034	0.305028	0.788506	false	-0.871198	0.0554555	0.218839	false	-1.05443	4.62703e-16	2.29148e-14	down	0.384683	0.428747	0.801979	false	0.154383	0.716376
12h1_transcript_7755	TRUE	TRUE	TRUE	1.95	3.34	2.02	3.77	9.69	11.6	0	0	0	0	0	0	107	167	107	218	514	633	0	0	0	0	0	0	-11.3821	5.95726e-17	2.00669e-15	down	NA	NA	NA	NA	-1.84516	0.00230453	0.0197519	down	-11.3841	4.6988e-16	2.32202e-14	down	9.49469	3.13905e-11	6.20574e-09	up	9.51421	4.00744e-13
12h1_transcript_27501	TRUE	TRUE	TRUE	50.29	42.84	24.31	71.29	80.19	79.66	35.45	34.85	37.43	24.8	19.36	29.4	1137	878	533	1689	1740	1778	766	763	814	543	460	604	-1.74185	2.97839e-12	5.9396e-11	down	-0.514126	0.0221336	0.177239	false	-1.0124	0.00179787	0.0161386	down	-1.22142	4.79021e-16	2.36211e-14	down	0.687499	0.0637661	0.317104	false	0.183108	0.494212
12h1_transcript_5031	TRUE	TRUE	TRUE	25.06	33.73	19.58	6.57	6.53	4.23	27.7	34.27	48.98	33.69	25.09	22.62	1523	1856	1152	419	381	254	1610	2017	2865	1984	1607	1248	2.13888	1.12982e-15	3.39263e-14	up	-0.417541	0.143513	0.564616	false	2.14507	8.01558e-12	7.00387e-10	up	2.56865	4.87511e-16	2.39883e-14	up	-0.0339163	0.900759	0.98152	false	-0.442556	0.125745
12h1_transcript_3673	TRUE	FALSE	FALSE	10.03	0.44	19.42	3.86	12.1	36.98	0	0	0	9.28	5.29	4.13	648	25	1212	262	751	2361	0	0	0	580	359	242	-1.63173	0.0355587	0.102295	false	11.0654	3.39895e-17	1.27388e-14	up	-0.81921	0.522239	0.818752	false	-12.6921	4.93306e-16	2.42215e-14	down	0.777523	0.497316	0.843737	false	11.8575	7.24654e-10
12h1_transcript_29241	TRUE	TRUE	FALSE	151.45	128.67	48.74	158.44	220.51	191.8	61.12	52.2	60.01	34.01	26.99	41.13	2850	2196	890	3122	3981	3562	1099	951	1086	619	533	703	-2.58075	8.32112e-19	3.3501e-17	down	-0.728355	0.00170421	0.0274184	false	-0.845508	0.0659889	0.246837	false	-1.84582	4.96418e-16	2.43223e-14	down	1.69093	0.000307095	0.00795106	up	0.971586	0.0164611
12h1_transcript_541	TRUE	FALSE	FALSE	6.81	5.92	8.29	3.29	4.53	15.49	0	0	0	1.06	0.25	7.92	633	498	746	321	405	1426	0	0	0	95	24	668	-1.39562	0.22457	0.41682	false	10.6194	2.58044e-07	1.31098e-05	up	-0.173762	0.804028	0.944202	false	-12.0238	5.36997e-16	2.62546e-14	down	1.19537	0.301284	0.69717	false	11.8238	6.64675e-22
12h1_transcript_21457	TRUE	TRUE	FALSE	12.71	13.96	8.41	24.02	22.72	20.69	12.66	10.99	11.29	10.88	9.73	8.5	412	410	264	817	708	663	392	345	352	342	332	250	-1.30652	1.55567e-17	5.6533e-16	down	-0.234678	0.166965	0.606708	false	-0.97273	9.64419e-05	0.00144889	false	-1.06366	5.75751e-16	2.803e-14	down	0.292605	0.28478	0.680462	false	0.0668359	0.752795
12h1_transcript_27892	TRUE	TRUE	TRUE	159.4	240.66	118.82	45.09	25.22	35	159.66	170.63	260.91	160.72	101.33	158.88	3502	4793	2532	1038	531	759	3353	3630	5513	3420	2339	3172	1.9373	5.50743e-11	9.43122e-10	up	-0.452762	0.148027	0.572838	false	2.2866	9.91001e-13	1.01404e-10	up	2.39614	5.81078e-16	2.82296e-14	up	0.311027	0.356746	0.749319	false	-0.133041	0.676391
12h1_transcript_29578	TRUE	TRUE	TRUE	79.6	88.44	76.31	27.08	34.08	21.13	114.53	122.88	148.3	162.66	134.97	154.67	1432	1443	1333	510	588	375	1969	2141	2566	2834	2549	2530	2.36177	8.27393e-20	3.62942e-18	up	0.262121	0.116968	0.509747	false	1.54409	2.44619e-08	1.01728e-06	up	2.10987	6.47234e-16	3.13772e-14	up	-0.854726	1.52414e-08	1.70939e-06	false	-0.583288	1.62688e-05
12h1_transcript_18940	TRUE	FALSE	FALSE	6.31	6.72	10.04	26.24	7.02	8.69	0	0	0	7.22	0	0	227	219	351	994	243	310	0	0	0	252	0	0	-2.57532	1	1	false	NA	NA	NA	NA	-0.817566	0.189736	0.490311	false	-11.4296	6.56317e-16	3.17506e-14	down	1.72468	1	1	false	10.5967	2.88495e-16
12h1_transcript_23923	TRUE	TRUE	TRUE	44.86	41.6	23.23	79.97	81.83	82.86	38.65	38.49	45.05	34.3	30.32	28.42	1265	1063	635	2365	2216	2308	1042	1051	1222	937	899	728	-1.49203	2.48155e-26	1.8464e-24	down	-0.364394	0.00631131	0.073843	false	-1.19116	3.70103e-05	0.000645329	down	-1.11859	6.73189e-16	3.24983e-14	down	0.257721	0.378885	0.76602	false	-0.0979038	0.699836
12h1_transcript_5884	TRUE	TRUE	FALSE	9.15	7.61	8.24	11.01	11.65	10.88	5.33	5.75	5.56	5.17	4.84	5.5	541	407	471	683	662	636	301	329	316	296	301	295	-1.20936	2.93614e-12	5.86032e-11	down	-0.0703099	0.643929	0.963235	false	-0.444772	0.0287684	0.13776	false	-1.13132	6.77469e-16	3.26364e-14	down	0.726301	0.000980286	0.0193241	false	0.666608	1.62355e-05
12h1_transcript_17067	TRUE	TRUE	FALSE	20.56	19.07	42.52	60.79	56.71	42.11	17.04	18.68	12.46	13.69	18.82	15.29	789	663	1580	2448	2091	1597	625	694	460	509	760	533	-1.83471	1.82146e-19	7.74435e-18	down	0.0169349	0.940289	0.995373	false	-0.949157	0.0342259	0.156352	false	-1.8435	6.99938e-16	3.36483e-14	down	0.855212	0.0653082	0.321959	false	0.882368	0.0456848
12h1_transcript_22712	TRUE	TRUE	TRUE	10.29	9.29	5.07	17.74	22.38	19.64	5.9	4.87	3.95	3.75	3.05	3.54	314	257	150	568	656	592	172	144	116	111	98	98	-2.63291	1.67089e-25	1.16575e-23	down	-0.478503	0.122114	0.521321	false	-1.31892	0.000430386	0.00503556	down	-2.14744	7.50291e-16	3.59936e-14	down	1.27006	0.0014711	0.0259787	up	0.801241	0.0267924
12h1_transcript_9638	TRUE	TRUE	TRUE	3.57	2.51	2.17	7	10.01	9.48	1.68	2.02	1.59	0.74	1.11	1.71	184	117	108	379	496	483	83	101	79	37	60	80	-2.99915	6.08263e-12	1.17408e-10	down	-0.53774	0.272054	0.753903	false	-1.72169	6.45339e-06	0.000145326	down	-2.4536	7.58557e-16	3.63143e-14	down	1.23649	0.0234156	0.173795	false	0.708084	0.025074
12h1_transcript_5400	TRUE	TRUE	FALSE	2.11	0	1.24	4.29	2.92	5.71	0	0	0	0.21	0.89	0.62	128	0	72	274	171	344	0	0	0	12	56	34	-3.02936	6.50424e-07	6.35874e-06	down	7.51218	1.14049e-05	0.000396862	up	-1.94335	0.217874	0.530418	false	-10.5344	7.6748e-16	3.66651e-14	down	1.04607	0.557007	0.876073	false	8.56628	0.0115968
12h1_transcript_24389	TRUE	FALSE	FALSE	350.93	560.61	661.9	385.08	251.63	300.44	725.39	757.68	744.41	500.06	278.08	434.87	9660	13984	17659	11115	6651	8168	19088	20194	19709	13334	8048	10875	0.304305	0.309656	0.51587	false	-0.839188	0.00212469	0.0325568	false	0.752982	0.0126357	0.0746306	false	1.14714	7.78732e-16	3.71255e-14	up	0.41745	0.25976	0.654111	false	-0.41068	0.174967
12h1_transcript_31840	TRUE	TRUE	TRUE	95.44	101.93	53.9	25.32	18.96	18.82	99.52	142.96	216.13	131.62	81.73	134.32	979	950	539	271	186	190	975	1421	2132	1307	877	1255	2.3958	9.19426e-17	3.04902e-15	up	-0.360635	0.341359	0.820883	false	1.98008	4.51708e-10	2.75873e-08	up	2.76529	7.81999e-16	3.7204e-14	up	-0.455263	0.215404	0.601358	false	-0.807247	0.0291881
12h1_transcript_23560	TRUE	TRUE	TRUE	31.64	25.52	13.77	57.98	67.13	66.33	23.96	18.82	24.51	11.74	11.17	11.72	898	656	378	1725	1829	1859	650	517	669	322	333	302	-2.56862	1.61513e-47	4.93182e-45	down	-0.931056	2.48584e-07	1.26964e-05	false	-1.47161	4.92087e-05	0.000820615	down	-1.62896	8.04292e-16	3.81856e-14	down	1.05262	0.00404674	0.0539751	false	0.130678	0.691487
12h1_transcript_29580	TRUE	TRUE	TRUE	407.57	497.03	551.14	54.74	147.37	102.7	1504.39	1164.82	1734.92	591.58	422.23	802.36	7411	8197	9731	1042	2570	1842	26144	20513	30343	10418	8060	13266	2.46201	5.31692e-07	5.28366e-06	up	-1.23788	0.000240054	0.00561299	down	2.21156	9.29034e-07	2.63039e-05	up	3.7089	8.52961e-16	4.04128e-14	up	-0.284382	0.380342	0.766635	false	-1.51216	2.04763e-09
12h1_transcript_29786	TRUE	TRUE	TRUE	71.49	75.53	56.54	16.65	30.33	17.82	141.48	204.06	153.25	189.85	164.52	151.12	1234	1182	948	300	502	303	2334	3412	2544	3174	2981	2372	2.84891	6.11677e-18	2.30477e-16	up	0.0500944	0.788417	0.983784	false	1.60883	2.67637e-05	0.000490877	up	2.80966	8.8109e-16	4.16207e-14	up	-1.28025	1.77944e-16	1.12192e-13	down	-1.22116	1.13399e-11
12h1_transcript_25777	TRUE	FALSE	FALSE	43.2	39.52	54.22	33.5	30.61	29.41	64.72	63.15	74.79	73.41	46.37	69.58	1115	925	1357	907	759	750	1598	1579	1858	1836	1259	1632	0.935963	0.000153431	0.000960708	false	-0.0619891	0.798855	0.98547	false	0.545174	0.0217313	0.112191	false	1.00436	8.82079e-16	4.16207e-14	up	-0.424461	0.191698	0.569184	false	-0.475576	0.0324714
12h1_transcript_24598	TRUE	TRUE	TRUE	63.6	90.95	49.6	191.73	129.56	169.25	64.44	59.24	74.64	53.88	65.44	50.35	1699	2201	1284	5370	3323	4465	1645	1532	1917	1394	1837	1222	-1.61833	4.21633e-26	3.05971e-24	down	-0.199782	0.185659	0.637031	false	-1.28518	3.46761e-07	1.08736e-05	down	-1.40957	9.16247e-16	4.31443e-14	down	0.29201	0.238857	0.62929	false	0.0997926	0.663019
12h1_transcript_12550	TRUE	FALSE	FALSE	0	0.15	0	0	0	0	4.04	6.17	6.49	0	0	0.1	0	6	0	0	0	0	178	275	288	0	0	4	NA	NA	NA	NA	-7.45693	1.05582e-11	1.31903e-09	down	NA	NA	NA	NA	10.3287	9.77953e-16	4.5862e-14	up	NA	NA	NA	NA	-6.86978	7.38828e-08
12h1_transcript_31888	TRUE	TRUE	TRUE	572.73	411.63	279.21	1418.53	1705.28	1110.74	405.69	400.1	460.38	260.97	158.29	294.79	5743	3750	2730	14840	16353	10960	3885	3887	4439	2533	1660	2692	-2.64917	8.90229e-14	2.17127e-12	down	-0.786193	0.00723953	0.0811324	false	-1.77009	8.92788e-08	3.19459e-06	down	-1.85613	9.96716e-16	4.66467e-14	down	0.839542	0.0273534	0.193023	false	0.0629156	0.813038
12h1_transcript_8858	TRUE	TRUE	FALSE	4.53	0	0	6.92	3.16	7.72	0	0	0	0	0	0	238	0	0	382	159	401	0	0	0	0	0	0	-10.7649	1.791e-16	5.79229e-15	down	NA	NA	NA	NA	-1.98109	0.415257	0.743169	false	-10.7716	1.05824e-15	4.94252e-14	down	NA	NA	NA	NA	NA	NA
12h1_transcript_23567	TRUE	TRUE	TRUE	39.44	52.74	57.97	2.01	4.46	1.71	53.64	35.14	39.68	35.7	25.17	38.1	1143	1385	1628	61	124	49	1486	986	1106	1002	767	1003	3.48525	3.95838e-13	8.78013e-12	up	-0.341727	0.226036	0.696388	false	4.15728	2.13045e-15	3.35834e-13	up	3.83552	1.13583e-15	5.29416e-14	up	0.639501	0.0450122	0.259139	false	0.308416	0.264689
12h1_transcript_18706	TRUE	FALSE	FALSE	0.66	0	1.85	5.77	10.51	18.4	0	0	0	2.07	0	0	24	0	65	222	370	666	0	0	0	73	0	0	-4.19061	0.0283807	0.0852109	false	NA	NA	NA	NA	-3.77967	0.0116277	0.0702057	false	-11.2541	1.20232e-15	5.59272e-14	down	0.379893	0.914937	0.982944	false	7.46791	0.0299594
12h1_transcript_15191	TRUE	TRUE	TRUE	2.65	5.95	8.18	0.55	0.31	0.49	4.87	5.46	8.71	9.48	8.57	5.5	110	225	331	24	12	20	194	221	350	384	377	209	4.05501	5.98272e-25	4.00757e-23	up	0.332514	0.368349	0.842344	false	3.66529	3.35472e-08	1.32654e-06	up	3.73567	1.22036e-15	5.66517e-14	up	-0.427305	0.463788	0.822938	false	-0.0845927	0.881355
12h1_transcript_25593	TRUE	TRUE	TRUE	47.48	50.05	51.07	19.08	19.61	18.49	56.73	66.88	46.42	53.37	53.75	55.4	1213	1159	1265	511	481	466	1386	1655	1141	1321	1444	1286	1.41446	2.46365e-27	2.02536e-25	up	-0.0332756	0.842817	0.989585	false	1.3619	1.94825e-17	4.16996e-15	up	1.45362	1.42969e-15	6.62357e-14	up	-0.0892067	0.524833	0.858998	false	-0.113059	0.530846
12h1_transcript_31616	TRUE	TRUE	TRUE	642.02	359.52	583.5	1273.45	1681.7	1186.18	403.11	267.52	315.97	332.29	291.16	396.13	6869	3494	6084	14223	17215	12494	4119	2773	3251	3442	3260	3860	-2.11485	2.58925e-14	6.71207e-13	down	0.0806966	0.740964	0.981133	false	-1.39389	3.36809e-05	0.000596305	down	-2.18868	1.53653e-15	7.10422e-14	down	0.685348	0.0338597	0.21883	false	0.776708	0.017884
12h1_transcript_31549	TRUE	TRUE	TRUE	1328.44	986.12	640.87	2450.97	2949.02	2710.49	793.69	542.57	806.8	594.02	463.62	650.91	14331	9664	6737	27603	30440	28788	8178	5671	8370	6204	5234	6394	-2.33645	5.41772e-20	2.4171e-18	down	-0.293405	0.258117	0.73616	false	-1.48446	5.78972e-07	1.73394e-05	down	-2.03583	1.62377e-15	7.49248e-14	down	0.810346	0.00795338	0.0854219	false	0.526138	0.095035
12h1_transcript_24516	TRUE	TRUE	TRUE	10.31	9.34	6.49	22.52	33.89	28.96	6.51	4.71	4.06	2.43	3.13	3.22	285	234	174	653	900	791	172	126	108	65	91	81	-3.39204	7.13418e-29	6.79105e-27	down	-0.769806	0.0328556	0.23073	false	-1.74972	4.23204e-07	1.306e-05	down	-2.61458	1.63664e-15	7.52168e-14	down	1.60065	2.0369e-06	0.000125706	up	0.839328	0.00815099
12h1_transcript_26272	TRUE	TRUE	TRUE	19.92	15.7	15.84	38	43.38	52.75	11.68	14.24	14.63	7.74	7.33	12.91	494	353	381	988	1033	1292	277	342	349	186	191	291	-2.34978	4.561e-12	8.89944e-11	down	-0.494754	0.155073	0.585124	false	-1.40502	1.415e-07	4.81925e-06	down	-1.84915	1.69493e-15	7.77402e-14	down	0.907131	0.0195731	0.155043	false	0.421882	0.0273978
12h1_transcript_17213	TRUE	TRUE	TRUE	1.89	2.53	2.17	4.86	4.79	3.65	0.63	0.46	0.33	1.66	1.18	1.62	72	87	80	194	175	137	23	17	12	61	47	56	-1.66856	8.77854e-07	8.38007e-06	down	1.67913	0.00115925	0.0202069	up	-1.03411	0.00152771	0.0141435	down	-3.341	1.76642e-15	8.07998e-14	down	0.597295	0.156121	0.515553	false	2.28585	1.36796e-07
12h1_transcript_15383	TRUE	TRUE	FALSE	12.72	16.04	31.55	4.29	21.38	27.71	0	0	0	57.26	86.05	58.99	527	602	1267	186	852	1136	0	0	0	2302	3758	2223	1.77566	0.00620509	0.0241267	up	13.8608	1.00125e-30	5.72266e-27	up	0.140446	0.86223	0.961652	false	-12.0735	1.76867e-15	8.07998e-14	down	-1.6712	0.000303817	0.00789248	down	12.1998	3.61142e-20
12h1_transcript_16690	TRUE	TRUE	TRUE	74.17	30.33	27.2	2.12	2.4	1.36	16.75	23.46	42.33	39.03	32.59	55.99	2904	1075	1031	87	90	52	627	889	1594	1480	1342	1990	4.36253	2.48256e-34	3.49521e-32	up	0.669047	0.117186	0.510207	false	4.4642	1.76003e-16	3.18306e-14	up	3.7046	1.86905e-15	8.52161e-14	up	0.0620749	0.901032	0.98152	false	0.739839	0.167078
12h1_transcript_6495	TRUE	TRUE	FALSE	0	0	1.7	4.47	6.55	3.34	0	0	0	0	0.58	0	0	0	91	262	351	184	0	0	0	0	34	0	-4.80827	0.00533334	0.021182	down	NA	NA	NA	NA	-3.04129	0.186276	0.485109	false	-10.5766	1.88469e-15	8.57589e-14	down	1.74681	1	1	false	NA	NA
12h1_transcript_32437	TRUE	TRUE	TRUE	1565.23	1227.28	1086.56	496.72	674.99	459.24	2068.36	2862.84	2648.11	2027.8	1093.83	2485.49	10709	7645	7281	3533	4403	3084	13507	18995	17424	13426	7798	15523	1.70448	3.38059e-05	0.000242183	up	-0.388889	0.301787	0.785367	false	1.2339	4.76912e-06	0.000111487	up	2.09965	1.889e-15	8.57852e-14	up	-0.507101	0.167549	0.532867	false	-0.886206	9.4755e-06
12h1_transcript_29428	TRUE	TRUE	FALSE	729.12	892.84	607.42	406.15	451.55	401.41	1152.08	1608.19	1608.12	2006.54	2104.45	2127.09	13375	14853	10818	7801	7944	7265	20197	28570	28372	35648	40528	35477	2.21188	1.61364e-42	3.64807e-40	up	0.545992	0.00298051	0.042114	false	0.795025	6.77643e-06	0.000151431	false	1.67574	1.98026e-15	8.97523e-14	up	-1.45636	2.60418e-28	2.02501e-24	down	-0.902116	5.5327e-06
12h1_transcript_28482	TRUE	TRUE	TRUE	137.77	137.98	125.27	27.26	34.57	21.65	149.54	123.62	109.82	126.81	89.33	123.84	2837	2576	2503	588	683	440	2943	2465	2175	2529	1932	2318	1.9322	5.25053e-11	9.03076e-10	up	-0.137156	0.555368	0.941621	false	2.23778	1.24191e-17	2.70783e-15	up	2.07565	2.08446e-15	9.41721e-14	up	0.268819	0.21371	0.598937	false	0.141734	0.350569
12h1_transcript_28750	TRUE	TRUE	TRUE	100.22	54.17	46.69	260.19	487.86	338.8	53.65	29.57	51.04	24.47	9.33	36.1	1975	967	893	5370	9223	6588	1010	564	967	466	193	646	-4.05057	5.83786e-13	1.27446e-11	down	-0.895595	0.111384	0.497437	false	-2.47886	1.58609e-08	6.80213e-07	down	-3.15056	2.08597e-15	9.41721e-14	down	1.53344	0.0133809	0.121459	false	0.648399	0.10454
12h1_transcript_32191	TRUE	TRUE	TRUE	538.66	356.96	417.67	190.45	158.76	120.28	470.57	437.42	435.33	707.54	892.64	827.94	4515	2721	3420	1663	1271	991	3766	3554	3509	5740	7813	6327	2.29014	7.89488e-30	8.17728e-28	up	0.880787	5.69147e-13	8.85159e-11	false	1.49099	4.26774e-08	1.65944e-06	up	1.41766	2.10319e-15	9.4763e-14	up	-0.836999	0.000154062	0.00466141	false	0.0529339	0.794277
12h1_transcript_26801	TRUE	TRUE	TRUE	219.73	151.14	221.1	328.72	551.15	498.36	111.3	96.82	96.5	175.63	134.17	243	5100	3179	4977	7995	12278	11420	2469	2176	2154	3948	3272	5125	-1.41774	0.00020116	0.00122721	down	0.900057	0.00137523	0.0231521	false	-1.24533	0.000280123	0.0034948	down	-2.31251	2.16694e-15	9.74444e-14	down	0.137536	0.690397	0.927206	false	1.04807	1.37835e-05
12h1_transcript_30793	TRUE	TRUE	TRUE	60.32	107.68	98.38	7.7	12.93	11.32	76.11	87.94	146.56	95.15	50.3	109	876	1419	1389	117	180	162	1056	1237	2047	1338	766	1440	2.90028	1.04179e-11	1.95177e-10	up	-0.245064	0.558982	0.942594	false	3.02906	2.04991e-13	2.32157e-11	up	3.15471	2.1901e-15	9.82937e-14	up	0.0955653	0.82931	0.96692	false	-0.139536	0.707104
12h1_transcript_32781	TRUE	TRUE	FALSE	60.64	120.69	61.26	48.02	57.3	31.58	220.7	309.93	330.56	143.61	126.74	199.32	264	481	263	216	237	134	918	1313	1387	606	572	796	1.70993	2.80527e-06	2.47124e-05	up	-0.837167	0.00388346	0.0515285	false	0.815036	0.087411	0.298449	false	2.55612	2.20796e-15	9.89021e-14	up	-0.930472	0.0280583	0.195095	false	-1.75944	1.47698e-07
12h1_transcript_17686	TRUE	TRUE	TRUE	1.98	1.1	0.51	4.71	5.17	7.01	0	0	0	1.03	0.94	0	75	37	18	187	188	263	0	0	0	37	37	0	-3.25723	0.0070808	0.0269601	down	7.00311	0.0304857	0.219033	false	-2.28976	0.000526372	0.00600208	down	-10.2482	2.29332e-15	1.02526e-13	down	0.910459	0.579517	0.887284	false	7.92456	1.11912e-06
12h1_transcript_11634	TRUE	FALSE	FALSE	0	3.04	1.83	8.21	3.73	4.32	0	0	0	6.09	0	3.45	0	131	84	412	171	204	0	0	0	282	0	149	-0.805719	0.595033	0.769192	false	9.68159	0.00261118	0.0378546	up	-1.75088	0.274903	0.607225	false	-10.4901	2.30344e-15	1.02778e-13	down	-0.971852	0.698375	0.929414	false	8.7222	0.0101391
12h1_transcript_31971	TRUE	TRUE	TRUE	109.6	186.31	226.52	38.21	31.21	16.47	208.23	171.44	250.84	248.3	217.94	236.8	1038	1605	2094	377	282	153	1884	1574	2286	2278	2159	2045	2.96288	1.03064e-20	4.92528e-19	up	0.186598	0.335091	0.816049	false	2.62243	3.39676e-08	1.34089e-06	up	2.78593	2.53139e-15	1.1273e-13	up	-0.371258	0.296279	0.691712	false	-0.174295	0.62665
12h1_transcript_17483	TRUE	TRUE	TRUE	5.58	4.78	4.87	11.53	16.25	15.78	2.97	2.99	3.63	3.18	1.66	3.22	214	166	181	464	599	598	109	111	134	118	67	112	-2.53347	2.37705e-10	3.7384e-09	down	-0.214683	0.620025	0.958395	false	-1.54716	7.47864e-07	2.17823e-05	down	-2.31153	2.61257e-15	1.16121e-13	down	0.948123	0.0359271	0.227006	false	0.744186	0.000751964
12h1_transcript_31181	TRUE	TRUE	TRUE	58.89	40.24	14.72	172.26	241.17	180.27	19.43	5.95	17.81	7.59	5.71	8.58	777	482	189	2376	3048	2344	245	76	226	97	79	103	-4.86067	1.59862e-59	7.51736e-57	down	-0.950477	0.113543	0.502216	false	-2.42886	6.61251e-06	0.000148336	down	-3.89893	2.98052e-15	1.31964e-13	down	2.38351	7.25155e-05	0.00256309	up	1.44174	0.0332192
12h1_transcript_25350	TRUE	TRUE	TRUE	23.42	4.85	118.3	1.47	1.75	2.23	17.07	27.05	13.55	17.78	22.51	14.99	590	110	2891	38	42	55	411	660	328	434	596	343	3.25307	3.75398e-26	2.74111e-24	up	-0.0339172	0.91837	0.994254	false	4.80759	1.06558e-05	0.000224368	up	3.29184	3.10749e-15	1.37321e-13	up	1.53688	0.143383	0.494288	false	1.51589	0.143055
12h1_transcript_22790	TRUE	TRUE	TRUE	10.08	19.12	11.74	36.11	37.28	31.06	13.54	14.74	10.25	19.2	19.65	12.84	304	523	343	1145	1082	927	391	431	298	562	624	352	-1.11922	9.77337e-08	1.0753e-06	down	0.448225	0.0763592	0.396297	false	-1.38637	1.4208e-05	0.00028674	down	-1.55872	3.34948e-15	1.47731e-13	down	-0.306416	0.397403	0.782144	false	0.150023	0.63347
12h1_transcript_22256	TRUE	TRUE	FALSE	14.33	11.55	24.17	30.67	35.07	24.74	9.43	9.98	7.2	10.24	12.86	11.59	445	325	727	999	1046	759	280	300	215	308	420	327	-1.48425	1.30257e-11	2.40961e-10	down	0.412088	0.053568	0.318345	false	-0.856032	0.0498353	0.203524	false	-1.88782	3.62014e-15	1.59363e-13	down	0.596375	0.17332	0.541404	false	1.01879	0.0140042
12h1_transcript_23659	TRUE	TRUE	FALSE	20.69	22.85	16.54	44.29	27.72	37.72	10	12.85	8.12	10.55	9.89	8.58	598	599	463	1344	770	1078	276	360	226	295	301	225	-2.00181	1.63721e-27	1.36021e-25	down	-0.064855	0.794629	0.984928	false	-0.880671	5.12718e-05	0.000845351	false	-1.93152	3.73172e-15	1.6396e-13	down	1.08091	2.70559e-08	2.85592e-06	up	1.02499	5.77287e-06
12h1_transcript_30106	TRUE	TRUE	TRUE	168.33	65.26	55.87	919.17	1306.64	1183.89	74.11	13.8	44.87	26.05	0	24.66	2596	913	837	14832	19317	18006	1092	206	665	389	0	345	-6.14298	0.00111563	0.00555616	down	-1.34103	0.407812	0.871835	false	-3.59195	1.61936e-13	1.87028e-11	down	-4.80422	3.77587e-15	1.65583e-13	down	2.51123	0.119111	0.451671	false	1.18323	0.0940853
12h1_transcript_26462	TRUE	TRUE	FALSE	0	0	45.62	7.46	22.77	35.99	0	0	0	0	0	0	0	0	1084	191	536	871	0	0	0	0	0	0	-11.6131	3.10753e-16	9.84693e-15	down	NA	NA	NA	NA	-0.498265	0.849143	0.957352	false	-11.6162	3.79576e-15	1.66139e-13	down	NA	NA	NA	NA	NA	NA
12h1_transcript_31740	TRUE	FALSE	FALSE	0	0	77.16	15.63	139.3	97.89	0	0	0	23.01	0	6.45	0	0	775	168	1373	993	0	0	0	229	0	60	-3.23656	0.0983039	0.227829	false	9.08403	0.0064883	0.0753355	false	-1.68585	0.512973	0.813371	false	-12.314	3.85916e-15	1.68592e-13	down	1.5346	0.656241	0.917904	false	NA	NA
12h1_transcript_13948	TRUE	TRUE	TRUE	9.14	6.96	6.89	0.83	0.89	0.99	6.16	4.52	5.3	5.56	7.49	5.82	398	274	290	38	37	42	256	190	222	234	343	230	2.70895	5.38947e-22	2.90636e-20	up	0.265497	0.271295	0.753168	false	3.07342	8.30736e-21	2.42263e-18	up	2.4514	3.94328e-15	1.71941e-13	up	0.325127	0.220698	0.607473	false	0.599395	0.0130636
12h1_transcript_24751	TRUE	TRUE	TRUE	63.75	65.68	61.18	23.52	33.34	25.92	97.24	108.97	96.99	147.42	138	122.63	1698	1585	1580	657	852	682	2476	2811	2485	3804	3865	2968	2.19232	2.45544e-21	1.23624e-19	up	0.457591	3.80452e-06	0.000150743	false	1.1718	3.49257e-06	8.53211e-05	up	1.74457	4.29996e-15	1.87138e-13	up	-1.05973	1.2952e-21	2.51787e-18	down	-0.592906	7.4782e-14
12h1_transcript_18607	TRUE	TRUE	TRUE	114.15	127.52	127.04	32.02	41.33	32.68	126.23	111.99	143.58	132.51	92.87	135.65	3993	4040	4303	1175	1388	1129	4221	3792	4830	4490	3417	4309	1.67218	1.29377e-09	1.85822e-08	up	-0.0448092	0.846142	0.989585	false	1.7707	5.45413e-16	9.22064e-14	up	1.72509	4.35698e-15	1.89261e-13	up	0.0627358	0.789118	0.955742	false	0.0279603	0.858204
12h1_transcript_9230	TRUE	TRUE	FALSE	0	0	10.13	8.18	3.44	15.18	0	0	0	0	0	0	0	0	507	444	171	777	0	0	0	0	0	0	-11.3417	3.85338e-16	1.20962e-14	down	NA	NA	NA	NA	-1.32477	0.602308	0.863878	false	-11.3498	4.4182e-15	1.91558e-13	down	NA	NA	NA	NA	NA	NA
12h1_transcript_30903	TRUE	TRUE	TRUE	332.65	414.25	281.14	65.32	75.56	72.8	205.55	257.47	301.76	289.59	330.66	319.68	4719	5333	3878	969	1027	1018	2786	3538	4117	3978	4918	4126	2.03891	1.65517e-34	2.38513e-32	up	0.327414	0.0660389	0.363621	false	2.23842	3.21548e-29	2.41991e-26	up	1.7217	4.5379e-15	1.96378e-13	up	0.159885	0.279984	0.674947	false	0.495389	0.0125289
12h1_transcript_29986	TRUE	TRUE	TRUE	20.73	11.4	9.85	37.25	54.15	42.76	11.06	12.63	11.92	10.61	7.54	7.67	351	175	162	660	879	714	179	207	194	174	134	118	-2.48413	1.50069e-16	4.887e-15	down	-0.433439	0.0938719	0.45001	false	-1.70922	9.86256e-05	0.00147119	down	-2.04132	4.6146e-15	1.99321e-13	down	0.731207	0.111325	0.438788	false	0.308445	0.403968
12h1_transcript_15810	TRUE	FALSE	FALSE	10.08	0	12.65	8.1	6.34	27.65	0	0	0	13.41	12.99	0	409	0	497	345	247	1110	0	0	0	527	555	0	-0.809196	0.68226	0.829694	false	10.8704	0.000243161	0.00567259	up	-0.866634	0.620876	0.870532	false	-11.6688	4.86004e-15	2.09136e-13	down	-0.101997	0.967306	0.993832	false	10.7818	0.000591902
12h1_transcript_28622	TRUE	TRUE	TRUE	183.03	307.27	324.3	177.28	87.95	123.52	509.59	607.02	491.37	627.59	690.75	440.05	3665	5579	6302	3718	1689	2441	9752	11771	9463	12171	14527	8010	2.1008	2.05401e-14	5.43849e-13	up	0.152423	0.441074	0.891525	false	1.08153	0.00179598	0.0161278	up	1.95558	5.00785e-15	2.15094e-13	up	-1.05468	0.000689483	0.0148529	down	-0.892779	0.00210285
12h1_transcript_25964	TRUE	TRUE	TRUE	11.44	12.49	9.4	24.83	25.88	22.81	12.5	11.33	11.24	13.4	8.52	13.2	290	287	231	660	630	571	303	278	274	329	227	304	-1.15333	3.05497e-05	0.000220604	down	0.0376811	0.89533	0.994035	false	-1.16696	4.85847e-09	2.38628e-07	down	-1.18483	5.46297e-15	2.33768e-13	down	-0.052407	0.874889	0.977872	false	-0.00379859	0.979316
12h1_transcript_25450	TRUE	TRUE	TRUE	20.14	22.17	14.96	7.22	6.04	4.97	21.4	34.8	27.29	16.81	27.11	14.88	528	527	380	198	152	128	537	884	689	427	748	354	1.59333	9.78026e-08	1.07555e-06	up	-0.484244	0.119	0.514481	false	1.63475	9.29227e-10	5.27466e-08	up	2.08961	5.68389e-15	2.4277e-13	up	-0.000541143	0.998662	0.999593	false	-0.4774	0.0455815
12h1_transcript_31055	TRUE	TRUE	TRUE	101.45	68.89	50.67	135.69	182.85	147.77	57.47	53.86	49.32	24.76	23.58	31.31	1371	845	666	1917	2367	1968	742	705	641	324	334	385	-2.64662	2.78582e-24	1.75134e-22	down	-0.97887	1.01494e-06	4.54971e-05	false	-1.10902	0.00147261	0.013745	down	-1.66138	5.72961e-15	2.44268e-13	down	1.4958	1.90504e-05	0.000840405	up	0.527186	0.0525354
12h1_transcript_23314	TRUE	TRUE	FALSE	1.87	5.44	1.16	6.1	4.7	6.08	0	0	0	0.81	2.51	1.67	54	144	32	187	132	176	0	0	0	22	77	44	-1.87114	0.00023442	0.00140569	down	7.99733	5.55754e-07	2.61972e-05	up	-1.05651	0.14084	0.407465	false	-9.86022	5.8226e-15	2.47773e-13	down	0.771694	0.382988	0.768588	false	8.7733	1.22043e-07
12h1_transcript_23983	TRUE	TRUE	TRUE	67.36	32.48	10.71	7.26	4.66	3.64	31.65	29.21	22.83	30.88	42.64	45.85	1908	833	293	215	126	101	856	801	621	847	1269	1179	2.87331	3.50052e-21	1.74004e-19	up	0.544419	0.0219792	0.176622	false	2.81708	8.75873e-05	0.00133994	up	2.33405	6.48657e-15	2.75517e-13	up	-0.104104	0.873785	0.977571	false	0.447798	0.469418
12h1_transcript_32249	TRUE	TRUE	TRUE	944.04	599.35	347.86	1816.76	3468.12	2631.84	341.25	200.67	385.95	100.72	43.21	127.4	6209	3590	2242	12416	21741	16984	2142	1280	2441	641	296	765	-4.95206	1.02319e-21	5.36992e-20	down	-1.72901	0.000429362	0.00910582	down	-2.10415	3.57192e-06	8.70771e-05	down	-3.2168	6.82248e-15	2.8925e-13	down	2.80673	2.9514e-07	2.36599e-05	up	1.08759	0.0110863
12h1_transcript_5950	TRUE	FALSE	FALSE	5.88	20.21	6.9	14.44	13.07	14.74	3.16	5.2	4.57	9.74	13.5	12.35	337	1051	383	871	722	837	173	289	252	542	817	644	-0.342341	0.0429538	0.119152	false	1.49519	1.53469e-08	1.02292e-06	up	-0.407038	0.456068	0.775572	false	-1.82828	7.3405e-15	3.1064e-13	down	-0.104778	0.849813	0.971214	false	1.39667	0.0103428
12h1_transcript_28410	TRUE	TRUE	TRUE	33.79	2.34	5.92	31.52	303.32	168.2	1.46	3.54	2.21	0	0	0.32	700	44	119	684	6029	3439	29	71	44	0	0	6	-10.7373	2.06943e-08	2.51584e-07	down	-4.44156	0.00827698	0.0897242	false	-3.65634	0.00119998	0.0116503	down	-6.30096	7.47215e-15	3.1563e-13	down	7.04447	0.000146108	0.00449066	up	2.61612	0.0125935
12h1_transcript_25839	TRUE	FALSE	FALSE	60.98	52.97	36.51	82.14	96.5	80.95	33.79	40.72	37.42	46.46	48.84	45.64	1516	1194	880	2141	2304	1988	803	980	895	1119	1276	1031	-0.983259	2.94849e-09	4.07554e-08	false	0.362397	0.000166186	0.00408971	false	-0.820168	0.00169727	0.0154135	false	-1.33638	7.75845e-15	3.27122e-13	down	0.121523	0.574012	0.884624	false	0.492705	0.0126462
12h1_transcript_9800	TRUE	TRUE	TRUE	9.81	8.27	3.28	22.13	17.88	19.34	10.28	9.26	7.37	3.52	1.27	2.92	502	383	162	1190	880	979	503	459	363	174	68	135	-3.0259	1.77173e-13	4.16153e-12	down	-1.77011	0.00018239	0.00443596	down	-1.50937	0.000854921	0.00887247	down	-1.25403	8.03096e-15	3.37991e-13	down	1.47238	0.0234977	0.174183	false	-0.286668	0.510175
12h1_transcript_29275	TRUE	TRUE	FALSE	46.81	46.17	23.21	88.08	60.1	69.51	31.41	26.06	33.14	29.13	32.38	26.59	881	788	424	1736	1085	1291	565	475	600	531	640	455	-1.38782	8.01831e-25	5.2661e-23	down	-0.0145724	0.92634	0.994558	false	-0.923959	0.00484816	0.03593	false	-1.36469	8.08075e-15	3.39465e-13	down	0.420723	0.192715	0.570339	false	0.413629	0.16149
12h1_transcript_3681	TRUE	FALSE	FALSE	2.48	2.24	7.65	6.55	2.14	6.38	0	0	0	0	0	1	163	133	487	453	135	415	0	0	0	0	0	59	-3.92984	0.0429385	0.119123	false	NA	NA	NA	NA	-0.238416	0.757061	0.929005	false	-10.8475	8.42814e-15	3.53413e-13	down	3.68107	0.099138	0.41027	false	10.5975	5.87814e-12
12h1_transcript_23258	TRUE	TRUE	TRUE	122.02	56.36	83.27	4.1	12.83	5.81	108.98	139.64	114.44	68.63	47.88	92.46	3581	1498	2368	126	361	168	3057	3968	3230	1951	1477	2465	3.08235	1.00226e-08	1.28141e-07	up	-0.753389	0.0131359	0.124456	false	3.47515	8.31269e-09	3.83271e-07	up	3.84512	8.46791e-15	3.54434e-13	up	0.355828	0.409979	0.791133	false	-0.387244	0.24707
12h1_transcript_32551	TRUE	TRUE	TRUE	75.58	70.8	59.98	15.31	19.96	19.1	68.22	79.68	83.06	36.81	47.48	32.38	470	401	366	98	118	116	405	480	497	221	307	184	1.00439	0.000624235	0.0033471	up	-0.964162	8.62263e-07	3.91132e-05	false	1.92146	2.10879e-11	1.68487e-09	up	1.98221	8.67481e-15	3.62434e-13	up	0.874682	0.000117031	0.00378129	false	-0.0812547	0.557109
12h1_transcript_23585	TRUE	FALSE	TRUE	0	0	0	6.38	6.59	4.86	0	0	0	3.62	0	0	0	0	0	192	182	138	0	0	0	101	0	0	-2.38888	0.253407	0.451031	false	NA	NA	NA	NA	-9.81599	3.91051e-13	4.32381e-11	down	-9.91871	8.79821e-15	3.66922e-13	down	NA	NA	NA	NA	NA	NA
12h1_transcript_27397	TRUE	FALSE	FALSE	8.47	13.6	5.84	8.1	29.64	17.17	0	0	0	0	13.4	0	192	279	128	192	645	384	0	0	0	0	319	0	-2.25063	0.431594	0.636974	false	NA	NA	NA	NA	-1.05985	0.118259	0.364174	false	-11.2393	9.13815e-15	3.80408e-13	down	1.13282	0.644875	0.913133	false	10.1564	1.87131e-14
12h1_transcript_30403	TRUE	TRUE	TRUE	133.55	86.91	70.9	323.76	421.83	372.85	72.84	41.56	83.18	47.16	26.9	51.44	1960	1157	1011	4971	5934	5396	1021	591	1174	670	414	687	-3.24456	3.57432e-21	1.76925e-19	down	-0.617355	0.128815	0.533422	false	-1.97061	4.80164e-10	2.92487e-08	down	-2.62001	9.73201e-15	4.04397e-13	down	1.23378	0.00283088	0.0415077	up	0.626514	0.090517
12h1_transcript_31043	TRUE	TRUE	TRUE	135.58	90.75	81.04	344.87	682.54	559.72	76.71	56.53	91.4	39.94	20.49	54.02	1837	1116	1068	4885	8858	7474	993	742	1191	524	291	666	-3.88934	1.4094e-15	4.18936e-14	down	-0.928921	0.0339878	0.236674	false	-2.4088	8.14323e-10	4.6909e-08	down	-2.95398	9.87427e-15	4.09568e-13	down	1.44229	0.0025327	0.0386686	up	0.523606	0.072199
12h1_transcript_29397	TRUE	TRUE	FALSE	12.96	22.37	19.86	15.67	15.22	13.65	42.48	36.72	47.7	62.64	50.63	44.76	240	376	357	304	270	249	752	659	850	1124	985	754	1.73601	5.12583e-20	2.29123e-18	up	0.343544	0.0784816	0.402117	false	0.295277	0.366158	0.70072	false	1.40168	1.00749e-14	4.17136e-13	up	-1.4765	5.43622e-06	0.000291531	down	-1.12337	5.51491e-05
12h1_transcript_31430	TRUE	TRUE	TRUE	263.44	412.77	228.16	9.37	33.27	23.29	338.21	365.31	394.9	344.52	275.78	438.48	3159	4494	2663	117	381	275	3874	4244	4554	4000	3463	4786	3.88694	1.247e-13	2.97357e-12	up	-0.0143615	0.951567	0.996147	false	3.71411	3.89624e-11	2.91343e-09	up	3.91107	1.03729e-14	4.28704e-13	up	-0.212123	0.494809	0.84191	false	-0.218004	0.33182
12h1_transcript_16949	TRUE	TRUE	FALSE	33.92	49.35	50.22	20.71	26.74	18.91	72.44	75.37	83.37	86.65	62.71	88.13	1294	1705	1855	829	980	713	2642	2783	3059	3202	2517	3053	1.74292	2.79613e-10	4.35959e-09	up	0.0750515	0.70928	0.97701	false	0.981456	0.00149998	0.0139421	false	1.67633	1.05101e-14	4.33594e-13	up	-0.795249	0.00621645	0.0724725	false	-0.71014	0.00125149
12h1_transcript_25392	TRUE	TRUE	FALSE	59.04	37.64	50.55	90.47	82.36	101.7	42.52	31.71	37.99	40.22	41.29	40.19	1552	896	1288	2493	2078	2640	1068	807	960	1024	1141	959	-1.267	4.86094e-22	2.63342e-20	down	0.145108	0.35014	0.828922	false	-0.907593	0.000519328	0.00594209	false	-1.40507	1.05914e-14	4.36166e-13	down	0.320669	0.212117	0.59668	false	0.475729	0.0663943
12h1_transcript_15444	TRUE	TRUE	TRUE	33.58	36.21	24.72	88.65	74.45	87.57	32.39	21.5	19.17	28.36	33.96	19.28	1365	1333	973	3782	2909	3518	1259	846	749	1116	1453	711	-1.72155	8.47345e-16	2.58402e-14	down	0.177917	0.564107	0.944395	false	-1.43121	1.12102e-18	2.69623e-16	down	-1.89236	1.12616e-14	4.62933e-13	down	0.247314	0.358473	0.751008	false	0.434201	0.100137
12h1_transcript_25318	TRUE	TRUE	TRUE	211.86	178.98	101.87	503.13	618.63	408.32	116.47	126.4	162.84	122.45	102.65	149.51	5588	4278	2604	13914	15668	10636	2936	3228	4131	3128	2846	3583	-2.12283	3.13591e-13	7.08956e-12	down	-0.0778823	0.745104	0.98144	false	-1.6744	5.32237e-07	1.61052e-05	down	-2.03551	1.18398e-14	4.85834e-13	down	0.407751	0.205426	0.587708	false	0.338387	0.249904
12h1_transcript_12589	TRUE	TRUE	FALSE	3.31	4.37	5.18	12.41	11.54	3.13	0	0	0	1.79	3.61	0.7	151	180	228	595	506	141	0	0	0	79	173	29	-2.2712	0.0022711	0.0101924	down	8.92559	8.01337e-08	4.56862e-06	up	-1.08509	0.0937241	0.313174	false	-11.179	1.22582e-14	5.01212e-13	down	1.1472	0.111354	0.438788	false	10.0823	5.97271e-15
12h1_transcript_3372	TRUE	FALSE	FALSE	9.42	8.21	5.13	2.35	8.23	9.01	0	0	0	5.11	7.05	6.56	627	494	330	164	527	593	0	0	0	329	494	396	-0.20314	0.718277	0.853281	false	11.1132	1.17669e-19	9.60771e-17	up	0.146899	0.822118	0.949612	false	-11.3064	1.38197e-14	5.64053e-13	down	0.305141	0.335812	0.731517	false	11.426	3.32235e-20
12h1_transcript_28981	TRUE	TRUE	FALSE	6.86	14.55	14.45	32.45	20.91	25.54	61.92	75.54	69.2	63.14	61.85	50.46	132	254	270	654	386	485	1139	1408	1281	1177	1250	883	1.07108	4.95547e-11	8.56083e-10	up	-0.208195	0.105668	0.483446	false	-1.13452	0.00801793	0.0529011	false	1.28713	1.39958e-14	5.70231e-13	up	-2.24119	1.82863e-08	1.98411e-06	down	-2.44043	3.90459e-12
12h1_transcript_29128	TRUE	TRUE	TRUE	31.64	44.93	48.36	2.17	4.47	0.42	148.32	144.1	122.64	124.05	53.95	90.07	595	766	883	42	80	7	2667	2626	2220	2261	1066	1541	5.1613	2.38556e-11	4.28817e-10	up	-0.593185	0.0843425	0.419456	false	4.12784	2.52438e-06	6.36002e-05	up	5.7653	1.44098e-14	5.86056e-13	up	-1.0648	0.0123856	0.115804	false	-1.6468	2.99905e-12
12h1_transcript_2679	TRUE	FALSE	FALSE	6.08	4.08	7.32	2.23	6.8	7.49	0	0	0	0	4.97	0	427	259	497	164	459	520	0	0	0	0	367	0	-1.94015	1	1	false	NA	NA	NA	NA	0.0429935	0.946749	0.986752	false	-11.1341	1.48673e-14	6.03597e-13	down	1.93054	0.419002	0.795903	false	11.1587	4.24254e-18
12h1_transcript_4894	TRUE	TRUE	TRUE	9.77	11.64	10.59	24.47	19.09	25.23	9.44	6.78	6.27	5.58	5.21	3.92	597	644	626	1571	1122	1525	552	401	368	330	335	217	-2.32067	7.56808e-38	1.34804e-35	down	-0.589218	0.0280523	0.20735	false	-1.12035	9.58596e-12	8.31377e-10	down	-1.72626	1.50277e-14	6.09033e-13	down	1.1617	3.36304e-07	2.64152e-05	up	0.582594	0.0101199
12h1_transcript_6200	TRUE	TRUE	TRUE	13.03	4.03	19.54	32.71	44.73	88.56	5.22	2.17	2.34	5.57	0.39	7.44	753	211	1092	1985	2486	5061	288	121	130	312	23	390	-3.70661	4.41628e-05	0.000310235	down	0.515349	0.617418	0.957839	false	-2.18017	0.00206373	0.0180731	down	-4.22924	1.55204e-14	6.27892e-13	down	1.49923	0.171486	0.539009	false	2.02928	0.00449635
12h1_transcript_2498	TRUE	TRUE	TRUE	4.34	5.05	6.19	2.44	2.21	2.49	9.28	7.13	6.91	5.82	8.53	5.46	311	328	430	184	152	176	636	495	477	404	645	355	1.37212	3.75075e-09	5.09167e-08	up	-0.213402	0.396026	0.864183	false	1.1174	0.00011896	0.00172918	up	1.59413	1.70011e-14	6.86588e-13	up	-0.29095	0.380425	0.766635	false	-0.495769	0.0650695
12h1_transcript_4697	TRUE	FALSE	FALSE	2.46	1.54	4.59	2.76	4.51	8.11	0	0	0	0	0	2.16	154	87	278	181	272	503	0	0	0	0	0	123	-2.87891	0.168095	0.33918	false	NA	NA	NA	NA	-0.850489	0.235266	0.555824	false	-10.8541	1.77196e-14	7.13099e-13	down	2.011	0.404806	0.787426	false	9.98789	1.73618e-11
12h1_transcript_28099	TRUE	TRUE	FALSE	17.17	42.8	34.35	35.26	18.04	15.56	114.21	140.72	140.03	133.3	74.88	83.95	370	836	718	796	373	331	2352	2936	2902	2782	1695	1644	2.02579	7.03768e-08	7.96294e-07	up	-0.402247	0.141184	0.560567	false	0.462405	0.365379	0.700553	false	2.43373	1.80015e-14	7.23177e-13	up	-1.59641	0.0004593	0.0108999	down	-1.98837	5.17343e-08
12h1_transcript_16295	TRUE	FALSE	FALSE	29.55	27.34	24.74	24.15	20.16	20.84	43.54	56.85	56.82	46.57	50.55	34.8	1186	994	961	1017	777	826	1671	2209	2193	1811	2135	1268	0.922489	1.2324e-09	1.77659e-08	false	-0.2272	0.226405	0.696388	false	0.310432	0.00999083	0.0625231	false	1.15991	1.83143e-14	7.34457e-13	up	-0.652486	0.000415632	0.0100999	false	-0.870716	4.17016e-09
12h1_transcript_2756	TRUE	FALSE	FALSE	0.72	3.6	1.33	2.16	2.99	4.09	0	0	0	0	0	0.76	50	230	90	160	202	285	0	0	0	0	0	48	-3.66617	0.0592471	0.153789	false	NA	NA	NA	NA	-0.776213	0.305113	0.640941	false	-10.2806	1.88268e-14	7.53695e-13	down	2.86482	0.21802	0.604957	false	9.47857	5.4382e-09
12h1_transcript_26156	TRUE	TRUE	TRUE	29.17	10.37	20.18	66.64	113.01	85.95	7.89	16.92	11.99	10.6	8.13	12.18	728	234	488	1745	2710	2120	188	409	288	256	213	276	-3.21188	1.22484e-21	6.38549e-20	down	-0.211984	0.591281	0.953588	false	-2.18038	1.82023e-05	0.00035437	down	-2.99093	1.90389e-14	7.6086e-13	down	0.992625	0.0586316	0.301864	false	0.79124	0.127292
12h1_transcript_13426	TRUE	TRUE	FALSE	0	0	12.24	7.02	4.44	19.38	0	0	0	0	0	0	0	0	529	329	190	855	0	0	0	0	0	0	-11.343	1.52903e-15	4.53922e-14	down	NA	NA	NA	NA	-1.26347	0.621105	0.870532	false	-11.3509	1.98468e-14	7.91772e-13	down	NA	NA	NA	NA	NA	NA
12h1_transcript_32717	TRUE	TRUE	TRUE	272.11	214.79	153.61	559.16	1026.99	788.62	162.08	144.3	172.16	106.69	74.7	114.76	1366	984	759	2906	4899	3874	776	703	831	518	389	527	-3.09782	2.5524e-17	8.97915e-16	down	-0.657655	0.00892546	0.0947377	false	-1.91527	3.39623e-07	1.06784e-05	down	-2.43256	2.02309e-14	8.05694e-13	down	1.14188	0.000703703	0.0150979	up	0.494386	0.025036
12h1_transcript_31344	TRUE	TRUE	TRUE	58.93	62.36	54.33	17.3	16.63	17.7	65.18	86.14	123.7	85.2	87.94	115.22	740	711	664	227	200	219	782	1048	1494	1036	1157	1317	2.39885	4.05777e-28	3.61388e-26	up	0.103917	0.733851	0.980821	false	1.75468	4.65466e-32	4.52472e-29	up	2.30433	2.03562e-14	8.09284e-13	up	-0.682084	0.00194228	0.0320889	false	-0.569813	0.0361363
12h1_transcript_16300	TRUE	TRUE	FALSE	33.24	31.02	8.62	56.77	49.2	40.88	17.2	20.8	13.37	18.79	15.14	14.74	1339	1132	336	2400	1904	1627	662	811	518	733	641	539	-1.68249	1.69514e-20	7.90798e-19	down	-0.0466719	0.837453	0.989585	false	-1.0507	0.0468483	0.195034	false	-1.62942	2.1383e-14	8.47688e-13	down	0.585609	0.275226	0.670588	false	0.547116	0.280691
12h1_transcript_32607	TRUE	TRUE	TRUE	1090.79	849.49	845.47	2080.18	3303.19	2492.74	628.42	493.29	672.28	457.27	358.88	642.02	5379	3823	4105	10617	15475	12027	2955	2361	3187	2180	1835	2896	-2.51716	1.15548e-11	2.15615e-10	down	-0.260231	0.390318	0.858462	false	-1.50937	1.24162e-07	4.28506e-06	down	-2.24967	2.1396e-14	8.47688e-13	down	0.97118	0.00169668	0.0291421	false	0.720652	0.00021265
12h1_transcript_2184	TRUE	TRUE	FALSE	0	1.24	0.01	4.04	3.24	15	0	0	0	0	0	0.17	0	81	0	309	227	1082	0	0	0	0	0	11	-7.12606	1.49115e-06	1.37006e-05	down	NA	NA	NA	NA	-4.28536	0.0538475	0.214416	false	-11.5979	2.18717e-14	8.65042e-13	down	NA	NA	NA	NA	NA	NA
12h1_transcript_12166	TRUE	TRUE	FALSE	6.79	4.92	4.43	9.71	8.31	9.48	4.66	4.45	3.8	5.49	4.93	3.48	314	206	198	471	369	433	206	199	169	246	240	146	-1.079	8.49315e-07	8.14068e-06	down	0.133249	0.618095	0.95799	false	-0.785951	0.00312186	0.025298	false	-1.20502	2.25996e-14	8.90765e-13	down	0.251312	0.467	0.824883	false	0.394168	0.12041
12h1_transcript_10643	TRUE	TRUE	TRUE	6.78	9.14	4.24	14.28	16.64	13.77	6.35	6	6.37	5.09	4.99	7.35	334	408	202	739	788	671	299	286	302	243	259	329	-1.45131	1.33048e-07	1.43694e-06	down	-0.0660254	0.803237	0.985749	false	-1.19446	0.000805069	0.00843301	down	-1.37798	2.48357e-14	9.77225e-13	down	0.216359	0.597911	0.893291	false	0.159484	0.590784
12h1_transcript_28968	TRUE	TRUE	TRUE	314.09	230.3	183.33	702.8	1164.07	921.91	150.78	138.94	218.15	126.19	94.15	155.6	6106	4059	3459	14309	21710	17686	2801	2615	4079	2376	1922	2750	-2.99197	5.28497e-17	1.80348e-15	down	-0.395629	0.191464	0.646566	false	-1.97918	1.66156e-09	8.97322e-08	down	-2.58687	2.56998e-14	1.0095e-12	down	0.972964	0.00181359	0.0303514	false	0.586569	0.0371192
12h1_transcript_20151	TRUE	TRUE	TRUE	47.59	40.57	26.09	77.07	97.7	97.09	36.19	37.61	35.19	23.04	18.24	24.47	1562	1206	829	2654	3081	3149	1135	1195	1111	732	629	729	-2.1477	3.96016e-18	1.51647e-16	down	-0.695302	7.71833e-05	0.00208577	false	-1.29052	1.60199e-05	0.00031808	down	-1.44633	2.59471e-14	1.01747e-12	down	0.815446	0.00678858	0.0767639	false	0.130089	0.55025
12h1_transcript_10991	TRUE	TRUE	FALSE	2.74	1.91	0	0	0	0	3.88	4.94	2.96	9.82	8.34	3.06	134	84	0	0	0	0	182	234	139	466	430	136	10.7681	2.23717e-15	6.51213e-14	up	0.869653	0.0947065	0.452493	false	8.6263	0.0195817	0.103898	false	9.90792	2.65285e-14	1.0385e-12	up	-2.19754	0.15867	0.520058	false	-1.32074	0.391555
12h1_transcript_10121	TRUE	FALSE	FALSE	14.91	24.09	0	7.75	2.54	6.41	0	0	0	9.28	3.64	14.92	748	1094	0	408	122	317	0	0	0	451	192	679	0.706409	0.269549	0.470745	false	11.3009	3.50318e-15	7.92968e-13	up	1.18773	0.504247	0.80871	false	-10.5977	2.65755e-14	1.03857e-12	down	0.437627	0.802848	0.959466	false	11.745	7.27158e-05
12h1_transcript_23852	TRUE	TRUE	TRUE	310.69	233.02	212.98	534.24	598.63	678.23	222.79	153.36	151.44	197.13	202.81	181.41	8674	5894	5762	15639	16048	18701	5945	4145	4066	5330	5953	4601	-1.7423	1.95456e-22	1.09418e-20	down	0.166276	0.413672	0.875439	false	-1.28514	8.61027e-09	3.95429e-07	down	-1.90209	3.0665e-14	1.19635e-12	down	0.415546	0.015684	0.133776	false	0.591288	0.0171244
12h1_transcript_25143	TRUE	TRUE	TRUE	24.96	22.74	11.88	49.2	49.35	49.68	18.14	15.78	22.67	15.19	9.4	12.69	663	547	306	1370	1259	1303	460	405	579	391	262	306	-2.08166	1.12209e-17	4.10943e-16	down	-0.568224	0.0542429	0.320522	false	-1.3491	4.2086e-05	0.000719843	down	-1.50534	3.19066e-14	1.24268e-12	down	0.689222	0.0916707	0.392403	false	0.130845	0.686969
12h1_transcript_31468	TRUE	TRUE	TRUE	188.77	157.13	90.44	351.77	574.19	430.4	112.9	128.95	105.68	80.66	62.61	90.71	2277	1721	1062	4433	6631	5114	1301	1507	1226	942	791	996	-2.63636	3.24135e-16	1.02434e-14	down	-0.534026	0.012194	0.117678	false	-1.67948	7.67704e-06	0.000169607	down	-2.09552	3.52632e-14	1.37109e-12	down	0.914975	0.00784136	0.0845693	false	0.390276	0.149406
12h1_transcript_23509	TRUE	FALSE	FALSE	5	1.65	1.61	9.47	5.46	18.52	0	0	0	0	4.68	7.51	145	43	45	289	152	533	0	0	0	0	143	198	-1.5317	0.30258	0.507816	false	9.31282	0.00411784	0.0538198	false	-2.03894	0.00847607	0.0551441	false	-10.8433	3.57063e-14	1.38597e-12	down	-0.550044	0.75433	0.946552	false	8.7689	3.8349e-08
12h1_transcript_27940	TRUE	TRUE	TRUE	141.93	187.27	118.44	61.32	50.57	48.08	139.47	133.31	182.84	126.43	92.66	134.24	3075	3679	2490	1392	1051	1028	2888	2797	3811	2653	2109	2644	1.06689	1.59319e-06	1.46096e-05	up	-0.330951	0.171722	0.613288	false	1.46426	5.54482e-14	6.95488e-12	up	1.40496	3.5926e-14	1.39215e-12	up	0.359877	0.160511	0.523008	false	0.0379314	0.856427
12h1_transcript_30535	TRUE	TRUE	TRUE	125.82	112.93	80.92	249.74	242.42	310.17	85.05	64.45	45.65	50.14	39.92	49.63	1923	1566	1202	3993	3551	4674	1242	954	671	742	640	690	-2.61047	8.28403e-35	1.22499e-32	down	-0.45006	0.123865	0.524019	false	-1.34996	2.61639e-09	1.35645e-07	down	-2.15752	3.77482e-14	1.4603e-12	down	1.21951	3.41141e-07	2.67051e-05	up	0.778776	0.0072983
12h1_transcript_28171	TRUE	TRUE	TRUE	53.04	20.79	16.5	640.1	445.98	417.25	20.75	4.53	2.35	7.37	4.04	5.91	1085	385	327	13723	8758	8428	406	89	46	146	86	109	-6.51929	7.37059e-107	2.47568e-103	down	-0.65265	0.479215	0.910612	false	-4.06667	7.28522e-17	1.45269e-14	down	-5.86841	3.89792e-14	1.50538e-12	down	2.40686	7.12868e-05	0.00252349	up	1.76541	0.0540136
12h1_transcript_8882	TRUE	TRUE	TRUE	5.26	5.8	6.35	46.13	35.55	57.8	10.45	5.19	5.14	6.8	11.69	8.64	276	275	322	2545	1796	3003	525	264	260	346	647	412	-2.45972	3.22433e-19	1.34654e-17	down	0.405267	0.327227	0.808863	false	-3.01687	1.45949e-31	1.26111e-28	down	-2.86041	3.91233e-14	1.50841e-12	down	-0.595298	0.059613	0.304974	false	-0.180626	0.649914
12h1_transcript_16000	TRUE	TRUE	FALSE	23.26	21.17	22.56	37.4	34.47	40.87	20.42	16.57	16.43	15.89	15.43	16.77	937	772	879	1581	1334	1627	786	646	636	620	654	613	-1.32185	8.5087e-21	4.09114e-19	down	-0.120932	0.446566	0.893836	false	-0.767174	1.07909e-06	2.99705e-05	false	-1.19484	4.0681e-14	1.56584e-12	down	0.516602	0.00232728	0.0364368	false	0.405408	0.0126419
12h1_transcript_31498	TRUE	TRUE	TRUE	45.6	82.08	134.34	28.41	29.83	31.36	167.95	127.92	268.81	176.24	103.92	215.23	535	875	1536	348	335	362	1884	1455	3036	2003	1278	2301	2.3929	2.21709e-12	4.50157e-11	up	-0.1485	0.7221	0.978638	false	1.55785	0.00195256	0.0172877	up	2.54885	4.22815e-14	1.62473e-12	up	-0.862026	0.117755	0.449185	false	-0.999104	0.054683
12h1_transcript_10476	TRUE	FALSE	FALSE	0.59	0	0.83	7.38	2.54	4.63	0	0	0	1.49	0	0.96	29	0	40	387	122	229	0	0	0	72	0	43	-2.60815	0.0582587	0.151692	false	7.77962	0.020027	0.166252	false	-3.30652	0.0216433	0.111959	false	-10.3913	4.53131e-14	1.73831e-12	down	-0.723449	0.773805	0.950572	false	7.07271	0.0355221
12h1_transcript_11337	TRUE	FALSE	FALSE	6.28	1.31	3.18	6.93	4.52	2.67	0	0	0	0	3.37	3.12	304	57	149	352	210	127	0	0	0	0	172	137	-1.1936	0.416415	0.622782	false	9.12688	0.00505027	0.0627952	false	-0.37694	0.621319	0.870532	false	-10.3106	4.59782e-14	1.76089e-12	down	0.779067	0.647464	0.915044	false	9.91239	4.09302e-10
12h1_transcript_23868	TRUE	TRUE	TRUE	6.24	3.78	3.68	16.42	14.66	18.98	1.83	3.35	3.56	2.35	1.02	2.75	175	96	100	483	395	526	49	91	96	64	30	70	-3.11018	6.37337e-12	1.22527e-10	down	-0.468152	0.45447	0.8984	false	-1.88659	9.15462e-08	3.25575e-06	down	-2.63425	4.88028e-14	1.86286e-12	down	1.18193	0.0616546	0.310431	false	0.724002	0.113145
12h1_transcript_6939	TRUE	FALSE	FALSE	3.67	1.35	4.26	2.63	2.4	3.72	0	0	0	1.68	5.71	3.06	208	69	234	157	131	209	0	0	0	92	342	158	0.142906	0.788729	0.895809	false	10.0335	7.52633e-12	9.66669e-10	up	0.0868643	0.890648	0.970641	false	-9.87955	4.99578e-14	1.90378e-12	down	-0.0937107	0.900152	0.98152	false	9.94854	3.07943e-11
12h1_transcript_29450	TRUE	TRUE	TRUE	261.77	201.38	181.45	430.13	582.84	494.4	189.16	166.07	184.16	167.7	146.42	176.03	4445	3101	2992	7645	9490	8281	3069	2731	3007	2757	2609	2718	-1.72129	7.40511e-13	1.60019e-11	down	-0.105826	0.468968	0.905749	false	-1.25501	6.09637e-07	1.81414e-05	down	-1.60759	5.02375e-14	1.91127e-12	down	0.426527	0.0362861	0.228409	false	0.330352	0.0499762
12h1_transcript_26368	TRUE	TRUE	TRUE	4.88	5.27	7.75	2.39	2.49	1.94	10.59	15.93	10.97	12.32	14.11	9	129	126	199	66	63	50	268	409	280	316	393	217	2.28801	2.27617e-15	6.61523e-14	up	-0.0559308	0.842344	0.989585	false	1.39598	0.00150453	0.0139788	up	2.35366	5.28057e-14	2.00566e-12	up	-0.925781	0.0208787	0.160836	false	-0.972553	0.00806578
12h1_transcript_26394	TRUE	TRUE	FALSE	53.35	55.49	53.68	39.55	36.79	26.4	104.36	94.11	93.45	88.32	100.59	63.16	1313	1238	1281	1021	869	641	2456	2244	2213	2106	2603	1413	1.19593	3.87704e-07	3.94107e-06	up	-0.190056	0.309461	0.792439	false	0.64821	0.00310709	0.0252221	false	1.39668	5.34962e-14	2.02853e-12	up	-0.586897	0.00504843	0.06312	false	-0.767989	1.94078e-14
12h1_transcript_9555	TRUE	TRUE	FALSE	0	0	6.63	9.76	7.4	2.43	0	0	0	0	0	0	0	0	334	533	370	125	0	0	0	0	0	0	-10.8905	5.83024e-15	1.63386e-13	down	NA	NA	NA	NA	-1.48105	0.55653	0.839489	false	-10.8919	5.54344e-14	2.09856e-12	down	NA	NA	NA	NA	NA	NA
12h1_transcript_22911	TRUE	TRUE	TRUE	111.25	190.92	116.86	42.03	46.82	39.85	147	243.66	288.04	201.78	171.33	174.67	3296	5126	3355	1306	1332	1166	4164	6990	8209	5792	5339	4702	1.9925	1.19071e-30	1.30822e-28	up	-0.276231	0.327658	0.809567	false	1.66781	5.17871e-10	3.13003e-08	up	2.27985	5.89471e-14	2.22787e-12	up	-0.363186	0.137261	0.482598	false	-0.631007	0.0607271
12h1_transcript_31553	TRUE	TRUE	TRUE	138.35	110.94	54.37	242.69	285.22	245.11	52.37	56.06	87.3	47.25	33.21	43.94	1615	1176	618	2959	3187	2818	584	634	980	534	406	467	-2.72658	3.2751e-30	3.50019e-28	down	-0.620153	0.0406449	0.265034	false	-1.38199	0.000295825	0.00366327	down	-2.09591	5.96498e-14	2.25073e-12	down	1.30064	0.00160759	0.0279033	up	0.689444	0.0792777
12h1_transcript_236	TRUE	FALSE	FALSE	6.97	7.72	4.28	6.24	1.16	8.62	0	0	0	1.55	4.94	2.49	716	718	425	674	115	876	0	0	0	154	534	232	-0.92272	0.211027	0.399266	false	10.6666	3.06016e-14	5.9796e-12	up	0.237805	0.747976	0.924899	false	-11.5824	6.03214e-14	2.27234e-12	down	1.11419	0.0342864	0.220428	false	11.7872	7.99022e-22
12h1_transcript_795	TRUE	TRUE	TRUE	4.21	2.63	1.61	0.21	0.3	0.17	6.9	7.67	2.38	6.77	3.13	3.54	367	208	136	19	25	15	576	648	200	572	288	280	4.20652	7.954e-17	2.65269e-15	up	-0.301918	0.592731	0.954028	false	3.59589	2.19501e-09	1.17453e-07	up	4.50969	6.66318e-14	2.50185e-12	up	-0.653188	0.239834	0.630477	false	-0.944412	0.106199
12h1_transcript_23590	TRUE	FALSE	FALSE	37.63	42.94	41.26	19.78	20.99	23.73	51.45	58.49	49.77	34.9	32.78	44.05	1092	1129	1160	602	585	680	1427	1643	1389	981	1000	1161	0.701583	0.00189614	0.0087296	false	-0.479236	0.0100978	0.102877	false	0.89646	2.16483e-06	5.55006e-05	false	1.18679	7.01432e-14	2.6294e-12	up	0.158461	0.479424	0.832082	false	-0.31167	0.0104978
12h1_transcript_30266	TRUE	TRUE	TRUE	30.74	28.9	16.46	59.35	61.3	55.81	20.37	20.1	27.2	15.75	21.45	17.58	496	423	258	1002	948	888	314	314	422	246	363	258	-1.78524	8.3002e-26	5.96802e-24	down	-0.27872	0.231069	0.70107	false	-1.2423	3.98655e-05	0.000686899	down	-1.4958	7.70687e-14	2.8843e-12	down	0.501041	0.127392	0.466311	false	0.229746	0.435369
12h1_transcript_7666	TRUE	FALSE	FALSE	4.8	10.19	6.8	2.49	4.09	5.29	0	0	0	0	9.71	7	260	499	356	141	213	283	0	0	0	0	554	344	0.367283	0.813301	0.909159	false	10.6463	0.000432861	0.00917152	up	0.828306	0.107928	0.34345	false	-10.2662	8.21552e-14	3.06967e-12	down	0.420652	0.801624	0.959208	false	11.0713	7.2049e-18
12h1_transcript_19508	TRUE	TRUE	TRUE	15.56	28.3	33.43	60.91	64.58	60.08	19.41	25.41	14.79	12.54	14.57	10.26	526	866	1094	2160	2097	2006	627	831	480	410	518	314	-2.41759	1.16959e-48	3.81937e-46	down	-0.647319	0.0147256	0.135366	false	-1.27788	0.000503693	0.0057859	down	-1.76308	8.333e-14	3.10492e-12	down	1.10663	0.00657072	0.0753597	false	0.468571	0.237659
12h1_transcript_30618	TRUE	TRUE	TRUE	592.4	327.3	365.42	1138.83	1974.45	1507.82	272.62	122.34	157.73	245.58	171.71	391.24	8718	4370	5227	17530	27845	21876	3833	1744	2232	3499	2650	5238	-2.60802	4.86787e-09	6.50673e-08	down	0.589771	0.197367	0.655471	false	-1.87912	4.08639e-07	1.2644e-05	down	-3.19485	8.3369e-14	3.10492e-12	down	0.691645	0.102306	0.417091	false	1.29175	0.00164315
12h1_transcript_17998	TRUE	TRUE	TRUE	20.82	18.92	11.83	48.48	44.24	45.16	15.93	15.37	22.1	14.75	13.83	12.95	774	637	426	1891	1580	1659	566	553	790	531	541	437	-1.82478	8.05403e-76	7.01357e-73	down	-0.333918	0.104492	0.479699	false	-1.4465	7.24638e-09	3.38794e-07	down	-1.48075	8.55096e-14	3.17949e-12	down	0.335878	0.20734	0.590145	false	0.0105526	0.96903
12h1_transcript_21223	TRUE	TRUE	FALSE	0	0	0	0	0	0	4.11	9.05	9.07	0	9.47	5.3	0	0	0	0	0	0	128	286	285	0	325	157	9.65419	0.000598747	0.00323106	up	-0.571303	0.723114	0.979021	false	NA	NA	NA	NA	10.2429	8.59499e-14	3.1907e-12	up	-9.65142	0.00356485	0.0491204	down	-10.2189	4.41396e-14
12h1_transcript_2378	TRUE	FALSE	FALSE	5.05	0.79	3.3	5.47	1.65	5.92	0	0	0	0.63	3.44	0.49	359	50	226	408	113	416	0	0	0	43	257	31	-1.63381	0.0619002	0.159147	false	9.13195	8.66474e-07	3.92264e-05	up	-0.4872	0.577526	0.851038	false	-10.7516	8.6132e-14	3.1923e-12	down	1.09887	0.309706	0.705532	false	10.2384	5.07922e-10
12h1_transcript_25284	TRUE	TRUE	FALSE	18.88	20.96	25.1	35.69	36.61	39.38	20.03	20.2	17.23	14.45	16.48	19.45	499	502	643	989	929	1028	506	517	438	370	458	467	-1.24133	4.93006e-10	7.49292e-09	down	-0.156763	0.423487	0.881362	false	-0.795378	0.000744346	0.00788271	false	-1.07797	8.74488e-14	3.23127e-12	down	0.410748	0.155295	0.514884	false	0.26371	0.21811
12h1_transcript_31260	TRUE	FALSE	FALSE	277.59	348.27	383.8	539.41	601.16	534.67	292.76	242.28	237.65	296.45	271.03	358.6	3191	3636	4297	6476	6614	6053	3214	2698	2627	3299	3262	3753	-0.942984	1.23872e-05	9.60583e-05	false	0.295306	0.129887	0.535639	false	-0.739733	0.000671788	0.00725929	false	-1.2324	8.74648e-14	3.23127e-12	down	0.169254	0.496808	0.843428	false	0.474513	0.0271003
12h1_transcript_32504	TRUE	TRUE	TRUE	814.45	493.18	326.12	1037.4	1902.73	1578.07	318.03	240.15	315.63	209.39	171.88	283.49	5385	2969	2113	7128	11992	10239	2007	1540	2007	1339	1183	1711	-2.86098	6.46384e-14	1.60823e-12	down	-0.35799	0.198315	0.656643	false	-1.50207	0.000601673	0.00667476	down	-2.4958	8.82717e-14	3.25585e-12	down	1.31645	0.00132829	0.0241514	up	0.967628	0.00610295
12h1_transcript_23780	TRUE	FALSE	TRUE	2.25	3.26	5.73	16.57	9.41	12.75	3.72	3.52	3.51	6.61	8.76	6.16	64	84	158	494	257	358	101	97	96	182	262	159	-0.928804	0.000291594	0.00171356	false	1.02737	2.89803e-05	0.00090512	up	-1.76244	0.000899766	0.00923517	down	-1.94808	8.86594e-14	3.26491e-12	down	-0.864919	0.118769	0.451244	false	0.170775	0.743029
12h1_transcript_19261	TRUE	TRUE	TRUE	0	0	0	4.21	5.05	8.91	0	0	0	0	0	0	0	0	0	157	173	314	0	0	0	0	0	0	-10.2657	1.53633e-14	4.13298e-13	down	NA	NA	NA	NA	-10.162	1.68429e-12	1.67073e-10	down	-10.2702	8.95813e-14	3.29358e-12	down	NA	NA	NA	NA	NA	NA
12h1_transcript_28881	TRUE	TRUE	TRUE	101.45	72.35	67.21	291.81	411.42	312.42	36.96	21.93	59.48	31.4	16.13	41.41	1999	1292	1285	6022	7778	6075	696	418	1127	599	333	741	-3.6013	3.7587e-17	1.30346e-15	down	-0.371087	0.482855	0.913393	false	-2.10695	2.55508e-13	2.86587e-11	down	-3.22133	9.40943e-14	3.45398e-12	down	1.45755	0.00129891	0.0237435	up	1.09636	0.00843563
12h1_transcript_13958	TRUE	TRUE	FALSE	13	12.79	11.99	25.29	26.79	21.23	12.33	11.66	11.05	12.17	12.55	11.81	570	508	509	1164	1129	920	517	495	466	517	579	470	-1.10318	6.7381e-12	1.28697e-10	down	0.0889373	0.391854	0.859788	false	-0.979272	2.67852e-07	8.64315e-06	false	-1.18354	9.60174e-14	3.51895e-12	down	0.0856567	0.501367	0.845534	false	0.183769	0.0760651
12h1_transcript_11998	TRUE	TRUE	TRUE	39.44	38.73	14.31	4.37	8.56	6.16	42.32	39.17	35.87	31.8	29.16	20.24	1859	1653	653	216	388	287	1907	1787	1626	1452	1447	866	1.96159	4.56442e-08	5.30755e-07	up	-0.506529	0.0106172	0.106104	false	2.20933	3.64934e-05	0.000639095	up	2.47982	9.62878e-14	3.52324e-12	up	0.200887	0.645119	0.913133	false	-0.297663	0.433309
12h1_transcript_17208	TRUE	TRUE	FALSE	0	0	22.45	2.54	38.96	31.58	0	0	0	0	0	0	0	0	842	103	1451	1209	0	0	0	0	0	0	-12.4448	5.16593e-15	1.45637e-13	down	NA	NA	NA	NA	-1.69456	0.51713	0.815744	false	-12.4434	9.64609e-14	3.52396e-12	down	NA	NA	NA	NA	NA	NA
12h1_transcript_542	TRUE	TRUE	FALSE	0	0.25	0	2.4	1.4	1.36	0	0	0	0.2	0.5	0.37	0	20	0	235	125	125	0	0	0	18	49	31	-2.35309	1.4738e-06	1.35571e-05	down	7.46006	1.5059e-06	6.54521e-05	up	-4.51992	0.022896	0.11663	false	-9.80548	9.91538e-14	3.6166e-12	down	-2.20948	0.34086	0.735576	false	NA	NA
12h1_transcript_31884	TRUE	TRUE	FALSE	199.48	64.18	501.76	801.04	1144.3	810.36	125.73	40.26	47.73	152.64	124.12	174.76	2025	592	4966	8485	11110	8096	1219	396	466	1500	1318	1616	-2.70452	4.33392e-20	1.94094e-18	down	1.10875	0.0259204	0.196548	false	-1.81957	0.0131976	0.0772454	false	-3.81007	1.03475e-13	3.76822e-12	down	0.859773	0.249849	0.642326	false	1.98252	0.0172089
12h1_transcript_8292	TRUE	TRUE	TRUE	28.09	21.75	25.25	46.72	47.11	58.06	18.87	12.44	16.96	13.17	11.61	14.51	1494	1047	1299	2609	2408	3052	959	640	867	678	650	700	-2.04482	1.3852e-23	8.32961e-22	down	-0.265351	0.263195	0.742586	false	-1.03482	2.27276e-06	5.80125e-05	down	-1.77333	1.18557e-13	4.31063e-12	down	0.972068	2.86829e-05	0.00118105	false	0.716725	0.00280492
12h1_transcript_27120	TRUE	TRUE	TRUE	44.43	44.09	24.85	79.13	83.42	78.24	34.38	33.08	42.19	25.38	32.59	26.66	1025	922	556	1913	1847	1782	758	739	936	567	790	559	-1.60885	4.79292e-27	3.82004e-25	down	-0.347142	0.0406637	0.265034	false	-1.12005	5.09939e-05	0.000841959	down	-1.25105	1.18767e-13	4.31145e-12	down	0.446515	0.113107	0.440975	false	0.106854	0.668958
12h1_transcript_6108	TRUE	FALSE	FALSE	0	1.93	0	2.79	2.28	1.85	0	0	0	1.75	1.51	0.63	0	103	0	173	129	108	0	0	0	100	93	33	-0.939689	0.0567145	0.148858	false	8.65303	1.3485e-08	9.01444e-07	up	-1.93441	0.421161	0.748028	false	-9.58348	1.20242e-13	4.35812e-12	down	-1.0409	0.674878	0.923157	false	NA	NA
12h1_transcript_2751	TRUE	FALSE	FALSE	3.2	0	3.67	3.07	12.4	3.46	0	0	0	3.99	3.28	2.61	226	0	250	227	842	241	0	0	0	273	244	167	-1.08998	0.0963992	0.224476	false	10.2751	4.8265e-16	1.34565e-13	up	-1.49466	0.38445	0.717193	false	-11.349	1.28835e-13	4.65487e-12	down	-0.438926	0.79003	0.956151	false	9.84884	0.00262474
12h1_transcript_24300	TRUE	TRUE	TRUE	10.57	10.6	13.05	3.32	3.36	2.5	10.27	10.92	10.29	11.88	13.5	9.31	295	268	353	97	90	69	274	295	276	321	396	236	1.81871	3.73293e-12	7.36314e-11	up	0.166126	0.368426	0.842344	false	1.88865	5.21214e-09	2.53861e-07	up	1.66412	1.3569e-13	4.89486e-12	up	0.0335694	0.907566	0.982458	false	0.207594	0.32865
12h1_transcript_25433	TRUE	TRUE	TRUE	53.55	41.3	30.97	76.1	88.87	91.32	36.5	26.54	30.79	22.45	20.63	21.81	1403	980	786	2090	2235	2362	914	673	776	569	568	519	-2.08242	5.97594e-30	6.30073e-28	down	-0.503795	0.0055557	0.0672745	false	-1.05811	0.000124992	0.00179781	down	-1.57139	1.37007e-13	4.93462e-12	down	0.982183	0.000118754	0.00382636	false	0.487808	0.0479739
12h1_transcript_8724	TRUE	FALSE	FALSE	1.88	24.27	47.35	1.82	21.87	29.45	0	0	0	56.39	3.54	41.92	98	1144	2386	99	1094	1516	0	0	0	2845	194	1982	0.820814	0.45126	0.653891	false	13.2252	1.08217e-16	3.63831e-14	up	0.432307	0.729412	0.917467	false	-12.4029	1.38103e-13	4.96631e-12	down	-0.413044	0.73259	0.939881	false	12.827	1.26405e-13
12h1_transcript_30499	TRUE	TRUE	TRUE	259.92	299.1	266.48	138.42	135.6	105.05	358.16	316.55	413.4	387.11	422.97	308.32	4009	4185	3994	2233	2004	1597	5278	4729	6132	5782	6843	4325	1.46383	5.53798e-16	1.72007e-14	up	0.0626753	0.712348	0.977123	false	1.10896	5.34881e-11	3.87539e-09	up	1.41249	1.39078e-13	4.99356e-12	up	-0.39372	0.00579021	0.0689857	false	-0.321871	0.0281452
12h1_transcript_11970	TRUE	FALSE	TRUE	0	0	0	7.21	5	2.48	0	0	0	0	4.07	0	0	0	0	357	226	115	0	0	0	0	202	0	-1.99632	0.353572	0.560452	false	NA	NA	NA	NA	-10.23	3.25237e-12	3.12255e-10	down	-10.3312	1.41642e-13	5.07766e-12	down	NA	NA	NA	NA	NA	NA
12h1_transcript_20947	TRUE	TRUE	TRUE	41.93	34.19	18	9.49	8.09	9.25	28.5	53.26	36.83	33.06	28.51	26.97	1400	1034	582	332	259	305	909	1722	1183	1069	1001	818	1.63338	7.47509e-30	7.77674e-28	up	-0.388271	0.144563	0.566729	false	1.78316	1.53391e-06	4.09453e-05	up	2.02912	1.49475e-13	5.35012e-12	up	0.105685	0.762836	0.947633	false	-0.274254	0.465882
12h1_transcript_5355	TRUE	FALSE	FALSE	0	7.49	13.33	16.16	5.68	2.31	0	0	0	1.81	0	0	0	413	786	1035	333	139	0	0	0	106	0	0	-3.78521	0.158312	0.325285	false	NA	NA	NA	NA	-0.155142	0.931903	0.982415	false	-11.3881	1.51452e-13	5.41248e-12	down	3.60735	0.256179	0.650349	false	11.2313	0.00026839
12h1_transcript_16819	TRUE	TRUE	TRUE	10.51	10.5	11.53	25.35	24.61	42.61	5.52	3.55	6.09	2.91	3.63	5.14	405	366	430	1025	911	1623	203	132	225	108	147	179	-3.08361	4.65129e-17	1.59885e-15	down	-0.344394	0.411502	0.874164	false	-1.52728	4.7658e-06	0.000111487	down	-2.73314	1.67614e-13	5.98074e-12	down	1.52002	2.60228e-05	0.00108987	up	1.18436	6.70336e-05
12h1_transcript_11552	TRUE	TRUE	TRUE	33.61	17.79	15.67	45.09	62.53	78.94	12.45	8.68	14.2	16.06	11.63	15.53	1595	764	720	2246	2853	3704	564	398	648	738	581	669	-2.2137	3.14417e-12	6.25429e-11	down	0.324767	0.253936	0.731437	false	-1.51332	0.00043297	0.00506072	down	-2.5311	1.69643e-13	6.04376e-12	down	0.656857	0.0999057	0.411694	false	0.991613	0.00928436
12h1_transcript_30688	TRUE	FALSE	TRUE	46.35	54.94	23.94	14.32	12.32	13.14	32.41	45.55	42.86	24.45	23.29	27.14	687	739	345	222	175	192	459	654	611	351	362	366	0.828585	7.53266e-06	6.12618e-05	false	-0.656766	0.00131612	0.0223544	false	1.62614	1.49799e-05	0.000300129	up	1.49329	1.71443e-13	6.09845e-12	up	0.754584	0.0398533	0.24148	false	0.106464	0.744735
12h1_transcript_28347	TRUE	TRUE	TRUE	102.67	50.31	318.73	18.86	25.55	21.48	76.5	68.95	66.87	73.4	89.58	70.44	2136	949	6434	411	510	441	1521	1389	1338	1479	1957	1332	1.71497	2.15711e-15	6.30821e-14	up	0.162239	0.191087	0.646492	false	2.86139	9.44017e-05	0.00142827	up	1.56306	1.75858e-13	6.24581e-12	up	1.12107	0.112257	0.439415	false	1.29518	0.0647197
12h1_transcript_16130	TRUE	TRUE	FALSE	19.18	17.64	14.86	28.88	29.66	35.17	14.22	10.93	10.86	12.3	16.16	12.82	766	638	574	1210	1138	1387	542	422	417	476	678	464	-1.28651	1.08575e-12	2.28952e-11	down	0.2226	0.268324	0.749654	false	-0.884179	8.19569e-06	0.000178288	false	-1.50148	1.77391e-13	6.29053e-12	down	0.361169	0.0542933	0.289715	false	0.592623	0.000946023
12h1_transcript_31765	TRUE	TRUE	TRUE	5680.93	3536.32	4494.69	176.69	147.91	275.65	1020.66	1872.47	2150.75	1136.58	637.65	1191.4	59378	33580	45791	1927	1478	2836	10189	18964	21619	11500	6973	11341	2.23103	9.78884e-09	1.25357e-07	up	-0.723416	0.075362	0.393183	false	4.51318	3.07547e-43	5.97923e-40	up	2.95981	1.78327e-13	6.31399e-12	up	2.24459	7.76876e-11	1.43833e-08	up	1.5314	4.43379e-05
12h1_transcript_4785	TRUE	TRUE	FALSE	1.56	0.68	0.75	3.63	2.11	1.89	0	0	0	5.37	8.44	3.96	97	38	45	238	127	117	0	0	0	326	558	225	1.13475	0.00375298	0.0157206	up	10.9415	2.42541e-17	9.39828e-15	up	-1.3601	0.0191497	0.1023	false	-9.79495	1.87791e-13	6.63884e-12	down	-2.53912	4.59368e-06	0.000250377	down	8.40978	1.46713e-08
12h1_transcript_3481	TRUE	TRUE	FALSE	6.08	0	4.76	5.27	7.4	1.83	0	0	0	0	0	0	409	0	310	373	479	121	0	0	0	0	0	0	-10.8593	1.92721e-14	5.14332e-13	down	NA	NA	NA	NA	-0.420935	0.809311	0.946293	false	-10.8578	1.91613e-13	6.76356e-12	down	10.4031	0.00101427	0.0197504	up	10.426	0.00108699
12h1_transcript_32636	TRUE	FALSE	FALSE	0	29.97	0	0	0	0	16.69	224.63	291.93	0	373.62	0	0	155	0	0	0	0	90	1236	1592	0	2203	0	NA	NA	NA	NA	-0.549306	0.870124	0.991879	false	NA	NA	NA	NA	12.3053	1.98505e-13	6.99609e-12	up	-3.601	1	1	false	-4.15459	0.147492
12h1_transcript_23216	TRUE	TRUE	TRUE	5	4.1	1.92	9.21	9.85	9.27	2.12	2.93	1.79	1.43	1.35	1.56	148	110	55	286	280	271	60	84	51	41	42	42	-2.80466	3.01082e-26	2.23314e-24	down	-0.62356	0.117337	0.510575	false	-1.4	0.00269339	0.0224417	down	-2.17166	1.99059e-13	7.00485e-12	down	1.35733	0.0132354	0.12077	false	0.743395	0.134513
12h1_transcript_18168	TRUE	FALSE	FALSE	9.73	10.72	10.41	7	6.03	5.73	13.94	15.84	13.02	13.62	12.18	9.18	363	362	376	274	216	211	497	572	467	492	478	311	0.805522	0.000106701	0.000693217	false	-0.263442	0.182631	0.632166	false	0.70441	0.000116928	0.00170496	false	1.07711	2.00512e-13	7.04522e-12	up	-0.139229	0.569946	0.882398	false	-0.393955	0.0059335
12h1_transcript_21794	TRUE	TRUE	TRUE	29.98	26.9	18.3	60.19	80.09	76.27	22.89	17.04	24.1	14.82	12.39	19.69	952	774	563	2005	2443	2393	695	524	736	456	414	568	-2.30295	5.47816e-15	1.53886e-13	down	-0.41276	0.153375	0.58146	false	-1.56567	5.10832e-08	1.96015e-06	down	-1.88326	2.07573e-13	7.28217e-12	down	0.697251	0.0345594	0.221545	false	0.293847	0.225464
12h1_transcript_17381	TRUE	TRUE	TRUE	26.93	27.33	13.45	60.49	79.59	79.83	14.44	12.65	21.91	5.07	3.19	5.56	1003	922	485	2364	2848	2938	514	456	785	183	125	188	-4.08879	1.64401e-37	2.86326e-35	down	-1.78917	2.14512e-06	8.96559e-05	down	-1.7468	7.33844e-07	2.14544e-05	down	-2.29038	2.10962e-13	7.38979e-12	down	2.2992	7.43506e-08	7.05061e-06	up	0.519239	0.145893
12h1_transcript_4973	TRUE	TRUE	TRUE	5.82	3.86	1.95	10.66	7.54	11.03	2.11	2.97	1.65	1.5	1.01	0.59	360	216	117	693	448	674	125	178	98	90	66	33	-3.3271	2.23983e-18	8.80651e-17	down	-1.09034	0.0378064	0.25258	false	-1.35394	0.00496332	0.0364477	down	-2.2318	2.13204e-13	7.45694e-12	down	1.9264	0.00244732	0.0378337	up	0.84536	0.0965269
12h1_transcript_180	TRUE	TRUE	TRUE	7.33	0	3.23	0	0.01	0	8.92	5.23	1.21	3.86	5.76	9.85	786	0	335	0	0	0	915	543	124	401	650	959	11.8058	9.37317e-20	4.0736e-18	up	0.381339	0.607655	0.956312	false	11.0038	0.000590066	0.00657727	up	11.4208	2.14389e-13	7.48699e-12	up	-0.840312	0.618218	0.903408	false	-0.448224	0.79635
12h1_transcript_29601	TRUE	TRUE	TRUE	19.31	19.69	24.24	61.38	88.76	69.82	23.58	23.9	24.36	11.43	7.95	21.11	347	321	423	1155	1530	1238	405	416	421	199	150	345	-2.52661	1.80601e-08	2.22435e-07	down	-0.779942	0.0831281	0.416663	false	-1.82024	5.40914e-09	2.61274e-07	down	-1.74182	2.15107e-13	7.50068e-12	down	0.674827	0.198491	0.578729	false	-0.0956612	0.637155
12h1_transcript_29122	TRUE	TRUE	FALSE	142.96	116.48	134.05	169.53	176.4	174.28	101.48	83.45	88.84	65.19	60.12	93.36	2749	2031	2502	3414	3254	3307	1865	1554	1643	1214	1214	1632	-1.33489	1.8657e-07	1.9858e-06	down	-0.287074	0.247631	0.721508	false	-0.416273	0.017896	0.0970509	false	-1.0427	2.21219e-13	7.7021e-12	down	0.883048	0.0017042	0.0292321	false	0.605794	0.000397325
12h1_transcript_30503	TRUE	TRUE	FALSE	67.18	130.13	106.88	67.06	48.48	53.62	114.72	147.39	144.59	165.98	202.39	154.12	1032	1814	1596	1078	714	812	1684	2194	2137	2470	3263	2154	1.54067	2.31863e-31	2.6336e-29	up	0.387594	0.0112523	0.110788	false	0.841552	0.0067706	0.046431	false	1.16268	2.25866e-13	7.85202e-12	up	-0.736017	0.0148366	0.129726	false	-0.340082	0.239941
12h1_transcript_2856	TRUE	TRUE	FALSE	0	1.01	0	0	0	0	2.37	4.86	2.26	2.52	2.04	1.2	0	64	0	0	0	0	158	329	152	170	150	76	9.40413	2.65229e-12	5.32939e-11	up	-0.694442	0.170558	0.612181	false	NA	NA	NA	NA	10.1067	2.27971e-13	7.91322e-12	up	-2.5493	0.265101	0.660078	false	-3.24029	0.139204
12h1_transcript_30944	TRUE	FALSE	FALSE	30.54	22.02	21.69	43.29	54.5	39.16	15.7	12.98	14.16	27.92	18.45	48.54	439	287	303	651	751	555	216	181	196	389	278	635	-0.60636	0.172263	0.345107	false	1.19232	0.00886048	0.094479	false	-0.90608	0.00389517	0.0301307	false	-1.79442	2.47167e-13	8.56658e-12	down	-0.335091	0.506317	0.847828	false	0.867661	0.000207138
12h1_transcript_30985	TRUE	TRUE	TRUE	60.78	55.32	34.98	124.1	105.93	101.58	44.94	26.43	31.49	28.75	34.85	38.81	845	698	473	1804	1411	1392	597	356	421	387	508	491	-1.7784	8.29826e-25	5.41968e-23	down	0.0224839	0.939183	0.995099	false	-1.15191	3.86691e-06	9.30901e-05	down	-1.79439	2.53416e-13	8.76993e-12	down	0.585209	0.0468092	0.265786	false	0.61609	0.0462788
12h1_transcript_29483	TRUE	TRUE	TRUE	78.88	54.19	47.3	183.39	287.82	227.92	50.7	40.84	64.33	43.65	36.72	51.28	1426	888	830	3471	4990	4065	876	715	1118	764	696	843	-2.51207	1.24454e-16	4.09827e-15	down	-0.209757	0.428374	0.883809	false	-1.99103	3.13512e-09	1.60594e-07	down	-2.29275	2.57744e-13	8.89541e-12	down	0.480862	0.115615	0.445649	false	0.280575	0.319765
12h1_transcript_16298	TRUE	TRUE	TRUE	22.85	17.47	15.16	35.1	44.63	42.34	14.02	8.62	9.77	9.83	7.7	14.79	917	635	589	1478	1721	1679	538	335	377	382	325	539	-2.008	2.78805e-09	3.86285e-08	down	0.0344067	0.928685	0.994558	false	-1.17027	1.59386e-05	0.000317005	down	-2.03868	2.57816e-13	8.89541e-12	down	0.799479	0.0385983	0.236835	false	0.843701	0.0026802
12h1_transcript_8442	TRUE	FALSE	FALSE	2.52	5.96	9.34	2.45	7.13	13.19	0	0	0	8.17	0	1.27	135	291	487	138	369	703	0	0	0	426	0	62	-1.38734	0.394826	0.602498	false	9.82751	0.00285022	0.0405235	up	-0.383384	0.649959	0.885301	false	-11.213	2.59133e-13	8.92745e-12	down	0.969189	0.587847	0.889721	false	10.8136	1.56559e-13
12h1_transcript_23864	TRUE	TRUE	TRUE	2.2	3.16	3.14	9.5	16.09	14.69	1.68	2.42	1.93	1.77	1.63	2.12	63	82	87	285	442	415	46	67	53	49	49	55	-2.97998	1.44871e-14	3.90174e-13	down	-0.0948121	0.801989	0.985749	false	-2.27988	1.58125e-07	5.33099e-06	down	-2.8772	2.66126e-13	9.15467e-12	down	0.663399	0.135644	0.479762	false	0.578176	0.112714
12h1_transcript_23776	TRUE	TRUE	TRUE	16.95	15.17	23.75	10.47	4.58	6.88	41.01	110.4	76.03	49.78	58.63	39.06	486	394	660	315	126	195	1125	3069	2099	1384	1770	1019	2.67601	8.05846e-20	3.5415e-18	up	-0.596	0.119319	0.515472	false	1.37298	0.00144793	0.0135609	up	3.28226	3.06738e-13	1.05359e-11	up	-1.33962	3.59007e-05	0.00141468	down	-1.92593	9.57156e-06
12h1_transcript_15005	TRUE	TRUE	TRUE	8.4	4.45	7.84	22.61	18.43	16.27	4.37	6.68	6.81	8.3	10.33	8.52	354	170	320	1000	746	678	176	272	276	338	458	326	-1.16909	1.99125e-13	4.64007e-12	down	0.633486	0.0124565	0.119706	false	-1.46768	9.6141e-05	0.00144819	down	-1.79213	3.24284e-13	1.1122e-11	down	-0.335161	0.394217	0.778951	false	0.307722	0.446182
12h1_transcript_31796	TRUE	TRUE	TRUE	187.46	167.61	115.91	363.89	452.5	335.61	135.92	159.18	156.35	86.89	88.46	79.7	1966	1596	1184	3983	4539	3464	1361	1617	1576	882	970	761	-2.27631	1.17164e-29	1.1823e-27	down	-0.79572	1.10526e-16	3.66208e-14	false	-1.31745	7.63206e-07	2.21738e-05	down	-1.47009	3.27491e-13	1.12152e-11	down	0.917286	6.99581e-06	0.00036347	false	0.130179	0.472913
12h1_transcript_24193	TRUE	TRUE	TRUE	14.65	14.56	9.2	1.59	1.18	1.54	6.97	12.28	11.51	4.35	6.47	4.47	411	370	250	46	31	42	187	333	310	118	191	114	1.75994	1.52879e-07	1.64433e-06	up	-0.979215	0.00517629	0.0638297	false	3.16102	5.54793e-20	1.48026e-17	up	2.74995	3.42512e-13	1.17122e-11	up	1.35842	3.48984e-05	0.00138219	up	0.386704	0.228656
12h1_transcript_18793	TRUE	TRUE	TRUE	2.72	3.6	6.18	0	0	0	3.4	5.05	6.76	6.16	4.64	2.99	98	118	217	0	0	0	118	177	236	216	177	98	9.71899	2.03981e-13	4.74851e-12	up	-0.118617	0.793858	0.984779	false	9.67929	2.14316e-10	1.39276e-08	up	9.85024	3.4515e-13	1.17848e-11	up	-0.0736841	0.89956	0.98152	false	-0.18141	0.734271
12h1_transcript_27393	TRUE	TRUE	TRUE	46.68	51.35	51.96	111.97	101.87	91.66	38.67	50.4	32.11	36.19	37.32	32.67	1053	1050	1137	2648	2207	2042	834	1101	697	791	885	670	-1.61688	4.02331e-50	1.43327e-47	down	-0.16038	0.423663	0.881487	false	-1.03875	8.52639e-13	8.90155e-11	down	-1.44952	3.83783e-13	1.30845e-11	down	0.540972	0.000335333	0.00848444	false	0.390222	0.0681477
12h1_transcript_25712	TRUE	TRUE	TRUE	27.81	18.3	16.79	46.4	81.94	74.2	15.08	15.05	16.36	10.99	8.17	19.03	716	427	419	1252	2025	1886	371	375	405	274	221	445	-2.50367	2.06216e-08	2.5109e-07	down	-0.238991	0.554878	0.941621	false	-1.72772	1.33509e-05	0.000272508	down	-2.25941	3.9901e-13	1.35835e-11	down	0.737739	0.128587	0.468552	false	0.508817	0.0379934
12h1_transcript_2235	TRUE	FALSE	FALSE	2.73	2.96	0	1.67	3.22	4.63	0	0	0	2.5	0.85	0	199	196	0	128	226	334	0	0	0	176	65	0	-1.64926	0.265972	0.46602	false	8.74538	0.00849161	0.0914007	false	-0.828774	0.621667	0.870532	false	-10.3847	4.04661e-13	1.37555e-11	down	0.760455	0.760701	0.94747	false	9.51607	0.00389234
12h1_transcript_3954	TRUE	TRUE	FALSE	4.86	5.15	4.59	9.41	6.46	9.37	2.8	3.13	2.19	3.5	2.92	2.17	318	305	290	646	406	606	175	198	138	222	201	129	-1.64265	1.27487e-10	2.07724e-09	down	0.109944	0.720444	0.978635	false	-0.802093	0.000153335	0.00212324	false	-1.74707	4.25674e-13	1.44484e-11	down	0.800856	0.00487575	0.0616151	false	0.920445	4.09274e-06
12h1_transcript_15256	TRUE	FALSE	FALSE	0	1.53	4.29	6.36	5.93	2.48	0	0	0	4.48	3.91	2.45	0	58	173	278	238	102	0	0	0	181	171	93	-0.542855	0.26713	0.467476	false	9.64493	4.73615e-13	7.51929e-11	up	-1.31405	0.437304	0.761404	false	-10.1764	4.47361e-13	1.51621e-11	down	-0.792161	0.636905	0.911405	false	8.86561	0.00981445
12h1_transcript_24974	TRUE	TRUE	FALSE	17.43	26.34	73.06	28.44	12.29	22.66	118.89	93.68	103.35	73.39	104.26	47.35	465	637	1890	796	314	597	3034	2421	2653	1897	2926	1148	1.7444	2.66324e-06	2.35672e-05	up	-0.474616	0.113746	0.502505	false	0.929057	0.174667	0.466733	false	2.22737	4.55729e-13	1.54003e-11	up	-0.844874	0.199299	0.579346	false	-1.30838	0.0286593
12h1_transcript_26512	TRUE	TRUE	TRUE	31.61	35.24	33.82	14.32	14.27	11.7	28.71	30.17	30.66	34.68	28.02	30.37	772	780	801	367	334	282	670	714	720	821	720	674	1.11873	3.59119e-09	4.88352e-08	up	0.0876823	0.52455	0.931294	false	1.30539	6.25853e-12	5.59431e-10	up	1.03912	4.57763e-13	1.54463e-11	up	0.149788	0.425491	0.799505	false	0.246982	0.019401
12h1_transcript_889	TRUE	TRUE	TRUE	5.34	5.86	2.7	16.86	8.79	16.23	3.86	4.06	3.61	1.73	2.08	1.56	457	453	223	1515	723	1373	315	336	296	143	187	120	-3.05104	2.40284e-28	2.22424e-26	down	-1.07668	3.98124e-09	2.96479e-07	down	-1.61253	9.0161e-05	0.00137301	down	-1.96644	4.69335e-13	1.58136e-11	down	1.39487	0.000322081	0.00822047	up	0.323741	0.299867
12h1_transcript_15887	TRUE	TRUE	TRUE	20.46	20.93	17.03	7	5	4.81	14.99	21.39	19.63	20.46	21.3	18.16	830	769	669	298	195	193	581	840	766	804	909	669	1.74641	1.47535e-28	1.37652e-26	up	0.127315	0.455541	0.898508	false	1.78377	1.24073e-18	2.92387e-16	up	1.62933	4.75932e-13	1.60123e-11	up	-0.00276708	0.982199	0.996813	false	0.133333	0.431208
12h1_transcript_29130	TRUE	TRUE	TRUE	15.41	12.43	5.84	32.75	27.01	32.62	6.66	10.66	10.49	1.73	5.4	10.02	296	216	108	658	497	618	122	198	193	32	108	175	-2.50182	5.8677e-05	0.000401751	down	-0.651069	0.37968	0.85172	false	-1.48417	0.000566085	0.00637392	down	-1.84486	4.85656e-13	1.63156e-11	down	0.977433	0.230851	0.620712	false	0.33281	0.467726
12h1_transcript_28039	TRUE	TRUE	TRUE	39.36	30.37	50.3	120.17	151.79	114.87	40.16	23.48	22.69	25.68	37.66	30.15	833	583	1033	2665	3084	2400	812	481	462	526	837	580	-2.15777	5.5658e-20	2.47847e-18	down	0.137783	0.664405	0.968665	false	-1.69926	2.67319e-07	8.6379e-06	down	-2.2875	4.90454e-13	1.64528e-11	down	0.423041	0.21558	0.601451	false	0.570816	0.129178
12h1_transcript_27884	TRUE	TRUE	TRUE	88.56	67.78	152.14	216.43	395.81	346.76	76.01	51.71	50.97	96.89	64.15	128.21	1945	1350	3242	4982	8346	7520	1596	1100	1077	2061	1480	2560	-1.83018	1.02641e-05	8.09556e-05	down	0.734839	0.0357926	0.244376	false	-1.65101	0.000395893	0.00467689	down	-2.5612	5.15896e-13	1.7281e-11	down	0.149199	0.756908	0.946662	false	0.895987	0.0329209
12h1_transcript_6744	TRUE	FALSE	FALSE	2.08	3.94	4.69	2.51	1.62	1.4	8.22	8.43	6.79	1.06	6.2	2.61	119	204	260	151	89	79	450	467	374	58	374	135	0.732504	0.294544	0.498655	false	-1.23829	0.0572668	0.33294	false	0.959718	0.0653934	0.245278	false	1.9814	5.36694e-13	1.79515e-11	up	0.192956	0.808936	0.961174	false	-1.03996	0.00949394
12h1_transcript_6412	TRUE	FALSE	FALSE	6.94	3.74	4.89	6.91	5.59	1.79	0	0	0	1.51	0	10.04	400	195	273	418	310	102	0	0	0	84	0	526	-0.325648	0.844842	0.926246	false	10.2584	0.00149624	0.0248056	up	0.121416	0.849534	0.957352	false	-10.5882	5.43478e-13	1.8152e-11	down	0.424742	0.811623	0.961856	false	10.6925	1.23671e-16
12h1_transcript_25830	TRUE	FALSE	FALSE	125.36	40	1042.56	534.58	931.3	576.54	58.59	28.69	11.38	378.87	332.83	524.57	3087	892	24893	13799	22016	14019	1379	684	269	9037	8614	11738	-0.828656	0.0287308	0.0860314	false	3.68257	4.25664e-10	3.80138e-08	up	-0.724942	1	1	false	-4.51036	5.47287e-13	1.82527e-11	down	0.0872941	0.932738	0.986923	false	3.78504	0.00116126
12h1_transcript_16974	TRUE	TRUE	TRUE	10.23	10.82	7.81	5.27	3.52	3.38	18.6	49.07	32.77	30.93	31.13	28.39	401	384	296	216	132	131	697	1863	1236	1175	1285	1011	2.81453	1.80844e-61	9.0468e-59	up	-0.116193	0.74767	0.981598	false	1.23582	8.48479e-06	0.000183798	up	2.94317	5.52085e-13	1.8386e-11	up	-1.62022	3.15854e-26	1.84206e-22	down	-1.72888	6.07554e-06
12h1_transcript_14054	TRUE	TRUE	TRUE	41.3	30.57	12.48	146.21	110.12	87.34	30.19	43.48	39.65	18.53	28.87	11.96	1804	1209	527	6706	4625	3772	1261	1839	1666	784	1328	474	-2.63502	1.71958e-14	4.61537e-13	down	-0.915104	0.00762549	0.0844969	false	-2.0543	8.2937e-06	0.000179992	down	-1.70609	5.5414e-13	1.84278e-11	down	0.532527	0.321661	0.716897	false	-0.37602	0.383301
12h1_transcript_24444	TRUE	TRUE	TRUE	103.02	140.66	169.08	28.72	31.48	17.97	167.32	103.2	154.37	129.41	103.39	89.92	2832	3504	4505	828	831	488	4397	2747	4082	3446	2988	2245	1.94697	9.96433e-12	1.87126e-10	up	-0.372031	0.152507	0.580589	false	2.38756	1.59144e-11	1.3166e-09	up	2.32912	5.69993e-13	1.89003e-11	up	0.406452	0.166867	0.531697	false	0.0452503	0.887388
12h1_transcript_15047	TRUE	FALSE	FALSE	11.1	2.31	0.71	2.79	6.52	5.22	0	0	0	1.74	0	5.78	460	86	28	121	259	214	0	0	0	69	0	217	-1.0278	0.510097	0.702933	false	9.15071	0.00600634	0.0713975	false	-0.106524	0.921518	0.978954	false	-10.1798	5.97968e-13	1.97993e-11	down	0.878621	0.643033	0.913133	false	10.0379	2.04281e-07
12h1_transcript_6508	TRUE	FALSE	FALSE	0	1.05	2.06	1.86	3.06	3.03	0	0	0	0	2.09	0	0	54	115	113	170	173	0	0	0	0	127	0	-2.11744	1	1	false	NA	NA	NA	NA	-1.37124	0.402561	0.732758	false	-9.78184	6.47626e-13	2.14127e-11	down	0.708691	0.838096	0.969036	false	8.40717	0.0142848
12h1_transcript_24736	TRUE	TRUE	FALSE	1.54	17.4	3.82	4.05	4.1	5.36	0	0	0	12.28	14.16	9.15	42	429	100	115	107	144	0	0	0	324	405	226	1.29567	3.89856e-06	3.34903e-05	up	10.7445	5.28469e-18	2.46568e-15	up	0.687857	0.475645	0.789886	false	-9.44141	6.81217e-13	2.24909e-11	down	-0.648558	0.479914	0.832374	false	10.1014	3.35115e-08
12h1_transcript_29345	TRUE	TRUE	FALSE	152.88	219.27	176.99	94.87	150.37	127.76	472.5	627.89	671.57	625.95	295.95	563.51	2736	3560	3076	1778	2581	2256	8083	10885	11562	10852	5561	9172	1.89664	2.46876e-06	2.19371e-05	up	-0.212998	0.54769	0.938976	false	0.521241	0.0826118	0.287475	false	2.11724	7.17465e-13	2.36537e-11	up	-1.4116	7.04482e-05	0.00250139	down	-1.61448	2.18931e-14
12h1_transcript_14087	TRUE	TRUE	TRUE	2.33	0.83	0.77	9.75	6.98	6.85	0.25	0.94	0.49	1.28	0.93	0.28	101	32	32	446	292	295	10	39	20	54	42	11	-3.34663	1.60531e-09	2.27924e-08	down	0.616579	0.491123	0.916479	false	-2.60941	1.75927e-05	0.000344038	down	-3.95377	7.22419e-13	2.37829e-11	down	0.690248	0.457599	0.818876	false	1.31663	0.112491
12h1_transcript_28585	TRUE	TRUE	FALSE	0	0	12.45	10.62	5.36	16.9	0	0	0	0	0	0	0	0	247	227	105	341	0	0	0	0	0	0	-10.2936	8.5756e-14	2.10031e-12	down	NA	NA	NA	NA	-1.31459	0.601206	0.863359	false	-10.3007	7.37464e-13	2.42435e-11	down	NA	NA	NA	NA	NA	NA
12h1_transcript_22622	TRUE	TRUE	TRUE	88.89	142.66	60.49	42.11	34.67	32.41	122.9	152.21	89.82	102.54	151.39	124.4	2672	3885	1761	1327	1000	962	3531	4429	2596	2985	4785	3396	1.702	2.40571e-21	1.2138e-19	up	0.080758	0.751436	0.981598	false	1.38683	3.42449e-05	0.00060388	up	1.62832	7.39205e-13	2.4266e-11	up	-0.356765	0.283741	0.679301	false	-0.269163	0.43996
12h1_transcript_5621	TRUE	FALSE	FALSE	0	2.71	0	1.8	1.9	2.5	0	0	0	2.51	10.79	0	0	148	0	114	110	149	0	0	0	146	687	0	0.944422	0.555432	0.739779	false	10.4382	0.000811045	0.0153704	up	-1.29658	0.60098	0.863301	false	-9.47093	7.45666e-13	2.44432e-11	down	-2.29924	0.487649	0.836868	false	NA	NA
12h1_transcript_17368	TRUE	TRUE	TRUE	7.31	9.6	3.51	20.14	18.65	27.78	5.57	6.69	7.52	4.56	4.22	5.35	280	333	130	809	686	1051	204	248	277	169	170	186	-2.32806	4.40745e-19	1.81168e-17	down	-0.452569	0.0705948	0.377618	false	-1.74781	9.9983e-05	0.00148763	down	-1.86882	7.58788e-13	2.48379e-11	down	0.535717	0.254148	0.647225	false	0.0923276	0.821611
12h1_transcript_23725	TRUE	TRUE	FALSE	1.88	2	1.97	2.52	1.99	1.48	9.64	9.52	7.99	8.37	10.62	4.82	54	52	55	76	55	42	265	265	221	233	321	126	1.89109	6.07135e-06	5.01756e-05	up	-0.170827	0.629748	0.959948	false	-0.0432493	0.918662	0.978117	false	2.07182	7.64966e-13	2.50045e-11	up	-1.9741	9.33838e-06	0.000469296	down	-2.13791	8.23243e-21
12h1_transcript_30244	TRUE	TRUE	FALSE	266.22	216.99	455.17	456.84	626.36	554.63	207.36	222.18	198.3	210.15	225.28	332.31	4181	3092	6947	7508	9431	8591	3112	3380	2995	3196	3712	4747	-1.18813	0.000127389	0.000811258	down	0.328592	0.173144	0.615627	false	-0.80675	0.0410181	0.178114	false	-1.51026	7.90867e-13	2.58144e-11	down	0.35107	0.4006	0.784916	false	0.690297	0.0604066
12h1_transcript_18491	TRUE	FALSE	FALSE	6.74	4.34	1.55	11.13	3.07	17.21	0	0	0	0	7.29	6.56	228	133	51	396	99	577	0	0	0	0	260	202	-1.25716	0.410939	0.617262	false	9.70518	0.00229584	0.0344138	up	-1.33091	0.117209	0.362182	false	-10.958	7.9216e-13	2.58199e-11	down	-0.121266	0.944105	0.989114	false	9.5882	4.24214e-10
12h1_transcript_4465	TRUE	FALSE	FALSE	1.3	0	4.49	3.85	1.72	2	0	0	0	0	0	6.41	83	0	277	257	105	126	0	0	0	0	0	371	-0.228767	1	1	false	NA	NA	NA	NA	-0.306709	0.860354	0.960936	false	-9.79981	7.93941e-13	2.58413e-11	down	-0.0813513	0.981257	0.99655	false	9.49138	0.00499707
12h1_transcript_31774	TRUE	TRUE	TRUE	474.64	299.52	287.23	730.57	1193.77	915.96	274.63	193.18	192.87	230.83	231.65	332.74	5002	2868	2950	8037	12037	9503	2764	1973	1955	2355	2554	3194	-1.93635	7.56304e-09	9.8571e-08	down	0.302269	0.26377	0.74332	false	-1.45	2.29613e-05	0.000429581	down	-2.23248	8.31744e-13	2.69953e-11	down	0.446878	0.148497	0.503509	false	0.758538	0.00718704
12h1_transcript_11767	TRUE	FALSE	FALSE	2.44	0.53	0.53	3.87	2	2.59	0	0	0	1.46	0	0.18	116	22	24	193	91	122	0	0	0	67	0	7	-2.44691	0.106021	0.241127	false	NA	NA	NA	NA	-1.28248	0.138612	0.403567	false	-9.54754	8.38179e-13	2.71657e-11	down	1.11504	0.555224	0.875151	false	8.23202	5.59783e-06
12h1_transcript_8950	TRUE	TRUE	TRUE	8.2	4.67	4.69	16.03	20.46	29.61	4.23	5.41	3.5	2.73	1.56	2.02	434	224	240	891	1041	1549	214	277	178	140	87	97	-3.49203	6.37413e-21	3.09007e-19	down	-1.0222	0.00600861	0.0713975	false	-1.94372	6.19825e-06	0.000139986	down	-2.4656	9.20098e-13	2.97788e-11	down	1.50497	0.00103217	0.0199655	up	0.493862	0.168116
12h1_transcript_32910	TRUE	TRUE	TRUE	279.31	259.66	165.64	778.91	772.7	629.56	184.34	168.01	277.17	164.12	110.37	174.36	829	707	490	2368	2160	1814	521	485	791	470	336	476	-2.33877	6.86904e-18	2.57173e-16	down	-0.454733	0.179579	0.627443	false	-1.61328	8.49036e-11	5.98429e-09	down	-1.87512	9.30954e-13	3.00877e-11	down	0.685901	0.0496029	0.275041	false	0.240467	0.408198
12h1_transcript_30349	TRUE	TRUE	TRUE	53.14	35.97	23.56	79.75	115.85	108.91	24.88	25.19	33.48	13.94	10.5	13.83	845	518	364	1327	1766	1708	378	388	512	214	175	200	-3.09651	2.65196e-27	2.16418e-25	down	-1.0957	2.52421e-05	0.00080486	down	-1.4739	0.000255027	0.00324239	down	-1.99186	9.38711e-13	3.02959e-11	down	1.57867	9.76754e-05	0.00325976	up	0.493199	0.147303
12h1_transcript_2176	TRUE	TRUE	TRUE	7.78	8.3	8.67	22.92	14.94	22.51	7.73	9.13	7.2	8.44	8.86	7.34	570	551	614	1765	1053	1632	542	648	508	600	684	488	-1.37924	2.15341e-14	5.68888e-13	down	0.0632444	0.654915	0.965853	false	-1.29346	3.16154e-09	1.61398e-07	down	-1.43599	9.44147e-13	3.04285e-11	down	0.047481	0.788366	0.955429	false	0.119767	0.458499
12h1_transcript_24729	TRUE	TRUE	TRUE	11.26	15.75	11.73	6.68	4.39	5.05	15.2	15.95	13.81	25.64	15.63	21.12	307	389	310	191	115	136	396	421	362	677	448	523	1.87873	1.56571e-10	2.52144e-09	up	0.507723	0.0473452	0.293813	false	1.25286	3.87443e-06	9.30901e-05	up	1.37276	9.45951e-13	3.0444e-11	up	-0.662149	0.0411768	0.247117	false	-0.144594	0.40883
12h1_transcript_20967	TRUE	TRUE	TRUE	1.51	3.24	0.84	34.93	37.33	112.73	3.73	1.03	1.26	0.47	0.29	0.6	50	97	27	1211	1185	3681	118	33	40	15	10	18	-7.19124	8.83598e-33	1.12908e-30	down	-2.12132	0.00946404	0.0985277	false	-5.10647	6.63071e-13	7.09607e-11	down	-5.06973	9.71657e-13	3.12276e-11	down	2.03619	0.0139403	0.124843	false	-0.0765027	0.926468
12h1_transcript_32329	TRUE	TRUE	TRUE	163.95	171.65	115.01	282	388.25	374.31	117.94	123.89	132.05	86.85	55.45	97.41	1264	1204	867	2263	2857	2835	868	926	979	648	446	685	-2.21044	2.69314e-11	4.81164e-10	down	-0.602443	0.0316015	0.224371	false	-1.2389	4.64872e-06	0.00010955	down	-1.60199	1.01147e-12	3.24618e-11	down	0.932448	0.00549629	0.0666065	false	0.339956	0.0200948
12h1_transcript_14019	TRUE	TRUE	FALSE	0	0.34	45.31	2.51	5.54	4.42	0	0	0	0.62	0.16	0.2	0	13	1918	115	233	191	0	0	0	26	7	7	-3.8491	3.79431e-07	3.86366e-06	down	NA	NA	NA	NA	1.90799	1	1	false	-10.037	1.02453e-12	3.28348e-11	down	5.73931	1	1	false	NA	NA
12h1_transcript_17563	TRUE	TRUE	FALSE	2.37	4.7	12.07	2.03	2.79	1.44	12.5	27.27	26.79	42.74	18.87	36.15	89	161	442	80	101	53	452	999	975	1567	751	1243	3.88541	2.64095e-18	1.03146e-16	up	0.598634	0.185555	0.63691	false	1.62526	0.0463194	0.193384	false	3.29627	1.03506e-12	3.31264e-11	up	-2.28188	0.00207669	0.0336441	down	-1.67038	0.0184526
12h1_transcript_28155	TRUE	TRUE	TRUE	183.88	201.64	175.84	515.92	588.06	469.81	156.69	170.73	225.8	160.1	114.91	114.47	3614	3593	3354	10619	11087	9112	2943	3249	4268	3047	2371	2045	-2.1126	1.52809e-19	6.52059e-18	down	-0.476504	0.0407416	0.265034	false	-1.51095	3.16775e-20	8.74254e-18	down	-1.62544	1.09314e-12	3.49364e-11	down	0.563018	0.00423401	0.0556456	false	0.0963467	0.585478
12h1_transcript_22519	TRUE	TRUE	FALSE	172.52	310.55	385.42	167.63	222.09	171.79	734.56	666.21	1006.08	837.91	383.15	805.04	4956	8085	10731	5050	6127	4875	20175	18531	27802	23319	11575	21012	1.76143	1.10433e-05	8.6637e-05	up	-0.207752	0.600107	0.955036	false	0.609996	0.109135	0.345499	false	1.97675	1.13277e-12	3.61527e-11	up	-1.18147	0.00997002	0.100035	false	-1.3779	0.000470091
12h1_transcript_13490	TRUE	TRUE	TRUE	54.02	44.49	48.6	6.4	7.67	5.19	24.49	36.86	23.71	11.51	15.35	16.21	2372	1769	2065	295	323	225	1028	1566	1001	489	709	646	1.06229	0.000107708	0.000699182	up	-0.947637	0.000252842	0.00585661	false	2.91147	9.37594e-29	6.62851e-26	up	2.01832	1.19325e-12	3.80302e-11	up	1.81207	1.879e-15	9.74074e-13	up	0.87298	0.000173432
12h1_transcript_4729	TRUE	TRUE	FALSE	5.33	2.4	2.12	1.76	4.46	5.75	0	0	0	0	0	0	331	134	127	114	266	353	0	0	0	0	0	0	-10.4841	1.25654e-13	2.9933e-12	down	NA	NA	NA	NA	-0.335359	0.638173	0.879739	false	-10.4865	1.19762e-12	3.81166e-11	down	10.1011	9.74083e-12	2.22778e-09	up	10.1214	5.68503e-13
12h1_transcript_30915	TRUE	TRUE	FALSE	573.57	914.58	552.46	483.14	425.71	423.1	914.57	1000.91	1224.74	1318.53	1318.38	1198.23	8126	11759	7611	7158	5779	5909	12380	13736	16688	18089	19584	15445	1.43681	2.29938e-82	2.45741e-79	up	0.316487	0.0345207	0.238433	false	0.594269	0.00548676	0.039435	false	1.13	1.31126e-12	4.16182e-11	up	-0.881804	1.77386e-05	0.000794252	false	-0.556999	0.0195665
12h1_transcript_20974	TRUE	TRUE	FALSE	1.76	0.52	1.31	0.72	0.88	0.83	7.82	5.58	4.85	2.28	1.77	1.59	58	15	41	25	28	26	247	178	154	73	61	47	1.1235	0.00888626	0.0325138	up	-1.67525	5.63513e-06	0.000213649	down	0.551407	0.476912	0.790955	false	2.80558	1.32606e-12	4.20296e-11	up	-0.608077	0.401314	0.785321	false	-2.27194	0.00017687
12h1_transcript_15667	TRUE	TRUE	FALSE	6.07	3.9	4.93	10.05	10.44	2.34	0	0	0	0	0	0	249	144	196	433	412	94	0	0	0	0	0	0	-10.7835	1.14805e-13	2.74598e-12	down	NA	NA	NA	NA	-0.630126	0.367743	0.701813	false	-10.7831	1.33773e-12	4.22918e-11	down	10.1171	8.27722e-14	2.83957e-11	up	10.1381	2.49342e-15
12h1_transcript_22555	TRUE	TRUE	TRUE	8.9	9.04	5.16	16.92	22.69	19.13	2.63	4.95	2.65	3.86	6.3	4.56	262	241	147	522	641	556	74	141	75	110	195	122	-2.10835	5.44649e-13	1.19457e-11	down	0.554553	0.208364	0.672814	false	-1.3891	8.40865e-05	0.00129488	down	-2.65339	1.33801e-12	4.22918e-11	down	0.676435	0.0800282	0.362293	false	1.2381	0.00314274
12h1_transcript_25188	TRUE	TRUE	TRUE	25.9	36.91	48.28	10.87	4.46	5.31	55.62	42.42	37.31	39.98	36.32	28.03	685	884	1237	301	113	138	1406	1086	949	1024	1009	673	2.27649	5.11789e-11	8.81552e-10	up	-0.351413	0.125563	0.527689	false	2.45849	2.37231e-07	7.71909e-06	up	2.63286	1.37976e-12	4.35326e-11	up	0.148188	0.67857	0.92388	false	-0.19267	0.56822
12h1_transcript_23675	TRUE	TRUE	TRUE	240.9	293.15	344.88	129.83	165.11	136.43	423.66	556.25	644.78	636.17	451.51	577.54	6448	7111	8948	3643	4243	3606	10840	14415	16599	16494	12706	14045	1.85095	5.28029e-13	1.16028e-11	up	0.0712264	0.772829	0.982935	false	1.00633	8.73183e-05	0.0013367	up	1.78931	1.38106e-12	4.35326e-11	up	-0.879076	0.000613285	0.0135866	false	-0.797576	0.0025967
12h1_transcript_4270	TRUE	FALSE	FALSE	0.07	5.09	4.79	9.81	1.33	12.8	0	0	0	6.7	0	0.64	4	290	292	650	80	799	0	0	0	410	0	36	-1.75842	0.296351	0.500668	false	9.69051	0.00404975	0.053088	false	-1.25271	0.367505	0.701743	false	-11.4528	1.43417e-12	4.50833e-11	down	0.473524	0.82411	0.965442	false	10.1804	5.40414e-06
12h1_transcript_29451	TRUE	TRUE	TRUE	48.97	79.51	44.32	5.66	4.76	2.11	40.93	69.7	33.56	37.98	47.83	28.84	892	1313	784	107	83	37	712	1229	588	670	914	477	3.11255	4.48888e-14	1.13001e-12	up	-0.305883	0.377015	0.850282	false	3.77742	8.03319e-15	1.16406e-12	up	3.42885	1.46871e-12	4.61058e-11	up	0.624613	0.0507707	0.279129	false	0.32643	0.367754
12h1_transcript_32905	TRUE	FALSE	TRUE	39.83	70.02	81.18	4.75	9.69	9.35	78.24	232.8	237.9	21.86	4.03	60.63	121	196	247	14	27	27	227	692	699	64	12	170	1.86974	0.0840203	0.202261	false	-2.59585	0.00832445	0.0900345	false	3.07606	1.15739e-06	3.17296e-05	up	4.47211	1.47715e-12	4.63075e-11	up	1.17774	0.266472	0.661377	false	-1.40864	0.0136368
12h1_transcript_21067	TRUE	TRUE	TRUE	60.59	43.3	44.32	10.05	15.63	12.27	54.48	108.99	115.41	63.88	22.42	60.53	2011	1301	1424	350	498	402	1728	3501	3684	2053	782	1824	1.85929	0.000101523	0.000661954	up	-0.878314	0.0808836	0.410014	false	1.93104	4.93846e-09	2.42047e-07	up	2.7456	1.52104e-12	4.76185e-11	up	0.0341851	0.943497	0.989103	false	-0.83356	0.0156633
12h1_transcript_23701	TRUE	TRUE	FALSE	10.04	14.06	9.21	10.45	6.76	7.3	38.23	54.99	28	42.71	65.12	33.98	288	366	256	315	186	207	1051	1532	775	1190	1971	888	2.44282	1.19387e-18	4.75767e-17	up	0.248307	0.47331	0.908067	false	0.429058	0.142207	0.409742	false	2.20304	1.68741e-12	5.26121e-11	up	-2.05499	2.87609e-10	4.79238e-08	down	-1.79903	7.5628e-09
12h1_transcript_24367	TRUE	TRUE	FALSE	8.46	13.35	16.86	7.59	6.45	7.04	15.14	19.04	18.49	22.67	24.11	15.38	235	336	454	221	172	193	402	512	494	610	704	388	1.46308	9.07922e-12	1.71325e-10	up	0.263595	0.231708	0.701702	false	0.873047	0.027497	0.133508	false	1.20958	1.70986e-12	5.31676e-11	up	-0.62441	0.131903	0.474174	false	-0.351764	0.316774
12h1_transcript_31285	TRUE	TRUE	TRUE	112.54	65.65	61.9	204.38	307.59	250.22	58.02	57.08	29.45	66.79	59.17	48.5	1429	756	764	2712	3740	3130	703	702	359	821	787	560	-2.23923	3.50876e-17	1.21858e-15	down	0.298744	0.358721	0.835459	false	-1.69709	3.68745e-06	8.94264e-05	down	-2.53136	1.72758e-12	5.36461e-11	down	0.498726	0.130897	0.472875	false	0.807248	0.0373489
12h1_transcript_22795	TRUE	TRUE	FALSE	27.72	35.23	109.54	18.01	22	12.85	70.11	74.62	60.12	114.41	138.03	71.35	788	908	3020	537	600	361	1906	2055	1645	3152	4128	1843	2.50043	1.75048e-14	4.68763e-13	up	0.680158	0.0083283	0.0900345	false	1.7204	0.00985624	0.0618634	false	1.83302	1.75052e-12	5.42851e-11	up	-0.808244	0.204128	0.58637	false	-0.11645	0.846526
12h1_transcript_14184	TRUE	TRUE	TRUE	2.55	2.97	0.83	7.01	5.62	6.86	1.23	0.97	1.77	0.59	0.48	0.73	111	117	35	320	235	295	51	41	74	25	22	29	-3.52231	5.24723e-30	5.55734e-28	down	-1.10283	0.0303319	0.218073	false	-1.65782	0.00339907	0.0270835	down	-2.40446	1.77765e-12	5.50519e-11	down	1.81013	0.0105251	0.103642	false	0.717424	0.249556
12h1_transcript_8095	TRUE	FALSE	FALSE	3.79	0	9.44	2.84	4.35	1.95	0	0	0	3.72	4.97	6.53	206	0	498	162	228	105	0	0	0	196	285	323	0.631636	0.176165	0.350719	false	10.5328	3.8647e-16	1.10443e-13	up	0.555114	0.754162	0.927319	false	-9.89183	1.78028e-12	5.50592e-11	down	-0.0981844	0.954131	0.991946	false	10.4476	0.00119873
12h1_transcript_16621	TRUE	TRUE	FALSE	0.81	0	3.35	2.65	6.62	8.56	0	0	0	0	0	0	31	0	128	110	251	335	0	0	0	0	0	0	-10.4085	1.93057e-13	4.51657e-12	down	NA	NA	NA	NA	-2.0908	0.213845	0.52474	false	-10.4109	1.7849e-12	5.5128e-11	down	8.29367	0.0276951	0.193957	false	8.31884	0.0172103
12h1_transcript_11304	TRUE	TRUE	FALSE	5.45	9.04	18.14	32.21	36.38	17.7	4.87	5.45	6.81	3.62	1.85	8.58	262	393	844	1627	1682	841	224	254	315	168	93	374	-2.68853	1.26479e-05	9.79185e-05	down	-0.23522	0.719629	0.978596	false	-1.40299	0.0195578	0.103843	false	-2.44885	1.83631e-12	5.66323e-11	down	1.26537	0.119609	0.452526	false	1.04152	0.0570878
12h1_transcript_1755	TRUE	FALSE	FALSE	3.94	1.94	2.17	1.42	3.28	4.72	0	0	0	0	0	1.71	298	132	158	112	238	353	0	0	0	0	0	117	-2.52108	0.237712	0.432323	false	NA	NA	NA	NA	-0.273187	0.68314	0.899707	false	-10.4228	1.83853e-12	5.66323e-11	down	2.21888	0.348578	0.741781	false	10.1219	5.34737e-14
12h1_transcript_28692	TRUE	TRUE	TRUE	17.65	17.55	12.93	35.41	51.48	51.65	11.83	13.62	8.87	16.43	16.71	18.33	356	321	253	748	996	1028	228	266	172	321	354	336	-1.53456	9.21427e-09	1.18708e-07	down	0.617522	0.0105288	0.105528	false	-1.5624	6.38461e-07	1.89026e-05	down	-2.14587	1.85811e-12	5.71587e-11	down	-0.0678537	0.752924	0.946271	false	0.558119	0.021833
12h1_transcript_12526	TRUE	FALSE	TRUE	1.18	1.71	0.91	0	0	0	2.69	2.21	2.44	3.15	0	0	54	71	40	0	0	0	119	99	108	141	0	0	NA	NA	NA	NA	-1.19158	1	1	false	8.26251	7.97709e-07	2.30329e-05	up	9.14653	1.87026e-12	5.74554e-11	up	0.266542	1	1	false	-0.90766	0.00730106
12h1_transcript_10741	TRUE	TRUE	TRUE	3.63	2.77	3.76	0.01	0	0	3.03	3.47	1.99	2.71	5.14	0.01	179	124	180	0	0	0	143	166	94	130	268	0	9.31913	0.00106411	0.00533123	up	-0.110257	0.945572	0.995905	false	9.81804	7.54419e-13	8.00027e-11	up	9.44647	1.90155e-12	5.83387e-11	up	0.451683	0.78358	0.953689	false	0.349536	0.340668
12h1_transcript_28823	TRUE	TRUE	TRUE	30.28	39.61	56.47	26.12	17.39	17.64	60.45	102.19	103.88	108.04	162.22	96.16	598	710	1084	541	329	344	1142	1957	1976	2069	3369	1728	2.49468	2.85653e-25	1.9581e-23	up	0.481771	0.108751	0.491453	false	1.06165	0.00463436	0.0346759	up	2.0255	1.952e-12	5.98068e-11	up	-1.46771	9.1376e-05	0.00309828	down	-0.976962	0.00889813
12h1_transcript_10497	TRUE	TRUE	TRUE	0	0	0	9.01	3.28	2.43	0	0	0	0	0	0	0	0	0	473	157	120	0	0	0	0	0	0	-10.3888	2.09219e-13	4.84645e-12	down	NA	NA	NA	NA	-10.2913	3.38181e-11	2.57835e-09	down	-10.394	2.07212e-12	6.34025e-11	down	NA	NA	NA	NA	NA	NA
12h1_transcript_31462	TRUE	TRUE	TRUE	609.93	485.02	365.59	1181.94	2037.88	1638.6	352.85	213.79	343.82	227.26	129.11	273.53	6958	5025	4062	14081	22250	18408	3845	2363	3772	2510	1542	2841	-3.04135	7.16989e-13	1.55229e-11	down	-0.491561	0.198825	0.657628	false	-1.77193	7.15945e-08	2.61393e-06	down	-2.54356	2.12024e-12	6.47885e-11	down	1.23043	0.000930047	0.0185279	up	0.748776	0.00935215
12h1_transcript_20646	TRUE	TRUE	TRUE	15.88	13.15	18.09	36.91	45.91	40.01	13.93	12.09	16.95	15.57	11.32	15.88	532	399	587	1297	1477	1324	446	392	546	505	399	483	-1.61864	1.79943e-10	2.87225e-09	down	0.0275458	0.915302	0.994199	false	-1.4003	6.21006e-07	1.84453e-05	down	-1.63777	2.12584e-12	6.48734e-11	down	0.182924	0.572935	0.883957	false	0.221221	0.399793
12h1_transcript_28913	TRUE	TRUE	FALSE	94	90.11	67.82	113.25	131.79	134.48	59.85	63.67	51.57	47.89	47.48	49.47	1854	1611	1298	2339	2493	2617	1128	1216	978	914	983	887	-1.48912	2.55489e-17	8.97915e-16	down	-0.243113	0.0502979	0.305259	false	-0.620167	0.00280273	0.0231955	false	-1.2393	2.15677e-12	6.573e-11	down	0.828594	1.36275e-07	1.19963e-05	false	0.594633	3.76532e-05
12h1_transcript_30838	TRUE	TRUE	TRUE	204.32	389.77	335.25	27.33	33.17	14.07	220.48	193.52	448.09	352.39	171.33	326.95	2931	5074	4676	410	456	199	3022	2689	6182	4895	2577	4267	3.42921	2.50512e-14	6.51553e-13	up	0.0192843	0.966378	0.997678	false	3.61835	3.82074e-16	6.65208e-14	up	3.42193	2.28792e-12	6.96345e-11	up	0.157365	0.701613	0.929768	false	0.186904	0.669372
12h1_transcript_7319	TRUE	FALSE	FALSE	0	2.69	0.34	5.61	2.49	1.94	0	0	0	7.43	2.43	0	0	136	18	330	134	107	0	0	0	403	143	0	-0.0972453	0.950642	0.977993	false	9.92652	0.00181652	0.02892	up	-1.77898	0.305369	0.641114	false	-10.0162	2.42087e-12	7.35837e-11	down	-1.72616	0.500995	0.845534	false	8.20957	0.0208442
12h1_transcript_16230	TRUE	TRUE	TRUE	8.96	8.74	7.38	18.27	18.78	20.94	9.27	6.92	7.84	7.43	7.69	6.42	360	318	287	770	725	831	356	269	303	289	325	234	-1.52919	1.95042e-21	9.94759e-20	down	-0.131865	0.508915	0.922407	false	-1.23397	4.96374e-11	3.6076e-09	down	-1.38982	2.43239e-12	7.38361e-11	down	0.254916	0.154569	0.513792	false	0.13242	0.475565
12h1_transcript_26750	TRUE	TRUE	FALSE	15.58	18.34	15.46	34.97	31.42	29.7	16.82	14.67	11.69	15.7	17.72	17.05	374	399	360	880	724	704	386	341	270	365	447	372	-1.01991	2.25463e-17	7.9956e-16	down	0.253842	0.215833	0.681919	false	-0.977487	1.71753e-11	1.40105e-09	false	-1.26701	2.46069e-12	7.45966e-11	down	0.00412998	0.980295	0.99615	false	0.266962	0.183686
12h1_transcript_28770	TRUE	TRUE	TRUE	7.83	26.61	48.03	7.87	2.21	1.65	54.09	92.09	84.65	81.02	67.34	47.01	157	485	937	165	42	32	1039	1793	1637	1578	1422	859	4.02967	2.20952e-12	4.49007e-11	up	-0.213359	0.470276	0.906526	false	2.89336	0.00181419	0.0162664	up	4.2514	2.56052e-12	7.75208e-11	up	-1.16332	0.0988226	0.409618	false	-1.36536	0.0416314
12h1_transcript_29111	TRUE	TRUE	TRUE	66.5	90.56	42.67	13.51	17.28	6.7	79.75	98.4	121.9	42.64	53.76	77.88	1281	1581	797	272	319	127	1468	1835	2258	795	1087	1363	2.12808	1.98604e-06	1.78911e-05	up	-0.745862	0.0171753	0.149509	false	2.37168	2.08034e-06	5.36291e-05	up	2.88519	2.57526e-12	7.78644e-11	up	0.206172	0.595989	0.892777	false	-0.532475	0.0741647
12h1_transcript_3154	TRUE	FALSE	FALSE	0	1.62	0	2.29	2.91	1.37	0	0	0	0.48	1.03	0	0	100	0	165	192	92	0	0	0	31	74	0	-2.28765	0.0926041	0.21808	false	7.47206	0.0238739	0.186472	false	-2.13543	0.373217	0.707235	false	-9.73863	2.58994e-12	7.82053e-11	down	0.0995463	0.977471	0.995329	false	NA	NA
12h1_transcript_28534	TRUE	TRUE	TRUE	152.41	121.86	89.72	275.67	412.06	358.46	100.12	79.26	112.88	70.69	61.1	84.33	3090	2240	1765	5854	8015	7172	1940	1556	2201	1388	1301	1554	-2.37687	3.04378e-16	9.67098e-15	down	-0.40121	0.0836914	0.41758	false	-1.56234	2.89305e-07	9.30962e-06	down	-1.96721	2.70096e-12	8.14505e-11	down	0.773899	0.00425737	0.0558269	false	0.381842	0.114412
12h1_transcript_26712	TRUE	TRUE	TRUE	21.05	36.17	35.94	15.06	13.64	9.02	43.7	45.88	60.54	55.53	53.9	41.41	508	791	841	381	316	215	1008	1072	1405	1298	1367	908	1.90645	1.74733e-15	5.16121e-14	up	0.0327412	0.868132	0.991803	false	1.29421	0.000777574	0.00818628	up	1.88561	2.76424e-12	8.32495e-11	up	-0.647184	0.0454999	0.260664	false	-0.605101	0.0468364
12h1_transcript_23816	TRUE	TRUE	TRUE	6.26	6.4	12.43	3.05	1.78	2.95	19.48	17.24	11.25	15.34	17.12	9.87	179	165	344	91	48	83	532	477	309	425	515	256	2.3635	1.35528e-12	2.82495e-11	up	-0.157838	0.632059	0.960558	false	1.71681	0.00135155	0.0128786	up	2.52714	2.80133e-12	8.42564e-11	up	-0.682202	0.170994	0.538344	false	-0.829554	0.0730218
12h1_transcript_31179	TRUE	TRUE	TRUE	83.29	64.63	43.34	169.4	310.35	244.95	58.3	39.38	52.3	27.28	18.88	22.01	1099	774	556	2336	3922	3184	735	503	663	348	261	264	-3.52278	9.11942e-25	5.90677e-23	down	-1.10907	3.51121e-05	0.00106322	down	-1.9663	7.17033e-07	2.10147e-05	down	-2.40511	2.82766e-12	8.49371e-11	down	1.51339	9.76077e-06	0.000486537	up	0.414387	0.15639
12h1_transcript_30961	TRUE	TRUE	TRUE	400.96	318.24	297.5	81.18	75.88	47.68	299.79	219.58	267.2	199.35	204.47	221.58	5461	3934	3941	1156	990	640	3901	2897	3500	2629	2919	2746	1.52713	3.48212e-10	5.36511e-09	up	-0.301491	0.0794037	0.405026	false	2.30215	8.38162e-17	1.61606e-14	up	1.83675	2.89369e-12	8.68069e-11	up	0.737351	9.43162e-06	0.000472148	false	0.445147	0.0212227
12h1_transcript_20975	TRUE	TRUE	TRUE	4.86	3.27	5.8	20.49	26.57	22.96	2.87	2.9	5.71	1.29	0.55	0.87	159	97	184	704	836	743	90	92	180	41	19	26	-4.79086	1.14293e-35	1.73371e-33	down	-2.04689	0.000665136	0.013141	down	-2.34418	1.31617e-09	7.25919e-08	down	-2.7289	2.91622e-12	8.73688e-11	down	2.40756	7.68358e-05	0.00267926	up	0.372435	0.461884
12h1_transcript_32357	TRUE	TRUE	TRUE	148.1	151.39	129	484.64	499.74	363.92	182.42	188	133.42	102.8	77.54	168.1	984	916	840	3348	3166	2373	1157	1212	852	661	536	1020	-2.01749	6.05006e-08	6.91477e-07	down	-0.487213	0.191601	0.646743	false	-1.65811	3.8474e-17	8.01426e-15	down	-1.52752	2.93067e-12	8.76874e-11	down	0.32529	0.407019	0.788813	false	-0.152531	0.370835
12h1_transcript_22663	TRUE	TRUE	TRUE	36.71	34.4	33.25	21.06	7.84	9.29	75.78	173.82	132.64	88.94	139.24	69.61	1115	947	979	671	228	278	2201	5114	3877	2618	4450	1922	2.89637	1.92273e-12	3.93791e-11	up	-0.337611	0.382324	0.853824	false	1.47285	0.000484265	0.00558749	up	3.24507	3.12326e-12	9.33217e-11	up	-1.46256	3.55096e-07	2.74294e-05	down	-1.79222	3.47756e-08
12h1_transcript_29873	TRUE	TRUE	TRUE	0	0	0	0	283.2	548.21	0	0	0	0	0	0	0	0	0	0	4678	9317	0	0	0	0	0	0	-27.2413	3.10622e-12	6.18927e-11	down	NA	NA	NA	NA	-28.1758	5.51284e-13	5.95438e-11	down	-27.2376	3.1271e-12	9.33217e-11	down	NA	NA	NA	NA	NA	NA
12h1_transcript_28607	TRUE	TRUE	TRUE	93.5	57.9	289.04	20.1	18.05	11.29	56.7	58.84	55.51	56.62	63.79	54.36	1879	1055	5637	423	348	224	1089	1145	1073	1102	1346	992	1.7314	6.5084e-13	1.41559e-11	up	0.0587142	0.446803	0.893922	false	3.19116	4.65761e-06	0.000109649	up	1.68294	3.19794e-12	9.53119e-11	up	1.4345	0.0296609	0.20226	false	1.50459	0.0203527
12h1_transcript_32941	TRUE	TRUE	TRUE	446.92	233.08	301.45	1129.45	1403.43	1016.26	318.58	161.1	152.56	185.26	188.56	193.59	1185	568	799	3058	3496	2610	803	415	388	474	511	473	-2.72181	3.71983e-36	5.9095e-34	down	-0.132873	0.713838	0.977597	false	-1.82444	1.6935e-07	5.66036e-06	down	-2.5832	3.28961e-12	9.7917e-11	down	0.857992	0.010005	0.100342	false	0.735347	0.0861271
12h1_transcript_29126	TRUE	TRUE	FALSE	18.13	18.89	42.41	63.04	54.5	39.93	18.64	11.71	14.6	27.36	24.42	12.86	349	329	793	1271	1007	759	343	218	270	510	493	225	-1.38301	2.48304e-05	0.000182043	down	0.541948	0.15652	0.587677	false	-0.969856	0.0529648	0.212205	false	-1.91525	3.51292e-12	1.04294e-10	down	0.381645	0.506366	0.847828	false	0.935268	0.0628074
12h1_transcript_25788	TRUE	FALSE	FALSE	20.66	19.16	15.13	27.94	21.2	30.1	11.89	11.99	9.88	12.49	13.47	20.24	529	444	375	750	521	761	291	297	243	309	362	471	-0.856494	0.00332373	0.0141546	false	0.489955	0.102411	0.47424	false	-0.544528	0.0151183	0.0855456	false	-1.34333	3.587e-12	1.06219e-10	down	0.273806	0.406768	0.788729	false	0.773108	4.51815e-06
12h1_transcript_31734	TRUE	TRUE	FALSE	152.03	358.07	687.64	197.99	137.74	267.75	824.34	802.31	1021.44	1915.72	1693.8	1644	1589	3400	7005	2159	1377	2754	8229	8126	10267	19384	18523	15650	3.0396	6.22985e-28	5.44521e-26	up	1.0165	5.58489e-11	6.10918e-09	up	1.0179	0.0952358	0.316368	false	2.02967	3.62798e-12	1.07294e-10	up	-2.05056	0.000212473	0.00597177	down	-1.02258	0.0784634
12h1_transcript_31153	TRUE	TRUE	TRUE	67.8	62.92	70.16	179.55	191.27	174.79	72.74	55.45	82.61	104.91	83.03	80.35	879	740	885	2433	2375	2233	901	696	1030	1317	1128	948	-1.11841	4.55327e-10	6.9382e-09	down	0.375293	0.0935166	0.448966	false	-1.45219	8.87913e-17	1.68415e-14	down	-1.48435	3.71257e-12	1.09654e-10	down	-0.371546	0.0812839	0.365928	false	0.0140466	0.948612
12h1_transcript_20226	TRUE	TRUE	FALSE	18.91	34.84	41.29	17.42	12.45	24.83	97.59	107.55	70.65	116.42	169.83	46.24	646	1078	1367	624	408	838	3189	3558	2322	3854	6107	1435	2.4899	3.0689e-07	3.16891e-06	up	0.281167	0.544617	0.938143	false	0.794627	0.0834752	0.289201	false	2.21851	3.7312e-12	1.10063e-10	up	-1.73515	0.00166212	0.0287214	down	-1.4448	0.000115908
12h1_transcript_29902	TRUE	TRUE	FALSE	39.82	58.92	137.87	27.98	35.86	27.9	92.51	82.53	98.52	157.63	137.86	146.05	696	934	2340	512	601	481	1545	1397	1656	2668	2529	2321	2.16723	6.87137e-25	4.56383e-23	up	0.720754	3.99488e-08	2.46175e-06	false	1.37388	0.0186388	0.100148	false	1.45562	4.18187e-12	1.23199e-10	up	-0.820031	0.132131	0.474481	false	-0.0873172	0.869382
12h1_transcript_25983	TRUE	TRUE	FALSE	0	0	22.15	7.32	4.92	20.01	0	0	0	0	0	0	0	0	542	194	119	499	0	0	0	0	0	0	-10.5854	3.41143e-13	7.64628e-12	down	NA	NA	NA	NA	-0.470949	1	1	false	-10.593	4.35565e-12	1.28154e-10	down	NA	NA	NA	NA	NA	NA
12h1_transcript_23203	TRUE	TRUE	TRUE	8.91	10.22	4.45	41.83	27.48	33.56	7.51	10.29	4.67	4.16	5.28	3.48	267	278	129	1317	792	995	215	299	134	120	166	94	-3.08735	4.09795e-52	1.55405e-49	down	-0.778205	0.0619377	0.350067	false	-2.15004	7.49818e-09	3.49002e-07	down	-2.30607	4.53531e-12	1.3327e-10	down	0.896006	0.0418071	0.249049	false	0.125081	0.789005
12h1_transcript_4728	TRUE	FALSE	FALSE	0	0.06	0	0	0	0	5.49	1.57	6.13	0	0	0.33	0	3	0	0	0	0	330	95	371	0	0	18	NA	NA	NA	NA	-5.31737	0.0044499	0.0570575	false	NA	NA	NA	NA	10.4445	4.72101e-12	1.38372e-10	up	NA	NA	NA	NA	-7.9825	8.66719e-10
12h1_transcript_27471	TRUE	TRUE	TRUE	69.15	55.2	41.28	4.1	4.57	5.15	45.88	21.47	28.22	26.35	17.78	28.66	1577	1141	913	98	100	116	1000	474	619	582	426	594	2.30969	8.79839e-13	1.88404e-11	up	-0.359061	0.360063	0.836084	false	3.5557	2.25545e-32	2.28781e-29	up	2.6712	4.7455e-12	1.38913e-10	up	1.20567	0.000283071	0.00744473	up	0.856465	0.0172398
12h1_transcript_17549	TRUE	TRUE	TRUE	38.86	33.02	33.28	106.41	114	81.07	40.75	29.79	38.78	36.8	29.85	21.94	1485	1142	1231	4267	4186	3061	1488	1102	1425	1362	1200	761	-1.86967	6.56427e-13	1.42389e-11	down	-0.279489	0.263396	0.742695	false	-1.54135	1.908e-12	1.87032e-10	down	-1.57982	5.0958e-12	1.48978e-10	down	0.288365	0.261731	0.656593	false	0.0191987	0.917502
12h1_transcript_15280	TRUE	FALSE	FALSE	6.12	1.93	1.36	4.16	2.27	7.07	0	0	0	5.86	6.67	0.48	255	72	54	181	91	291	0	0	0	236	292	18	-0.172863	0.852405	0.929279	false	9.88571	1.04709e-07	5.82449e-06	up	-0.541688	0.516019	0.815311	false	-10.0475	5.11543e-12	1.49362e-10	down	-0.426476	0.699558	0.929768	false	9.46844	7.0221e-09
12h1_transcript_10095	TRUE	TRUE	FALSE	2.49	4.08	0	11.87	9.56	12.74	3.09	2.76	1.52	2.92	3.51	0.42	125	186	0	628	463	635	148	134	73	142	186	19	-2.44265	0.000410606	0.00231626	down	-0.093767	0.91298	0.994199	false	-2.4481	0.112408	0.352154	false	-2.33894	5.17607e-12	1.5094e-10	down	-0.0614118	0.972582	0.994883	false	-0.150177	0.926606
12h1_transcript_26635	TRUE	TRUE	TRUE	56.94	56.34	37.49	14.77	20.93	18.4	57.29	63.72	75.4	42.51	37.83	41.52	1395	1251	890	379	492	445	1341	1511	1776	1008	974	924	1.06724	9.88279e-06	7.83162e-05	up	-0.656887	2.93506e-05	0.000915436	false	1.43899	2.26778e-06	5.79488e-05	up	1.73365	5.20866e-12	1.51698e-10	up	0.331207	0.113579	0.44189	false	-0.316685	0.0994454
12h1_transcript_13562	TRUE	TRUE	FALSE	4.55	6.74	10.42	3.76	2.63	2.81	10.95	8.41	9.42	9.26	9.66	7.4	202	271	448	175	112	123	465	361	403	399	452	298	1.4316	1.04566e-12	2.20894e-11	up	-0.102765	0.594595	0.954307	false	1.25054	0.00873066	0.0564071	false	1.54267	5.24044e-12	1.52431e-10	up	-0.214997	0.638033	0.91194	false	-0.308193	0.461197
12h1_transcript_29430	TRUE	TRUE	TRUE	152.4	151.38	230.82	22.15	39.03	19.63	225.47	140.58	197.38	235.34	116.48	220.13	2793	2516	4107	425	686	355	3949	2495	3479	4177	2241	3668	2.72254	7.3556e-10	1.09251e-08	up	0.0589405	0.87108	0.991982	false	2.70304	5.29039e-10	3.18927e-08	up	2.67138	5.38932e-12	1.56563e-10	up	-0.0510621	0.899593	0.98152	false	0.0197554	0.951614
12h1_transcript_32873	TRUE	TRUE	TRUE	322.94	449.33	156.03	72.23	57.22	24.31	338.93	641.17	787.77	424.27	325.81	290.13	1118	1425	536	257	187	81	1118	2158	2623	1420	1162	922	2.70047	6.55195e-11	1.10668e-09	up	-0.74102	0.0375776	0.251935	false	2.60525	7.07031e-06	0.000157395	up	3.45463	5.47614e-12	1.58884e-10	up	-0.136935	0.741726	0.942495	false	-0.870178	0.0587822
12h1_transcript_22358	TRUE	TRUE	FALSE	24.99	20.38	24.34	19.91	14.03	18.09	40.11	59.34	55.14	45.42	55.45	39.79	773	571	729	645	416	552	1185	1776	1640	1360	1803	1117	1.34541	4.66258e-17	1.60039e-15	up	-0.109547	0.590334	0.953209	false	0.421629	0.0568123	0.222612	false	1.46469	5.57194e-12	1.6146e-10	up	-0.962785	1.01331e-05	0.000500815	false	-1.06331	1.75678e-06
12h1_transcript_32131	TRUE	TRUE	TRUE	205.35	360.36	205.29	32.5	51.3	47.1	272.03	269.36	583.01	271.49	216.44	378.26	1808	2885	1765	298	431	407	2287	2299	4937	2314	1991	3036	2.63729	1.30631e-13	3.10557e-12	up	-0.337177	0.422505	0.8806	false	2.52358	9.94786e-12	8.59569e-10	up	2.98523	5.65117e-12	1.63549e-10	up	-0.150816	0.673487	0.922772	false	-0.479852	0.245582
12h1_transcript_21614	TRUE	TRUE	TRUE	18.85	16.58	10.21	41.4	45.37	33	10.61	7.94	4.56	4.82	9.37	7.19	606	483	318	1396	1401	1048	326	247	141	150	317	210	-2.58973	2.42675e-18	9.52548e-17	down	-0.0874524	0.851026	0.989843	false	-1.42539	8.11476e-06	0.000177263	down	-2.49559	5.6609e-12	1.63625e-10	down	1.12198	0.00523013	0.0646231	false	1.04216	0.0122446
12h1_transcript_30623	TRUE	TRUE	TRUE	83.04	69.63	46.17	146.84	247.61	224.51	47.61	40.21	57.91	37.85	21.24	44.27	1241	944	670	2295	3546	3308	679	582	832	547	332	601	-2.68058	5.05825e-11	8.71918e-10	down	-0.456566	0.212713	0.677724	false	-1.68149	4.04294e-06	9.66412e-05	down	-2.21724	5.9569e-12	1.71964e-10	down	0.958906	0.0231477	0.172521	false	0.512249	0.0506389
12h1_transcript_21714	TRUE	TRUE	FALSE	3.49	2.19	13.67	30.92	15.36	22.99	4.84	2.14	3.14	9.06	10.59	6.75	111	63	421	1031	469	722	147	66	96	279	354	195	-1.47011	1.88129e-07	2.00059e-06	down	1.40192	0.00109631	0.0193543	up	-1.78306	0.0300839	0.142307	false	-2.86631	5.98214e-12	1.72476e-10	down	-0.337908	0.691126	0.927388	false	1.07644	0.224415
12h1_transcript_5313	TRUE	FALSE	FALSE	0	0	8.83	8.39	1.31	20.98	0	0	0	10.05	0	1.98	0	0	508	524	74	1234	0	0	0	579	0	107	-1.41621	0.508397	0.701863	false	10.3233	0.00118597	0.0205563	up	-1.71325	0.509414	0.810876	false	-11.7448	6.07878e-12	1.75043e-10	down	-0.314548	0.92715	0.985131	false	NA	NA
12h1_transcript_9240	TRUE	TRUE	TRUE	10.2	11.98	8.29	3.9	4.74	4.18	12.12	18.53	16.12	17.97	14.67	15.14	532	565	418	213	237	215	604	936	809	908	806	717	1.80197	1.8246e-17	6.51976e-16	up	0.0643064	0.760563	0.981598	false	1.2157	3.11647e-06	7.67763e-05	up	1.74592	6.15739e-12	1.77085e-10	up	-0.625376	0.00228246	0.035939	false	-0.552198	0.00956083
12h1_transcript_25089	TRUE	TRUE	TRUE	7.67	7.29	7.28	1.81	0.59	2.32	17.42	21.04	23.29	18.52	24.8	15.69	205	176	188	50	15	61	445	545	599	480	698	381	3.57373	1.11116e-12	2.34101e-11	up	-0.0409531	0.856539	0.990864	false	2.25115	0.000258119	0.00327635	up	3.62326	6.2108e-12	1.78398e-10	up	-1.36554	1.97062e-07	1.65362e-05	down	-1.39836	2.48627e-14
12h1_transcript_20114	TRUE	TRUE	FALSE	22.29	17.73	15.9	19.28	20.96	22.42	10.5	9.83	10.47	6.52	4.59	7.88	766	552	529	695	692	761	345	327	346	217	166	246	-1.81086	1.22718e-09	1.77196e-08	down	-0.660117	0.028091	0.207398	false	-0.189475	0.420395	0.747237	false	-1.14496	6.28046e-12	1.80173e-10	down	1.58224	5.36296e-06	0.000288265	up	0.932875	3.1764e-08
12h1_transcript_16615	TRUE	FALSE	FALSE	1.78	2.52	0.9	4.22	1.94	3.06	0	0	0	1.59	1.96	1.65	70	90	34	175	74	119	0	0	0	61	81	59	-0.90253	0.0164017	0.0541384	false	8.50851	1.87e-10	1.81153e-08	up	-0.851117	0.147015	0.419034	false	-9.40318	6.30088e-12	1.80534e-10	down	0.00759138	0.989009	0.997846	false	8.52264	5.58776e-09
12h1_transcript_21649	TRUE	TRUE	FALSE	0	3.05	1.97	2.08	0.8	1.15	9.06	16.86	13.88	7.82	6.59	11.15	0	87	60	69	24	36	275	520	425	241	220	322	2.62455	3.46328e-08	4.078e-07	up	-0.597986	0.113725	0.502505	false	0.317297	0.8539	0.959032	false	3.22532	6.45368e-12	1.84681e-10	up	-2.34142	0.122935	0.458673	false	-2.93011	0.0415399
12h1_transcript_24368	TRUE	TRUE	TRUE	94.8	68.02	203.12	21.8	26.69	25.37	111.7	103.58	203.1	168.32	67.78	164.15	2630	1709	5461	634	711	695	2962	2782	5419	4523	1976	4137	2.35314	1.71708e-08	2.12372e-07	up	-0.0218313	0.962934	0.996982	false	2.31477	6.48702e-06	0.000145672	up	2.38304	6.47291e-12	1.85001e-10	up	-0.0653766	0.91252	0.982695	false	-0.0742806	0.892407
12h1_transcript_24932	TRUE	TRUE	FALSE	60.81	74.09	55.84	35.79	49.01	41.51	117.74	138.67	147.5	135.58	104.68	130.84	1574	1738	1401	971	1218	1061	2913	3475	3672	3399	2848	3077	1.45381	8.07558e-09	1.04902e-07	up	-0.0874492	0.625274	0.959053	false	0.558346	0.023803	0.119992	false	1.55009	6.54881e-12	1.86938e-10	up	-0.933909	1.28365e-06	8.24933e-05	false	-1.01211	3.93578e-14
12h1_transcript_29025	TRUE	TRUE	FALSE	28.21	43.04	25.7	31.18	21.49	25.55	62.86	64.13	82.68	64.22	53.05	53.58	548	759	485	635	401	490	1168	1208	1547	1210	1083	947	1.04736	1.73712e-10	2.77908e-09	up	-0.265833	0.137308	0.552568	false	0.293416	0.28206	0.616148	false	1.32154	6.64966e-12	1.89581e-10	up	-0.793928	0.00225075	0.0356452	false	-1.05087	7.28451e-06
12h1_transcript_30935	TRUE	TRUE	FALSE	12.94	15.67	115.44	1.5	6.24	1.73	61.55	78.85	94.5	110.97	68.17	85.04	182	200	1578	22	84	24	827	1074	1278	1511	1005	1088	4.66953	9.27534e-14	2.25758e-12	up	0.203487	0.461713	0.902948	false	3.92657	1	1	false	4.48091	6.70328e-12	1.90873e-10	up	-0.758793	0.417326	0.794946	false	-0.540732	0.548746
12h1_transcript_29737	TRUE	TRUE	TRUE	46.51	52.47	104.54	226.75	183.69	320.13	84.73	80.63	73.96	91.5	97.42	95.59	822	841	1794	4195	3113	5581	1431	1380	1257	1566	1807	1536	-1.45067	3.20653e-09	4.39603e-08	down	0.278767	0.00330067	0.0457056	false	-1.83065	5.35516e-05	0.000876128	down	-1.72445	6.71465e-12	1.9096e-10	down	-0.411832	0.337201	0.73277	false	-0.121951	0.764711
12h1_transcript_5185	TRUE	FALSE	FALSE	0.95	0.8	0	5.51	1.54	2.47	0	0	0	1.25	0.91	0	58	44	0	355	91	150	0	0	0	74	59	0	-2.21489	0.110204	0.24831	false	7.85838	0.0173783	0.150648	false	-2.46744	0.107965	0.34345	false	-10.0646	6.85218e-12	1.94631e-10	down	-0.308732	0.900928	0.98152	false	7.5579	0.0249955
12h1_transcript_28778	TRUE	TRUE	TRUE	37.57	27.55	18	73.87	85.21	86.12	21.03	13.31	25.82	13.15	12.79	15.33	755	502	351	1555	1643	1708	404	259	499	256	270	280	-2.6676	1.48754e-39	2.86681e-37	down	-0.513429	0.125264	0.527402	false	-1.59312	2.20937e-06	5.65802e-05	down	-2.14391	6.94702e-12	1.97081e-10	down	1.03094	0.00381838	0.051578	false	0.526172	0.174995
12h1_transcript_17353	TRUE	TRUE	TRUE	28.13	26.17	14.84	65.33	47.04	76.37	25.85	21.29	24.08	17.78	13.69	14.95	1069	901	545	2605	1717	2868	939	783	880	654	547	515	-2.10971	1.09649e-19	4.74781e-18	down	-0.588619	0.00093674	0.0171876	false	-1.47348	5.27475e-06	0.000121481	down	-1.51633	7.0243e-12	1.98872e-10	down	0.59313	0.0583188	0.301196	false	0.0141188	0.955842
12h1_transcript_10541	TRUE	FALSE	FALSE	0	0	49.12	3.72	8.2	2.3	0	0	0	0	0	8.17	0	0	2320	190	384	110	0	0	0	0	0	362	-0.853892	0.7105	0.848113	false	NA	NA	NA	NA	1.82493	1	1	false	-10.3801	7.02747e-12	1.98872e-10	down	2.68249	1	1	false	NA	NA
12h1_transcript_31373	TRUE	TRUE	TRUE	641.3	479.39	590.5	1596.24	1847.47	1677.32	759.08	529.3	514.2	455.65	357.4	559.93	7213	4897	6469	18749	19887	18578	8156	5768	5562	4962	4208	5734	-1.98436	4.15615e-13	9.21012e-12	down	-0.356659	0.208969	0.673072	false	-1.59158	5.02017e-14	6.33084e-12	down	-1.62367	7.13041e-12	2.01537e-10	down	0.35712	0.192736	0.570339	false	0.0108546	0.96579
12h1_transcript_16640	TRUE	FALSE	FALSE	0	4.52	1.27	9.92	2.27	4.79	0	0	0	0.66	0	1.16	0	162	48	412	86	187	0	0	0	25	0	41	-3.24063	0.016871	0.0554784	false	7.01479	0.0334785	0.233991	false	-1.56514	0.35788	0.693707	false	-10.2608	7.32559e-12	2.068e-10	down	1.64739	0.514334	0.852521	false	8.66984	0.0118202
12h1_transcript_29180	TRUE	TRUE	TRUE	33.87	16.77	36.95	72.51	131.42	92.84	6.31	12.73	16.85	17.16	13.88	22.84	646	290	684	1448	2404	1747	115	235	309	317	278	396	-2.56593	4.88641e-12	9.5107e-11	down	0.628028	0.187592	0.640779	false	-1.77913	0.000263132	0.0033255	down	-3.18153	7.45173e-12	2.10102e-10	down	0.752845	0.126496	0.464943	false	1.39126	0.00936378
12h1_transcript_11340	TRUE	FALSE	FALSE	3.93	3.66	1.24	4.02	1.72	5.46	0	0	0	0.56	3.99	0.48	189	159	57	202	79	259	0	0	0	25	201	21	-1.2875	0.177977	0.353518	false	8.70166	1.10447e-05	0.000384916	up	-0.365834	0.604677	0.864278	false	-9.97362	7.8642e-12	2.21384e-10	down	0.865973	0.415428	0.794449	false	9.57221	6.25912e-11
12h1_transcript_25838	TRUE	TRUE	TRUE	17.58	11.19	15.86	40.75	35.96	35.75	9.58	16.74	12.25	16.57	20.33	16.89	449	259	392	1091	882	901	233	414	301	410	546	392	-1.1558	6.25378e-25	4.17724e-23	down	0.51178	0.0536707	0.318624	false	-1.33865	1.5204e-06	4.0631e-05	down	-1.65953	7.87112e-12	2.21384e-10	down	-0.219769	0.474096	0.829468	false	0.301239	0.382424
12h1_transcript_24240	TRUE	TRUE	FALSE	7.98	6.14	34.05	25.18	45.35	23.74	5.56	5.89	6.34	5.74	6.13	5.69	224	156	926	741	1222	658	149	160	171	156	181	145	-2.54315	1.81244e-12	3.73154e-11	down	0.0114283	0.950415	0.99611	false	-0.959537	0.245509	0.569529	false	-2.542	7.95096e-12	2.23356e-10	down	1.55951	0.0561326	0.295256	false	1.58356	0.0423118
12h1_transcript_3895	TRUE	FALSE	FALSE	6.57	17.44	3.79	4.14	1.36	7.45	0	0	0	8.81	10.57	4.46	427	1027	238	282	85	478	0	0	0	555	724	263	0.786788	0.215685	0.405148	false	11.4173	9.84177e-19	5.62506e-16	up	1.06397	0.20152	0.50582	false	-10.6239	7.964e-12	2.23449e-10	down	0.227523	0.731693	0.939795	false	11.651	3.35431e-16
12h1_transcript_10174	TRUE	TRUE	FALSE	3.16	0.5	3.73	4.28	1.87	8.23	0	0	0	0.47	0	0.5	159	22	182	227	90	411	0	0	0	22	0	22	-4.0017	0.00168639	0.00790005	down	6.41177	0.0441964	0.280049	false	-0.93753	0.341098	0.677435	false	-10.4164	8.01271e-12	2.24541e-10	down	3.03355	0.0599107	0.305371	false	9.45787	1.36483e-07
12h1_transcript_13106	TRUE	TRUE	FALSE	0.9	4.26	1.69	1.9	1.25	1.41	6.35	8.73	11.65	6.59	6.7	3.01	40	174	73	90	54	63	274	382	506	288	319	123	1.74411	3.16274e-05	0.000227686	up	-0.694073	0.10727	0.487271	false	0.547476	0.464364	0.782663	false	2.45071	8.54443e-12	2.3915e-10	up	-1.23835	0.097717	0.407826	false	-1.92583	0.00302663
12h1_transcript_31037	TRUE	TRUE	TRUE	27.83	32.92	16.67	67.49	63.59	47.8	26.15	20.43	24.38	24.82	32.54	14.77	381	409	222	966	834	645	342	271	321	329	467	184	-1.41485	6.99194e-06	5.71211e-05	down	0.0386498	0.910596	0.994199	false	-1.23439	0.000219431	0.00286315	down	-1.44125	8.57943e-12	2.39838e-10	down	0.136322	0.753719	0.94648	false	0.182761	0.524614
12h1_transcript_32390	TRUE	TRUE	TRUE	111.42	77.48	37.37	187.52	321.95	226.48	37.19	48.94	62.03	27.29	13.85	43.33	650	412	214	1135	1788	1295	207	277	348	154	84	231	-3.20122	2.42995e-10	3.8165e-09	down	-0.760634	0.168812	0.609978	false	-1.7375	0.000605908	0.00671537	down	-2.43301	8.64152e-12	2.4128e-10	down	1.42231	0.0309867	0.208017	false	0.670957	0.139874
12h1_transcript_21837	TRUE	TRUE	TRUE	25.98	32.65	28.9	63.15	61.23	72.29	23.39	20.52	30.63	13.3	17.35	10.98	834	950	899	2127	1888	2293	718	638	946	413	585	320	-2.34625	4.13976e-33	5.4991e-31	down	-0.820537	0.00127077	0.021697	false	-1.18895	2.52008e-12	2.44973e-10	down	-1.51453	8.96005e-12	2.4987e-10	down	1.11783	3.48909e-06	0.000198521	up	0.306034	0.152173
12h1_transcript_2524	TRUE	FALSE	FALSE	1.64	4.24	0.57	4.69	3.99	1.11	0	0	0	0	1.04	1.81	117	274	39	352	274	78	0	0	0	0	78	117	-1.84793	0.212295	0.400859	false	8.51255	0.0103977	0.104765	false	-0.659656	0.480243	0.792767	false	-10.3532	9.35718e-12	2.60629e-10	down	1.15218	0.503998	0.846517	false	9.66745	1.10696e-08
12h1_transcript_25904	TRUE	TRUE	TRUE	33.29	45.52	85.4	8.54	5.72	7.57	52.9	45.69	24.52	83.26	105.43	77.25	833	1032	2072	223	137	187	1265	1107	590	2018	2774	1757	3.52066	1.13577e-93	2.05418e-90	up	1.13603	0.00046128	0.00965731	up	2.93338	1.01086e-09	5.69647e-08	up	2.39074	9.48401e-12	2.63841e-10	up	-0.620755	0.169453	0.536034	false	0.526061	0.298611
12h1_transcript_31174	TRUE	TRUE	FALSE	160.35	391.55	220.16	238.67	117.87	109.87	698.83	1479.82	1362.23	820.29	567.71	549.08	2127	4714	2841	3309	1497	1436	8856	19017	17379	10536	7892	6628	1.996	4.58546e-09	6.15022e-08	up	-0.837663	0.0173766	0.150648	false	0.730624	0.101476	0.329218	false	2.84193	9.626e-12	2.67468e-10	up	-1.30144	0.000532371	0.0122477	down	-2.13039	1.2109e-06
12h1_transcript_4278	TRUE	TRUE	FALSE	1.27	2.83	1.63	3.63	3.42	13.91	0.05	0	0	0.48	1.28	1.66	80	162	100	242	208	873	2	0	0	29	85	95	-2.72504	0.000371362	0.00211826	down	6.72249	3.46845e-06	0.000138629	up	-1.91715	0.0124528	0.0738684	false	-9.44981	9.80906e-12	2.71897e-10	down	0.768464	0.279212	0.674195	false	7.50115	1.35061e-09
12h1_transcript_28315	TRUE	TRUE	TRUE	144.03	171	94.67	45.06	37.27	56.88	126.07	123.27	134.91	103.47	89.58	110.83	3032	3263	1933	993	752	1181	2536	2512	2731	2109	1980	2120	1.04234	3.99897e-06	3.43152e-05	up	-0.305266	0.0368283	0.249177	false	1.53138	8.99512e-08	3.20881e-06	up	1.35278	9.89693e-12	2.74002e-10	up	0.448031	0.0717805	0.340691	false	0.15162	0.453183
12h1_transcript_6060	TRUE	FALSE	FALSE	0	0.91	1.03	1.55	4.19	3.21	0	0	0	1.45	2.36	0	0	48	58	95	235	185	0	0	0	81	145	0	-1.41282	0.333494	0.540502	false	8.58885	0.00909248	0.0958478	false	-2.25322	0.151488	0.427143	false	-9.98025	9.94464e-12	2.74991e-10	down	-0.878869	0.723717	0.93715	false	7.71938	0.0233658
12h1_transcript_32374	TRUE	TRUE	FALSE	296.66	263.08	215.96	259.09	152.56	204.47	498.77	545.63	485.93	533.18	398.06	367.1	2197	1773	1565	1997	1078	1487	3527	3919	3461	3822	3075	2481	1.00694	1.58757e-05	0.000121113	up	-0.209722	0.24304	0.715476	false	0.34344	0.120308	0.368343	false	1.22192	1.0481e-11	2.89474e-10	up	-0.703385	0.00119669	0.0223869	false	-0.903062	2.56223e-14
12h1_transcript_29080	TRUE	TRUE	FALSE	8.37	8.56	4.56	5.87	4.42	2.39	27.11	57.05	33.92	31.53	15	18.01	161	149	85	118	81	45	500	1067	630	589	304	316	2.28646	2.48776e-06	2.20976e-05	up	-0.835353	0.0544122	0.321274	false	0.749913	0.170908	0.460357	false	3.12819	1.06093e-11	2.92667e-10	up	-1.57681	0.00108708	0.0207695	down	-2.40212	1.2813e-09
12h1_transcript_25326	TRUE	TRUE	TRUE	19.78	18.08	11.33	48.27	43.58	42.49	19.72	13.16	19.44	8.66	7	8.01	506	419	281	1296	1071	1074	482	326	478	214	188	186	-2.59848	1.23075e-63	6.43054e-61	down	-1.11692	3.78822e-05	0.00113806	down	-1.4759	1.12708e-08	4.98954e-07	down	-1.47195	1.07008e-11	2.94838e-10	down	1.07872	0.000586669	0.0131468	up	-0.0287755	0.922243
12h1_transcript_23452	TRUE	FALSE	FALSE	23.69	27.41	65.46	98.38	61.98	91.94	38.52	39.62	39.07	62.96	62.14	59.15	664	696	1777	2891	1668	2544	1032	1075	1053	1709	1831	1506	-0.533567	0.0021816	0.00985092	false	0.68193	7.76724e-28	2.21968e-24	false	-1.08792	0.0334172	0.153924	false	-1.20973	1.11232e-11	3.06108e-10	down	-0.583595	0.246567	0.63866	false	0.110095	0.819451
12h1_transcript_32176	TRUE	TRUE	TRUE	2836.04	1532.54	1161.44	4984.63	11767.1	8963.4	810.47	672.39	1297.19	576.28	386.86	950.61	24273	11927	9708	44452	96210	75422	6623	5578	10676	4773	3458	7416	-3.84519	9.78226e-13	2.08523e-11	down	-0.49341	0.271196	0.753091	false	-2.26186	2.90613e-06	7.25134e-05	down	-3.34263	1.12432e-11	3.0904e-10	down	1.54272	0.0011825	0.022195	up	1.05832	0.0139442
12h1_transcript_689	TRUE	TRUE	FALSE	2.72	3.74	2.43	0.98	2.38	2.86	0	0	0	0	0	0	242	301	209	91	204	251	0	0	0	0	0	0	-10.058	1.47595e-12	3.06289e-11	down	NA	NA	NA	NA	0.457176	0.429498	0.755158	false	-10.0601	1.17444e-11	3.22432e-10	down	10.4721	6.73617e-16	3.83272e-13	up	10.4918	2.28043e-17
12h1_transcript_2757	TRUE	FALSE	FALSE	3.33	1.84	1.37	1.77	3.18	13.63	0	0	0	0	0	2.1	234	117	93	131	215	950	0	0	0	0	0	134	-3.19778	0.257969	0.45673	false	NA	NA	NA	NA	-1.55522	0.0897002	0.303423	false	-11.3006	1.19072e-11	3.26511e-10	down	1.60982	1	1	false	9.70834	2.67167e-12
12h1_transcript_28087	TRUE	TRUE	FALSE	3.85	5.67	24.45	30.16	27.28	21.92	8.48	8.61	11.47	6.75	8.25	7.39	83	111	512	682	565	467	175	180	238	141	187	145	-1.91658	1.09735e-22	6.27759e-21	down	-0.323448	0.192956	0.648817	false	-1.18674	0.153268	0.430191	false	-1.58245	1.20341e-11	3.29595e-10	down	0.707562	0.416842	0.794801	false	0.395902	0.635763
12h1_transcript_32552	TRUE	TRUE	FALSE	126.61	522.49	222.78	107.71	102.2	111.83	380.09	960.61	1032.18	984.13	538.98	1511.35	761	2862	1314	672	585	659	2180	5601	5966	5723	3370	8299	3.1808	6.35972e-14	1.584e-12	up	0.407185	0.449709	0.895631	false	1.41818	0.00969584	0.0610867	false	2.77942	1.23823e-11	3.38731e-10	up	-1.79586	0.00387233	0.0521552	false	-1.38118	0.0237055
12h1_transcript_22059	TRUE	TRUE	FALSE	3.77	12.7	10.16	5.61	2.86	4.4	17.59	33.09	36.43	26.3	20.94	31.04	118	360	308	184	86	136	526	1002	1096	797	689	882	2.54033	1.38253e-16	4.52732e-15	up	-0.113985	0.744442	0.98144	false	1.04868	0.0847915	0.292631	false	2.66176	1.25207e-11	3.42109e-10	up	-1.52539	0.00530478	0.0650688	false	-1.6303	0.00260171
12h1_transcript_28527	TRUE	FALSE	FALSE	15.72	13.03	5.7	4.64	12.6	7.76	0	0	0	19.35	8.9	18.46	323	243	113	100	249	157	0	0	0	386	192	345	0.788617	0.172318	0.345134	false	10.7512	1.16887e-15	3.07157e-13	up	0.39117	0.557586	0.840175	false	-9.95558	1.26806e-11	3.46066e-10	down	-0.440387	0.447254	0.812676	false	10.32	4.77173e-14
12h1_transcript_31987	TRUE	TRUE	FALSE	76.1	101.48	67.4	66.08	43.95	34.85	144.37	180.26	178.25	164.77	124.66	153.17	728	882	629	659	402	328	1319	1671	1640	1526	1247	1335	1.54707	8.93216e-09	1.15455e-07	up	-0.150504	0.418748	0.879437	false	0.75823	0.0158334	0.0884777	false	1.70404	1.27651e-11	3.47957e-10	up	-0.825641	0.000545501	0.0124265	false	-0.966909	1.93001e-08
12h1_transcript_19221	TRUE	TRUE	TRUE	11.43	13.83	10.65	34.8	18.11	29.52	9.38	7.29	6.85	5.06	6.23	5.68	408	447	368	1303	621	1041	320	252	235	175	234	184	-2.35537	1.21531e-20	5.76095e-19	down	-0.442916	0.0594795	0.340451	false	-1.20323	2.21396e-05	0.000416881	down	-1.90766	1.40954e-11	3.83765e-10	down	1.11337	5.04428e-08	4.98614e-06	up	0.679253	0.000703135
12h1_transcript_23061	TRUE	FALSE	FALSE	27.34	48.79	27.35	24.25	21.43	22.39	48.38	63.95	73	50.34	41.59	43.62	817	1321	792	760	615	661	1382	1850	2098	1457	1307	1184	0.904636	4.32739e-11	7.51999e-10	false	-0.419013	0.0385448	0.255424	false	0.574488	0.0497124	0.203258	false	1.33278	1.48402e-11	4.03566e-10	up	-0.369334	0.211075	0.595488	false	-0.779793	0.00702481
12h1_transcript_26487	TRUE	FALSE	TRUE	89.66	118.6	53.81	41.49	24.5	36	90.21	96.78	115.27	53.67	47.93	68.48	2203	2641	1282	1068	577	873	2118	2302	2724	1277	1238	1528	0.67101	0.00886552	0.0324581	false	-0.793031	0.000274555	0.00628945	false	1.34287	9.91167e-05	0.00147757	up	1.46881	1.50482e-11	4.08738e-10	up	0.631878	0.0623722	0.312773	false	-0.152961	0.587774
12h1_transcript_31421	TRUE	TRUE	TRUE	259.24	211.76	130.86	490.57	712.14	595.03	175.5	156.09	220.06	129.13	101.76	141.2	3017	2238	1483	5963	7933	6820	1951	1760	2463	1455	1240	1496	-2.36993	1.01751e-16	3.36006e-15	down	-0.533783	0.0216491	0.174829	false	-1.61557	1.04877e-06	2.91978e-05	down	-1.82721	1.56746e-11	4.25056e-10	down	0.712609	0.0226872	0.170237	false	0.187897	0.500842
12h1_transcript_189	TRUE	FALSE	FALSE	0	1.35	0.31	0.88	1.29	2.28	0	0	0	1.15	0	0.38	0	130	32	98	132	240	0	0	0	118	0	37	-1.63562	0.277202	0.478952	false	8.18992	0.0155422	0.140102	false	-1.50412	0.374118	0.707974	false	-9.82495	1.56859e-11	4.25056e-10	down	0.0908696	0.971945	0.994801	false	8.2919	0.0171257
12h1_transcript_19775	TRUE	FALSE	FALSE	1.16	6.27	4.15	2.93	2.04	2.34	0	0	0	1.67	3.69	4.41	40	198	140	107	68	80	0	0	0	56	135	139	0.341257	0.495512	0.691751	false	9.24234	3.96382e-10	3.58185e-08	up	0.650384	0.386923	0.719218	false	-8.89402	1.5755e-11	4.26425e-10	down	0.276709	0.738361	0.9412	false	9.52604	5.49206e-09
12h1_transcript_19466	TRUE	TRUE	TRUE	78.91	68.81	35	124.63	146.22	152.9	65.16	46.22	48.7	27.91	25.19	26.3	2719	2148	1168	4506	4841	5206	2146	1542	1614	931	913	823	-2.51783	4.52706e-41	9.09746e-39	down	-0.982859	2.6808e-07	1.35895e-05	false	-1.25568	0.000253073	0.00322281	down	-1.52847	1.57836e-11	4.26695e-10	down	1.21789	0.000204909	0.00580816	up	0.243886	0.455637
12h1_transcript_15703	TRUE	TRUE	FALSE	0	0	2.4	2.03	2.32	3.13	0	0	0	0	0	0	0	0	95	87	91	127	0	0	0	0	0	0	-9.18175	6.0871e-12	1.17408e-10	down	NA	NA	NA	NA	-1.58259	0.518556	0.81671	false	-9.18547	1.58254e-11	4.27324e-10	down	NA	NA	NA	NA	NA	NA
12h1_transcript_17593	TRUE	TRUE	TRUE	4.01	9.81	4.08	16.29	16.4	18.7	7.55	7.56	8.96	1.25	2.96	4.31	153	339	150	652	601	705	275	279	328	46	119	149	-2.68188	2.37497e-08	2.8636e-07	down	-1.45988	0.00659173	0.075996	false	-1.5682	0.000615171	0.00680187	down	-1.21429	1.64379e-11	4.43342e-10	down	1.07567	0.125638	0.463467	false	-0.377848	0.380867
12h1_transcript_16117	TRUE	FALSE	FALSE	2.11	4.73	19.66	2.37	5.94	12.63	0	0	0	0	0	10.25	84	172	764	99	228	500	0	0	0	0	0	373	-1.0825	0.718274	0.853281	false	NA	NA	NA	NA	0.349914	0.743311	0.92281	false	-10.6596	1.67258e-11	4.50577e-10	down	1.42294	0.579119	0.887103	false	11.0023	3.70607e-10
12h1_transcript_32046	TRUE	TRUE	TRUE	679.35	619.83	357.36	1404.86	2410.02	1731.82	494.99	383.69	503.04	266.33	197.57	333.96	6127	5082	3146	13208	20772	15361	4263	3354	4363	2325	1862	2745	-2.89382	9.09235e-15	2.49742e-13	down	-0.7546	0.00646586	0.0751894	false	-1.7845	5.53793e-07	1.66281e-05	down	-2.13159	1.67661e-11	4.51134e-10	down	1.06885	0.00144352	0.0256469	up	0.323244	0.217658
12h1_transcript_22462	TRUE	TRUE	TRUE	4.89	11.44	5.52	37.54	31.05	36.07	6.71	7.39	12.62	4.9	4.11	8.7	150	318	164	1210	916	1095	197	219	373	145	132	242	-2.6425	7.40248e-14	1.83401e-12	down	-0.555528	0.261386	0.739948	false	-2.29518	6.30847e-09	3.0036e-07	down	-2.07881	1.69805e-11	4.56368e-10	down	0.310605	0.592053	0.890846	false	-0.236984	0.622671
12h1_transcript_6801	TRUE	TRUE	FALSE	13.19	12.25	29.43	24.09	18.99	21.4	10.21	11.44	7.57	7.25	8.66	7.76	755	635	1630	1448	1045	1211	559	634	417	402	522	403	-1.53586	1.49065e-46	4.27418e-44	down	-0.274559	0.192487	0.647724	false	-0.218074	0.640784	0.880984	false	-1.25506	1.70247e-11	4.57023e-10	down	1.28743	0.00856846	0.0899978	false	1.02372	0.0295519
12h1_transcript_20009	TRUE	FALSE	FALSE	1.39	0	1.54	8.32	2.46	3.95	0	0	0	1.94	7.55	0	48	0	51	301	81	134	0	0	0	64	274	0	-0.738712	0.634659	0.797206	false	9.13949	0.00568291	0.0684885	false	-2.26412	0.144772	0.414776	false	-9.86018	1.75468e-11	4.70489e-10	down	-1.56703	0.530353	0.861025	false	7.58144	0.0252186
12h1_transcript_27257	TRUE	TRUE	FALSE	36.98	24.04	16.86	45.62	30.57	27.49	13.14	13.77	14.49	12.65	12.69	17.76	857	505	379	1108	680	629	291	309	323	284	309	374	-1.33489	1.11941e-06	1.04609e-05	down	0.0935398	0.701362	0.975337	false	-0.421867	0.281029	0.614817	false	-1.42324	1.8291e-11	4.89301e-10	down	0.872376	0.0318162	0.211275	false	0.975664	0.00208394
12h1_transcript_32911	TRUE	TRUE	TRUE	30.41	24.72	49.23	0	2.74	3.61	161.5	247.1	125.71	78.26	128.35	20.03	90	67	146	0	7	10	459	717	360	225	393	55	5.08776	1.61889e-05	0.000123342	up	-1.24977	0.0619541	0.350073	false	4.13836	0.00142547	0.0134043	up	6.36044	1.85726e-11	4.96257e-10	up	-0.992266	0.219088	0.605726	false	-2.23354	2.57822e-06
12h1_transcript_16532	TRUE	TRUE	TRUE	3.38	3.86	1.14	10.07	7.15	7.72	2.05	1.45	2.52	0.92	1.29	0.8	134	139	44	420	273	303	78	55	96	35	53	29	-3.14916	6.6498e-31	7.375e-29	down	-0.984558	0.0287985	0.210618	false	-1.60706	0.00320245	0.0258077	down	-2.15846	1.94366e-11	5.18739e-10	down	1.5019	0.0210558	0.161788	false	0.522384	0.373286
12h1_transcript_31584	TRUE	TRUE	TRUE	165.48	191.94	146.77	73.5	94.85	68.23	250.08	322.01	418.89	242.11	244.27	291.34	1873	1973	1618	868	1027	760	2703	3531	4560	2653	2894	3002	1.62264	1.62922e-11	2.98801e-10	up	-0.316018	0.19318	0.648817	false	1.06689	1.20811e-05	0.000248328	up	1.94976	1.951e-11	5.20093e-10	up	-0.593432	0.000361368	0.00896785	false	-0.901105	6.78641e-05
12h1_transcript_26283	TRUE	TRUE	TRUE	70.7	94.14	128.16	32.19	34.27	33.93	97.56	98.25	150.62	102.73	104.14	103.51	1775	2141	3119	847	826	841	2341	2388	3636	2498	2747	2361	1.53216	2.03865e-31	2.32683e-29	up	-0.128915	0.558124	0.94253	false	1.53658	1.47767e-06	3.95797e-05	up	1.67114	2.04971e-11	5.45141e-10	up	-0.0281609	0.926634	0.98513	false	-0.147053	0.671983
12h1_transcript_8406	TRUE	TRUE	TRUE	10.35	5.76	1.09	32.94	13.21	34.98	0.23	0	0	0	0	0	543	273	55	1815	666	1815	11	0	0	0	0	0	-12.948	1.34039e-24	8.5639e-23	down	NA	NA	NA	NA	-2.26067	0.00593112	0.0418129	down	-8.62818	2.05637e-11	5.46282e-10	down	10.6366	6.83654e-10	1.0356e-07	up	6.31738	0.000432553
12h1_transcript_11768	TRUE	TRUE	TRUE	8.37	8.89	4.96	15.27	14.71	15.22	6.24	7.43	8.37	4.18	3.43	4.17	389	374	223	745	657	699	277	334	374	188	168	176	-2.03292	1.67503e-29	1.66878e-27	down	-0.869967	0.000167679	0.00412202	false	-1.05817	0.000186885	0.00251009	down	-1.1534	2.09786e-11	5.5666e-10	down	0.931222	0.00529014	0.0650202	false	0.0710625	0.792197
12h1_transcript_27946	TRUE	TRUE	FALSE	35.82	41.53	23.11	50.56	48.88	54.38	23.1	26.39	29.7	23.96	18.56	22.98	787	827	492	1164	1030	1179	485	561	627	509	428	458	-1.32299	1.6882e-12	3.49409e-11	down	-0.24176	0.227907	0.697205	false	-0.645544	0.0129064	0.075906	false	-1.07345	2.10364e-11	5.5755e-10	down	0.63584	0.0309165	0.207785	false	0.403495	0.0810534
12h1_transcript_12593	TRUE	TRUE	TRUE	40.88	59.66	113.35	10.16	4.9	7.42	25.73	31.33	37.85	45.04	22.33	27.15	1856	2453	4981	484	214	333	1117	1377	1653	1981	1067	1119	2.00685	5.1671e-08	5.97878e-07	up	0.0276366	0.933731	0.994558	false	3.27838	8.25316e-11	5.87031e-09	up	1.98429	2.11048e-11	5.58591e-10	up	1.24239	0.0184611	0.149258	false	1.28259	0.00561727
12h1_transcript_32232	TRUE	TRUE	TRUE	209.57	163.17	75.89	352.72	551.74	390.48	124.8	99.4	137.01	60.64	40.05	84.57	1764	1249	624	3093	4436	3231	1003	811	1109	494	352	649	-2.89257	3.16884e-13	7.15713e-12	down	-0.921903	0.00977865	0.100476	false	-1.57028	0.000434894	0.00507812	down	-1.96389	2.11243e-11	5.58591e-10	down	1.28057	0.0112511	0.108636	false	0.367853	0.32919
12h1_transcript_18193	TRUE	TRUE	FALSE	58.47	44.45	42.67	48.03	47.73	43.45	21.93	14.09	18.82	20.03	21.88	29.25	2100	1446	1484	1810	1647	1542	753	490	650	697	827	954	-1.0559	2.11657e-06	1.89942e-05	down	0.40923	0.142088	0.562203	false	0.0442114	0.823645	0.950051	false	-1.45863	2.18708e-11	5.77665e-10	down	1.06204	7.5618e-05	0.0026447	up	1.48046	9.17076e-10
12h1_transcript_5219	TRUE	TRUE	TRUE	9.42	6.03	18.61	35.03	38.85	37.99	12.07	10.85	5.89	6.5	3.12	8.21	572	331	1094	2236	2270	2283	701	638	344	383	199	453	-2.73121	1.29644e-11	2.40016e-10	down	-0.646545	0.194297	0.651045	false	-1.71113	0.000828431	0.00864369	down	-2.08474	2.2153e-11	5.84449e-10	down	0.992966	0.134078	0.476829	false	0.359532	0.522063
12h1_transcript_9426	TRUE	FALSE	FALSE	2.73	3.45	1.42	5.41	1.64	2.42	0	0	0	1.5	2.06	3.9	141	162	71	295	82	124	0	0	0	75	112	184	-0.379156	0.54679	0.732435	false	9.43983	1.67013e-10	1.63173e-08	up	-0.319785	0.617106	0.869083	false	-9.81707	2.2193e-11	5.8483e-10	down	0.0239872	0.969744	0.994513	false	9.46997	4.70855e-12
12h1_transcript_1837	TRUE	TRUE	TRUE	4.98	6.5	4.29	14.62	13.24	14.51	4.33	6.93	4.45	2.76	4.08	2.42	374	442	312	1154	957	1078	311	504	322	201	323	165	-2.29604	9.84895e-28	8.48237e-26	down	-0.736628	0.0251884	0.193264	false	-1.45514	4.73198e-14	5.99984e-12	down	-1.55124	2.22537e-11	5.85758e-10	down	0.800645	0.0119008	0.113222	false	0.0716608	0.794273
12h1_transcript_9632	TRUE	TRUE	TRUE	4.21	3.79	3.53	9.03	8.39	8.3	3.61	2.5	3.51	1.9	2.1	2.12	217	177	176	489	416	423	178	125	174	95	114	99	-2.16675	4.69149e-37	7.9357e-35	down	-0.625551	0.0325371	0.229022	false	-1.17704	8.384e-11	5.92724e-09	down	-1.53197	2.24364e-11	5.89894e-10	down	0.949522	0.00015209	0.00463786	false	0.332942	0.192032
12h1_transcript_17698	TRUE	TRUE	TRUE	9.4	17.01	6.2	0.81	0.89	4.06	44.72	54.23	48.39	23.78	19.45	21.71	357	585	228	32	32	152	1625	1995	1769	875	778	749	3.39851	4.7772e-07	4.77256e-06	up	-1.1495	1.2288e-15	3.1565e-13	down	2.45475	0.00434476	0.0329315	up	4.54975	2.28035e-11	5.98858e-10	up	-0.989618	0.0182102	0.147635	false	-2.13048	1.77564e-09
12h1_transcript_24366	TRUE	TRUE	FALSE	30.78	31.6	21.42	37.65	40.32	48.91	17.23	16.79	11.9	20.78	20.17	19.89	856	796	577	1097	1076	1343	458	452	318	559	589	502	-1.16031	3.2795e-10	5.06953e-09	down	0.43485	0.0301298	0.217377	false	-0.629408	0.0108649	0.0665821	false	-1.58978	2.39606e-11	6.2781e-10	down	0.489638	0.0111408	0.107909	false	0.933227	3.23936e-05
12h1_transcript_31407	TRUE	TRUE	TRUE	90.23	74.82	83.24	17.09	25.71	10.65	138.27	103.39	113.34	98.06	79.72	99.33	1072	807	963	212	292	124	1569	1190	1295	1128	992	1074	2.27763	4.80353e-09	6.4317e-08	up	-0.325768	0.103478	0.477056	false	2.1961	7.49153e-07	2.17927e-05	up	2.61223	2.42525e-11	6.34393e-10	up	-0.117069	0.5981	0.893291	false	-0.43259	0.0224055
12h1_transcript_30652	TRUE	FALSE	FALSE	685.15	368.01	475.73	871.75	959.46	886.68	416.03	303.05	413.3	557.36	458.97	646.52	10216	4979	6895	13597	13711	13035	5927	4377	5927	8048	7177	8769	-0.796469	0.000619672	0.00332566	false	0.588575	0.0136446	0.128056	false	-0.842588	0.00374089	0.0291889	false	-1.37827	2.4267e-11	6.34393e-10	down	-0.0842169	0.7873	0.955208	false	0.514521	0.0950565
12h1_transcript_32219	TRUE	TRUE	TRUE	153.44	166.99	68.62	292.72	477.48	352.44	107.97	107.08	71.83	82.77	68.99	107.93	1335	1321	583	2654	3969	3015	897	903	601	697	627	856	-2.20816	6.6271e-11	1.11776e-09	down	-0.10568	0.717934	0.978093	false	-1.5752	0.000222626	0.00289675	down	-2.09741	2.45772e-11	6.41773e-10	down	0.590989	0.156949	0.516741	false	0.493826	0.173244
12h1_transcript_22619	TRUE	FALSE	TRUE	38.75	33.56	23.09	5.99	7.11	6.3	16.74	21.05	17.57	7.4	17.65	16.22	1182	927	682	191	208	189	487	621	515	218	566	449	0.987932	0.0161746	0.0535027	false	-0.392884	0.30568	0.789031	false	2.26837	1.78325e-14	2.41879e-12	up	1.39286	2.53127e-11	6.60229e-10	up	1.23827	0.00452614	0.0583697	false	0.852373	6.48913e-05
12h1_transcript_19301	TRUE	TRUE	FALSE	18.5	26.93	146.34	110.15	110.55	61.54	14.5	11.28	23.52	13.68	24.53	28.33	654	862	5012	4087	3756	2150	490	386	799	468	912	910	-2.17383	1.28209e-08	1.61719e-07	down	0.464849	0.271948	0.753741	false	-0.521191	0.53686	0.827384	false	-2.6259	2.55365e-11	6.65311e-10	down	1.63413	0.0593885	0.304295	false	2.11074	0.0132209
12h1_transcript_29691	TRUE	TRUE	TRUE	22.58	29.01	11.17	51.7	67.9	73.42	21.41	12.7	15.99	15.35	16.96	17.55	412	480	198	989	1190	1323	373	224	281	271	325	291	-2.05906	1.49149e-17	5.42848e-16	down	0.0207608	0.941746	0.99557	false	-1.67166	9.84162e-05	0.001469	down	-2.07269	2.60704e-11	6.78451e-10	down	0.343478	0.406115	0.788306	false	0.37206	0.374658
12h1_transcript_7817	TRUE	TRUE	TRUE	7.04	7.22	5.66	15.86	12.22	15.19	6.04	8.19	6.37	7.49	6.24	7.4	382	354	297	903	637	814	313	430	332	393	356	364	-1.12014	4.80647e-11	8.31565e-10	down	0.0702153	0.738797	0.980821	false	-1.13742	9.10902e-12	7.92961e-10	down	-1.18401	2.6659e-11	6.91588e-10	down	-0.0569491	0.791406	0.956721	false	0.0224591	0.90136
12h1_transcript_20647	TRUE	TRUE	FALSE	71.6	43.41	37.46	25.62	24.58	26.28	71.13	149.76	117.12	73.21	43.86	60.69	2372	1303	1202	890	782	860	2253	4804	3732	2350	1528	1826	1.13034	7.08698e-06	5.78774e-05	up	-0.887508	0.0112357	0.11072	false	0.973288	0.00203794	0.0178943	false	2.02481	2.66655e-11	6.91588e-10	up	-0.198429	0.584589	0.888477	false	-1.07628	0.00421935
12h1_transcript_27636	TRUE	TRUE	TRUE	35.87	60.38	30.02	24.94	15.28	15.69	49.25	60.91	49.79	62.28	84.4	58.14	802	1223	651	584	327	346	1052	1318	1070	1348	1983	1181	1.79187	9.3963e-16	2.85066e-14	up	0.382245	0.0329976	0.231337	false	1.16081	0.0012919	0.0124186	up	1.41828	2.87432e-11	7.44632e-10	up	-0.672415	0.0344311	0.220948	false	-0.283126	0.297186
12h1_transcript_2851	TRUE	FALSE	FALSE	0.69	0	0.69	1.22	1.5	2.46	0	0	0	0	1.99	0	48	0	46	89	101	171	0	0	0	0	147	0	-1.55778	0.475563	0.674515	false	NA	NA	NA	NA	-1.91621	0.216402	0.528335	false	-9.43555	3.00243e-11	7.76071e-10	down	-0.408106	1	1	false	7.50179	0.0265756
12h1_transcript_27220	TRUE	TRUE	TRUE	545.83	456.94	818.29	70.83	126.35	96.64	820.49	444.06	928.23	976.27	417.13	936.49	12302	9335	17888	1672	2733	2150	17674	9691	20121	21311	9878	19182	2.88812	3.66243e-10	5.63186e-09	up	0.126348	0.787776	0.983584	false	2.61148	4.82982e-11	3.53697e-09	up	2.7693	3.06884e-11	7.92347e-10	up	-0.308234	0.489791	0.838255	false	-0.169629	0.689032
12h1_transcript_11200	TRUE	TRUE	FALSE	6.3	0	8.39	10	7.16	2.95	61.44	64.2	43.36	65.47	11.31	26.96	304	0	391	506	331	140	2835	2999	2013	3061	574	1181	2.30859	0.000860876	0.00444758	up	-0.665251	0.281749	0.763646	false	-0.40742	0.813337	0.947207	false	2.976	3.11642e-11	8.03728e-10	up	-2.74377	0.0924402	0.394085	false	-3.39257	0.0670689
12h1_transcript_12918	TRUE	FALSE	FALSE	2.41	1.07	1	5.97	1.5	4.73	0	0	0	2.5	1.38	1.06	109	44	44	285	65	213	0	0	0	110	66	43	-1.36935	0.0337923	0.0980894	false	8.63354	6.7895e-09	4.79079e-07	up	-1.43311	0.0533801	0.213246	false	-9.99952	3.19073e-11	8.21972e-10	down	-0.108274	0.876237	0.978399	false	8.53579	1.04225e-08
12h1_transcript_30418	TRUE	TRUE	TRUE	20.18	20.04	9.77	68.5	80.32	56.06	27.51	22.76	27.56	8.36	10.52	10.64	314	283	148	1118	1201	862	410	343	413	126	172	151	-2.89421	4.58638e-32	5.58731e-30	down	-1.36996	2.84692e-10	2.65658e-08	down	-2.07457	6.36688e-08	2.37283e-06	down	-1.51439	3.21738e-11	8.26982e-10	down	0.777001	0.0540268	0.289121	false	-0.584372	0.0689114
12h1_transcript_31287	TRUE	TRUE	TRUE	35.52	31.92	12.12	117.19	69.94	91.07	29.95	16.54	15.79	13.74	14.87	21.73	464	378	154	1601	875	1173	374	209	198	173	203	258	-2.53459	4.43094e-19	1.81816e-17	down	-0.276379	0.519105	0.927895	false	-1.82246	9.09183e-05	0.00138364	down	-2.25599	3.2441e-11	8.32917e-10	down	0.668495	0.208843	0.592399	false	0.400402	0.438125
12h1_transcript_29874	TRUE	TRUE	TRUE	90.65	33.11	51.65	153.69	191.61	198.2	43.98	17.85	35.54	32.47	26.22	35.78	1594	528	882	2829	3231	3438	739	304	601	553	484	572	-2.61988	1.3661e-25	9.588e-24	down	-0.0130727	0.974138	0.998505	false	-1.64865	0.000238236	0.00306229	down	-2.60017	3.39171e-11	8.69844e-10	down	0.930313	0.0476824	0.26855	false	0.927936	0.0751478
12h1_transcript_26001	TRUE	TRUE	FALSE	18.52	19.7	9.37	20.62	21.76	23.05	8.88	10.32	11.01	8.2	7.1	8.76	468	451	230	547	529	576	215	253	268	201	189	201	-1.5385	1.93764e-13	4.5286e-12	down	-0.297315	0.173969	0.617103	false	-0.499391	0.164802	0.449899	false	-1.23299	3.40326e-11	8.71835e-10	down	0.995456	0.00892741	0.0925901	false	0.708008	0.0261243
12h1_transcript_24332	TRUE	TRUE	TRUE	25.82	18.61	12.33	57.84	55.98	88.69	21.74	14.05	13.09	9.77	6.28	10.26	719	469	332	1688	1496	2439	578	378	350	263	183	259	-3.03504	3.58325e-20	1.61397e-18	down	-0.860149	0.0192009	0.161279	false	-1.86533	1.10504e-06	3.052e-05	down	-2.17338	3.42935e-11	8.77539e-10	down	1.12674	0.00820281	0.0874391	false	0.276803	0.448444
12h1_transcript_24564	TRUE	TRUE	FALSE	37.89	38.91	21.59	49.09	59.11	55.3	24.19	21.94	16.18	18.2	24.18	21.56	1039	967	574	1412	1557	1498	634	582	427	483	697	537	-1.46021	2.21722e-13	5.11592e-12	down	0.0651398	0.773595	0.982935	false	-0.772883	0.0100666	0.0628289	false	-1.51807	3.50912e-11	8.96954e-10	down	0.644846	0.0255823	0.184592	false	0.717815	0.0100854
12h1_transcript_17930	TRUE	TRUE	FALSE	10.1	8.51	8.26	15.13	19.44	14.53	5.16	5.06	6.34	6.51	8.01	8.43	381	291	302	599	705	542	186	185	230	238	318	289	-1.20057	2.15223e-06	1.92966e-05	down	0.501962	0.0285851	0.209594	false	-0.898802	0.00126621	0.0122221	false	-1.69206	3.51985e-11	8.98696e-10	down	0.2634	0.278632	0.673706	false	0.774316	8.34068e-05
12h1_transcript_24684	TRUE	FALSE	FALSE	61.34	46.02	153.6	119.45	96.43	103.51	62.2	44.63	53.11	67.9	59.88	73.33	1572	1069	3817	3210	2373	2620	1524	1107	1309	1685	1613	1708	-0.749227	9.2791e-07	8.82209e-06	false	0.362334	0.0687015	0.37218	false	-0.265436	0.622005	0.870532	false	-1.10585	3.55456e-11	9.0655e-10	down	0.456221	0.409846	0.791022	false	0.831019	0.126763
12h1_transcript_10348	TRUE	TRUE	FALSE	2.26	2.22	5.14	7.44	5.15	1.37	0	0	0	0.47	0	0	113	101	250	393	249	68	0	0	0	22	0	0	-5.01797	0.00447451	0.0182392	down	NA	NA	NA	NA	-0.512428	0.527491	0.822181	false	-10.3488	3.89777e-11	9.9205e-10	down	4.47578	0.0265344	0.188894	false	9.83047	1.89281e-11
12h1_transcript_10232	TRUE	TRUE	FALSE	4.79	7.93	2.96	8.29	7.62	10.39	3.34	3.62	2.87	2.19	2.63	2.82	241	362	144	438	369	517	161	176	139	107	139	129	-1.87817	4.11726e-14	1.04204e-12	down	-0.331852	0.190362	0.645603	false	-0.790286	0.0774555	0.274584	false	-1.54024	3.89843e-11	9.9205e-10	down	1.0446	0.026488	0.188733	false	0.721004	0.07805
12h1_transcript_19251	TRUE	TRUE	FALSE	3.78	10.37	0.96	15.53	13.86	10.99	4.65	5.82	5.79	5.97	4.53	5.02	136	338	33	587	480	391	160	203	201	208	172	164	-1.46827	2.78464e-10	4.34456e-09	down	-0.0366385	0.880615	0.993138	false	-1.48586	0.0796708	0.280054	false	-1.42308	3.94307e-11	1.0023e-09	down	-0.0638837	0.941916	0.988936	false	-0.0930999	0.910974
12h1_transcript_31582	TRUE	TRUE	TRUE	60.98	38	22.1	112.51	176.04	150.19	32.9	24.59	43.07	34.05	19.25	31.15	714	404	252	1376	1973	1732	368	279	485	386	236	332	-2.47534	2.29864e-12	4.6551e-11	down	-0.217097	0.56633	0.944724	false	-1.89794	5.08143e-05	0.000840183	down	-2.24925	4.07601e-11	1.03442e-09	down	0.533131	0.295058	0.690997	false	0.326052	0.461678
12h1_transcript_30395	TRUE	TRUE	FALSE	9.31	8.78	4.72	15.9	11.77	13.51	5.74	5.92	5.17	4.8	5.16	3.51	146	125	72	261	177	209	86	90	78	73	85	50	-1.69809	1.0705e-11	2.00236e-10	down	-0.294444	0.332863	0.813841	false	-0.869842	0.0216356	0.111945	false	-1.39695	4.07845e-11	1.03442e-09	down	0.786434	0.0795555	0.360854	false	0.499202	0.15462
12h1_transcript_30523	TRUE	TRUE	TRUE	287.2	194.52	155.82	414.15	643.79	573.4	172.51	121.62	164.93	109.63	82.57	107.97	4272	2625	2253	6444	9178	8409	2451	1752	2359	1579	1288	1461	-2.54545	1.81776e-17	6.50522e-16	down	-0.580365	0.0124155	0.119513	false	-1.39173	4.22369e-05	0.000721895	down	-1.95735	4.1278e-11	1.04579e-09	down	1.11192	0.000185918	0.00542136	up	0.541338	0.0536935
12h1_transcript_14494	TRUE	FALSE	FALSE	2.11	1.84	12.06	1.79	3.29	2.93	0	0	0	1.68	2.18	2.36	88	70	489	78	132	121	0	0	0	68	96	90	-0.473772	0.292944	0.496805	false	8.85923	4.38543e-11	4.91469e-09	up	1.01797	0.295634	0.631467	false	-9.32495	4.24413e-11	1.07407e-09	down	1.47031	0.122224	0.457051	false	10.3424	9.52117e-09
12h1_transcript_2581	TRUE	FALSE	FALSE	3.29	3.12	1.46	3.14	0.98	4.49	0	0	0	2.91	1.78	2.6	235	202	100	235	67	317	0	0	0	201	134	168	-0.30568	0.617803	0.78522	false	9.8598	7.39111e-14	1.40813e-11	up	-0.144072	0.83977	0.953902	false	-10.1651	4.45901e-11	1.12721e-09	down	0.118537	0.807769	0.96087	false	9.98681	1.0688e-13
12h1_transcript_23036	TRUE	TRUE	FALSE	4.03	6.71	97.47	0.36	0.39	0.57	4.07	18.93	14.65	3.12	13.36	2.22	120	181	2823	11	11	16	116	547	421	90	419	60	3.72778	8.76392e-06	7.03268e-05	up	-1.00642	0.253964	0.731437	false	6.45595	1	1	false	4.75665	4.51222e-11	1.13941e-09	up	2.704	1	1	false	1.70722	1
12h1_transcript_32727	TRUE	TRUE	FALSE	512.21	182.62	920.97	853.64	1332.73	1058.48	306.6	157.32	228.18	511.37	349.21	643.6	2526	822	4472	4357	6244	5107	1442	753	1082	2439	1786	2904	-1.19169	0.0011304	0.00561546	down	1.15728	0.0020055	0.0311566	up	-0.972323	0.125587	0.37835	false	-2.34387	4.73255e-11	1.19374e-09	down	0.191898	0.768504	0.948905	false	1.36224	0.034655
12h1_transcript_29160	TRUE	FALSE	TRUE	21.53	0.22	102.45	0	0	0	39.51	2.22	156.4	0.61	0	0	398	3	1842	0	0	0	699	39	2785	10	0	0	NA	NA	NA	NA	-8.44968	0.00040071	0.00867522	down	12.0777	5.10651e-07	1.55529e-05	up	12.5989	4.79742e-11	1.20745e-09	up	7.92042	0.000381977	0.0094194	up	-0.508505	0.797013
12h1_transcript_2300	TRUE	FALSE	FALSE	1.53	0.54	1.34	3.47	1.33	1.24	0	0	0	1.47	3.22	1.64	111	35	94	266	93	89	0	0	0	104	248	108	0.000702222	0.999007	0.999311	false	9.6711	4.05081e-12	5.54549e-10	up	-0.795657	0.27719	0.610021	false	-9.65952	4.85694e-11	1.22109e-09	down	-0.833648	0.217821	0.60481	false	8.84653	7.81933e-09
12h1_transcript_25853	TRUE	FALSE	FALSE	13.93	22.84	27.85	2.78	30.06	30.5	0	0	0.04	22.85	16	15.38	354	526	687	74	734	766	0	0	1	563	428	355	-0.372938	0.645008	0.804482	false	10.2991	7.01561e-17	2.46755e-14	up	-0.0304838	0.973723	0.993538	false	-10.6617	5.00253e-11	1.25632e-09	down	0.304412	0.468547	0.825875	false	10.6146	9.82574e-17
12h1_transcript_4891	TRUE	TRUE	TRUE	9.16	6.2	5.43	17.68	15.83	13.51	6.83	4.16	5.48	5.59	4.95	3.29	572	350	328	1159	950	833	407	251	328	338	325	186	-1.86372	2.02801e-15	5.95287e-14	down	-0.228553	0.491888	0.916956	false	-1.19697	4.10871e-05	0.000705344	down	-1.62691	5.1252e-11	1.28572e-09	down	0.624591	0.0893883	0.386733	false	0.405937	0.209912
12h1_transcript_18330	TRUE	TRUE	TRUE	9.71	5.53	3.65	17.88	23.88	22.81	2.77	2.46	5.39	2.02	1.13	2.89	359	185	131	694	849	834	98	88	192	72	44	97	-3.51302	2.33899e-16	7.49242e-15	down	-0.77553	0.210647	0.675524	false	-1.81418	0.000114895	0.00168478	down	-2.72639	5.20802e-11	1.30507e-09	down	1.65464	0.0098711	0.099513	false	0.888474	0.111122
12h1_transcript_30497	TRUE	TRUE	TRUE	39.38	51.57	54.94	11.86	6.06	13.48	50.69	134.23	97.86	83.36	110.07	52.45	606	720	822	191	89	204	746	2003	1450	1243	1778	735	2.88067	2.21292e-14	5.81993e-13	up	-0.180484	0.67369	0.97124	false	2.22695	2.60529e-08	1.07578e-06	up	3.0717	6.23017e-11	1.55781e-09	up	-0.693399	0.049948	0.276176	false	-0.865203	0.0317107
12h1_transcript_10915	TRUE	FALSE	FALSE	0	0	1.3	2.55	1.42	3.48	0	0	0	0.89	8.21	11.61	0	0	59	127	64	163	0	0	0	40	410	500	1.40606	0.11516	0.25699	false	10.7807	7.07349e-10	6.07948e-08	up	-2.45314	0.2969	0.632613	false	-9.3717	6.3099e-11	1.57603e-09	down	-3.87003	0.0901521	0.388665	false	NA	NA
12h1_transcript_31253	TRUE	TRUE	FALSE	7.03	17.21	18.97	7.02	6.54	1.7	65.96	84.56	54.25	85.45	57.86	41.48	90	201	238	94	80	21	813	1057	673	1068	782	487	3.52644	7.46419e-10	1.10655e-08	up	-0.121518	0.712813	0.977343	false	1.5165	0.058723	0.227911	false	3.65763	6.34119e-11	1.58213e-09	up	-2.04192	0.000227443	0.00628648	down	-2.15282	3.1721e-06
12h1_transcript_32306	TRUE	TRUE	TRUE	148.64	108.37	50.42	244.44	328.35	288.3	52.17	27.46	69.54	23.03	26.12	27.09	1167	774	387	1998	2461	2224	391	209	525	175	214	194	-3.59687	1.26711e-54	5.13662e-52	down	-0.942492	0.0257881	0.196065	false	-1.51981	0.000664413	0.00719626	down	-2.64203	6.41323e-11	1.59837e-09	down	2.03129	6.73832e-06	0.000353239	up	1.09668	0.0330679
12h1_transcript_16144	TRUE	FALSE	FALSE	6.65	3.78	10.32	9.24	1.55	26.79	0	0	0	0	1.34	5.1	268	138	402	391	60	1068	0	0	0	0	56	186	-2.59736	0.10777	0.244268	false	8.87587	0.00818609	0.0891617	false	-0.836511	0.413071	0.741932	false	-11.481	6.45067e-11	1.60596e-09	down	1.73553	0.298586	0.694448	false	10.6197	4.88293e-14
12h1_transcript_31536	TRUE	FALSE	FALSE	96.54	98.67	73.01	152.33	206.31	159.53	53.71	66.95	70.5	89.38	106.14	103.98	1132	1050	833	1865	2315	1842	601	760	795	1014	1303	1110	-0.893873	8.40011e-05	0.000556661	false	0.677986	2.26312e-05	0.000729752	false	-0.979629	0.000115506	0.00168844	false	-1.56108	6.58006e-11	1.6364e-09	down	-0.125577	0.44376	0.811288	false	0.560683	0.000402041
12h1_transcript_27784	TRUE	TRUE	FALSE	21.67	17.58	94.39	63.34	76.49	52.83	16.58	7.46	14.04	14.92	12.25	18.13	480	353	2028	1470	1626	1155	351	160	299	320	285	365	-2.18066	7.58002e-15	2.09426e-13	down	0.282973	0.496229	0.918069	false	-0.500999	0.510008	0.8112	false	-2.45578	6.72177e-11	1.66983e-09	down	1.65698	0.0350024	0.22328	false	1.95371	0.0124294
12h1_transcript_28360	TRUE	TRUE	TRUE	71.28	94.73	25.77	1.73	0.63	2.43	16.57	87.24	44.68	43.37	22.04	17.79	1493	1798	523	37	12	50	331	1769	900	879	484	338	4.06529	1.16048e-11	2.16378e-10	up	-0.801079	0.216262	0.682521	false	5.32321	1.12803e-14	1.58536e-12	up	4.87142	6.78201e-11	1.68298e-09	up	1.20941	0.040275	0.243466	false	0.41665	0.543824
12h1_transcript_30981	TRUE	TRUE	TRUE	150.81	129.76	62.59	236.75	393.01	307.04	90.27	79.71	102.31	63.09	49.52	69.6	2086	1629	842	3424	5208	4186	1193	1068	1361	845	718	876	-2.46545	1.23192e-14	3.33312e-13	down	-0.545103	0.0125027	0.120049	false	-1.49792	0.000350609	0.00423819	down	-1.91183	6.98479e-11	1.73143e-09	down	0.924322	0.016616	0.138782	false	0.388314	0.23817
12h1_transcript_22195	TRUE	TRUE	FALSE	11.46	9.28	2.98	17.53	19.45	30.64	4.97	2.35	2.97	1.89	2.04	2.79	357	262	90	573	582	943	148	71	89	57	67	79	-3.42742	4.5341e-21	2.21634e-19	down	-0.583287	0.23927	0.711559	false	-1.55899	0.00938174	0.0595095	false	-2.83975	7.45299e-11	1.8455e-09	down	1.81999	0.00415314	0.0547989	false	1.24516	0.0471834
12h1_transcript_31851	TRUE	TRUE	TRUE	257.55	342.2	480.74	83.97	116.1	61.12	332.83	555.43	559.12	1010.34	559.48	1558.01	2568	3101	4675	873	1107	599	3170	5368	5363	9755	5836	14156	3.50676	4.62546e-13	1.0202e-11	up	1.16263	0.0103522	0.104491	false	2.04317	9.92356e-07	2.79609e-05	up	2.3515	7.65518e-11	1.89352e-09	up	-1.49101	0.00202008	0.0329772	down	-0.31797	0.388016
12h1_transcript_7062	TRUE	FALSE	FALSE	0.36	1.27	0.83	3.41	2.31	1.15	0	0	0	0	0	2.16	20	65	45	202	125	64	0	0	0	0	0	111	-1.66748	0.449598	0.652255	false	NA	NA	NA	NA	-1.49865	0.0464479	0.193817	false	-9.49361	7.91335e-11	1.95318e-09	down	0.15389	0.952738	0.991741	false	7.97954	6.1852e-07
12h1_transcript_16150	TRUE	TRUE	TRUE	16.86	24.83	8.74	1.06	0.35	1.39	20.02	9.98	13.23	16.89	16.75	4.79	679	906	341	44	13	55	771	389	513	659	710	175	3.70534	4.6438e-08	5.39185e-07	up	-0.16065	0.77127	0.982865	false	4.16972	4.12687e-10	2.55384e-08	up	3.87167	8.03757e-11	1.98171e-09	up	0.415039	0.50905	0.849375	false	0.262933	0.559979
12h1_transcript_26108	TRUE	FALSE	FALSE	60.07	47.43	73.96	93.63	119.82	100.94	49.4	49.68	40.97	56.36	67.73	53.74	1491	1067	1780	2436	2855	2474	1172	1194	978	1355	1767	1212	-0.931227	3.03766e-06	2.66002e-05	false	0.371321	0.00621188	0.0731288	false	-0.807014	0.00817133	0.0536251	false	-1.29293	8.12415e-11	2.00091e-09	down	0.0877887	0.753617	0.946454	false	0.468696	0.0732461
12h1_transcript_6984	TRUE	TRUE	FALSE	5.67	6.11	2.33	12.39	8.08	10.61	3.35	2.42	1.67	1.36	2.37	2.39	322	314	128	739	441	596	182	133	91	75	142	123	-2.42519	8.42844e-16	2.57363e-14	down	-0.251068	0.593133	0.954028	false	-1.16812	0.00872048	0.056357	false	-2.17024	8.32838e-11	2.04901e-09	down	1.21329	0.0232934	0.173109	false	0.969259	0.0528696
12h1_transcript_29661	TRUE	TRUE	TRUE	123.08	119.54	62.94	357.66	367.21	323.95	85.22	91.83	147.82	33	12.05	45.43	2199	1937	1092	6690	6292	5710	1455	1589	2540	571	226	738	-3.60195	5.78394e-13	1.26504e-11	down	-1.79423	0.00082793	0.0156173	down	-1.81114	2.48253e-10	1.59231e-08	down	-1.80239	8.59658e-11	2.11274e-09	down	1.75337	0.0024564	0.0379276	up	-0.0315525	0.926112
12h1_transcript_17140	TRUE	FALSE	TRUE	9.26	8.42	8.2	21.19	15.92	20.35	4.97	6.36	2.95	15.1	10.75	14.62	359	296	308	863	594	781	184	239	110	568	439	515	-0.586093	0.0085271	0.0314268	false	1.54201	3.75912e-05	0.00113229	up	-1.1629	2.01156e-11	1.6127e-09	down	-2.12534	8.72981e-11	2.14319e-09	down	-0.614381	0.0217152	0.165276	false	0.937195	0.0078492
12h1_transcript_18958	TRUE	TRUE	TRUE	36.23	24.83	26.35	3.09	2.64	2.05	9.81	21.58	19.06	8.05	5	5.24	1307	811	920	117	91	73	338	753	661	281	190	171	1.14839	0.00103518	0.00520736	up	-1.4297	0.000402576	0.0086959	down	3.48098	1.35181e-30	1.05125e-27	up	2.58782	8.8564e-11	2.17195e-09	up	2.2936	1.13376e-11	2.5189e-09	up	0.873843	0.0151833
12h1_transcript_28476	TRUE	TRUE	TRUE	38.53	43.55	34.74	113.75	91.4	110.96	44.91	41.81	58.48	33.42	22	29.57	807	827	706	2496	1837	2294	899	848	1178	678	484	563	-1.97545	5.6546e-19	2.30418e-17	down	-0.738894	0.00415053	0.0540397	false	-1.45082	7.59461e-34	9.32538e-31	down	-1.22955	9.08379e-11	2.22533e-09	down	0.486542	0.0613097	0.30927	false	-0.24255	0.170985
12h1_transcript_14112	TRUE	TRUE	TRUE	69.66	42.91	53.65	102.07	136.24	141.52	43.45	30.68	45.3	33.7	23.76	38.95	3033	1692	2261	4665	5701	6090	1808	1293	1897	1421	1088	1539	-2.07527	2.70811e-11	4.83471e-10	down	-0.272863	0.34784	0.826988	false	-1.21887	6.38199e-05	0.00102191	down	-1.79606	9.23284e-11	2.25944e-09	down	0.818616	0.0144753	0.128055	false	0.556219	0.0492375
12h1_transcript_27779	TRUE	FALSE	TRUE	0	0	0	6.13	4.07	2.85	0	0	0	0	0	10.31	0	0	0	142	86	62	0	0	0	0	0	208	-0.332833	0.885544	0.944987	false	NA	NA	NA	NA	-8.96375	6.46654e-09	3.0726e-07	down	-9.06651	9.38319e-11	2.29332e-09	down	NA	NA	NA	NA	NA	NA
12h1_transcript_20030	TRUE	TRUE	TRUE	22	45.65	55.76	17.57	16.32	6.84	69.23	91.96	95.39	76.96	101.83	67.57	758	1425	1862	635	540	232	2282	3069	3163	2570	3694	2116	2.50203	6.25037e-11	1.06184e-09	up	-0.0338788	0.869495	0.991879	false	1.59725	0.00440038	0.0332695	up	2.54978	9.40946e-11	2.29533e-09	up	-0.936693	0.0277996	0.194316	false	-0.961493	0.018325
12h1_transcript_19922	TRUE	TRUE	TRUE	10.38	14.53	11.57	6.9	4.84	4.45	17.21	31.29	21.11	19.02	16.66	15.07	358	455	387	250	160	152	569	1047	702	637	606	473	1.56792	7.43818e-14	1.84091e-12	up	-0.42328	0.11677	0.509334	false	1.16203	3.13575e-05	0.00056318	up	2	9.46522e-11	2.30648e-09	up	-0.444235	0.0516508	0.28196	false	-0.858355	0.00281179
12h1_transcript_22686	TRUE	TRUE	TRUE	31.25	46.81	100.65	11.89	5.17	3.63	65.18	55.09	43.58	49.04	50.62	41.51	950	1289	2964	379	151	109	1894	1621	1274	1444	1618	1146	2.71205	4.47635e-11	7.76737e-10	up	-0.188558	0.326856	0.808808	false	3.15804	1.87516e-06	4.90444e-05	up	2.90618	9.56136e-11	2.32744e-09	up	0.418773	0.421215	0.797385	false	0.24157	0.639713
12h1_transcript_26914	TRUE	TRUE	TRUE	16.97	19.79	34.31	7.92	6.33	5.56	31.69	20.86	21.22	29.81	23.28	20.57	405	428	794	198	145	131	723	482	487	689	584	446	1.80829	1.003e-14	2.74535e-13	up	0.0236913	0.93084	0.994558	false	1.85414	2.60249e-05	0.000478834	up	1.79081	9.91479e-11	2.41092e-09	up	0.013378	0.975541	0.995002	false	0.0486695	0.906547
12h1_transcript_28108	TRUE	TRUE	TRUE	29.57	18.24	25.78	73.45	46.97	61.8	17.31	12.37	6.96	8.86	15.31	15.8	637	356	538	1658	971	1314	356	258	144	184	346	309	-2.26885	2.58314e-15	7.46128e-14	down	0.153258	0.747546	0.981598	false	-1.30175	1.8375e-05	0.000356944	down	-2.41971	9.9628e-11	2.42003e-09	down	0.930334	0.0230644	0.172065	false	1.09274	0.0132262
12h1_transcript_9622	TRUE	TRUE	FALSE	0	1.52	0.59	1.5	3.08	4.92	0	0	0	1.24	1.43	1.22	0	68	28	78	147	242	0	0	0	59	75	55	-1.41576	0.0138501	0.0472357	down	8.4203	3.08133e-10	2.84053e-08	up	-2.25659	0.160364	0.441994	false	-9.82849	1.00526e-10	2.43927e-09	down	-0.879296	0.588303	0.889721	false	7.54771	0.0276159
12h1_transcript_25025	TRUE	FALSE	FALSE	3.18	0.9	2.37	2.68	6.67	5.15	0	0	0	5.3	0	2.73	85	21	61	75	171	136	0	0	0	137	0	66	-0.95727	0.531105	0.719731	false	8.59223	0.0100447	0.10244	false	-1.20948	0.125353	0.378023	false	-9.5456	1.00656e-10	2.43985e-09	down	-0.29023	0.869979	0.97668	false	8.31688	3.12605e-07
12h1_transcript_3499	TRUE	TRUE	FALSE	5.18	5.5	5.87	2.03	1.78	8.9	0	0	0	0.39	0	0	341	328	374	140	112	581	0	0	0	25	0	0	-5.12306	0.00455593	0.0185199	down	NA	NA	NA	NA	0.357237	0.644203	0.882496	false	-10.6446	1.02784e-10	2.48881e-09	down	5.43488	0.00339809	0.0472694	up	10.9723	1.76157e-19
12h1_transcript_21400	TRUE	FALSE	FALSE	1.63	2.7	2.96	1.9	16.85	12.29	0	0	0	0	1.91	3.23	52	79	92	64	523	392	0	0	0	0	65	95	-2.72624	0.0707311	0.176549	false	8.22517	0.0135793	0.1276	false	-2.16609	0.0179677	0.0972815	false	-10.9413	1.03112e-10	2.49412e-09	down	0.528648	0.749647	0.945228	false	8.75955	3.27893e-10
12h1_transcript_6995	TRUE	TRUE	TRUE	25.27	16.03	8.88	42.59	53.04	50.59	11.74	6.33	13.9	5.74	7.53	5.04	1433	823	487	2537	2893	2838	636	347	758	315	450	259	-3.11186	2.91502e-44	7.36967e-42	down	-0.783587	0.0353087	0.242187	false	-1.58675	0.000214134	0.00280818	down	-2.31629	1.11671e-10	2.6983e-09	down	1.47895	0.00093653	0.0186093	up	0.703175	0.140517
12h1_transcript_30540	TRUE	TRUE	TRUE	64.66	47.56	61.34	11.22	18.48	14.9	53.33	68.73	72.9	47.88	46.83	44.41	986	658	909	179	270	224	777	1015	1069	707	749	616	1.53122	8.53732e-08	9.50874e-07	up	-0.456926	0.00373833	0.0501853	false	1.93673	1.56815e-07	5.29451e-06	up	1.99884	1.15876e-10	2.79451e-09	up	0.367962	0.112311	0.439415	false	-0.0791695	0.731375
12h1_transcript_16796	TRUE	TRUE	FALSE	3.65	2.22	0	2.65	1.84	1.56	0	0	0	8.52	5.69	4.47	143	79	0	109	69	60	0	0	0	325	235	159	1.55121	7.05558e-05	0.000474652	up	10.3483	2.87491e-15	6.77588e-13	up	-0.0767436	0.963565	0.991224	false	-8.78816	1.15896e-10	2.79451e-09	down	-1.68197	0.282528	0.677604	false	8.67381	0.0102479
12h1_transcript_9554	TRUE	FALSE	FALSE	2.36	1.03	0.57	1.56	1.25	2.15	0	0	0	0.41	1.47	5.26	122	48	28	84	62	110	0	0	0	20	80	247	0.471052	0.623542	0.789059	false	9.38733	1.34242e-06	5.93625e-05	up	-0.354398	0.634266	0.877769	false	-8.91747	1.19197e-10	2.8711e-09	down	-0.864918	0.446802	0.812573	false	8.52855	1.65967e-07
12h1_transcript_11033	TRUE	FALSE	FALSE	6.28	1.34	2.39	1.4	1.53	1.4	0	0	0	0	1.72	1.62	304	58	111	71	71	66	0	0	0	0	87	71	-0.474823	0.746899	0.871691	false	8.16115	0.0139163	0.129647	false	1.19473	0.113885	0.355207	false	-8.62497	1.20464e-10	2.89858e-09	down	1.62623	0.322454	0.717837	false	9.79344	1.12592e-09
12h1_transcript_19985	TRUE	TRUE	FALSE	3.9	0.45	2.64	4.23	12.07	13.04	0.67	0.81	0.58	0.21	0.22	0.65	134	13	87	152	397	442	22	27	19	7	8	20	-4.88555	5.0091e-11	8.64079e-10	down	-0.898505	0.231542	0.701598	false	-2.10528	0.0301647	0.142586	false	-3.98334	1.22151e-10	2.93611e-09	down	2.7373	0.0156356	0.13351	false	1.85642	0.0453673
12h1_transcript_14375	TRUE	TRUE	FALSE	26.2	26.92	25.97	44.99	45.53	58.65	21.78	18.93	14.06	13.44	10.75	13.84	1101	1024	1056	1984	1838	2436	875	770	568	547	475	527	-2.06605	7.98943e-20	3.52434e-18	down	-0.493759	0.047306	0.293754	false	-0.937803	1.29927e-06	3.52055e-05	false	-1.56873	1.27743e-10	3.0673e-09	down	1.09067	1.11744e-07	1.02628e-05	up	0.606521	0.00291366
12h1_transcript_7084	TRUE	TRUE	FALSE	0	4.22	1.08	1.99	1.09	2.64	0	0	0	0	0	0	0	217	59	118	59	148	0	0	0	0	0	0	-9.24108	2.94715e-11	5.22969e-10	down	NA	NA	NA	NA	-0.155939	0.929255	0.981507	false	-9.2475	1.27966e-10	3.06899e-09	down	9.04516	0.010218	0.101692	false	9.06243	0.00809517
12h1_transcript_27547	TRUE	TRUE	TRUE	38.89	48.05	79.07	23.84	21.29	26.02	48.34	59.38	47.27	87.53	110.7	64.99	829	929	1636	532	435	547	985	1226	970	1808	2481	1260	1.78671	5.90985e-17	1.99358e-15	up	0.78673	0.000324069	0.00724938	false	1.22851	0.00164441	0.0149977	up	1.00982	1.28176e-10	3.06899e-09	up	-0.592561	0.146005	0.499852	false	0.20396	0.570845
12h1_transcript_24894	TRUE	TRUE	FALSE	33.17	25.24	15.47	41.16	47.22	43.37	18.05	21.14	13.62	17.39	15.77	16.46	896	618	405	1166	1225	1157	466	553	354	455	448	404	-1.50788	2.92881e-18	1.13822e-16	down	-0.0576909	0.792537	0.9843	false	-0.869871	0.0119097	0.0714095	false	-1.44369	1.28214e-10	3.06899e-09	down	0.594691	0.0783775	0.357061	false	0.54606	0.0989177
12h1_transcript_13189	TRUE	TRUE	FALSE	0	0	4.85	1.48	6.4	10.84	0	0	0	0	0	0	0	0	210	69	275	479	0	0	0	0	0	0	-10.6633	9.05393e-12	1.70985e-10	down	NA	NA	NA	NA	-1.91608	0.447111	0.769412	false	-10.6665	1.30835e-10	3.12847e-09	down	NA	NA	NA	NA	NA	NA
12h1_transcript_32658	TRUE	TRUE	TRUE	139.09	106.57	111.95	21.83	30.44	9.72	175.85	156.42	199.17	194.92	224.33	145.73	759	530	601	123	158	51	916	829	1046	1029	1272	727	3.0898	8.71094e-12	1.64905e-10	up	0.105102	0.587211	0.953092	false	2.52938	2.91467e-06	7.25713e-05	up	3.00005	1.40408e-10	3.35387e-09	up	-0.599662	0.013157	0.120458	false	-0.485425	0.00875919
12h1_transcript_17299	TRUE	TRUE	FALSE	9.87	10.9	7.74	21.78	12.99	21.04	5.8	7.5	6.42	5.64	7.35	6.48	374	374	284	866	473	788	210	275	234	207	293	223	-1.60154	1.78542e-11	3.25669e-10	down	0.0119754	0.953969	0.996147	false	-0.981403	0.000354398	0.00427513	false	-1.60673	1.41549e-10	3.37762e-09	down	0.579854	0.0110652	0.107464	false	0.599952	0.00093829
12h1_transcript_26243	TRUE	TRUE	TRUE	156.98	227.87	192.74	68.29	101.4	71.87	290.19	317.57	461.71	352.05	228.24	339.78	3827	5035	4556	1745	2373	1730	6762	7496	10826	8313	5848	7527	1.82922	1.38759e-08	1.74372e-07	up	-0.180241	0.541746	0.937055	false	1.222	2.76283e-05	0.000503361	up	2.01985	1.47255e-10	3.50649e-09	up	-0.642963	0.0175887	0.144272	false	-0.813486	0.00173893
12h1_transcript_1577	TRUE	TRUE	TRUE	2.9	3.09	4.61	1.58	1	1.28	5.19	4.37	3.76	4.84	3.73	4.62	227	219	349	130	75	99	388	331	283	367	307	328	1.69509	2.00182e-10	3.17161e-09	up	0.0182518	0.939204	0.995099	false	1.46494	0.00023049	0.00298243	up	1.68005	1.53672e-10	3.65551e-09	up	-0.26483	0.486496	0.8359	false	-0.235231	0.484515
12h1_transcript_16556	TRUE	FALSE	FALSE	2.13	9.36	0.51	8.73	1.87	3.32	0	0	0	2.56	0	1.3	84	337	19	364	71	130	0	0	0	98	0	46	-1.87256	0.210855	0.399122	false	8.09592	0.0159299	0.141933	false	-0.237281	0.836256	0.952339	false	-9.97268	1.54112e-10	3.66218e-09	down	1.59606	0.384709	0.770309	false	9.70119	8.6195e-07
12h1_transcript_20715	TRUE	FALSE	TRUE	6.37	4.47	1.18	0	0	0	3.62	2.65	7.76	0	3.24	0	213	135	38	0	0	0	115	85	249	0	113	0	NA	NA	NA	NA	-2.14617	0.351711	0.830064	false	9.46245	6.64856e-08	2.45301e-06	up	9.61608	1.61287e-10	3.82743e-09	up	1.96423	0.415804	0.79455	false	-0.180285	0.817914
12h1_transcript_23770	TRUE	TRUE	TRUE	5.2	13.1	10.53	3.25	0.75	2.35	18.88	26.77	29.83	25.64	22.92	19.23	149	341	293	98	20	66	519	746	825	714	693	502	3.37011	1.09148e-11	2.03836e-10	up	-0.126885	0.585497	0.952306	false	2.21132	0.00206157	0.018061	up	3.50383	1.61399e-10	3.82743e-09	up	-1.1965	0.00674633	0.0765206	false	-1.31441	0.00170748
12h1_transcript_23615	TRUE	TRUE	FALSE	37.94	44.44	51.38	27.94	24.67	29.31	58.47	70.47	86.08	74.55	77.09	64.97	1076	1142	1412	831	672	821	1585	1935	2348	2048	2299	1674	1.3086	1.54286e-32	1.93988e-30	up	0.0387859	0.827176	0.988226	false	0.69814	0.00148717	0.0138396	false	1.27935	1.6458e-10	3.89886e-09	up	-0.646499	0.00252007	0.0385497	false	-0.598144	0.012898
12h1_transcript_7693	TRUE	FALSE	FALSE	1.06	1.56	3.55	3.12	1.1	4.27	0	0	0	0.22	0	1.55	58	77	189	180	58	232	0	0	0	11	0	77	-2.29287	0.143361	0.303036	false	NA	NA	NA	NA	-0.432035	0.596512	0.860979	false	-9.76878	1.70429e-10	4.03324e-09	down	1.84617	0.295138	0.691047	false	9.32202	3.73368e-09
12h1_transcript_27460	TRUE	TRUE	TRUE	151.13	287.56	80.71	61.42	77.25	44.11	193.33	250.47	257.74	407.95	209.65	518.94	3435	5925	1779	1463	1685	989	4200	5513	5635	8982	5007	10721	2.55547	5.83667e-09	7.72267e-08	up	0.742777	0.0555801	0.326148	false	1.44959	0.00419309	0.0320002	up	1.81935	1.73677e-10	4.1059e-09	up	-1.14442	0.0326888	0.214928	false	-0.393899	0.370195
12h1_transcript_28929	TRUE	TRUE	FALSE	44.03	42.18	29.41	19.15	21.81	19.45	49.48	58.43	73.3	61.15	65.77	61.23	867	753	562	395	412	378	931	1114	1388	1166	1360	1096	1.54089	2.90922e-24	1.82404e-22	up	0.0835667	0.641288	0.962101	false	0.907129	0.000299239	0.00369574	false	1.467	1.74289e-10	4.11612e-09	up	-0.673225	0.000214972	0.00603474	false	-0.581452	0.00807739
12h1_transcript_10065	TRUE	TRUE	FALSE	0	0.33	0.32	0	0	0	2.1	1.38	1.57	0.31	1.45	1.9	0	14	15	0	0	0	102	67	76	15	77	87	8.2985	1.7186e-06	1.56558e-05	up	-0.432356	0.588737	0.953146	false	NA	NA	NA	NA	8.7356	1.77069e-10	4.17748e-09	up	-2.52989	0.111749	0.439257	false	-2.95574	0.0187473
12h1_transcript_30739	TRUE	TRUE	TRUE	227.39	167.41	153.59	453.66	750.71	672.48	149.79	91.12	164.8	120.38	70.05	139.49	3254	2174	2137	6789	10293	9486	2048	1263	2268	1668	1051	1816	-2.60387	6.30631e-11	1.06826e-09	down	-0.259667	0.49698	0.918069	false	-1.80912	1.41464e-08	6.15739e-07	down	-2.33731	1.79442e-10	4.22913e-09	down	0.756278	0.0362546	0.228334	false	0.506789	0.0906232
12h1_transcript_6193	TRUE	FALSE	FALSE	0	0	0	0	0	0	2.09	10.77	2.27	0.11	0	0	0	0	0	0	0	0	117	612	128	6	0	0	NA	NA	NA	NA	-7.12279	5.15453e-06	0.000197392	down	NA	NA	NA	NA	10.5197	1.81368e-10	4.27014e-09	up	NA	NA	NA	NA	-10.5016	1.69873e-10
12h1_transcript_30613	TRUE	TRUE	TRUE	107.42	92.45	65.01	144.96	200.38	182	69.3	58.25	73.27	64.13	55.68	60.17	1561	1219	918	2204	2791	2608	962	820	1024	902	848	795	-1.65515	1.21359e-12	2.5454e-11	down	-0.129156	0.411543	0.874164	false	-1.02843	0.000425926	0.00499089	down	-1.51723	1.83304e-10	4.3113e-09	down	0.585016	0.0119454	0.113462	false	0.465268	0.0256948
12h1_transcript_26013	TRUE	TRUE	TRUE	26.51	86.41	209.82	0.35	1.54	3.42	56.47	43.43	77.26	74.96	38.61	138.43	659	1948	5060	9	36	84	1342	1045	1848	1806	1009	3128	5.48013	1.47132e-11	2.71323e-10	up	0.558877	0.284588	0.766587	false	5.92518	5.25643e-09	2.54953e-07	up	4.92355	1.83649e-10	4.315e-09	up	0.422552	0.612198	0.900241	false	0.993771	0.18101
12h1_transcript_31731	TRUE	TRUE	TRUE	45.4	48.65	42.97	13.43	12.42	11.22	39.46	42.93	64.1	45.46	38.95	51.69	489	476	451	151	128	119	406	448	664	474	439	507	1.79651	3.94415e-14	9.99297e-13	up	-0.0722259	0.800222	0.985592	false	1.87851	4.89908e-25	2.65804e-22	up	1.87805	1.85607e-10	4.35655e-09	up	0.0451342	0.843048	0.969968	false	-0.0183169	0.940466
12h1_transcript_25037	TRUE	TRUE	TRUE	23.86	22.66	10.06	45.03	41.82	47.45	5.48	5.8	12.84	2.67	0.35	10.27	640	551	261	1267	1078	1258	140	150	331	69	9	250	-3.38502	0.000437601	0.00244856	down	-0.793211	0.494083	0.917393	false	-1.28353	0.000732545	0.00778955	down	-2.59068	1.86294e-10	4.36822e-09	down	2.06849	0.0688676	0.333308	false	1.28322	0.0132196
12h1_transcript_3669	TRUE	TRUE	TRUE	31.34	26.64	16.29	49.81	75.94	68.82	16.77	9.04	16.88	13.55	6.6	13.37	2059	1584	1035	3437	4798	4471	1053	575	1067	862	456	797	-2.63676	2.55258e-11	4.56744e-10	down	-0.312511	0.460996	0.902429	false	-1.43892	3.21108e-05	0.000571867	down	-2.31797	1.88395e-10	4.41298e-09	down	1.15683	0.00679738	0.0768262	false	0.854374	0.016349
12h1_transcript_20469	TRUE	TRUE	TRUE	39.95	25.94	30.48	53.57	78.18	66.18	21.95	24.31	26.87	23.47	18.6	24.93	1348	793	996	1896	2534	2206	708	794	872	767	660	764	-1.66606	1.70048e-09	2.40708e-08	down	-0.0912715	0.640873	0.961964	false	-1.06814	0.000812602	0.00848993	down	-1.56653	1.89306e-10	4.4298e-09	down	0.559359	0.0568425	0.296982	false	0.478539	0.0339994
12h1_transcript_19716	TRUE	TRUE	TRUE	16.17	15.42	12.23	9.48	5.42	6.21	20.68	29.39	21.68	25.6	32.44	23.98	561	485	411	345	180	212	686	987	723	860	1184	756	1.87999	2.92221e-17	1.02091e-15	up	0.221102	0.26673	0.747211	false	1.05259	0.000183789	0.0024785	up	1.66745	1.95338e-10	4.5663e-09	up	-0.868275	4.9386e-06	0.00026628	false	-0.638847	0.00088839
12h1_transcript_22274	TRUE	TRUE	FALSE	19.46	23.13	17.08	14.09	8.77	7.42	32.56	33.8	42.55	37.31	38.14	32.45	604	650	513	459	261	227	966	1016	1270	1122	1245	915	1.75741	1.85954e-13	4.35908e-12	up	0.0144279	0.924251	0.994558	false	0.972461	0.00169299	0.0153842	false	1.75304	1.98274e-10	4.63021e-09	up	-0.823864	2.37134e-08	2.53755e-06	false	-0.800717	1.15145e-06
12h1_transcript_17627	TRUE	TRUE	FALSE	4.97	5.04	0	16.65	10.73	14.3	4.3	2.47	4.12	3.91	3.16	2.93	189	173	0	665	392	538	156	91	150	144	126	101	-2.14459	4.56125e-21	2.22498e-19	down	-0.0958443	0.798052	0.985437	false	-2.10941	0.177158	0.470955	false	-2.04146	2.03058e-10	4.73712e-09	down	-0.0172603	0.991648	0.998215	false	-0.106384	0.947766
12h1_transcript_14188	TRUE	FALSE	FALSE	25.84	12.32	25.86	32.74	25.58	37.65	13.84	8.74	10.31	0	4.94	4.22	1110	479	1075	1476	1056	1598	568	363	425	0	223	164	-3.48817	0.0452313	0.124035	false	-1.82173	0.223516	0.693234	false	-0.580463	0.160872	0.44293	false	-1.65845	2.08683e-10	4.8597e-09	down	2.87197	0.0601537	0.305924	false	1.05714	0.0106825
12h1_transcript_29139	TRUE	TRUE	TRUE	34.73	26.45	20.15	64.63	96.71	86.83	14.84	20.3	26.78	13.03	10.48	16.41	666	460	375	1298	1779	1643	272	377	494	242	211	286	-2.73604	6.90951e-18	2.58277e-16	down	-0.595403	0.0928028	0.447136	false	-1.64712	1.462e-06	3.9205e-05	down	-2.13056	2.08945e-10	4.8597e-09	down	1.04828	0.00363185	0.0496455	up	0.46176	0.153236
12h1_transcript_19949	TRUE	TRUE	FALSE	6.69	7.27	5.05	5.1	2.97	3.91	11.89	14.23	11.55	15.63	16.23	10.72	220	217	161	176	93	127	374	454	366	499	563	321	1.75083	7.04248e-11	1.18358e-09	up	0.203877	0.342965	0.822412	false	0.660219	0.0381424	0.168767	false	1.55428	2.08947e-10	4.8597e-09	up	-1.1326	4.5733e-05	0.00172352	down	-0.919811	4.04354e-07
12h1_transcript_1075	TRUE	FALSE	FALSE	5.68	1.76	1.6	0.89	1.9	3.9	0	0	0	0.84	1.08	1.12	472	132	128	77	152	320	0	0	0	67	94	84	-1.26542	0.0528138	0.140486	false	8.80453	4.77263e-11	5.32253e-09	up	0.387322	0.653908	0.887061	false	-10.064	2.16538e-10	5.03116e-09	down	1.60352	0.0185328	0.149449	false	10.4162	5.93456e-12
12h1_transcript_25856	TRUE	TRUE	TRUE	46.79	45.06	37.73	94.38	106.38	87.06	46.89	44.54	53.56	44.56	47.17	35.05	1187	1036	928	2510	2591	2181	1137	1094	1307	1095	1258	808	-1.28747	1.23326e-12	2.57975e-11	down	-0.168326	0.266112	0.746209	false	-1.17761	1.86504e-10	1.23262e-08	down	-1.10768	2.17231e-10	5.04218e-09	down	0.0689646	0.67408	0.923074	false	-0.0902755	0.453675
12h1_transcript_30506	TRUE	TRUE	TRUE	68.14	42.09	27.48	146.06	205.22	166.08	44.98	17.34	29.26	17.81	9.52	20.1	1051	589	412	2357	3034	2526	663	259	434	266	154	282	-3.53787	5.5891e-21	2.7151e-19	down	-0.912771	0.0770057	0.397854	false	-1.94695	2.41635e-06	6.11427e-05	down	-2.62068	2.21542e-10	5.13705e-09	down	1.54866	0.00282117	0.0414174	up	0.646121	0.190201
12h1_transcript_28843	TRUE	TRUE	FALSE	75.1	46.03	70.94	89.56	181.28	139.3	33.97	19.84	18.97	21.97	12.09	28.63	1514	841	1388	1891	3507	2772	654	387	368	429	256	524	-2.81204	1.28532e-09	1.84835e-08	down	-0.174243	0.704987	0.976142	false	-1.12558	0.00827756	0.0541311	false	-2.63485	2.26732e-10	5.25208e-09	down	1.65188	0.000433635	0.0103957	up	1.48906	5.06968e-05
12h1_transcript_23403	TRUE	FALSE	FALSE	8.77	0	0	2.2	3.25	4.39	0	0	0	0	7.3	2.16	256	0	0	67	91	126	0	0	0	0	224	57	-0.205202	0.895668	0.950177	false	8.90983	0.00743028	0.0827851	false	-0.203028	0.937317	0.983104	false	-9.09589	2.33589e-10	5.40548e-09	down	-0.0623882	0.985622	0.997519	false	NA	NA
12h1_transcript_32649	TRUE	TRUE	FALSE	14.82	15.47	0	0	0	0	44.47	24.93	182.15	46.06	71.04	51.47	58	56	0	0	0	0	168	96	696	177	291	187	10.134	5.94366e-16	1.83395e-14	up	-0.564825	0.478707	0.910612	false	7.69873	0.0489059	0.200783	false	10.7184	2.5734e-10	5.9491e-09	up	-2.48585	0.0873441	0.38178	false	-3.04614	0.0512735
12h1_transcript_30758	TRUE	TRUE	TRUE	95.24	100.53	101.32	24.31	31.45	33.95	109.8	88.03	134.06	115.11	92.45	90.44	1396	1337	1444	372	441	490	1538	1250	1890	1634	1421	1206	1.63212	1.36586e-11	2.5247e-10	up	-0.127811	0.562528	0.943705	false	1.70901	1.15135e-11	9.80328e-10	up	1.76921	2.65804e-10	6.13861e-09	up	0.0383023	0.833826	0.968507	false	-0.0794719	0.700645
12h1_transcript_29999	TRUE	TRUE	TRUE	35.53	33.99	19.34	64.47	83.93	80.25	34.69	34.91	33.61	23.49	19.21	24.6	600	520	317	1139	1359	1337	560	571	546	384	340	377	-1.86454	3.59971e-14	9.15978e-13	down	-0.586456	0.000796549	0.0151882	false	-1.40292	2.34255e-05	0.000437213	down	-1.27181	2.77063e-10	6.39219e-09	down	0.419437	0.202281	0.583579	false	-0.156457	0.512812
12h1_transcript_13882	TRUE	FALSE	FALSE	5.86	10.22	11.23	6.76	6.25	6.2	13.55	13.53	16.84	11.42	12.22	12.2	257	407	477	312	264	269	569	576	712	486	565	487	0.807662	9.98321e-10	1.46246e-08	false	-0.263734	0.0837378	0.417721	false	0.494089	0.186439	0.485309	false	1.08027	2.81701e-10	6.48617e-09	up	-0.346941	0.346348	0.740026	false	-0.600998	0.0724309
12h1_transcript_26269	TRUE	TRUE	FALSE	7.16	4.66	4.23	7.41	8.09	8.19	2.44	1.75	1.42	2.74	3.83	3.9	178	105	102	193	193	201	58	42	34	66	100	88	-1.2763	1.20222e-05	9.35981e-05	down	0.928978	0.0295996	0.215032	false	-0.584026	0.113936	0.355271	false	-2.19901	2.93451e-10	6.74997e-09	down	0.650848	0.125746	0.463779	false	1.58859	0.000168833
12h1_transcript_30039	TRUE	TRUE	TRUE	299.85	294.61	383.38	123.67	157.18	86.69	456.05	754.42	951.74	747.08	524.9	818.72	4895	4363	6081	2113	2460	1395	7115	11929	14944	11812	8992	12157	2.41842	1.83916e-12	3.77662e-11	up	-0.00866014	0.980463	0.999463	false	1.39781	1.97681e-05	0.000378957	up	2.43826	2.9376e-10	6.75031e-09	up	-1.0533	0.00020889	0.00588525	down	-1.05186	0.00206665
12h1_transcript_31946	TRUE	TRUE	TRUE	6673.4	3986.05	4535.67	188.97	162	214.47	690.99	1169.65	1966.15	813.02	577.72	894.3	63257	34341	41945	1868	1468	2000	6255	10745	17923	7460	5725	7724	1.94032	9.69403e-14	2.35704e-12	up	-0.705359	0.105474	0.482847	false	4.74682	1.97439e-76	7.67709e-73	up	2.65536	2.94845e-10	6.76178e-09	up	2.76812	2.89742e-20	3.37955e-17	up	2.07228	6.5855e-06
12h1_transcript_28936	TRUE	FALSE	TRUE	783.36	1127.24	1240.11	521.7	507.71	421.8	1165.43	948.6	1159.52	419.1	218	420.85	14897	19438	22892	10389	9261	7914	21180	17469	21207	7718	4352	7275	-0.532826	0.116465	0.259263	false	-1.59028	1.76271e-06	7.61799e-05	down	1.10955	5.91257e-06	0.000134314	up	1.0624	2.94848e-10	6.76178e-09	up	1.61074	1.1795e-05	0.000569678	up	0.0314022	0.905101
12h1_transcript_31354	TRUE	TRUE	TRUE	21.12	18.35	11.21	37.22	60.52	53.76	13.33	7.24	9.59	7.5	6.21	4.71	268	211	138	494	737	673	161	89	117	92	82	54	-3.16357	1.49583e-19	6.4062e-18	down	-0.693406	0.102284	0.473747	false	-1.62529	8.84217e-05	0.00135094	down	-2.46149	3.01345e-10	6.9039e-09	down	1.49382	0.000341037	0.0085822	up	0.810011	0.0428116
12h1_transcript_23230	TRUE	TRUE	TRUE	178.91	109.19	171.38	484.63	707.93	552.69	124.99	51.03	116.21	132.69	90.73	166.19	5099	2819	4733	14484	19376	15559	3405	1408	3185	3663	2719	4302	-2.25886	1.80529e-10	2.87964e-09	down	0.450847	0.300677	0.784656	false	-1.94729	2.7589e-09	1.42717e-07	down	-2.70285	3.05777e-10	6.99845e-09	down	0.276978	0.45132	0.814854	false	0.738857	0.090787
12h1_transcript_23262	TRUE	FALSE	TRUE	24.94	23.74	25.86	12.01	10.16	10.4	28.51	22.06	22.68	22.65	23	19.84	735	634	739	371	287	302	803	629	643	646	713	531	0.918614	3.09646e-16	9.82511e-15	false	-0.134864	0.406476	0.871179	false	1.18762	1.09009e-12	1.10095e-10	up	1.06049	3.06134e-10	6.99966e-09	up	0.231401	0.170466	0.537623	false	0.106271	0.556563
12h1_transcript_32855	TRUE	TRUE	TRUE	393.92	397.74	420.9	64.8	86.72	25.81	462.23	529.8	925.81	854.17	662.31	610.97	1441	1332	1526	244	300	92	1611	1883	3256	3020	2498	2051	3.49835	2.07388e-14	5.48494e-13	up	0.173124	0.59539	0.954358	false	2.78712	6.70082e-08	2.45802e-06	up	3.34095	3.07663e-10	7.02761e-09	up	-0.747091	0.000354729	0.00883151	false	-0.563911	0.076544
12h1_transcript_30734	TRUE	TRUE	TRUE	2.65	3.59	8.67	36.38	34.82	23.16	3.84	1.33	0.85	0.7	1.43	0.67	39	48	124	560	491	336	54	19	12	10	22	9	-5.16387	9.061e-35	1.33151e-32	down	-1.09128	0.21761	0.684507	false	-2.64107	3.24989e-05	0.000577896	down	-4.07991	3.12705e-10	7.12861e-09	down	2.50691	0.00376467	0.0509178	false	1.42697	0.118402
12h1_transcript_19153	TRUE	FALSE	FALSE	1.05	0.31	0	2.44	1.56	1.69	0	0	0	1.17	0.25	0.23	37	9	0	91	53	59	0	0	0	40	9	7	-1.88493	0.0277486	0.0836466	false	NA	NA	NA	NA	-2.12602	0.172412	0.462767	false	-8.558	3.16635e-10	7.20391e-09	down	-0.297587	0.874138	0.9777	false	NA	NA
12h1_transcript_7773	TRUE	TRUE	TRUE	17.28	16.87	14.41	60.67	64.05	82.46	17.05	13.25	6	9.06	0.15	6.18	934	826	754	3445	3330	4409	881	693	312	474	8	303	-3.82539	0.00021469	0.00130064	down	-1.18974	0.29983	0.783985	false	-2.12139	1.01125e-24	5.12882e-22	down	-2.64155	3.25909e-10	7.40027e-09	down	1.66796	0.147842	0.502602	false	0.491551	0.230027
12h1_transcript_2187	TRUE	FALSE	FALSE	0.79	0.39	3.56	2.25	0.81	3.47	0	0	0	1.18	0	3.67	57	25	250	172	56	250	0	0	0	83	0	242	-0.454929	0.778177	0.889513	false	9.33311	0.00471556	0.0597269	false	-0.412787	0.704297	0.907453	false	-9.79779	3.27686e-10	7.43326e-09	down	0.0301017	0.987393	0.997519	false	9.37683	1.19229e-06
12h1_transcript_21075	TRUE	TRUE	FALSE	22.3	18.14	37.01	32.5	35.3	24.28	13.34	12.85	14.08	12.72	9.32	12.18	726	535	1167	1110	1104	781	415	405	441	401	319	360	-1.52013	4.73265e-09	6.34402e-08	down	-0.202155	0.331015	0.813029	false	-0.250212	0.553725	0.838124	false	-1.31043	3.29839e-10	7.47044e-09	down	1.23852	0.00468824	0.0598617	false	1.04889	0.00465282
12h1_transcript_20657	TRUE	FALSE	FALSE	1.44	5.97	19.41	1.1	13	48.79	0	0	0	11.24	5.47	12.9	48	181	630	38	418	1616	0	0	0	365	192	393	-1.19893	0.25964	0.458686	false	10.7999	1.4479e-15	3.59804e-13	up	-1.23276	0.368401	0.702465	false	-11.9996	3.29975e-10	7.47044e-09	down	-0.0591052	0.953015	0.991741	false	10.7547	4.2029e-09
12h1_transcript_32166	TRUE	TRUE	TRUE	37.7	27.35	19.51	124.25	143.09	97.08	26.97	24.99	43.21	14.97	6.96	12.64	332	219	167	1140	1204	840	226	213	365	127	64	101	-3.48582	9.86723e-21	4.73466e-19	down	-1.42682	0.00257311	0.0375168	down	-2.12831	3.51559e-09	1.7753e-07	down	-2.04845	3.31429e-10	7.49597e-09	down	1.31565	0.0103919	0.102852	false	-0.100555	0.793474
12h1_transcript_16895	TRUE	TRUE	FALSE	2.77	4.62	0.9	9.47	5.7	7.74	1.74	0.94	1.72	0.76	1.31	1.88	109	165	34	393	216	302	65	35	65	29	54	67	-2.61608	2.7098e-09	3.76108e-08	down	-0.11428	0.850721	0.989808	false	-1.51001	0.0243997	0.122051	false	-2.49546	3.33654e-10	7.53888e-09	down	1.06109	0.192616	0.570339	false	0.953479	0.185724
12h1_transcript_31267	TRUE	TRUE	TRUE	136.75	119.16	62.07	243.25	389.96	320.35	74.61	66.39	106.99	59.85	35.09	56.75	1652	1307	730	3070	4510	3812	861	777	1243	700	444	624	-2.75091	6.35169e-15	1.76735e-13	down	-0.673044	0.0418841	0.269962	false	-1.62902	3.1788e-05	0.000568288	down	-2.06854	3.37162e-10	7.61065e-09	down	1.07931	0.00859295	0.0900523	false	0.415681	0.226848
12h1_transcript_9581	TRUE	TRUE	FALSE	0	1.15	0	1.97	1.08	2.62	0	0	0	0	0	0	0	53	0	107	53	133	0	0	0	0	0	0	-9.091	8.73399e-11	1.44921e-09	down	NA	NA	NA	NA	-2.40125	0.306309	0.642217	false	-9.09742	3.42769e-10	7.72001e-09	down	NA	NA	NA	NA	NA	NA
12h1_transcript_24801	TRUE	TRUE	TRUE	4.1	4.13	4.7	1.2	0.64	0.41	6.21	9.64	11.23	6.65	10.07	5.1	111	101	123	34	16	10	161	253	293	174	287	125	3.23357	4.04248e-09	5.46233e-08	up	-0.294345	0.464366	0.903672	false	2.57215	2.1789e-05	0.000411085	up	3.54265	3.43015e-10	7.72001e-09	up	-0.700742	0.0848188	0.375548	false	-0.986939	0.00394253
12h1_transcript_29522	TRUE	TRUE	FALSE	79.44	146.33	70.78	52.18	57.93	37.47	157.65	128.39	153.8	130.8	121.27	96.18	1443	2410	1248	992	1009	671	2737	2258	2687	2301	2312	1588	1.13872	1.64972e-06	1.50751e-05	up	-0.312264	0.0592997	0.339777	false	0.969166	0.00963329	0.0607747	false	1.46163	3.43503e-10	7.72344e-09	up	-0.209985	0.5129	0.851174	false	-0.514015	0.079893
12h1_transcript_24964	TRUE	TRUE	FALSE	31.4	30.91	34.48	55.71	47.2	47.81	25.38	15.9	16.33	25.47	25.66	25.27	821	732	873	1527	1184	1234	634	402	410	645	705	600	-1.06941	6.06892e-34	8.34459e-32	down	0.435696	0.0827735	0.415626	false	-0.647245	1.68423e-05	0.000332147	false	-1.49836	3.62836e-10	8.15016e-09	down	0.384509	0.0271367	0.191689	false	0.830262	0.00183733
12h1_transcript_27959	TRUE	TRUE	TRUE	11.09	10.67	6.13	28.79	25.89	24.82	12.28	16.45	13.91	8.15	7.9	8.36	242	211	130	659	543	535	256	348	292	172	181	166	-1.796	1.58453e-34	2.29971e-32	down	-0.77416	0.000126581	0.00321187	false	-1.538	3.13028e-07	9.99031e-06	down	-1.01259	3.6603e-10	8.21386e-09	down	0.214216	0.524919	0.859065	false	-0.550309	0.0549153
12h1_transcript_23722	TRUE	TRUE	TRUE	9.01	9.09	8.39	0.31	2	0.99	23.97	22.46	36.24	22.13	13.44	22.7	260	237	234	9	55	28	661	627	1006	618	407	595	4.02251	1.87979e-08	2.31038e-07	up	-0.467976	0.170352	0.612081	false	2.94697	0.000312555	0.0038318	up	4.50332	3.67788e-10	8.24527e-09	up	-1.11154	0.00112899	0.0213767	down	-1.56958	6.62993e-10
12h1_transcript_11785	TRUE	TRUE	FALSE	0	1.87	0	0	0	0	6.04	6.06	1.24	2.04	0.37	2.23	0	81	0	0	0	0	276	281	57	94	18	97	8.57982	7.45557e-07	7.20925e-06	up	-1.47778	0.12151	0.520511	false	NA	NA	NA	NA	10.0502	3.76451e-10	8.43125e-09	up	-1.37791	0.583633	0.888477	false	-2.84848	1
12h1_transcript_23611	TRUE	TRUE	FALSE	11.64	19.63	11.06	8.63	7.04	5.98	22.14	50.94	38.94	28.15	21.72	21.46	337	516	311	262	196	171	614	1431	1086	791	662	565	1.63611	4.2391e-14	1.07172e-12	up	-0.617116	0.0732557	0.386994	false	0.943769	0.00606128	0.0425548	false	2.26282	3.85975e-10	8.63615e-09	up	-0.731709	0.0227802	0.1706	false	-1.3404	0.00055535
12h1_transcript_30014	TRUE	TRUE	FALSE	83.19	103.24	60.89	58.78	26.14	40.1	137.95	149.66	155.53	159.24	154.54	109.51	1401	1577	996	1036	422	666	2220	2441	2519	2597	2731	1677	1.68938	6.25689e-09	8.23537e-08	up	-0.0417099	0.80114	0.985749	false	0.985143	0.00477927	0.0355663	false	1.73838	3.87463e-10	8.65516e-09	up	-0.745534	0.00244501	0.0378337	false	-0.778705	1.08857e-05
12h1_transcript_8823	TRUE	TRUE	FALSE	2.28	3.27	7.43	6.93	10.12	9.19	1.74	2.64	1.49	1.76	1.6	2.99	119	155	378	383	512	478	87	134	75	89	88	142	-2.15502	1.21742e-07	1.32396e-06	down	0.154199	0.752589	0.981598	false	-1.02664	0.0993541	0.324629	false	-2.30357	3.87578e-10	8.65516e-09	down	1.10105	0.118435	0.450344	false	1.26737	0.0482873
12h1_transcript_22078	TRUE	TRUE	FALSE	6.13	5.06	8.72	5.35	4.7	5.25	13.56	12.45	10.68	13.27	15.08	10.32	192	143	264	175	141	162	406	377	321	402	496	293	1.24277	5.32893e-10	8.06786e-09	up	0.0998683	0.62766	0.959495	false	0.382935	0.326424	0.663022	false	1.15083	3.90052e-10	8.70194e-09	up	-0.894348	0.0227586	0.170492	false	-0.785327	0.0222477
12h1_transcript_8008	TRUE	FALSE	FALSE	0	0	1.24	10.05	4.7	0.97	0	0	0	0	4.3	0	0	0	65	577	247	52	0	0	0	0	247	0	-1.99362	0.371386	0.578663	false	NA	NA	NA	NA	-3.57049	0.125752	0.378506	false	-10.6191	3.91879e-10	8.73422e-09	down	-1.59815	1	1	false	NA	NA
12h1_transcript_31933	TRUE	TRUE	TRUE	141.92	88.23	55.58	437.84	631.19	580.87	89.61	41.21	119.82	20.63	13.83	13.98	1393	787	532	4483	5924	5610	840	392	1131	196	142	125	-5.19417	3.54029e-68	2.08098e-65	down	-2.34647	5.31112e-07	2.51393e-05	down	-2.56354	3.84899e-10	2.40099e-08	down	-2.83575	4.05078e-10	9.01965e-09	down	2.58473	7.20474e-09	8.88769e-07	up	0.247936	0.628502
12h1_transcript_4965	TRUE	TRUE	TRUE	8.73	12.03	4.18	41.79	27.52	27.51	5.24	10.99	5.17	13.24	11.59	10.09	531	663	246	2675	1613	1658	305	648	303	781	743	558	-1.55325	4.69436e-16	1.46191e-14	down	0.740098	0.0436462	0.277332	false	-1.98922	2.47834e-06	6.25753e-05	down	-2.28716	4.09037e-10	9.09899e-09	down	-0.479216	0.260682	0.655341	false	0.26843	0.589525
12h1_transcript_12876	TRUE	FALSE	FALSE	10.1	7.55	12.9	4.85	1.47	19.08	0	0	0	3.64	9.94	0	455	308	562	229	63	850	0	0	0	158	472	0	-1.04941	0.52535	0.715313	false	10.0487	0.00141972	0.0238285	up	0.26852	0.777475	0.935688	false	-11.0841	4.18098e-10	9.29156e-09	down	1.26717	0.439199	0.808305	false	11.324	5.59608e-19
12h1_transcript_31292	TRUE	TRUE	TRUE	66.5	55.16	44.42	117.43	138.81	124.56	60.73	41.48	52.88	53.97	38.28	46.63	854	643	555	1576	1707	1576	745	516	653	671	515	545	-1.54889	1.38712e-11	2.56197e-10	down	-0.12882	0.607301	0.956312	false	-1.22065	3.46578e-07	1.08736e-05	down	-1.41299	4.27718e-10	9.48839e-09	down	0.287731	0.286141	0.681758	false	0.169041	0.461609
12h1_transcript_21848	TRUE	TRUE	TRUE	10.98	12.44	8.88	4.56	3.7	4.83	16.43	14.68	11.06	12.71	14.2	13.3	348	357	272	151	112	151	498	450	337	390	473	383	1.53327	3.9374e-18	1.51021e-16	up	-0.0396888	0.849555	0.989585	false	1.2858	1.2014e-07	4.15238e-06	up	1.57823	4.27781e-10	9.48839e-09	up	-0.287433	0.117612	0.448895	false	-0.318592	0.152569
12h1_transcript_32669	TRUE	TRUE	TRUE	1286.29	773.83	763.66	1576.74	2617.29	2362.66	608.37	317.11	484.64	636.18	555.64	875.91	6753	3706	3943	8575	13064	12144	3046	1615	2446	3230	3028	4205	-1.75472	8.76874e-07	8.38007e-06	down	0.587021	0.0846243	0.420491	false	-1.23054	0.000529481	0.00603164	down	-2.3357	4.37662e-10	9.69819e-09	down	0.484589	0.14063	0.488695	false	1.08134	0.00187747
12h1_transcript_22284	TRUE	TRUE	TRUE	21.96	20.28	20.72	33.84	48.63	50.27	14.89	16.96	16.27	12.61	12.59	12.39	685	573	626	1107	1457	1549	444	512	488	381	413	351	-1.9299	2.43491e-14	6.35402e-13	down	-0.326247	0.00366413	0.0494214	false	-1.10736	0.000104612	0.00154959	down	-1.59555	4.39983e-10	9.74025e-09	down	0.783465	6.34509e-07	4.51275e-05	false	0.466863	0.000108881
12h1_transcript_30447	TRUE	TRUE	FALSE	9	21.36	12.07	11.65	6.87	8.73	24.31	31.52	28.27	22.33	26.58	23.71	141	304	184	191	103	135	365	480	427	340	438	339	1.34012	1.58691e-09	2.25447e-08	up	-0.182286	0.256832	0.735115	false	0.629735	0.184641	0.482465	false	1.53048	4.41848e-10	9.77212e-09	up	-0.750977	0.072342	0.341905	false	-0.925644	0.0136514
12h1_transcript_1700	TRUE	FALSE	FALSE	0	5.86	0	0.7	3.95	6.19	0	0	0	0	0.68	0	0	409	0	56	292	471	0	0	0	0	55	0	-4.20428	0.0323992	0.0945829	false	NA	NA	NA	NA	-1.0217	0.695693	0.905091	false	-10.6652	4.431e-10	9.79038e-09	down	3.12159	1	1	false	NA	NA
12h1_transcript_27630	TRUE	TRUE	TRUE	56.62	57.84	86.69	25.1	32.92	20.39	103.56	79.21	115.58	93.76	80.7	75.85	1266	1172	1880	588	706	450	2213	1715	2485	2030	1896	1541	1.57088	1.07459e-09	1.56639e-08	up	-0.22603	0.255399	0.732889	false	1.34616	0.000312048	0.00382759	up	1.80792	4.52786e-10	9.99479e-09	up	-0.258434	0.387524	0.772795	false	-0.473684	0.120034
12h1_transcript_32831	TRUE	TRUE	FALSE	18.79	78.53	0	0	0	0	13.86	97.23	130.13	93.46	97.77	64.75	73	280	0	0	0	0	51	368	488	352	394	231	10.7101	3.35025e-18	1.29133e-16	up	0.105942	0.892224	0.994035	false	9.35102	0.00866655	0.0560551	false	10.6203	4.63376e-10	1.02187e-08	up	-1.40779	0.390986	0.776127	false	-1.29829	0.460739
12h1_transcript_20873	TRUE	FALSE	TRUE	0	0	0	9.39	1.47	11.7	0	0	0	0	1.32	0	0	0	0	326	46	383	0	0	0	0	46	0	-4.22284	0.028675	0.0859081	false	NA	NA	NA	NA	-10.3223	3.69233e-09	1.85651e-07	down	-10.4342	4.63827e-10	1.02189e-08	down	NA	NA	NA	NA	NA	NA
12h1_transcript_28174	TRUE	TRUE	TRUE	12.71	21.92	21.15	7.11	8.92	6.27	26.15	52.16	60.37	30.23	18.88	38.36	272	426	440	159	183	132	535	1083	1244	627	425	747	1.89135	1.18489e-06	1.1029e-05	up	-0.620228	0.156961	0.588656	false	1.30496	0.00118112	0.0114958	up	2.52075	4.72145e-10	1.03922e-08	up	-0.61795	0.174077	0.542463	false	-1.2287	0.00333298
12h1_transcript_29721	TRUE	TRUE	TRUE	806.29	435.96	771.64	1376.35	1693.65	1815.71	548.01	283.12	292.35	718.67	787.91	767.93	13906	6819	12925	24848	28010	30891	9032	4729	4849	12003	14262	12043	-1.20574	1.266e-08	1.59775e-07	down	1.04324	0.00102648	0.0184347	up	-1.28822	0.000121164	0.00175575	down	-2.24371	4.90305e-10	1.07815e-08	down	-0.120131	0.690939	0.927347	false	0.933801	0.027073
12h1_transcript_28021	TRUE	TRUE	FALSE	63.82	85.58	50.02	43.08	33.6	30.29	84.44	109.58	139.54	90.22	91.49	69.03	1386	1685	1054	980	700	649	1753	2305	2915	1898	2087	1363	1.14087	3.85653e-12	7.60056e-11	up	-0.385717	0.0969483	0.459079	false	0.878976	0.000457706	0.00531523	false	1.53828	4.96067e-10	1.08978e-08	up	-0.30278	0.192462	0.570339	false	-0.680325	0.00998926
12h1_transcript_26183	TRUE	TRUE	TRUE	7.02	3.9	3.95	20.54	15.94	18.34	4.96	7.22	7.86	5.81	7.65	4.1	175	88	95	537	381	452	118	174	188	140	200	93	-1.74003	1.06176e-11	1.98758e-10	down	-0.167051	0.654531	0.965785	false	-1.8938	2.71851e-07	8.76005e-06	down	-1.56284	5.00566e-10	1.09862e-08	down	-0.19545	0.683315	0.925482	false	-0.354459	0.384823
12h1_transcript_28774	TRUE	TRUE	TRUE	28.1	27.88	8.55	66.65	78.2	67.43	18.1	22.48	30.72	7.09	3.3	10.19	528	475	156	1311	1409	1250	325	409	555	129	65	174	-3.44498	2.01711e-14	5.35286e-13	down	-1.74583	0.000982842	0.0178049	down	-1.7652	0.000492149	0.00566725	down	-1.69213	5.047e-10	1.1062e-08	down	1.63686	0.019323	0.153583	false	-0.099756	0.842829
12h1_transcript_18327	TRUE	TRUE	FALSE	0	4.7	6.7	2.42	2.32	1.37	0	0	0	8.68	8.79	3.73	0	158	241	94	83	50	0	0	0	313	344	126	1.69338	0.000367777	0.00210087	up	10.4432	1.38393e-14	2.92958e-12	up	0.904962	0.604626	0.864278	false	-8.73758	5.04984e-10	1.1062e-08	down	-0.815801	0.623575	0.905551	false	9.63815	0.00364929
12h1_transcript_24785	TRUE	TRUE	TRUE	37.13	44.57	30.99	14.79	12.21	13.45	33.76	34.76	25.04	31.58	29.56	34.16	1008	1096	815	421	318	360	876	913	654	830	844	842	1.15207	6.68905e-15	1.85463e-13	up	0.0596253	0.753856	0.981598	false	1.45824	5.63465e-17	1.15313e-14	up	1.09767	5.10784e-10	1.11784e-08	up	0.267043	0.153244	0.512013	false	0.335509	0.0737679
12h1_transcript_18861	TRUE	TRUE	TRUE	5.56	4.7	2.51	14.19	16.93	15.45	2.46	2.14	4.54	1.66	1.63	2.22	201	154	88	538	588	552	85	75	158	58	62	73	-3.17929	1.42148e-30	1.55451e-28	down	-0.698081	0.159763	0.59358	false	-1.90611	1.46007e-06	3.91983e-05	down	-2.46646	5.16558e-10	1.12832e-08	down	1.22731	0.0111545	0.107972	false	0.537029	0.291064
12h1_transcript_24065	TRUE	TRUE	FALSE	33.18	10.87	42	53.78	79.92	81.04	26.71	21.6	24.74	25.49	13.04	5.51	945	280	1160	1607	2187	2281	727	596	678	703	390	142	-2.40969	1.0697e-05	8.40883e-05	down	-0.712438	0.198143	0.656459	false	-1.32347	0.0264303	0.12946	false	-1.68682	5.20171e-10	1.13514e-08	down	1.04775	0.17814	0.549571	false	0.349142	0.524785
12h1_transcript_31122	TRUE	TRUE	TRUE	13.72	15.12	6.44	62.57	55.05	24.07	9.13	7.55	6.13	14.17	14.52	15.33	184	184	84	877	707	318	117	98	79	184	204	187	-1.76625	7.71062e-06	6.25145e-05	down	0.978153	0.000349402	0.00770302	false	-2.02988	0.00022433	0.00291729	down	-2.73732	5.35537e-10	1.16756e-08	down	-0.303978	0.474949	0.829809	false	0.682519	0.110667
12h1_transcript_24902	TRUE	TRUE	FALSE	37.64	48.47	16.31	59.58	47.09	50.2	28.91	21.71	18.4	12.4	9.87	18.1	1019	1189	428	1691	1224	1342	748	569	479	325	281	445	-2.03062	2.72127e-12	5.44995e-11	down	-0.7348	0.0375631	0.251935	false	-0.650249	0.121023	0.369602	false	-1.29375	5.45228e-10	1.18756e-08	down	1.33885	0.00789709	0.0850916	false	0.612618	0.14088
12h1_transcript_31620	TRUE	TRUE	TRUE	132.25	97.76	75.12	210.45	409.4	375.4	90.49	68.24	79.38	52.65	33.35	77.39	1499	1006	829	2491	4442	4190	979	749	865	577	395	798	-2.704	4.23301e-09	5.71006e-08	down	-0.501133	0.187525	0.640658	false	-1.74684	1.41994e-05	0.00028674	down	-2.19848	5.57797e-10	1.21379e-08	down	0.918025	0.0384733	0.236362	false	0.426863	0.0817619
12h1_transcript_14064	TRUE	TRUE	TRUE	18.46	23.2	13.89	67.15	40.32	55.91	24.69	28	27.12	26.28	21.66	19.47	785	894	572	2999	1648	2351	1004	1153	1110	1083	969	752	-1.35672	5.42858e-11	9.30976e-10	down	-0.214462	0.152168	0.580324	false	-1.57203	9.54664e-10	5.4059e-08	down	-1.13584	5.68169e-10	1.23519e-08	down	-0.256016	0.303982	0.699743	false	-0.461425	0.00874939
12h1_transcript_18843	TRUE	FALSE	FALSE	33.13	31.41	27.88	52.16	34.48	40.8	20.44	25.47	22.43	25.39	42.32	19.24	1204	1034	981	1989	1204	1465	710	896	784	894	1618	635	-0.649165	0.0311464	0.0917227	false	0.365686	0.237477	0.709143	false	-0.470952	0.0044258	0.0334155	false	-1.00369	5.69548e-10	1.23702e-08	down	0.136542	0.683128	0.925395	false	0.510099	1.10836e-05
12h1_transcript_32337	TRUE	TRUE	TRUE	304.9	309.48	560.74	68.93	90.39	36.91	406.05	350.81	667.73	551.91	511.1	577.23	2329	2151	4189	548	659	277	2961	2598	4905	4080	4073	4022	2.97109	6.53825e-16	2.01478e-14	up	0.232946	0.424312	0.881687	false	2.5907	2.1895e-07	7.16425e-06	up	2.7518	5.75128e-10	1.24678e-08	up	-0.410397	0.252371	0.645479	false	-0.166689	0.695364
12h1_transcript_29207	TRUE	TRUE	TRUE	64.07	65.28	58.47	8.98	13.23	9.7	48.77	69.81	132.42	131.13	154.09	151.43	1218	1125	1079	178	241	182	886	1285	2421	2415	3076	2618	3.67148	4.56282e-50	1.60121e-47	up	0.82938	0.0346949	0.23913	false	2.52911	5.04265e-19	1.25154e-16	up	2.8554	5.79863e-10	1.25586e-08	up	-1.18017	4.66587e-23	1.20939e-19	down	-0.342554	0.388551
12h1_transcript_23517	TRUE	FALSE	FALSE	4.55	6.17	0.44	3.58	5.24	1.99	0	0	0	3.63	0.72	3.11	132	162	12	109	146	57	0	0	0	102	22	82	-0.620858	0.434381	0.63926	false	8.60711	6.92173e-07	3.21635e-05	up	-0.0334566	0.974509	0.993538	false	-9.22173	5.87879e-10	1.27202e-08	down	0.542998	0.634931	0.910927	false	9.15835	1.66458e-06
12h1_transcript_27600	TRUE	TRUE	FALSE	28.45	53.97	68.86	44.28	33.11	27.3	90.85	78.21	83.88	148.23	183.68	103.81	641	1103	1506	1046	716	607	1958	1708	1819	3238	4353	2127	1.96543	1.19148e-14	3.22743e-13	up	0.804052	0.000299371	0.00677205	false	0.538798	0.21876	0.53213	false	1.17164	5.90128e-10	1.27569e-08	up	-1.46026	0.000689544	0.0148529	down	-0.646548	0.0901306
12h1_transcript_9926	TRUE	TRUE	FALSE	3.79	0	0	0	0	0	1.42	8.09	3.23	5.14	0	1.22	193	0	0	0	0	0	69	399	158	254	0	56	9.11819	0.00213152	0.00964516	up	-0.951492	0.583101	0.95076	false	NA	NA	NA	NA	10.0714	5.91859e-10	1.27823e-08	up	-0.752098	0.827839	0.966693	false	-1.68967	0.490758
12h1_transcript_25742	TRUE	TRUE	FALSE	27.83	21.69	10.6	33.9	45.86	33	14.91	13.43	15.42	16.84	11.96	12.68	715	505	264	913	1131	837	366	334	381	419	323	296	-1.54679	2.20392e-08	2.66694e-07	down	-0.046899	0.830431	0.989076	false	-0.952747	0.0334035	0.153924	false	-1.49057	5.93505e-10	1.28058e-08	down	0.549451	0.213675	0.598937	false	0.512155	0.165903
12h1_transcript_31104	TRUE	TRUE	FALSE	54.02	42.53	199.2	87.89	93.67	132.78	33.89	18.51	17.57	27.7	29.34	20.03	729	521	2615	1240	1211	1766	437	242	228	362	415	246	-2.13292	2.56411e-16	8.20236e-15	down	0.159215	0.668876	0.970483	false	-0.0565092	0.936439	0.982753	false	-2.28701	5.99946e-10	1.29326e-08	down	2.04897	0.00421753	0.0554603	false	2.22087	0.00197989
12h1_transcript_26541	TRUE	TRUE	FALSE	22.16	9.71	59.03	85.94	130.22	105.66	38.91	27.41	22.27	42.76	39.72	57.53	541	214	1397	2199	3051	2547	908	648	523	1011	1019	1276	-1.30211	1.91254e-05	0.00014385	down	0.69526	0.0229702	0.181648	false	-1.81124	0.011825	0.0710655	false	-1.9927	6.02971e-10	1.29856e-08	down	-0.534447	0.465172	0.823646	false	0.173928	0.807739
12h1_transcript_2154	TRUE	FALSE	FALSE	1.39	0.81	2.75	1.82	0.86	3.8	0	0	0	0.55	1.59	1.68	102	54	195	140	60	276	0	0	0	39	122	112	-0.850164	0.254329	0.452121	false	8.96099	7.80383e-09	5.43937e-07	up	-0.363341	0.667904	0.892319	false	-9.80778	6.07745e-10	1.30762e-08	down	0.455554	0.573016	0.883966	false	9.42626	1.57434e-09
12h1_transcript_22577	TRUE	TRUE	FALSE	18.63	19.18	34.12	30.4	25.7	29.5	14.99	11.66	9.35	13.05	13.4	13.55	551	514	978	943	730	862	424	334	266	374	417	364	-1.18764	4.03224e-26	2.93517e-24	down	0.181182	0.455284	0.898508	false	-0.245339	0.51243	0.812793	false	-1.3627	6.20143e-10	1.332e-08	down	0.908634	0.0222665	0.168142	false	1.10078	0.00593554
12h1_transcript_4735	TRUE	TRUE	TRUE	13.42	13.1	7.87	35.63	28.53	29.25	6.9	12.61	12.02	6.14	4.73	6.56	831	734	471	2317	1699	1790	408	756	716	368	308	369	-2.50417	4.45126e-37	7.58392e-35	down	-0.816866	0.0114374	0.111984	false	-1.46737	2.4402e-09	1.27933e-07	down	-1.67824	6.20236e-10	1.332e-08	down	0.995363	0.00177356	0.0299592	false	0.186912	0.564183
12h1_transcript_13130	TRUE	TRUE	FALSE	24.77	25.58	24.99	40.71	47.47	48.19	24.74	19.44	20.73	24.22	25.81	21.28	1073	1003	1047	1850	1976	2062	1024	815	863	1016	1176	837	-1.04126	9.93778e-10	1.45672e-08	down	0.162303	0.272721	0.754562	false	-0.88232	1.79226e-06	4.71402e-05	false	-1.19493	6.33374e-10	1.35894e-08	down	0.119306	0.355087	0.748074	false	0.29122	0.0464593
12h1_transcript_30450	TRUE	TRUE	TRUE	41.36	72.56	88.86	9.27	15	7.17	68.05	65.78	143.8	107.42	64.29	95.8	643	1023	1342	150	223	109	1011	990	2150	1617	1048	1354	2.99505	9.23976e-14	2.25125e-12	up	-0.0187239	0.963667	0.996982	false	2.6736	2.47976e-07	8.03511e-06	up	3.02703	6.39162e-10	1.37008e-08	up	-0.35177	0.415911	0.794561	false	-0.359694	0.447172
12h1_transcript_22611	TRUE	TRUE	TRUE	28.9	26.56	21.67	61.07	69.67	72.72	26.56	14.8	13.97	20.79	19.85	20.07	874	728	635	1937	2024	2173	768	433	406	609	631	551	-1.84602	4.21543e-27	3.3712e-25	down	0.160998	0.614302	0.957839	false	-1.42837	2.3522e-12	2.29611e-10	down	-2.00212	6.55319e-10	1.40341e-08	down	0.377457	0.0185172	0.149449	false	0.547439	0.0891341
12h1_transcript_12226	TRUE	FALSE	FALSE	2.19	0.6	1.13	1.72	1.7	4.41	0	0	0	1.41	2.59	1.8	102	25	51	84	76	204	0	0	0	63	127	76	-0.551342	0.348223	0.55517	false	8.89938	1.33665e-10	1.35168e-08	up	-1.01837	0.212073	0.522843	false	-9.44378	6.58609e-10	1.40914e-08	down	-0.512419	0.476427	0.830405	false	8.3951	1.96649e-07
12h1_transcript_30046	TRUE	TRUE	TRUE	1.56	8.55	6.66	0.98	1.07	0.26	12.35	21.03	59.85	42.87	33.13	25.82	26	130	108	17	17	4	198	342	967	697	584	394	5.39743	2.23226e-25	1.54368e-23	up	0.152243	0.806915	0.985832	false	2.86383	0.00511066	0.037225	up	5.26402	6.63072e-10	1.41737e-08	up	-2.56427	0.000269404	0.00714165	down	-2.4026	0.00526295
12h1_transcript_9704	TRUE	TRUE	FALSE	6.01	2.77	4.11	2.94	1.27	1.73	10.68	8.28	10.19	5	5.54	5.27	309	129	204	159	62	88	525	412	504	249	300	246	1.3474	0.000102495	0.000667919	up	-0.85426	1.91794e-06	8.15016e-05	false	1.1362	0.0373653	0.166266	false	2.20776	6.68917e-10	1.42853e-08	up	-0.251892	0.54917	0.872212	false	-1.09635	0.00329129
12h1_transcript_32359	TRUE	TRUE	FALSE	59.87	104.02	212.41	74.25	28.8	49.06	278	230.59	194.93	234.3	299.47	151.93	451	713	1565	582	207	363	1999	1684	1412	1708	2353	1044	2.1025	9.51106e-09	1.22065e-07	up	-0.0227934	0.935246	0.994817	false	1.36777	0.0314685	0.147188	false	2.13163	6.73399e-10	1.43544e-08	up	-0.765385	0.187992	0.564419	false	-0.777379	0.144238
12h1_transcript_33031	TRUE	TRUE	TRUE	438.1	237.22	287.35	111.06	99.66	81.69	311.22	458.83	668.47	220.89	188.04	213.59	692	347	462	175	145	123	465	706	1011	335	296	313	1.05007	1.39318e-05	0.000107117	up	-1.18715	0.000563197	0.0114963	down	1.80085	1.02315e-06	2.86555e-05	up	2.2487	6.74248e-10	1.43592e-08	up	0.711944	0.0453229	0.260033	false	-0.465599	0.24235
12h1_transcript_27690	TRUE	TRUE	TRUE	237.48	184.81	137.63	63.41	74.58	31.62	252.84	541.18	415.61	312.3	147	346.25	5293	3734	2975	1480	1595	695	5386	11680	8910	6742	3442	7014	2.16943	6.64567e-06	5.45386e-05	up	-0.538237	0.228457	0.698446	false	1.69396	4.50819e-05	0.000764917	up	2.71504	6.78006e-10	1.44258e-08	up	-0.512171	0.209841	0.593914	false	-1.04093	0.00245536
12h1_transcript_27070	TRUE	TRUE	TRUE	116.45	146.88	135.97	18.11	30.88	21.12	98.9	84.04	118.07	108.74	74.68	126.83	2742	3135	3105	447	698	491	2226	1916	2674	2480	1848	2714	2.04401	1.98171e-08	2.42172e-07	up	0.081797	0.7731	0.982935	false	2.47233	3.07271e-14	4.09636e-12	up	1.97106	6.85183e-10	1.4565e-08	up	0.393151	0.171612	0.539029	false	0.484773	0.0125994
12h1_transcript_277	TRUE	TRUE	TRUE	3.97	5.49	4.73	2.63	1.3	1.83	9.72	12.05	6.27	5.77	11.39	5.43	404	505	465	281	127	183	945	1186	613	568	1220	501	1.88512	6.44532e-07	6.30638e-06	up	-0.292383	0.456272	0.898843	false	1.30219	0.000102253	0.00151754	up	2.18509	6.86165e-10	1.45724e-08	up	-0.621819	0.109361	0.434096	false	-0.906643	0.00254412
12h1_transcript_15172	TRUE	FALSE	FALSE	2.41	2.73	1.58	3.27	1.21	2.15	0	0	0	0	0	0.92	100	103	63	143	48	88	0	0	0	0	0	35	-2.82977	0.162923	0.331974	false	NA	NA	NA	NA	0.0176207	0.97392	0.993538	false	-8.99192	6.95386e-10	1.47546e-08	down	2.82532	0.209218	0.592958	false	8.98404	8.24898e-12
12h1_transcript_28872	TRUE	TRUE	TRUE	38.43	55.48	20.74	242.34	167.07	133.72	33.24	50.68	18.92	9.35	12.11	23.34	763	999	399	5042	3184	2621	631	974	361	179	252	421	-3.66088	5.8085e-18	2.19565e-16	down	-1.15329	0.032048	0.226137	false	-2.26886	2.46666e-08	1.02397e-06	down	-2.50669	6.97085e-10	1.4777e-08	down	1.3549	0.015449	0.132596	false	0.208311	0.667723
12h1_transcript_25612	TRUE	TRUE	TRUE	83.44	88.9	125.52	28.38	41.19	24.11	106.8	135.62	170.46	133.67	107.44	108.1	2035	1965	2969	725	964	580	2490	3203	3999	3158	2754	2396	1.79212	8.87209e-10	1.30457e-08	up	-0.210549	0.347176	0.826513	false	1.65011	1.00071e-05	0.000211665	up	2.01516	7.17187e-10	1.51892e-08	up	-0.176063	0.532199	0.861717	false	-0.376099	0.214627
12h1_transcript_28430	TRUE	TRUE	TRUE	49.69	14.58	55.45	192.81	206.64	144.58	39.55	22.1	53.08	14.72	15.37	21.34	1034	275	1120	4205	4128	2971	787	445	1062	296	336	403	-3.49336	1.7576e-38	3.27974e-36	down	-1.12657	0.00534011	0.0653025	false	-2.1753	0.000128198	0.00183022	down	-2.35581	7.25131e-10	1.53433e-08	down	1.28533	0.0380317	0.234959	false	0.170159	0.78415
12h1_transcript_18097	TRUE	TRUE	TRUE	9.82	5.24	12.27	23.48	20.39	39.06	5.69	8.35	6.65	8.7	7.38	14.11	359	173	435	902	717	1413	199	296	234	308	284	469	-1.53928	0.000149115	0.000936178	down	0.588504	0.120084	0.51721	false	-1.60008	0.00165363	0.0150641	down	-2.12563	7.45224e-10	1.57539e-08	down	-0.0934708	0.865095	0.976056	false	0.506122	0.262859
12h1_transcript_12548	TRUE	TRUE	TRUE	5.24	4.74	2.28	11.47	8.84	10.31	3.85	2.06	2.55	3.02	2.08	1.53	242	198	101	556	392	470	170	91	113	135	101	64	-2.29842	3.03808e-14	7.8067e-13	down	-0.325344	0.496432	0.918069	false	-1.35047	0.000693131	0.00743824	down	-1.96808	7.48992e-10	1.5819e-08	down	0.903047	0.0870832	0.381016	false	0.587486	0.215349
12h1_transcript_29945	TRUE	TRUE	TRUE	44.98	57.73	28.32	27.34	17.55	15.7	59.53	59.76	50.36	45.6	37.1	44.69	767	893	469	488	287	264	970	987	826	753	664	693	1.00313	5.92532e-05	0.000405225	up	-0.38068	0.02243	0.178799	false	1.0986	0.00287808	0.0236555	up	1.38782	7.5237e-10	1.58758e-08	up	0.0553415	0.860269	0.974498	false	-0.315992	0.21369
12h1_transcript_30476	TRUE	TRUE	TRUE	23.52	13.89	14.76	67	136.5	89.63	25.36	18.08	21.56	9.41	9.42	14.49	364	195	222	1085	2025	1368	375	271	321	141	153	204	-3.24662	1.10907e-15	3.33885e-14	down	-0.929221	0.00513568	0.0634659	false	-2.52996	2.84655e-08	1.14698e-06	down	-2.30981	7.74077e-10	1.63188e-08	down	0.677549	0.116761	0.447673	false	-0.241194	0.451746
12h1_transcript_20167	TRUE	TRUE	FALSE	55.74	37.65	45.35	55.28	44.62	52.85	15.54	24.29	12.97	20.21	21.18	28.54	1901	1163	1498	1978	1462	1781	506	802	425	667	760	884	-1.2087	9.34915e-09	1.20184e-07	down	0.445517	0.164254	0.603144	false	-0.146732	0.514364	0.814249	false	-1.64994	7.76343e-10	1.63516e-08	down	1.02476	0.00047669	0.0112553	up	1.4794	2.64396e-06
12h1_transcript_22367	TRUE	TRUE	TRUE	65.33	79.89	97.63	24.08	30.94	24.92	90.21	69.26	68.98	94.12	74.59	82.56	1973	2186	2856	762	897	743	2604	2024	2003	2753	2369	2264	1.55163	4.33312e-12	8.48296e-11	up	0.168088	0.374566	0.848765	false	1.58358	6.5065e-08	2.40947e-06	up	1.39056	7.9001e-10	1.66242e-08	up	-0.00247745	0.992467	0.998395	false	0.176313	0.491444
12h1_transcript_5424	TRUE	TRUE	TRUE	2.25	1.69	0.63	0.16	0.34	0.1	3.48	2.69	4.93	1.6	2.56	0.77	136	92	37	10	19	5	201	157	287	93	163	42	2.97206	0.000205173	0.00124942	up	-1.16358	0.0397648	0.260661	false	2.94169	0.00127085	0.0122567	up	4.16132	7.93389e-10	1.668e-08	up	-0.0788522	0.916971	0.983213	false	-1.2359	0.0310607
12h1_transcript_15419	TRUE	TRUE	TRUE	44.16	50.99	27.38	9.42	14.98	5.14	55.8	82.07	85.57	56.6	40.25	47.26	1832	1916	1099	410	597	210	2213	3296	3414	2274	1757	1780	2.17884	6.28648e-07	6.1649e-06	up	-0.597998	0.013698	0.128352	false	1.99956	9.47895e-05	0.00143219	up	2.78953	7.96958e-10	1.67245e-08	up	-0.219248	0.441922	0.809765	false	-0.808489	0.00312164
12h1_transcript_17148	TRUE	TRUE	TRUE	2.17	1.29	0.82	35.5	13.69	25.47	0	0.27	0.63	0.16	0.1	0.15	82	44	30	1409	497	952	0	10	23	6	4	5	-7.57927	5.07515e-45	1.32586e-42	down	NA	NA	NA	NA	-4.12355	1.4471e-14	1.99768e-12	down	-6.44553	7.9696e-10	1.67245e-08	down	3.40402	3.45802e-05	0.00137265	up	2.29973	0.0963099
12h1_transcript_30398	TRUE	TRUE	TRUE	34.74	29.7	22.55	75.41	135.44	106.23	29.95	23.63	31.64	9.39	4.98	17.15	539	418	340	1224	2014	1625	444	355	472	141	81	242	-3.41902	1.16317e-10	1.90848e-09	down	-1.38649	0.0104652	0.105121	false	-1.90802	2.42398e-07	7.87626e-06	down	-2.02789	8.0843e-10	1.69497e-08	down	1.47438	0.0122217	0.114916	false	0.0982538	0.660474
12h1_transcript_12790	TRUE	TRUE	TRUE	26.31	24.83	22.61	51.61	44.69	71.93	18.55	10.36	9.06	11.18	6.39	13.19	1170	999	972	2408	1909	3161	788	446	387	481	299	532	-2.53116	5.80879e-12	1.12501e-10	down	-0.265686	0.554426	0.941621	false	-1.21008	6.89549e-07	2.02609e-05	down	-2.26653	8.12685e-10	1.70234e-08	down	1.28421	0.000510454	0.0118723	up	1.02889	0.00165574
12h1_transcript_26006	TRUE	FALSE	TRUE	7.08	12.41	8.4	23.04	24.34	20.63	8.23	10.44	11.33	14.29	14.89	13.51	180	286	207	614	594	518	200	257	277	352	398	312	-0.768715	9.0069e-07	8.57717e-06	false	0.538685	0.00378266	0.0506205	false	-1.31565	2.1092e-05	0.000400389	down	-1.29756	8.15372e-10	1.70641e-08	down	-0.584283	0.0545186	0.290434	false	-0.0371548	0.901755
12h1_transcript_4933	TRUE	FALSE	TRUE	7.47	8.79	3.62	17.59	12.87	18.78	7.73	6.62	5.11	8.31	13.39	9.07	465	495	217	1150	770	1156	460	398	306	501	878	512	-0.774703	0.00107935	0.00539951	false	0.685107	0.0135773	0.1276	false	-1.34326	0.000629968	0.00692099	down	-1.4532	8.16581e-10	1.70739e-08	down	-0.613358	0.140759	0.48878	false	0.0785188	0.834209
12h1_transcript_27523	TRUE	TRUE	TRUE	23.74	16.55	9.1	46.35	75.23	53.3	13.05	8.87	16.86	8.02	3.76	5.45	536	339	199	1098	1632	1189	282	194	366	175	89	112	-3.45254	3.24989e-18	1.25884e-16	down	-1.14036	0.0140859	0.130907	false	-1.87467	6.63713e-05	0.00105624	down	-2.30165	8.1851e-10	1.70987e-08	down	1.53293	0.00510574	0.0635914	false	0.403087	0.375124
12h1_transcript_2933	TRUE	FALSE	FALSE	1.92	4.59	0.8	0.73	4	4.99	0	0	0	2.58	3.8	2.54	133	289	53	53	267	344	0	0	0	173	279	160	-0.275226	0.710743	0.848187	false	10.1012	2.56175e-15	6.17326e-13	up	-0.51859	0.602557	0.86389	false	-10.3646	8.3801e-10	1.74901e-08	down	-0.293336	0.683861	0.925602	false	9.81288	1.00563e-09
12h1_transcript_22952	TRUE	TRUE	FALSE	14.73	46.37	19.84	10.25	10.83	15.01	44.18	33.66	37.48	33.89	46.23	48.31	441	1259	576	322	311	444	1266	977	1080	984	1458	1316	1.73605	8.30694e-11	1.38324e-09	up	0.185712	0.390354	0.858462	false	1.12007	0.0352232	0.159596	false	1.5568	8.41955e-10	1.75565e-08	up	-0.654901	0.18272	0.556605	false	-0.462085	0.30181
12h1_transcript_21486	TRUE	TRUE	TRUE	31.27	35.76	18.01	8.77	6.04	9.67	21.6	33.29	28.81	19.86	19.73	20.3	986	1022	550	290	183	301	651	1016	874	606	654	581	1.20555	9.02773e-09	1.16626e-07	up	-0.450802	0.0222372	0.177732	false	1.77181	5.83035e-07	1.74387e-05	up	1.66325	8.43035e-10	1.75631e-08	up	0.523303	0.0719348	0.341255	false	0.0806006	0.781947
12h1_transcript_32247	TRUE	TRUE	TRUE	2090.55	1331.31	1219.82	3378.39	5970.83	4504.97	1398.01	918.44	1092.9	1043.04	790.32	1402.96	16597	9615	9466	27928	45259	35146	10596	7069	8344	8014	6548	10158	-2.1926	3.57862e-08	4.20913e-07	down	-0.0369525	0.907482	0.994199	false	-1.60672	5.81303e-06	0.00013244	down	-2.1498	8.59428e-10	1.78884e-08	down	0.546735	0.102381	0.417147	false	0.519554	0.0744923
12h1_transcript_24190	TRUE	TRUE	TRUE	128.13	116.95	75.56	221.06	358.47	329.02	89.22	79	107.63	53.73	44.76	74.26	3550	2936	2029	6422	9537	9003	2363	2119	2868	1442	1304	1869	-2.49606	1.75316e-12	3.61898e-11	down	-0.636688	0.0205267	0.168685	false	-1.54958	2.13865e-06	5.48896e-05	down	-1.8517	9.07798e-10	1.88781e-08	down	0.906385	0.00416972	0.0549866	false	0.278532	0.225588
12h1_transcript_9092	TRUE	FALSE	FALSE	0	0	0	0	0	0	6.77	1.13	4.04	0.19	0	0.33	0	0	0	0	0	0	343	57	205	9	0	15	NA	NA	NA	NA	-4.56399	0.00079793	0.0152019	down	NA	NA	NA	NA	10.0484	9.1836e-10	1.90805e-08	up	NA	NA	NA	NA	-10.028	7.30452e-10
12h1_transcript_30563	TRUE	TRUE	TRUE	576.58	562.61	426.7	144.99	97.12	80.04	272.67	294.91	303.92	273.8	292.19	270.05	7934	7026	5710	2086	1280	1085	3585	3931	4022	3648	4214	3381	1.30177	1.33846e-09	1.91889e-08	up	-0.0315948	0.637588	0.961402	false	2.2796	9.90062e-21	2.81685e-18	up	1.3416	9.3131e-10	1.9332e-08	up	0.939182	2.10785e-16	1.294e-13	false	0.916285	4.00202e-16
12h1_transcript_31036	TRUE	TRUE	TRUE	39.98	32.59	28.44	113.15	199.2	137.15	45.25	36.63	26.16	17.55	9.91	11.75	548	406	379	1623	2619	1855	593	486	345	233	142	146	-3.63324	2.60092e-22	1.43889e-20	down	-1.43411	0.000106131	0.00275735	down	-2.19212	7.07797e-10	4.13857e-08	down	-2.1928	9.32324e-10	1.93356e-08	down	1.40037	0.000119004	0.00382808	up	-0.0228717	0.934291
12h1_transcript_29166	TRUE	TRUE	TRUE	103.36	104.57	45.13	208.3	254.27	159.48	56.79	83.92	73.2	35.44	39.65	65.26	1971	1808	835	4159	4651	3000	1034	1549	1342	654	793	1131	-2.23585	4.11246e-10	6.30738e-09	down	-0.565811	0.0824833	0.414621	false	-1.34066	0.000781565	0.00822459	down	-1.66224	9.37605e-10	1.94276e-08	down	0.855107	0.0546663	0.290711	false	0.296743	0.388257
12h1_transcript_28377	TRUE	FALSE	FALSE	0	1.16	3.81	4.52	9.31	3.19	0	0	0	0	6	0.58	0	22	77	99	186	65	0	0	0	0	132	10	-1.55873	0.338715	0.546144	false	NA	NA	NA	NA	-1.76939	0.292716	0.628306	false	-9.409	9.6031e-10	1.98802e-08	down	-0.240252	0.928305	0.985613	false	7.64623	0.0279095
12h1_transcript_19412	TRUE	TRUE	FALSE	7.66	11.65	10.58	7.27	6.5	5.62	18.7	14.17	18.8	19.32	19.1	14.05	274	378	367	273	224	199	641	491	648	671	720	457	1.34099	2.44243e-12	4.92508e-11	up	0.0464398	0.825929	0.988226	false	0.607158	0.0371267	0.165647	false	1.3041	9.61771e-10	1.98925e-08	up	-0.770523	0.00809042	0.0865749	false	-0.715003	0.00554077
12h1_transcript_4871	TRUE	TRUE	FALSE	10.12	10.55	28.46	37.14	40.9	19.96	9.33	9.37	6.65	8.68	9.29	10.13	628	593	1709	2421	2441	1225	554	563	397	522	607	571	-1.89721	2.72289e-09	3.77479e-08	down	0.180792	0.382856	0.854103	false	-0.988182	0.0947289	0.315447	false	-2.07052	9.84001e-10	2.03157e-08	down	0.882532	0.112621	0.440072	false	1.07525	0.0434054
12h1_transcript_32340	TRUE	TRUE	TRUE	343.21	293.25	195.92	619.08	1101.27	795.49	243.21	162.42	235.51	131.21	107.04	136.09	2646	2057	1477	4968	8104	6025	1790	1214	1746	979	861	957	-2.85217	2.77164e-18	1.08071e-16	down	-0.74549	0.00200748	0.0311566	false	-1.63155	4.77396e-06	0.000111488	down	-2.09763	9.94641e-10	2.05169e-08	down	1.17933	9.68916e-06	0.000484001	up	0.443115	0.0955061
12h1_transcript_570	TRUE	FALSE	FALSE	7.34	8.04	9.1	3.25	2.41	16.85	0	0.06	0	0	0	1.36	673	667	807	313	212	1528	0	5	0	0	0	112	-4.1007	0.141057	0.299489	false	NA	NA	NA	NA	0.100689	0.902641	0.974373	false	-8.78986	1.02174e-09	2.10571e-08	down	4.17735	0.0517355	0.28209	false	8.84088	5.02132e-34
12h1_transcript_29006	TRUE	TRUE	FALSE	32.06	29.7	17.7	54.51	54.06	44.6	24.1	23.89	29.71	19.65	19	23.47	625	525	335	1113	1011	858	449	451	557	371	389	416	-1.39004	1.13719e-12	2.39155e-11	down	-0.290102	0.148888	0.574746	false	-0.974489	0.000960803	0.00972897	false	-1.09121	1.0239e-09	2.10665e-08	down	0.374209	0.231188	0.621052	false	0.0934555	0.714033
12h1_transcript_1468	TRUE	TRUE	TRUE	11.4	20.6	13.32	8.88	4.61	4.69	26.19	21.15	19.04	14.59	15.53	11.04	896	1466	1012	733	348	364	1969	1609	1440	1111	1286	788	1.10525	6.93521e-05	0.00046749	up	-0.665192	0.000780261	0.0149306	false	1.31227	0.000529866	0.00603304	up	1.77713	1.02404e-09	2.10665e-08	up	0.168615	0.566102	0.880577	false	-0.488103	0.0678179
12h1_transcript_31958	TRUE	TRUE	TRUE	1452	835.52	992.03	1864.59	2762.65	2772.36	898.37	588.82	608.34	760.66	752.61	1178.85	13378	6997	8919	17911	24328	25124	7904	5257	5390	6783	7247	9897	-1.55147	9.59266e-06	7.62226e-05	down	0.397826	0.202135	0.663109	false	-1.19284	0.000292769	0.0036312	down	-1.94498	1.0561e-09	2.17067e-08	down	0.320346	0.331509	0.726719	false	0.727912	0.0201622
12h1_transcript_12336	TRUE	FALSE	FALSE	18	13.93	16.58	14.36	10.99	9.05	29.9	26.22	25.44	19.69	16	19.99	839	587	747	702	492	417	1332	1182	1140	889	785	845	0.616732	0.00567005	0.022315	false	-0.517575	0.00236693	0.0352175	false	0.490975	0.0657465	0.24611	false	1.1393	1.06551e-09	2.18805e-08	up	-0.161677	0.512934	0.851174	false	-0.668689	0.000226926
12h1_transcript_14092	TRUE	TRUE	FALSE	10.73	8.6	8.58	15.34	16.66	11.54	6.11	5.47	6.4	5.32	4.86	7.6	468	339	362	702	698	497	254	231	268	224	223	301	-1.38081	7.88874e-06	6.38705e-05	down	0.021129	0.942908	0.995905	false	-0.664404	0.0169783	0.0931788	false	-1.39475	1.07816e-09	2.21205e-08	down	0.679939	0.0418988	0.249406	false	0.711178	0.00010444
12h1_transcript_23731	TRUE	TRUE	TRUE	30.78	17.79	54.1	0.61	2.88	1.96	22	31.19	31.44	17.67	16.02	16.52	884	463	1507	18	79	55	604	868	869	492	484	431	3.07951	5.1589e-07	5.13531e-06	up	-0.721125	0.000226735	0.00535497	false	4.21721	8.80543e-08	3.15562e-06	up	3.81317	1.08026e-09	2.21439e-08	up	1.10645	0.0335505	0.217952	false	0.397195	0.420632
12h1_transcript_10691	TRUE	TRUE	TRUE	30.56	19.5	10.87	46.01	56.12	61.34	20.32	13.19	20.78	9.64	7.76	10.97	1500	867	516	2372	2649	2978	954	627	981	458	401	488	-2.62608	2.3235e-24	1.46855e-22	down	-0.904822	0.00152019	0.0250392	false	-1.4665	0.000643411	0.00702094	down	-1.71416	1.09018e-09	2.23274e-08	down	1.11486	0.0128525	0.118554	false	0.219413	0.597309
12h1_transcript_31090	TRUE	TRUE	TRUE	75.63	61.39	44.73	98.74	147.55	124.57	44.15	44.84	50.78	34.62	32.19	48.96	1022	753	588	1395	1910	1659	570	587	660	453	456	602	-1.77678	1.68903e-08	2.09123e-07	down	-0.234916	0.346976	0.826513	false	-1.06435	0.00116304	0.0113659	down	-1.53428	1.098e-09	2.24675e-08	down	0.672511	0.0425819	0.252055	false	0.447113	0.0316003
12h1_transcript_21	TRUE	FALSE	TRUE	10.26	11.94	7.98	31.5	18.1	21.65	9.72	11.25	7.81	14.33	15.79	10.43	1332	1402	1001	4297	2261	2780	1206	1413	975	1801	2160	1228	-0.896856	8.66092e-05	0.000571351	false	0.520179	0.0157737	0.141198	false	-1.25151	1.61389e-07	5.41757e-06	down	-1.41017	1.10831e-09	2.26582e-08	down	-0.395614	0.0756043	0.350984	false	0.133128	0.490878
12h1_transcript_32056	TRUE	TRUE	TRUE	250.66	242.37	107.86	390.29	503.11	481.48	226.5	212.73	180.81	129.31	117.89	161.81	2305	2026	968	3742	4422	4355	1989	1896	1599	1151	1133	1356	-1.84056	9.50581e-13	2.02814e-11	down	-0.565359	0.00605552	0.0718056	false	-1.23086	0.000973904	0.00984453	down	-1.26979	1.12415e-09	2.29615e-08	down	0.566869	0.130982	0.472923	false	0.0101004	0.975049
12h1_transcript_28018	TRUE	TRUE	TRUE	45.42	50.24	30.61	83.1	102.07	78.05	27.13	40.26	36.5	31.79	12.79	32.37	988	990	646	1894	2131	1676	564	848	763	669	292	640	-1.8583	1.22657e-05	9.51782e-05	down	-0.387492	0.37493	0.848765	false	-1.09707	5.47076e-05	0.000893162	down	-1.4651	1.14923e-09	2.34531e-08	down	0.723251	0.132038	0.474289	false	0.345629	0.137596
12h1_transcript_32027	TRUE	TRUE	TRUE	68.49	53.92	27.34	148.57	194.56	142.99	40.66	58.35	63.8	25.16	24.43	22.77	647	463	252	1465	1759	1330	367	535	580	230	241	196	-2.85119	1.67447e-36	2.73404e-34	down	-1.14301	1.46585e-06	6.38329e-05	down	-1.73422	3.15641e-05	0.000566018	down	-1.69644	1.18432e-09	2.41476e-08	down	1.07263	0.00836985	0.0885496	false	-0.0621352	0.871321
12h1_transcript_24460	TRUE	TRUE	TRUE	10.48	12.14	5.5	23.93	19.8	23.22	10.26	12.28	8.06	7.58	8.16	8.45	281	295	143	673	510	615	263	319	208	197	230	206	-1.55799	1.50345e-27	1.25798e-25	down	-0.30721	0.209024	0.673072	false	-1.28269	0.000308291	0.00378947	down	-1.24362	1.18709e-09	2.41828e-08	down	0.2309	0.545995	0.870131	false	-0.0679743	0.85124
12h1_transcript_14955	TRUE	FALSE	FALSE	2.89	0	4.11	14.29	10.73	10.02	1.72	3.11	3.55	7.34	4.82	0.68	122	0	167	633	435	417	69	126	144	299	213	25	-1.56039	0.0394601	0.111219	false	0.628882	0.484467	0.913655	false	-2.28824	0.141524	0.40848	false	-2.1746	1.18992e-09	2.42188e-08	down	-0.76328	0.668935	0.921443	false	-0.12053	0.941489
12h1_transcript_17550	TRUE	TRUE	FALSE	13.95	8.14	12.09	9.72	8.07	4.83	28.3	24.73	27.64	12.83	26.11	17.58	533	281	447	389	296	182	1034	914	1015	474	1050	610	1.22838	0.000948767	0.00483787	up	-0.490924	0.0868181	0.427398	false	0.595685	0.172578	0.463001	false	1.73112	1.22497e-09	2.49102e-08	up	-0.670416	0.107749	0.430407	false	-1.15309	2.81453e-05
12h1_transcript_32424	TRUE	TRUE	TRUE	29.05	23.38	16.64	58.12	56.62	49.4	17.27	8.85	14.93	10.81	15.11	14.03	205	150	115	427	381	343	116	60	101	73	111	90	-2.13429	3.56479e-20	1.60874e-18	down	-0.0166382	0.969478	0.998164	false	-1.25909	3.96993e-05	0.000684541	down	-2.10901	1.23926e-09	2.51786e-08	down	0.833633	0.0278643	0.194534	false	0.825228	0.0483248
12h1_transcript_22201	TRUE	TRUE	TRUE	75.54	46.34	164.44	184	433.14	374.47	43.27	11.66	11.38	32.01	21.21	46.16	2344	1302	4943	5988	12910	11479	1283	350	339	962	692	1301	-3.42673	2.46333e-12	4.96296e-11	down	0.620845	0.334302	0.815407	false	-1.80488	0.00334427	0.0267198	down	-4.04815	1.2573e-09	2.55226e-08	down	1.59463	0.00917258	0.094305	false	2.22893	0.00278887
12h1_transcript_21139	TRUE	TRUE	TRUE	18.59	19.63	20.27	1.29	1.25	0.55	22.37	7.16	13.8	15.07	9.78	8.88	601	575	635	43	38	17	692	224	429	472	332	261	3.38939	2.49926e-13	5.72177e-12	up	-0.339549	0.501604	0.919138	false	4.26121	1.33558e-23	5.37226e-21	up	3.73624	1.26739e-09	2.57047e-08	up	0.83536	0.00816991	0.0873454	false	0.507311	0.26783
12h1_transcript_29726	TRUE	TRUE	TRUE	593.12	560.83	964.01	1480.3	1250.75	1984.17	597.57	364.69	369.42	259.42	152.92	328.7	10481	8988	16543	27386	21196	34591	10091	6241	6278	4439	2836	5281	-2.74255	1.73264e-12	3.57978e-11	down	-0.805185	0.0391214	0.257824	false	-1.14857	0.000637588	0.00697698	down	-1.93782	1.27924e-09	2.59221e-08	down	1.56348	0.000209448	0.00589384	up	0.770024	0.0433335
12h1_transcript_29299	TRUE	TRUE	TRUE	16.02	16.69	12.57	30.96	33.66	35.16	11.56	17.04	13.15	12.59	10.55	13.46	301	284	229	609	607	652	207	310	237	229	208	230	-1.54059	2.4745e-12	4.9812e-11	down	-0.152379	0.568507	0.945732	false	-1.16674	6.03742e-08	2.26816e-06	down	-1.38071	1.2939e-09	2.6196e-08	down	0.333894	0.196448	0.575576	false	0.190329	0.393353
12h1_transcript_9473	TRUE	FALSE	FALSE	0.41	0.32	0.83	2.27	0.88	2.21	0	0	0	0.88	1.21	1.62	21	14	41	123	43	113	0	0	0	44	66	76	-0.589385	0.286004	0.489185	false	8.42159	4.43068e-09	3.26756e-07	up	-1.77523	0.0204383	0.107322	false	-9.00655	1.29681e-09	2.62318e-08	down	-1.21634	0.104464	0.42242	false	7.21712	9.86538e-06
12h1_transcript_29008	TRUE	FALSE	FALSE	3.45	4.89	2.75	2.67	1.09	2.11	9.96	13.82	14.36	5.27	5.04	2.98	67	86	52	54	20	40	185	261	269	99	103	52	1.11144	0.0281772	0.0847364	false	-1.5031	2.37647e-05	0.000763073	down	0.9267	0.100784	0.327843	false	2.62282	1.37741e-09	2.78378e-08	up	-0.227666	0.633207	0.910201	false	-1.72301	7.3944e-08
12h1_transcript_18601	TRUE	TRUE	FALSE	5.12	3.58	12.01	10.59	12.71	14.78	4.72	3.21	3.29	4.54	2.74	6.06	186	118	423	404	444	531	164	113	115	160	105	200	-1.60065	0.000100313	0.000654609	down	0.290799	0.536437	0.935475	false	-0.870785	0.162819	0.446417	false	-1.88874	1.41158e-09	2.85033e-08	down	0.702266	0.327518	0.723516	false	1.00657	0.10969
12h1_transcript_13200	TRUE	TRUE	TRUE	2.88	2.27	1.85	10.5	8.84	12.41	2.2	3.29	3.8	3.47	2.48	2.83	130	93	81	498	384	554	95	144	165	152	118	116	-1.94438	4.44155e-14	1.11929e-12	down	-0.047508	0.895807	0.994035	false	-2.20079	4.14139e-13	4.49389e-11	down	-1.8879	1.43065e-09	2.88629e-08	down	-0.298848	0.422214	0.797713	false	-0.336876	0.346776
12h1_transcript_18137	TRUE	TRUE	TRUE	11.07	12.77	7.43	3.68	2.6	1.68	11.76	36.21	25.92	25.87	28.39	12.77	413	431	268	144	93	61	419	1308	930	935	1115	432	2.98634	3.51554e-13	7.85717e-12	up	-0.116378	0.813375	0.986498	false	1.96113	5.12354e-06	0.000118584	up	3.11682	1.45238e-09	2.92757e-08	up	-1.06818	0.0082574	0.087758	false	-1.17672	0.00969008
12h1_transcript_27628	TRUE	TRUE	FALSE	31.28	45.04	29.72	31.07	17.01	22.18	73.98	62.05	91.1	66.5	57.11	51.23	703	918	648	732	366	492	1589	1351	1970	1448	1349	1046	1.24256	2.1749e-08	2.63454e-07	up	-0.350717	0.0865079	0.426513	false	0.589144	0.0454067	0.190551	false	1.60146	1.49188e-09	3.00454e-08	up	-0.692666	0.00233519	0.0365361	false	-1.03434	6.33589e-06
12h1_transcript_27582	TRUE	TRUE	TRUE	29.69	25.53	14.83	57.65	55.22	54.82	17.37	21.45	28.63	20.96	23.89	16.87	626	488	303	1274	1118	1142	350	438	581	428	529	323	-1.54147	2.03956e-26	1.53208e-24	down	-0.1041	0.692535	0.973753	false	-1.28891	2.68839e-05	0.00049231	down	-1.42671	1.51817e-09	3.05482e-08	down	0.210154	0.531732	0.861609	false	0.1138	0.733167
12h1_transcript_30304	TRUE	TRUE	TRUE	194.06	154.73	105.83	323.29	536.34	389.99	125.68	150.52	142.79	111.52	86.4	131.31	2983	2158	1581	5199	7902	5911	1846	2241	2111	1660	1393	1836	-2.02612	1.76129e-09	2.4842e-08	down	-0.309553	0.163148	0.600538	false	-1.50129	1.7156e-05	0.000336846	down	-1.70861	1.56797e-09	3.15227e-08	down	0.484219	0.119223	0.451833	false	0.183889	0.415683
12h1_transcript_26186	TRUE	TRUE	FALSE	7.83	13.87	0	3.74	6.24	4.14	28.55	22.03	19.17	28.32	24.29	23.6	195	313	0	97	149	101	680	532	459	684	636	534	2.32929	2.91567e-13	6.61712e-12	up	0.156137	0.472402	0.907554	false	0.535572	0.756798	0.928801	false	2.18037	1.58439e-09	3.18248e-08	up	-1.83986	0.240656	0.631854	false	-1.67758	0.276364
12h1_transcript_22159	TRUE	TRUE	TRUE	20.03	17.82	10.47	38.78	46.51	47.15	17.14	23.4	17.4	17.32	10.39	12.29	633	510	320	1286	1412	1472	518	716	529	530	345	352	-1.8283	5.14151e-11	8.84972e-10	down	-0.501855	0.0772242	0.398191	false	-1.49453	3.67307e-06	8.92633e-05	down	-1.31965	1.61268e-09	3.23492e-08	down	0.290428	0.450217	0.814096	false	-0.201439	0.474859
12h1_transcript_27651	TRUE	TRUE	FALSE	24.6	17.3	13.74	26.88	34.88	29.85	6.59	10.67	10.73	4.76	5.03	6.61	552	352	299	632	752	662	141	232	231	103	118	134	-2.59027	2.45259e-20	1.12189e-18	down	-0.740738	0.0380304	0.253504	false	-0.753029	0.0277989	0.13447	false	-1.83881	1.6133e-09	3.23492e-08	down	1.79548	1.27283e-06	8.2024e-05	up	1.06324	0.0017977
12h1_transcript_32472	TRUE	TRUE	TRUE	159.91	149.92	58.5	365.38	400.37	404.32	74.62	88.25	152.12	52.64	43.92	54.01	1080	922	387	2565	2578	2680	481	578	988	344	309	333	-3.04458	6.38596e-55	2.63415e-52	down	-1.03309	0.00293419	0.0415622	down	-1.69513	3.92309e-05	0.000678395	down	-1.99925	1.70883e-09	3.42348e-08	down	1.30399	0.00325581	0.0456439	up	0.278929	0.547243
12h1_transcript_31485	TRUE	FALSE	FALSE	105.39	81.2	63.39	41.53	45.28	53.57	121.62	133.4	182.96	89.05	79.35	118.87	1263	884	740	520	519	632	1393	1549	2109	1033	996	1297	0.948431	0.000434247	0.00243328	false	-0.571578	0.0357141	0.244094	false	0.812342	0.00488232	0.0360685	false	1.52775	1.74428e-09	3.49145e-08	up	-0.175974	0.567916	0.881603	false	-0.738612	0.0038688
12h1_transcript_25107	TRUE	TRUE	FALSE	3.82	2.4	49.35	21.11	27.5	28.37	10.58	9.67	7.56	15.51	9.05	11.59	102	58	1277	591	705	748	270	250	194	401	254	281	-1.19123	0.000165878	0.00102987	down	0.411522	0.201508	0.662098	false	-0.425739	1	1	false	-1.59752	1.77524e-09	3.55033e-08	down	0.747302	0.528417	0.859617	false	1.17509	1
12h1_transcript_28413	TRUE	TRUE	FALSE	0	38.65	0	15	7.96	11.45	30.32	37.11	36.98	39.99	71.59	42.81	0	745	0	334	162	240	616	764	756	824	1600	828	2.08336	1.01691e-11	1.90818e-10	up	0.586912	0.026255	0.198362	false	0.0964166	1	1	false	1.50583	1.79994e-09	3.59658e-08	up	-2.03497	0.396461	0.781398	false	-1.44645	1
12h1_transcript_30437	TRUE	TRUE	TRUE	113.9	88.34	278.06	11.47	19.21	13.15	99.32	65.39	57.45	72.1	41.17	71.04	1775	1249	4211	187	287	202	1479	987	861	1088	673	1007	1.97349	3.69116e-07	3.77113e-06	up	-0.232966	0.512765	0.924578	false	3.45668	5.84156e-09	2.80419e-07	up	2.21094	1.8215e-09	3.6365e-08	up	1.45684	0.0123986	0.115869	false	1.23726	0.0252004
12h1_transcript_29570	TRUE	TRUE	TRUE	65.56	45.08	52.76	11.26	14.15	9.09	43.45	39.81	32.59	53.89	86.81	84.52	1185	739	926	213	245	162	750	697	566	943	1647	1389	2.60696	1.49147e-17	5.42848e-16	up	0.988898	0.000102852	0.00268425	false	2.22608	3.73098e-11	2.80787e-09	up	1.62709	1.84017e-09	3.6706e-08	up	-0.418545	0.173066	0.540974	false	0.57907	0.0109933
12h1_transcript_18567	TRUE	TRUE	TRUE	10.58	9.51	11.1	1.17	2.33	1.72	12.87	10.37	9.07	9.26	5.87	7.71	387	315	393	45	82	62	450	367	319	328	226	256	2.0182	6.57381e-06	5.40101e-05	up	-0.467412	0.111594	0.49771	false	2.54322	1.1129e-08	4.93612e-07	up	2.49246	1.85921e-09	3.70536e-08	up	0.488019	0.131165	0.473169	false	0.0314702	0.891614
12h1_transcript_32365	TRUE	TRUE	TRUE	721.91	354.74	485.37	949.16	1741.29	1541.44	340.39	149.08	143.6	213.34	172.07	358.52	5259	2352	3460	7193	12102	11027	2367	1053	1006	1504	1307	2383	-2.59824	3.25775e-09	4.46128e-08	down	0.27274	0.575725	0.949088	false	-1.4569	0.00042411	0.0049746	down	-2.86978	1.87047e-09	3.72191e-08	down	1.10431	0.0121723	0.114711	false	1.3876	0.00336031
12h1_transcript_32819	TRUE	TRUE	TRUE	1736.6	991.76	965.23	2123.18	4019.33	3178.94	768.84	641.49	924.49	703.09	563.96	853.02	6045	3162	3334	7599	13220	10775	2549	2170	3094	2365	2021	2726	-2.2243	3.14332e-09	4.31441e-08	down	-0.104831	0.689929	0.973555	false	-1.34209	0.000734443	0.00779906	down	-2.1105	1.87076e-09	3.72191e-08	down	0.841867	0.0126088	0.11714	false	0.746699	0.0127465
12h1_transcript_23336	TRUE	TRUE	TRUE	24.2	19.44	18.26	43.56	69.62	68.19	19.43	14.18	19.72	10.26	9.11	13.33	710	517	519	1341	1963	1978	545	403	557	291	281	355	-2.57871	3.91399e-15	1.11142e-13	down	-0.673625	0.0159514	0.141977	false	-1.58905	1.30946e-06	3.53994e-05	down	-1.89791	1.91816e-09	3.81293e-08	down	0.950999	0.0011576	0.0218131	false	0.287094	0.189917
12h1_transcript_22250	TRUE	TRUE	TRUE	13.38	13.11	9.36	39.16	28.32	34	2.81	3.43	8.41	6.18	8.35	4.87	415	369	281	1276	845	1043	83	103	251	185	272	137	-2.48433	1.69746e-31	1.9564e-29	down	0.423232	0.458526	0.900753	false	-1.51831	8.22681e-14	1.00488e-11	down	-2.89423	1.93432e-09	3.84173e-08	down	0.925059	0.00313875	0.0445653	false	1.35705	0.00938371
12h1_transcript_31688	TRUE	FALSE	FALSE	97.02	89.11	50.4	65.69	67.76	48.62	143.11	214.87	224.4	95.24	97.38	93.81	1077	898	545	761	720	531	1518	2312	2397	1024	1132	948	0.563789	0.00231228	0.0103634	false	-0.993821	1.38214e-06	6.07663e-05	false	0.353251	0.298013	0.633556	false	1.56837	1.96082e-09	3.89099e-08	up	-0.252057	0.363713	0.754897	false	-1.23785	3.16575e-05
12h1_transcript_19605	TRUE	TRUE	FALSE	0	0.1	28.67	2	6.82	2.73	0	0	0	0	0	0	0	3	954	72	225	92	0	0	0	0	0	0	-9.59076	2.85762e-10	4.45251e-09	down	NA	NA	NA	NA	1.34048	1	1	false	-9.5878	1.97369e-09	3.91314e-08	down	NA	NA	NA	NA	NA	NA
12h1_transcript_20867	TRUE	TRUE	FALSE	16.11	40.5	36.73	24.4	15.08	17.51	46.9	83.7	83.86	59.35	65.88	56.11	534	1218	1181	850	481	574	1488	2690	2678	1909	2301	1692	1.58952	5.20407e-23	3.04373e-21	up	-0.211247	0.416868	0.877895	false	0.710086	0.110562	0.34835	false	1.81153	2.001e-09	3.96387e-08	up	-0.914415	0.0250994	0.182235	false	-1.11694	0.011451
12h1_transcript_30231	TRUE	TRUE	FALSE	82.84	80.64	65.48	63.14	63.4	46.47	162.52	188.55	125.7	99.28	114.39	160.81	1340	1184	1029	1069	983	741	2513	2955	1956	1556	1942	2367	1.03275	0.000241457	0.00144236	up	-0.309873	0.264934	0.744806	false	0.386207	0.0734466	0.264554	false	1.34792	2.00852e-09	3.97535e-08	up	-0.683143	0.0110356	0.107266	false	-0.984481	1.05799e-07
12h1_transcript_20427	TRUE	TRUE	TRUE	18.3	20.92	12.35	37.7	27.58	37.13	15.75	18.6	12.44	10.16	11.71	13.53	621	643	406	1342	899	1245	511	611	406	334	418	417	-1.61502	1.80832e-16	5.84029e-15	down	-0.368245	0.126011	0.528502	false	-1.01207	5.61725e-05	0.000914794	down	-1.24199	2.03172e-09	4.01435e-08	down	0.562152	0.0468778	0.2658	false	0.202203	0.414727
12h1_transcript_15164	TRUE	FALSE	FALSE	3.14	0	1.22	1.49	2.03	1.19	0	0	0	1.21	4.09	1.73	131	0	49	65	81	49	0	0	0	49	180	65	0.454249	0.468496	0.668727	false	9.01072	8.51509e-09	5.89915e-07	up	-0.121934	0.943114	0.985453	false	-8.5414	2.04086e-09	4.02894e-08	down	-0.620796	0.714877	0.934737	false	8.39722	0.0141743
12h1_transcript_30080	TRUE	TRUE	TRUE	134.1	120.74	131	14.91	43.34	20.39	277.78	172.91	242.58	284.57	207.58	419.5	2021	1651	1919	235	626	303	4000	2524	3516	4153	3281	5751	3.42108	1.14296e-10	1.87794e-09	up	0.435431	0.224811	0.694637	false	2.2457	1.49448e-05	0.000299795	up	2.99445	2.04568e-09	4.03499e-08	up	-1.21019	0.000325986	0.00830198	down	-0.764683	0.00109621
12h1_transcript_5778	TRUE	TRUE	TRUE	10.11	5.77	4.22	2.37	1.61	1.18	5.92	8.35	7.82	7.46	11.26	5.75	603	311	243	148	92	69	338	482	449	432	708	311	2.16023	6.4817e-09	8.50434e-08	up	0.169762	0.580723	0.950322	false	1.95479	0.000143849	0.0020144	up	2.00288	2.12232e-09	4.18258e-08	up	-0.250976	0.594644	0.892216	false	-0.0738393	0.847341
12h1_transcript_16580	TRUE	FALSE	FALSE	3.16	0	2.42	1.02	1.3	1.41	4.79	7.35	5.76	4.21	0.82	4.23	125	0	93	42	49	55	181	282	220	162	34	152	1.24368	0.103633	0.236997	false	-0.899331	0.212257	0.677724	false	0.595462	0.727521	0.916868	false	2.14816	2.14752e-09	4.22861e-08	up	-0.681568	0.693163	0.928197	false	-1.56615	0.306794
12h1_transcript_7368	TRUE	TRUE	TRUE	10.2	13.69	11.42	28.15	31.52	32.64	7.31	7.21	12.83	7.65	11.81	7.31	563	685	610	1633	1675	1783	386	385	682	409	687	366	-1.89907	4.20643e-16	1.31518e-14	down	-0.0101478	0.976931	0.999031	false	-1.41721	7.05611e-12	6.21204e-10	down	-1.87486	2.16876e-09	4.26678e-08	down	0.441928	0.120026	0.453093	false	0.440055	0.159016
12h1_transcript_29262	TRUE	TRUE	TRUE	97.52	71.12	85.86	300.07	535.88	411.18	71.68	25.62	73.06	72.95	24.54	79.99	1766	1168	1510	5690	9309	7348	1240	449	1272	1279	466	1317	-2.90573	4.28264e-08	4.99471e-07	down	0.10122	0.867223	0.991803	false	-2.32485	6.41095e-12	5.70868e-10	down	-3.00118	2.17456e-09	4.27453e-08	down	0.546055	0.300737	0.696614	false	0.658884	0.147112
12h1_transcript_30598	TRUE	TRUE	TRUE	100.7	64.86	25.24	262.69	533.29	306.81	85.25	52.02	84.22	33.25	16.83	43.47	1523	890	371	4156	7730	4575	1232	762	1225	487	267	598	-3.65788	1.56308e-13	3.69359e-12	down	-1.2009	0.00666374	0.0765175	false	-2.5915	7.69938e-06	0.00016994	down	-2.45007	2.3353e-09	4.58656e-08	down	1.02305	0.107861	0.430632	false	-0.168327	0.74136
12h1_transcript_18737	TRUE	TRUE	FALSE	6.87	3.88	5.56	4.79	9.64	10.84	1.32	0.88	1.14	1.62	2.64	4.21	250	128	196	183	337	390	46	31	40	57	101	139	-1.68772	0.00300675	0.0129834	down	1.37609	0.0156937	0.140812	false	-0.665984	0.218819	0.532137	false	-3.05762	2.41777e-09	4.74195e-08	down	0.984477	0.0882896	0.384329	false	2.36999	1.13961e-08
12h1_transcript_5115	TRUE	TRUE	FALSE	1.87	4.04	3.55	1.77	1.23	1.31	4.98	7.58	10.75	8.1	8.8	4.45	115	225	211	114	73	79	294	452	637	484	571	249	2.2196	3.44638e-11	6.06069e-10	up	-0.10486	0.797751	0.985437	false	1.1269	0.0154159	0.08681	false	2.33868	2.41854e-09	4.74195e-08	up	-1.13031	0.020514	0.159304	false	-1.22651	0.00829962
12h1_transcript_21919	TRUE	TRUE	TRUE	6.53	6.22	4.15	0.6	1.12	0.9	6.56	5.14	8.17	5.72	3.04	7.99	206	178	127	20	34	28	198	157	248	175	101	229	2.58229	1.72982e-05	0.00013103	up	-0.202776	0.688051	0.973274	false	2.64435	1.19804e-07	4.15238e-06	up	2.79414	2.57661e-09	5.04755e-08	up	0.022068	0.967333	0.993832	false	-0.170397	0.583438
12h1_transcript_22375	TRUE	FALSE	FALSE	33.38	37.37	52.86	58.64	63.82	72.86	30.01	25.43	34.29	30.89	38	43	1036	1051	1590	1909	1903	2234	890	764	1023	928	1241	1212	-0.900592	4.69958e-05	0.00032837	false	0.35039	0.101315	0.471152	false	-0.670901	0.0264505	0.129532	false	-1.24269	2.87229e-09	5.61721e-08	down	0.196028	0.546071	0.870144	false	0.556163	0.0545729
12h1_transcript_14540	TRUE	TRUE	TRUE	7.21	6.35	4.73	20.53	21.07	22	4.19	8.78	5.98	5.43	4.48	5.64	308	246	195	922	866	930	171	363	246	224	202	219	-2.12816	2.96698e-28	2.68307e-26	down	-0.246917	0.502872	0.920322	false	-1.82863	4.8428e-15	7.18437e-13	down	-1.8722	2.88546e-09	5.63817e-08	down	0.257575	0.380951	0.766635	false	0.0186712	0.959088
12h1_transcript_23954	TRUE	TRUE	FALSE	0.87	1.71	0	3.41	2.44	1.5	0	0	0	0.35	0	0	24	44	0	102	67	42	0	0	0	9	0	0	-4.56962	0.00470417	0.0190467	down	NA	NA	NA	NA	-1.58715	0.312254	0.648815	false	-8.6114	2.90632e-09	5.67411e-08	down	2.93021	0.387831	0.773214	false	6.98981	0.0370646
12h1_transcript_16061	TRUE	FALSE	FALSE	2.48	3.09	2.43	1.62	4.09	6.96	0.03	0	0	1.96	15.8	1.3	100	113	95	68	158	278	1	0	0	77	672	47	0.412089	0.692018	0.836627	false	9.41786	1.00925e-07	5.62765e-06	up	-0.711822	0.30997	0.646223	false	-8.98366	2.95609e-09	5.76638e-08	down	-1.17715	1	1	false	8.24535	4.5339e-11
12h1_transcript_8904	TRUE	FALSE	FALSE	27.68	35.69	8.31	20.84	22.98	20.52	47.09	42.36	54.14	29.35	21.87	33.46	1427	1666	414	1128	1139	1046	2322	2114	2685	1466	1187	1566	0.306297	0.218772	0.409048	false	-0.725367	0.00218945	0.0333276	false	0.0989262	0.855993	0.959554	false	1.03894	2.96169e-09	5.7724e-08	up	-0.251216	0.6465	0.914144	false	-0.968714	0.0496208
12h1_transcript_25635	TRUE	TRUE	FALSE	26.57	39.41	33.55	25.82	13.44	17.61	54.73	50.38	62.7	67.7	70.38	45.95	642	863	786	654	312	420	1265	1179	1458	1585	1788	1009	1.6158	5.06035e-10	7.67607e-09	up	0.15533	0.441118	0.891525	false	0.81025	0.00941453	0.0596922	false	1.46929	2.97882e-09	5.80087e-08	up	-0.843729	0.00168875	0.0290739	false	-0.679543	0.000724048
12h1_transcript_27419	TRUE	TRUE	FALSE	38.62	5.91	32.49	2.08	7.91	4.2	45.6	47.95	81.01	36.03	14.3	50.81	884	122	722	50	173	95	998	1063	1785	799	344	1057	2.72413	7.6593e-05	0.000511526	up	-0.738604	0.163155	0.600538	false	2.4088	0.00870597	0.0562788	false	3.47346	2.98583e-09	5.8096e-08	up	-0.347431	0.680473	0.924503	false	-1.07375	0.128654
12h1_transcript_27717	TRUE	TRUE	FALSE	27.28	22.74	144.94	57.5	68.42	88.32	27.4	17.42	15.84	32.15	30.46	28.65	610	461	3148	1349	1470	1952	586	377	341	697	716	583	-1.33521	1.73667e-08	2.14682e-07	down	0.616674	0.024065	0.187197	false	-0.105631	0.897073	0.972637	false	-1.94695	3.04032e-09	5.91061e-08	down	1.20552	0.136877	0.481855	false	1.83578	0.0230141
12h1_transcript_9187	TRUE	TRUE	FALSE	7.46	5.44	5.19	9.52	10.02	11.43	5.3	5.67	5.3	4.78	4	4.67	386	255	259	517	499	585	262	284	264	239	218	219	-1.30249	8.67833e-10	1.27768e-08	down	-0.245091	0.171959	0.613288	false	-0.802093	0.00365591	0.0286408	false	-1.05093	3.18017e-09	6.17728e-08	down	0.459675	0.110686	0.43779	false	0.225881	0.283145
12h1_transcript_14133	TRUE	TRUE	TRUE	4.32	4.21	2.06	6.87	7.93	7.41	3.15	2.23	2.17	2.54	2.84	1.87	188	166	87	314	332	319	131	94	91	107	130	74	-1.72285	2.89185e-11	5.13544e-10	down	-0.0357041	0.918046	0.994254	false	-1.11073	0.00605385	0.0425154	down	-1.67987	3.20989e-09	6.22973e-08	down	0.569533	0.204535	0.586665	false	0.541462	0.184377
12h1_transcript_24648	TRUE	TRUE	TRUE	110.65	48.17	89.43	159.37	261.8	244.58	61.68	32.87	24.55	67.87	62.81	82.13	2989	1179	2341	4514	6791	6525	1592	859	637	1775	1783	2015	-1.75327	2.10083e-08	2.55138e-07	down	0.869533	0.0271851	0.202709	false	-1.44689	0.000901921	0.00924459	down	-2.61966	3.22331e-09	6.25049e-08	down	0.268529	0.496629	0.843368	false	1.14903	0.0199798
12h1_transcript_6919	TRUE	TRUE	FALSE	0.19	0.62	0.54	1.18	1.7	0.85	0	0	0	0.48	0.2	0.21	10	31	29	70	92	47	0	0	0	26	11	10	-2.22723	0.00107243	0.00536944	down	NA	NA	NA	NA	-1.53747	0.0473595	0.196287	false	-8.64377	3.28194e-09	6.35884e-08	down	0.65595	0.496448	0.843368	false	7.09438	1.85665e-05
12h1_transcript_4983	TRUE	FALSE	FALSE	0.29	0.95	0.13	2.11	0.69	2.78	0	0	0	0	0	0.56	17	53	7	137	41	171	0	0	0	0	0	31	-3.34908	0.09302	0.218752	false	NA	NA	NA	NA	-2.10898	0.039838	0.174511	false	-9.33653	3.33394e-09	6.45414e-08	down	1.20894	0.640939	0.912757	false	NA	NA
12h1_transcript_32786	TRUE	TRUE	TRUE	13.18	13.3	24.54	3.27	4.28	4.11	24.2	72.51	85.18	89.21	38.47	110.96	57	52	104	14	17	17	99	304	354	373	172	440	4.34142	9.87485e-14	2.39605e-12	up	0.445987	0.500497	0.918695	false	2.19462	0.000708119	0.00758165	up	3.90205	3.3505e-09	6.48074e-08	up	-2.17429	0.000932066	0.0185523	down	-1.71723	0.00941174
12h1_transcript_4016	TRUE	TRUE	FALSE	0	0	1.57	0.82	3.18	1.76	0	0	0	0	0	0	0	0	99	56	199	113	0	0	0	0	0	0	-9.513	5.01356e-10	7.60999e-09	down	NA	NA	NA	NA	-1.85408	0.453756	0.773781	false	-9.51106	3.36233e-09	6.49815e-08	down	NA	NA	NA	NA	NA	NA
12h1_transcript_23501	TRUE	TRUE	TRUE	26.74	15.05	33.06	66.97	64.58	79.14	10.36	19.45	23.92	31.97	35.29	32.75	754	384	904	1981	1749	2205	279	531	649	873	1047	839	-1.17169	1.12821e-15	3.39213e-14	down	0.928018	0.00572505	0.06896	false	-1.49159	0.000175853	0.00238804	down	-2.08842	3.4712e-09	6.6973e-08	down	-0.35502	0.3795	0.766489	false	0.583138	0.226734
12h1_transcript_31528	TRUE	TRUE	TRUE	148.08	103.2	152.63	240.15	488.84	463.71	40.5	45.74	9.14	74.96	37.57	67.41	1628	1031	1635	2758	5145	5022	425	487	96	798	432	675	-2.83325	1.76231e-10	2.81683e-09	down	0.958914	0.140579	0.559308	false	-1.58618	0.000139333	0.00196532	down	-3.79213	3.51759e-09	6.78109e-08	down	1.21079	0.00301278	0.0431708	up	2.18115	0.000355628
12h1_transcript_21537	TRUE	TRUE	TRUE	6.25	4.88	3.6	11.7	12.97	11.25	5.15	5.67	3.98	5.73	3.52	4.08	199	141	111	391	397	354	157	175	122	177	118	118	-1.52578	2.89215e-07	3.00354e-06	down	-0.11866	0.7338	0.980821	false	-1.31568	5.04458e-05	0.000835273	down	-1.40026	3.54913e-09	6.83617e-08	down	0.167579	0.688699	0.926671	false	0.0597116	0.84934
12h1_transcript_31624	TRUE	TRUE	TRUE	30.22	39.99	29.12	13.53	15.65	12.63	32.61	35.21	34.24	34.01	29.34	42.67	357	429	335	167	177	147	368	403	389	389	363	459	1.25632	1.698e-05	0.000128785	up	0.090864	0.691904	0.973753	false	1.2262	6.6283e-06	0.000148548	up	1.17329	3.67178e-09	7.06648e-08	up	-0.067039	0.819802	0.964429	false	0.0331426	0.824948
12h1_transcript_29752	TRUE	TRUE	TRUE	72.34	69.99	47.63	113.07	130.73	140.08	50.47	39.54	60.89	42.28	38.31	43.48	1281	1124	819	2096	2220	2447	854	678	1037	725	712	700	-1.72647	1.08666e-18	4.34515e-17	down	-0.25221	0.252245	0.729146	false	-1.04562	1.41317e-05	0.000285944	down	-1.46537	3.70167e-09	7.11806e-08	down	0.63981	0.00295428	0.0426206	false	0.396389	0.0952838
12h1_transcript_23465	TRUE	TRUE	TRUE	3.62	30.19	20.77	0	0	0	12.6	21.16	1.24	11.36	40.55	29.53	105	799	588	0	0	0	351	598	34	321	1246	783	11.9687	1.87397e-19	7.95322e-18	up	1.25082	0.181222	0.629937	false	11.4677	4.7844e-12	4.36016e-10	up	10.7214	3.72604e-09	7.15893e-08	up	-0.534675	0.530582	0.8611	false	0.722304	0.505103
12h1_transcript_31225	TRUE	TRUE	TRUE	239.05	176.08	89.71	460.56	425.67	414.45	131.58	71.96	157.85	73.28	57.28	95.69	3112	2080	1136	6266	5307	5316	1636	907	1976	923	781	1133	-2.60001	2.14297e-23	1.27882e-21	down	-0.640398	0.096795	0.458448	false	-1.39064	0.000140305	0.00197438	down	-1.95227	3.7462e-09	7.19082e-08	down	1.16732	0.0067272	0.0764032	false	0.535646	0.231213
12h1_transcript_22110	TRUE	TRUE	TRUE	10.14	13.96	6.74	3.2	3.43	2.12	9.38	11.2	11.47	11.22	10.94	11.69	320	399	206	106	104	66	283	342	348	343	363	335	1.85912	6.16435e-11	1.04874e-09	up	0.110257	0.4871	0.914592	false	1.77876	4.57414e-05	0.000772039	up	1.75728	3.7489e-09	7.19082e-08	up	-0.119456	0.717465	0.935355	false	-6.91142e-05	0.99981
12h1_transcript_29399	TRUE	TRUE	TRUE	0	0	0	19.8	2.11	11.02	0	0	0	0	0	0	0	0	0	382	37	200	0	0	0	0	0	0	-10.0939	3.15373e-10	4.8912e-09	down	NA	NA	NA	NA	-9.99495	2.81972e-08	1.13813e-06	down	-10.1033	3.78453e-09	7.2531e-08	down	NA	NA	NA	NA	NA	NA
12h1_transcript_31332	TRUE	TRUE	TRUE	157.46	187.71	90.08	56.46	75.48	56.76	189.82	328.16	438.79	215.77	219.82	289.81	1927	2086	1073	721	884	684	2219	3891	5165	2556	2818	3228	1.84905	4.54267e-12	8.87104e-11	up	-0.362647	0.304077	0.787545	false	1.16632	0.000958438	0.00970924	up	2.22346	3.81301e-09	7.29739e-08	up	-0.723106	0.0209464	0.161213	false	-1.07845	0.00595589
12h1_transcript_23804	TRUE	TRUE	TRUE	14.4	14.22	6.31	1.05	1.58	0.68	40.52	24.88	6.9	18.48	29.31	15.43	414	370	175	31	43	19	1114	693	191	515	887	403	4.16192	3.32473e-21	1.65968e-19	up	-0.177402	0.782217	0.983434	false	3.37195	1.45381e-08	6.3161e-07	up	4.34239	3.81399e-09	7.29739e-08	up	-0.832872	0.0640315	0.31795	false	-1.0025	0.142977
12h1_transcript_4820	TRUE	FALSE	FALSE	10.68	18.29	15.61	12.74	12.28	15.09	7.25	5.93	5.09	7.82	11.06	9.09	660	1023	933	826	729	922	428	355	302	468	719	510	-0.620441	0.00132824	0.00646443	false	0.641215	0.00521705	0.0641765	false	0.128714	0.656436	0.887961	false	-1.25488	3.94229e-09	7.53659e-08	down	0.712238	0.0198519	0.156755	false	1.36181	1.53041e-06
12h1_transcript_29220	TRUE	TRUE	FALSE	78.17	100.89	77.67	43.84	54.3	44.61	118.14	173.81	209.68	200.09	164.7	166.03	1485	1738	1432	872	989	836	2145	3197	3831	3681	3285	2867	1.79461	3.28067e-18	1.26867e-16	up	0.113181	0.653016	0.96542	false	0.817611	0.000267695	0.003375	false	1.69258	4.02424e-09	7.68687e-08	up	-1.01564	2.36478e-09	3.2073e-07	down	-0.893412	0.000412702
12h1_transcript_26438	TRUE	TRUE	TRUE	129.35	156.32	120.77	315.6	456.9	312.89	127.42	116.02	151.38	83.99	63.03	122	3077	3371	2786	7870	10435	7350	2898	2672	3464	1935	1576	2637	-2.1052	1.50781e-08	1.8833e-07	down	-0.512253	0.101731	0.472464	false	-1.45499	1.88051e-08	7.95427e-07	down	-1.58545	4.03617e-09	7.70326e-08	down	0.614852	0.0548179	0.291143	false	0.111747	0.457627
12h1_transcript_30896	TRUE	TRUE	TRUE	88.06	80.13	65.13	129.42	235.5	169.35	52.86	48.46	58.93	41.82	30.6	49.51	1257	1038	904	1932	3221	2383	721	670	809	578	458	643	-2.23515	1.13173e-09	1.64458e-08	down	-0.357231	0.169599	0.611247	false	-1.23554	0.000319779	0.00390599	down	-1.86989	4.04462e-09	7.71297e-08	down	0.961389	0.00101999	0.0198287	false	0.61418	2.00407e-05
[truncated: 5,689 more rows]
[truncated: 14 more columns]
