# Supplementary material for: Defensive Resistance of Cowpea Vigna unguiculata Control Megalurothrips usitatus Mediated by Jasmonic Acid or Insect Damage
Source: Plants (Basel). 2023 Feb 19;12(4):942. doi: 10.3390/plants12040942 (PMC9967092; doi:10.3390/plants12040942)
Supplement: Supplementary file 1 [file plants-12-00942-s001.zip › Table S7 CK_vs_24H.pathenrichment.xlsx]

## Sheet: Sheet1
KEGG_map	Description	GeneRatio	BgRatio	P-value	Adjusted P-value	All_gene	Count_all	Up_gene	Count_up	Down_gene	Count_down	hyperlink
ko01110	Biosynthesis of secondary metabolites	604/1868 32.3340471092077%	2670/11709 22.8029720727645%	0	0	12h1_transcript_13562;12h1_transcript_24633;12h1_transcript_29379;12h1_transcript_29497;12h1_transcript_31157;12h1_transcript_18417;12h1_transcript_19135;12h1_transcript_22251;12h1_transcript_23258;12h1_transcript_19985;12h1_transcript_25385;12h1_transcript_28155;12h1_transcript_26370;12h1_transcript_2504;12h1_transcript_13019;12h1_transcript_24377;12h1_transcript_24888;12h1_transcript_19321;12h1…	604	12h1_transcript_13562;12h1_transcript_24633;12h1_transcript_29379;12h1_transcript_29497;12h1_transcript_31157;12h1_transcript_18417;12h1_transcript_22251;12h1_transcript_23258;12h1_transcript_25385;12h1_transcript_2504;12h1_transcript_13019;12h1_transcript_24377;12h1_transcript_24888;12h1_transcript_19321;12h1_transcript_21267;12h1_transcript_21393;12h1_transcript_15666;12h1_transcript_24932;12h1…	293	12h1_transcript_19135;12h1_transcript_19985;12h1_transcript_28155;12h1_transcript_26370;12h1_transcript_21260;12h1_transcript_19832;12h1_transcript_29071;12h1_transcript_28984;12h1_transcript_30395;12h1_transcript_28636;12h1_transcript_27859;12h1_transcript_22462;12h1_transcript_22707;12h1_transcript_26534;12h1_transcript_28159;12h1_transcript_26638;12h1_transcript_28214;12h1_transcript_27413;12h…	311	https:\\www.genome.jp\dbget-bin\www_bget?map01110
ko01100	Metabolic pathways	951/1868 50.9100642398287%	4946/11709 42.2410111879751%	1.13862e-16	1.58269e-14	12h1_transcript_13562;12h1_transcript_24633;12h1_transcript_29379;12h1_transcript_29497;12h1_transcript_31157;12h1_transcript_24939;12h1_transcript_24343;12h1_transcript_30518;12h1_transcript_19135;12h1_transcript_22251;12h1_transcript_23258;12h1_transcript_19985;12h1_transcript_25385;12h1_transcript_28155;12h1_transcript_26370;12h1_transcript_23179;12h1_transcript_21653;12h1_transcript_32580;12h…	951	12h1_transcript_13562;12h1_transcript_24633;12h1_transcript_29379;12h1_transcript_29497;12h1_transcript_31157;12h1_transcript_24343;12h1_transcript_22251;12h1_transcript_23258;12h1_transcript_25385;12h1_transcript_23179;12h1_transcript_21653;12h1_transcript_32580;12h1_transcript_2504;12h1_transcript_13019;12h1_transcript_24377;12h1_transcript_24888;12h1_transcript_19321;12h1_transcript_21267;12h1…	411	12h1_transcript_24939;12h1_transcript_30518;12h1_transcript_19135;12h1_transcript_19985;12h1_transcript_28155;12h1_transcript_26370;12h1_transcript_24235;12h1_transcript_21260;12h1_transcript_19832;12h1_transcript_29071;12h1_transcript_28984;12h1_transcript_30395;12h1_transcript_28636;12h1_transcript_27859;12h1_transcript_22462;12h1_transcript_22707;12h1_transcript_26534;12h1_transcript_28159;12h…	540	https:\\www.genome.jp\dbget-bin\www_bget?map01100
ko00630	Glyoxylate and dicarboxylate metabolism	77/1868 4.1220556745182%	240/11709 2.04970535485524%	2.93766e-10	4.08335e-08	12h1_transcript_28155;12h1_transcript_26370;12h1_transcript_16955;12h1_transcript_28209;12h1_transcript_28761;12h1_transcript_27892;12h1_transcript_5219;12h1_transcript_6200;12h1_transcript_6987;12h1_transcript_23435;12h1_transcript_1802;12h1_transcript_2945;12h1_transcript_14067;12h1_transcript_27750;12h1_transcript_19960;12h1_transcript_24562;12h1_transcript_4153;12h1_transcript_3196;12h1_trans…	77	12h1_transcript_16955;12h1_transcript_28209;12h1_transcript_28761;12h1_transcript_27892;12h1_transcript_4153;12h1_transcript_21401;12h1_transcript_13702;12h1_transcript_25324;12h1_transcript_26446;12h1_transcript_27898;12h1_transcript_32811;12h1_transcript_21043;12h1_transcript_23450;12h1_transcript_7069;12h1_transcript_6651;12h1_transcript_16306;12h1_transcript_19788;12h1_transcript_23869;12h1_t…	25	12h1_transcript_28155;12h1_transcript_26370;12h1_transcript_5219;12h1_transcript_6200;12h1_transcript_6987;12h1_transcript_23435;12h1_transcript_1802;12h1_transcript_2945;12h1_transcript_14067;12h1_transcript_27750;12h1_transcript_19960;12h1_transcript_24562;12h1_transcript_3196;12h1_transcript_4697;12h1_transcript_21618;12h1_transcript_23230;12h1_transcript_21693;12h1_transcript_14087;12h1_trans…	52	https:\\www.genome.jp\dbget-bin\www_bget?map00630
ko00196	Photosynthesis - antenna proteins	21/1868 1.12419700214133%	33/11709 0.281834486292595%	8.28337e-10	1.15139e-07	12h1_transcript_31272;12h1_transcript_30335;12h1_transcript_31389;12h1_transcript_32710;12h1_transcript_30611;12h1_transcript_30487;12h1_transcript_31213;12h1_transcript_30704;12h1_transcript_31181;12h1_transcript_31382;12h1_transcript_31744;12h1_transcript_27935;12h1_transcript_31015;12h1_transcript_31395;12h1_transcript_30598;12h1_transcript_30774;12h1_transcript_31120;12h1_transcript_30544;12h…	21	--	0	12h1_transcript_31272;12h1_transcript_30335;12h1_transcript_31389;12h1_transcript_32710;12h1_transcript_30611;12h1_transcript_30487;12h1_transcript_31213;12h1_transcript_30704;12h1_transcript_31181;12h1_transcript_31382;12h1_transcript_31744;12h1_transcript_27935;12h1_transcript_31015;12h1_transcript_31395;12h1_transcript_30598;12h1_transcript_30774;12h1_transcript_31120;12h1_transcript_30544;12h…	21	https:\\www.genome.jp\dbget-bin\www_bget?map00196
ko00940	Phenylpropanoid biosynthesis	40/1868 2.14132762312634%	100/11709 0.85404389785635%	6.0706e-09	8.43813e-07	12h1_transcript_29071;12h1_transcript_28984;12h1_transcript_6047;12h1_transcript_10568;12h1_transcript_17047;12h1_transcript_13877;12h1_transcript_28357;12h1_transcript_29158;12h1_transcript_28547;12h1_transcript_29457;12h1_transcript_29596;12h1_transcript_29601;12h1_transcript_29639;12h1_transcript_29726;12h1_transcript_32202;12h1_transcript_11139;12h1_transcript_22060;12h1_transcript_21954;12h1…	40	12h1_transcript_6047;12h1_transcript_17047;12h1_transcript_13877;12h1_transcript_29158;12h1_transcript_28547;12h1_transcript_29457;12h1_transcript_29596;12h1_transcript_29639;12h1_transcript_11139;12h1_transcript_29578;12h1_transcript_29580;12h1_transcript_32533;12h1_transcript_30559;12h1_transcript_31655;12h1_transcript_23722;12h1_transcript_25606;12h1_transcript_26689;12h1_transcript_27181;12h1…	22	12h1_transcript_29071;12h1_transcript_28984;12h1_transcript_10568;12h1_transcript_28357;12h1_transcript_29601;12h1_transcript_29726;12h1_transcript_32202;12h1_transcript_22060;12h1_transcript_21954;12h1_transcript_29085;12h1_transcript_26567;12h1_transcript_25562;12h1_transcript_29340;12h1_transcript_31942;12h1_transcript_25032;12h1_transcript_27132;12h1_transcript_29361;12h1_transcript_24638	18	https:\\www.genome.jp\dbget-bin\www_bget?map00940
ko00860	Porphyrin metabolism	45/1868 2.40899357601713%	133/11709 1.13587838414895%	2.66661e-07	3.70658e-05	12h1_transcript_28214;12h1_transcript_27413;12h1_transcript_27785;12h1_transcript_26310;12h1_transcript_23601;12h1_transcript_1545;12h1_transcript_14837;12h1_transcript_21076;12h1_transcript_18940;12h1_transcript_27437;12h1_transcript_29374;12h1_transcript_26723;12h1_transcript_30098;12h1_transcript_20145;12h1_transcript_21662;12h1_transcript_20646;12h1_transcript_24395;12h1_transcript_32252;12h1…	45	12h1_transcript_30255;12h1_transcript_30412;12h1_transcript_23911;12h1_transcript_25046;12h1_transcript_26311;12h1_transcript_28004;12h1_transcript_29160;12h1_transcript_29746	8	12h1_transcript_28214;12h1_transcript_27413;12h1_transcript_27785;12h1_transcript_26310;12h1_transcript_23601;12h1_transcript_1545;12h1_transcript_14837;12h1_transcript_21076;12h1_transcript_18940;12h1_transcript_27437;12h1_transcript_29374;12h1_transcript_26723;12h1_transcript_30098;12h1_transcript_20145;12h1_transcript_21662;12h1_transcript_20646;12h1_transcript_24395;12h1_transcript_32252;12h1…	37	https:\\www.genome.jp\dbget-bin\www_bget?map00860
ko01200	Carbon metabolism	152/1868 8.13704496788008%	668/11709 5.70501323768042%	1.44233e-06	0.000200484	12h1_transcript_28155;12h1_transcript_26370;12h1_transcript_23179;12h1_transcript_21653;12h1_transcript_32580;12h1_transcript_2504;12h1_transcript_13019;12h1_transcript_24377;12h1_transcript_24888;12h1_transcript_19321;12h1_transcript_24235;12h1_transcript_28636;12h1_transcript_27859;12h1_transcript_24932;12h1_transcript_16955;12h1_transcript_28209;12h1_transcript_28761;12h1_transcript_27892;12h1…	152	12h1_transcript_23179;12h1_transcript_21653;12h1_transcript_32580;12h1_transcript_2504;12h1_transcript_13019;12h1_transcript_24377;12h1_transcript_24888;12h1_transcript_19321;12h1_transcript_24932;12h1_transcript_16955;12h1_transcript_28209;12h1_transcript_28761;12h1_transcript_27892;12h1_transcript_2915;12h1_transcript_23648;12h1_transcript_28891;12h1_transcript_2671;12h1_transcript_18149;12h1_t…	63	12h1_transcript_28155;12h1_transcript_26370;12h1_transcript_24235;12h1_transcript_28636;12h1_transcript_27859;12h1_transcript_28159;12h1_transcript_19696;12h1_transcript_5219;12h1_transcript_6200;12h1_transcript_6987;12h1_transcript_23435;12h1_transcript_19960;12h1_transcript_24562;12h1_transcript_3196;12h1_transcript_4697;12h1_transcript_21618;12h1_transcript_23230;12h1_transcript_21693;12h1_tra…	89	https:\\www.genome.jp\dbget-bin\www_bget?map01200
ko00710	Carbon fixation in photosynthetic organisms	53/1868 2.8372591006424%	183/11709 1.56290033307712%	5.74062e-06	0.000797947	12h1_transcript_28155;12h1_transcript_26370;12h1_transcript_23179;12h1_transcript_21653;12h1_transcript_32580;12h1_transcript_24235;12h1_transcript_16307;12h1_transcript_25318;12h1_transcript_26822;12h1_transcript_27884;12h1_transcript_28397;12h1_transcript_31489;12h1_transcript_32910;12h1_transcript_8361;12h1_transcript_8724;12h1_transcript_6993;12h1_transcript_21698;12h1_transcript_23203;12h1_t…	53	12h1_transcript_23179;12h1_transcript_21653;12h1_transcript_32580;12h1_transcript_31489;12h1_transcript_8361;12h1_transcript_6993;12h1_transcript_21698;12h1_transcript_7733;12h1_transcript_21150;12h1_transcript_32811;12h1_transcript_19385;12h1_transcript_27329;12h1_transcript_29397	13	12h1_transcript_28155;12h1_transcript_26370;12h1_transcript_24235;12h1_transcript_16307;12h1_transcript_25318;12h1_transcript_26822;12h1_transcript_27884;12h1_transcript_28397;12h1_transcript_32910;12h1_transcript_8724;12h1_transcript_23203;12h1_transcript_28968;12h1_transcript_2059;12h1_transcript_318;12h1_transcript_1478;12h1_transcript_1750;12h1_transcript_10056;12h1_transcript_32010;12h1_tran…	40	https:\\www.genome.jp\dbget-bin\www_bget?map00710
ko00999	Biosynthesis of various plant secondary metabolites	49/1868 2.62312633832976%	166/11709 1.41771287044154%	7.20147e-06	0.001001	12h1_transcript_2779;12h1_transcript_19004;12h1_transcript_29798;12h1_transcript_1029;12h1_transcript_169;12h1_transcript_21067;12h1_transcript_17703;12h1_transcript_21555;12h1_transcript_20647;12h1_transcript_20721;12h1_transcript_25025;12h1_transcript_24162;12h1_transcript_26138;12h1_transcript_24590;12h1_transcript_27690;12h1_transcript_31178;12h1_transcript_31753;12h1_transcript_19491;12h1_tr…	49	12h1_transcript_2779;12h1_transcript_19004;12h1_transcript_29798;12h1_transcript_21067;12h1_transcript_21555;12h1_transcript_20647;12h1_transcript_20721;12h1_transcript_24162;12h1_transcript_26138;12h1_transcript_27690;12h1_transcript_31178;12h1_transcript_31753;12h1_transcript_18607;12h1_transcript_6730;12h1_transcript_24328;12h1_transcript_30313;12h1_transcript_17419;12h1_transcript_21058;12h1_…	33	12h1_transcript_1029;12h1_transcript_169;12h1_transcript_17703;12h1_transcript_25025;12h1_transcript_24590;12h1_transcript_19491;12h1_transcript_22201;12h1_transcript_21704;12h1_transcript_25458;12h1_transcript_4047;12h1_transcript_15247;12h1_transcript_27417;12h1_transcript_26675;12h1_transcript_24682;12h1_transcript_26875;12h1_transcript_24833	16	https:\\www.genome.jp\dbget-bin\www_bget?map00999
ko00460	Cyanoamino acid metabolism	32/1868 1.71306209850107%	96/11709 0.819882141942096%	1.94434e-05	0.00270263	12h1_transcript_4153;12h1_transcript_3196;12h1_transcript_4697;12h1_transcript_21401;12h1_transcript_21618;12h1_transcript_23230;12h1_transcript_21693;12h1_transcript_1029;12h1_transcript_169;12h1_transcript_21067;12h1_transcript_17703;12h1_transcript_21555;12h1_transcript_20647;12h1_transcript_20721;12h1_transcript_25025;12h1_transcript_24162;12h1_transcript_26138;12h1_transcript_24590;12h1_tran…	32	12h1_transcript_4153;12h1_transcript_21401;12h1_transcript_21067;12h1_transcript_21555;12h1_transcript_20647;12h1_transcript_20721;12h1_transcript_24162;12h1_transcript_26138;12h1_transcript_27690;12h1_transcript_31178;12h1_transcript_31753;12h1_transcript_18607;12h1_transcript_27940;12h1_transcript_30196;12h1_transcript_20037;12h1_transcript_18343;12h1_transcript_18712	17	12h1_transcript_3196;12h1_transcript_4697;12h1_transcript_21618;12h1_transcript_23230;12h1_transcript_21693;12h1_transcript_1029;12h1_transcript_169;12h1_transcript_17703;12h1_transcript_25025;12h1_transcript_24590;12h1_transcript_19491;12h1_transcript_22201;12h1_transcript_21704;12h1_transcript_25458;12h1_transcript_30083	15	https:\\www.genome.jp\dbget-bin\www_bget?map00460
ko00195	Photosynthesis	72/1868 3.85438972162741%	282/11709 2.40840379195491%	1.9723e-05	0.0027415	12h1_transcript_29083;12h1_transcript_31259;12h1_transcript_31774;12h1_transcript_31462;12h1_transcript_16089;12h1_transcript_18981;12h1_transcript_28182;12h1_transcript_25717;12h1_transcript_27991;12h1_transcript_14324;12h1_transcript_27459;12h1_transcript_28937;12h1_transcript_22878;12h1_transcript_9800;12h1_transcript_16615;12h1_transcript_31549;12h1_transcript_31740;12h1_transcript_30971;12h1…	72	12h1_transcript_29083;12h1_transcript_16089;12h1_transcript_14324;12h1_transcript_22878;12h1_transcript_19617;12h1_transcript_32131;12h1_transcript_28438;12h1_transcript_1350;12h1_transcript_30735;12h1_transcript_32763	10	12h1_transcript_31259;12h1_transcript_31774;12h1_transcript_31462;12h1_transcript_18981;12h1_transcript_28182;12h1_transcript_25717;12h1_transcript_27991;12h1_transcript_27459;12h1_transcript_28937;12h1_transcript_9800;12h1_transcript_16615;12h1_transcript_31549;12h1_transcript_31740;12h1_transcript_30971;12h1_transcript_32247;12h1_transcript_31888;12h1_transcript_32015;12h1_transcript_32034;12h1…	62	https:\\www.genome.jp\dbget-bin\www_bget?map00195
ko00900	Terpenoid backbone biosynthesis	30/1868 1.60599571734475%	89/11709 0.760099069092151%	2.74787e-05	0.00381954	12h1_transcript_19135;12h1_transcript_22251;12h1_transcript_23258;12h1_transcript_19985;12h1_transcript_25385;12h1_transcript_13702;12h1_transcript_25324;12h1_transcript_26446;12h1_transcript_27898;12h1_transcript_25131;12h1_transcript_25446;12h1_transcript_30073;12h1_transcript_30499;12h1_transcript_27220;12h1_transcript_26389;12h1_transcript_25947;12h1_transcript_30240;12h1_transcript_31461;12h…	30	12h1_transcript_22251;12h1_transcript_23258;12h1_transcript_25385;12h1_transcript_13702;12h1_transcript_25324;12h1_transcript_26446;12h1_transcript_27898;12h1_transcript_25131;12h1_transcript_25446;12h1_transcript_30073;12h1_transcript_30499;12h1_transcript_27220;12h1_transcript_26389;12h1_transcript_25947;12h1_transcript_30240;12h1_transcript_31461;12h1_transcript_32688;12h1_transcript_14882;12h…	21	12h1_transcript_19135;12h1_transcript_19985;12h1_transcript_6646;12h1_transcript_7623;12h1_transcript_10523;12h1_transcript_26541;12h1_transcript_27733;12h1_transcript_30351;12h1_transcript_28018	9	https:\\www.genome.jp\dbget-bin\www_bget?map00900
ko00280	Valine, leucine and isoleucine degradation	37/1868 1.98072805139186%	120/11709 1.02485267742762%	3.25506e-05	0.00452453	12h1_transcript_24343;12h1_transcript_30518;12h1_transcript_22015;12h1_transcript_22462;12h1_transcript_22707;12h1_transcript_23428;12h1_transcript_23675;12h1_transcript_26534;12h1_transcript_32282;12h1_transcript_2915;12h1_transcript_23648;12h1_transcript_27547;12h1_transcript_27600;12h1_transcript_19960;12h1_transcript_24562;12h1_transcript_13702;12h1_transcript_25324;12h1_transcript_26446;12h1…	37	12h1_transcript_24343;12h1_transcript_22015;12h1_transcript_23428;12h1_transcript_23675;12h1_transcript_32282;12h1_transcript_2915;12h1_transcript_23648;12h1_transcript_27547;12h1_transcript_27600;12h1_transcript_13702;12h1_transcript_25324;12h1_transcript_26446;12h1_transcript_27898;12h1_transcript_21019;12h1_transcript_27823;12h1_transcript_30995;12h1_transcript_25016;12h1_transcript_25320;12h1…	29	12h1_transcript_30518;12h1_transcript_22462;12h1_transcript_22707;12h1_transcript_26534;12h1_transcript_19960;12h1_transcript_24562;12h1_transcript_16704;12h1_transcript_26462	8	https:\\www.genome.jp\dbget-bin\www_bget?map00280
ko00740	Riboflavin metabolism	17/1868 0.910064239828694%	39/11709 0.333077120163976%	3.90538e-05	0.00542848	12h1_transcript_22064;12h1_transcript_23405;12h1_transcript_23611;12h1_transcript_29008;12h1_transcript_29152;12h1_transcript_29552;12h1_transcript_30447;12h1_transcript_30513;12h1_transcript_19082;12h1_transcript_20294;12h1_transcript_25326;12h1_transcript_6065;12h1_transcript_16532;12h1_transcript_30403;12h1_transcript_30506;12h1_transcript_30636;12h1_transcript_27158	17	12h1_transcript_23611;12h1_transcript_29008;12h1_transcript_29152;12h1_transcript_29552;12h1_transcript_30447;12h1_transcript_30513;12h1_transcript_20294;12h1_transcript_27158	8	12h1_transcript_22064;12h1_transcript_23405;12h1_transcript_19082;12h1_transcript_25326;12h1_transcript_6065;12h1_transcript_16532;12h1_transcript_30403;12h1_transcript_30506;12h1_transcript_30636	9	https:\\www.genome.jp\dbget-bin\www_bget?map00740
ko00260	Glycine, serine and threonine metabolism	52/1868 2.78372591006424%	194/11709 1.65684516184132%	7.11456e-05	0.00988924	12h1_transcript_24595;12h1_transcript_14203;12h1_transcript_15383;12h1_transcript_15510;12h1_transcript_13633;12h1_transcript_17334;12h1_transcript_19428;12h1_transcript_18594;12h1_transcript_31589;12h1_transcript_32829;12h1_transcript_32923;12h1_transcript_5219;12h1_transcript_6200;12h1_transcript_6987;12h1_transcript_23435;12h1_transcript_19960;12h1_transcript_24562;12h1_transcript_4153;12h1_tr…	52	12h1_transcript_24595;12h1_transcript_14203;12h1_transcript_13633;12h1_transcript_17334;12h1_transcript_32829;12h1_transcript_32923;12h1_transcript_4153;12h1_transcript_21401;12h1_transcript_25016;12h1_transcript_25320;12h1_transcript_25538;12h1_transcript_26645;12h1_transcript_28886;12h1_transcript_24057;12h1_transcript_25595;12h1_transcript_26487	16	12h1_transcript_15383;12h1_transcript_15510;12h1_transcript_19428;12h1_transcript_18594;12h1_transcript_31589;12h1_transcript_5219;12h1_transcript_6200;12h1_transcript_6987;12h1_transcript_23435;12h1_transcript_19960;12h1_transcript_24562;12h1_transcript_3196;12h1_transcript_4697;12h1_transcript_21618;12h1_transcript_23230;12h1_transcript_21693;12h1_transcript_14087;12h1_transcript_18938;12h1_tra…	36	https:\\www.genome.jp\dbget-bin\www_bget?map00260
ko00943	Isoflavonoid biosynthesis	14/1868 0.749464668094218%	32/11709 0.273294047314032%	0.000179016	0.0248832	12h1_transcript_29430;12h1_transcript_23644;12h1_transcript_7499;12h1_transcript_30437;12h1_transcript_25220;12h1_transcript_32905;12h1_transcript_26013;12h1_transcript_26107;12h1_transcript_24963;12h1_transcript_33043;12h1_transcript_27560;12h1_transcript_24597;12h1_transcript_25909;12h1_transcript_30080	14	12h1_transcript_29430;12h1_transcript_23644;12h1_transcript_7499;12h1_transcript_30437;12h1_transcript_25220;12h1_transcript_32905;12h1_transcript_26013;12h1_transcript_26107;12h1_transcript_24963;12h1_transcript_33043;12h1_transcript_27560;12h1_transcript_24597;12h1_transcript_25909;12h1_transcript_30080	14	0	--	https:\\www.genome.jp\dbget-bin\www_bget?map00943
ko00910	Nitrogen metabolism	28/1868 1.49892933618844%	91/11709 0.777179947049278%	0.000295985	0.0411419	12h1_transcript_16848;12h1_transcript_64;12h1_transcript_71;12h1_transcript_448;12h1_transcript_1802;12h1_transcript_2945;12h1_transcript_14067;12h1_transcript_27750;12h1_transcript_21328;12h1_transcript_17148;12h1_transcript_28171;12h1_transcript_28544;12h1_transcript_29603;12h1_transcript_30106;12h1_transcript_29839;12h1_transcript_29912;12h1_transcript_29926;12h1_transcript_32768;12h1_transcri…	28	12h1_transcript_16848;12h1_transcript_21328;12h1_transcript_28318;12h1_transcript_29207;12h1_transcript_26457	5	12h1_transcript_64;12h1_transcript_71;12h1_transcript_448;12h1_transcript_1802;12h1_transcript_2945;12h1_transcript_14067;12h1_transcript_27750;12h1_transcript_17148;12h1_transcript_28171;12h1_transcript_28544;12h1_transcript_29603;12h1_transcript_30106;12h1_transcript_29839;12h1_transcript_29912;12h1_transcript_29926;12h1_transcript_32768;12h1_transcript_22155;12h1_transcript_25381;12h1_transcri…	23	https:\\www.genome.jp\dbget-bin\www_bget?map00910
ko00410	beta-Alanine metabolism	36/1868 1.9271948608137%	130/11709 1.11025706721325%	0.000449805	0.062523	12h1_transcript_22015;12h1_transcript_22462;12h1_transcript_22707;12h1_transcript_23428;12h1_transcript_23675;12h1_transcript_26534;12h1_transcript_32282;12h1_transcript_2915;12h1_transcript_23648;12h1_transcript_25657;12h1_transcript_2671;12h1_transcript_18149;12h1_transcript_19696;12h1_transcript_27064;12h1_transcript_14203;12h1_transcript_15383;12h1_transcript_15510;12h1_transcript_13633;12h1_…	36	12h1_transcript_22015;12h1_transcript_23428;12h1_transcript_23675;12h1_transcript_32282;12h1_transcript_2915;12h1_transcript_23648;12h1_transcript_25657;12h1_transcript_2671;12h1_transcript_18149;12h1_transcript_27064;12h1_transcript_14203;12h1_transcript_13633;12h1_transcript_17334;12h1_transcript_32829;12h1_transcript_32923;12h1_transcript_28167;12h1_transcript_9392;12h1_transcript_6639;12h1_tr…	26	12h1_transcript_22462;12h1_transcript_22707;12h1_transcript_26534;12h1_transcript_19696;12h1_transcript_15383;12h1_transcript_15510;12h1_transcript_19428;12h1_transcript_18594;12h1_transcript_31589;12h1_transcript_23422	10	https:\\www.genome.jp\dbget-bin\www_bget?map00410
ko00770	Pantothenate and CoA biosynthesis	26/1868 1.39186295503212%	86/11709 0.734477752156461%	0.000647175	0.0899573	12h1_transcript_21260;12h1_transcript_19832;12h1_transcript_22015;12h1_transcript_22462;12h1_transcript_22707;12h1_transcript_23428;12h1_transcript_23675;12h1_transcript_26534;12h1_transcript_32282;12h1_transcript_25657;12h1_transcript_21019;12h1_transcript_27823;12h1_transcript_30995;12h1_transcript_19005;12h1_transcript_19594;12h1_transcript_30862;12h1_transcript_9392;12h1_transcript_6639;12h1_…	26	12h1_transcript_22015;12h1_transcript_23428;12h1_transcript_23675;12h1_transcript_32282;12h1_transcript_25657;12h1_transcript_21019;12h1_transcript_27823;12h1_transcript_30995;12h1_transcript_30862;12h1_transcript_9392;12h1_transcript_6639;12h1_transcript_6816;12h1_transcript_6883;12h1_transcript_13490;12h1_transcript_13921;12h1_transcript_17568;12h1_transcript_19776;12h1_transcript_22863;12h1_tr…	19	12h1_transcript_21260;12h1_transcript_19832;12h1_transcript_22462;12h1_transcript_22707;12h1_transcript_26534;12h1_transcript_19005;12h1_transcript_19594	7	https:\\www.genome.jp\dbget-bin\www_bget?map00770
ko00073	Cutin, suberine and wax biosynthesis	12/1868 0.642398286937901%	29/11709 0.247672730378341%	0.000950553	0.132127	12h1_transcript_24710;12h1_transcript_22628;12h1_transcript_22832;12h1_transcript_20967;12h1_transcript_6861;12h1_transcript_26368;12h1_transcript_25612;12h1_transcript_25920;12h1_transcript_24934;12h1_transcript_14488;12h1_transcript_24096;12h1_transcript_25339	12	12h1_transcript_6861;12h1_transcript_26368;12h1_transcript_25612;12h1_transcript_25920;12h1_transcript_24934;12h1_transcript_14488	6	12h1_transcript_24710;12h1_transcript_22628;12h1_transcript_22832;12h1_transcript_20967;12h1_transcript_24096;12h1_transcript_25339	6	https:\\www.genome.jp\dbget-bin\www_bget?map00073
ko00650	Butanoate metabolism	15/1868 0.802997858672377%	42/11709 0.358698437099667%	0.00141252	0.19634	12h1_transcript_13702;12h1_transcript_25324;12h1_transcript_26446;12h1_transcript_27898;12h1_transcript_23422;12h1_transcript_3467;12h1_transcript_15266;12h1_transcript_16704;12h1_transcript_24729;12h1_transcript_25808;12h1_transcript_19005;12h1_transcript_19594;12h1_transcript_22951;12h1_transcript_24609;12h1_transcript_29797	15	12h1_transcript_13702;12h1_transcript_25324;12h1_transcript_26446;12h1_transcript_27898;12h1_transcript_3467;12h1_transcript_15266;12h1_transcript_24729;12h1_transcript_25808;12h1_transcript_22951;12h1_transcript_24609	10	12h1_transcript_23422;12h1_transcript_16704;12h1_transcript_19005;12h1_transcript_19594;12h1_transcript_29797	5	https:\\www.genome.jp\dbget-bin\www_bget?map00650
ko00071	Fatty acid degradation	30/1868 1.60599571734475%	109/11709 0.930907848663421%	0.0014394	0.200077	12h1_transcript_28636;12h1_transcript_27859;12h1_transcript_24932;12h1_transcript_22015;12h1_transcript_22462;12h1_transcript_22707;12h1_transcript_23428;12h1_transcript_23675;12h1_transcript_26534;12h1_transcript_32282;12h1_transcript_2671;12h1_transcript_18149;12h1_transcript_19696;12h1_transcript_27064;12h1_transcript_13702;12h1_transcript_25324;12h1_transcript_26446;12h1_transcript_27898;12h1…	30	12h1_transcript_24932;12h1_transcript_22015;12h1_transcript_23428;12h1_transcript_23675;12h1_transcript_32282;12h1_transcript_2671;12h1_transcript_18149;12h1_transcript_27064;12h1_transcript_13702;12h1_transcript_25324;12h1_transcript_26446;12h1_transcript_27898;12h1_transcript_12613;12h1_transcript_26248;12h1_transcript_26243;12h1_transcript_14564;12h1_transcript_16949;12h1_transcript_28219;12h1…	21	12h1_transcript_28636;12h1_transcript_27859;12h1_transcript_22462;12h1_transcript_22707;12h1_transcript_26534;12h1_transcript_19696;12h1_transcript_15638;12h1_transcript_17483;12h1_transcript_16826	9	https:\\www.genome.jp\dbget-bin\www_bget?map00071
ko00250	Alanine, aspartate and glutamate metabolism	31/1868 1.65952890792291%	115/11709 0.982150482534802%	0.00174305	0.242284	12h1_transcript_16848;12h1_transcript_64;12h1_transcript_71;12h1_transcript_448;12h1_transcript_2851;12h1_transcript_24065;12h1_transcript_25016;12h1_transcript_25320;12h1_transcript_25538;12h1_transcript_26645;12h1_transcript_19070;12h1_transcript_28105;12h1_transcript_27555;12h1_transcript_23422;12h1_transcript_22155;12h1_transcript_25381;12h1_transcript_28318;12h1_transcript_23954;12h1_transcr…	31	12h1_transcript_16848;12h1_transcript_25016;12h1_transcript_25320;12h1_transcript_25538;12h1_transcript_26645;12h1_transcript_28318;12h1_transcript_29207;12h1_transcript_20269;12h1_transcript_32618;12h1_transcript_30923;12h1_transcript_30196;12h1_transcript_22951;12h1_transcript_24609	13	12h1_transcript_64;12h1_transcript_71;12h1_transcript_448;12h1_transcript_2851;12h1_transcript_24065;12h1_transcript_19070;12h1_transcript_28105;12h1_transcript_27555;12h1_transcript_23422;12h1_transcript_22155;12h1_transcript_25381;12h1_transcript_23954;12h1_transcript_25507;12h1_transcript_29781;12h1_transcript_32268;12h1_transcript_18213;12h1_transcript_25024;12h1_transcript_23635	18	https:\\www.genome.jp\dbget-bin\www_bget?map00250
ko00908	Zeatin biosynthesis	13/1868 0.69593147751606%	35/11709 0.298915364249722%	0.00192821	0.268021	12h1_transcript_24945;12h1_transcript_23161;12h1_transcript_27209;12h1_transcript_26502;12h1_transcript_26284;12h1_transcript_27367;12h1_transcript_25383;12h1_transcript_31329;12h1_transcript_32919;12h1_transcript_26084;12h1_transcript_27419;12h1_transcript_27666;12h1_transcript_25781	13	12h1_transcript_23161;12h1_transcript_26502;12h1_transcript_26284;12h1_transcript_27367;12h1_transcript_25383;12h1_transcript_32919;12h1_transcript_27419	7	12h1_transcript_24945;12h1_transcript_27209;12h1_transcript_31329;12h1_transcript_26084;12h1_transcript_27666;12h1_transcript_25781	6	https:\\www.genome.jp\dbget-bin\www_bget?map00908
ko00030	Pentose phosphate pathway	32/1868 1.71306209850107%	124/11709 1.05901443334187%	0.00315192	0.438117	12h1_transcript_2504;12h1_transcript_13019;12h1_transcript_24377;12h1_transcript_24888;12h1_transcript_19321;12h1_transcript_16307;12h1_transcript_25318;12h1_transcript_26250;12h1_transcript_32969;12h1_transcript_25227;12h1_transcript_31011;12h1_transcript_23406;12h1_transcript_28040;12h1_transcript_28430;12h1_transcript_29208;12h1_transcript_28787;12h1_transcript_29794;12h1_transcript_27393;12h1…	32	12h1_transcript_2504;12h1_transcript_13019;12h1_transcript_24377;12h1_transcript_24888;12h1_transcript_19321;12h1_transcript_26250;12h1_transcript_32969;12h1_transcript_25227;12h1_transcript_31011;12h1_transcript_11285;12h1_transcript_19302;12h1_transcript_27329;12h1_transcript_29397	13	12h1_transcript_16307;12h1_transcript_25318;12h1_transcript_23406;12h1_transcript_28040;12h1_transcript_28430;12h1_transcript_29208;12h1_transcript_28787;12h1_transcript_29794;12h1_transcript_27393;12h1_transcript_29897;12h1_transcript_30284;12h1_transcript_30693;12h1_transcript_20469;12h1_transcript_22058;12h1_transcript_19502;12h1_transcript_20962;12h1_transcript_27910;12h1_transcript_29661;12h…	19	https:\\www.genome.jp\dbget-bin\www_bget?map00030
ko01230	Biosynthesis of amino acids	101/1868 5.406852248394%	503/11709 4.29584080621744%	0.00695829	0.967202	12h1_transcript_21260;12h1_transcript_19832;12h1_transcript_64;12h1_transcript_71;12h1_transcript_448;12h1_transcript_3077;12h1_transcript_9507;12h1_transcript_12952;12h1_transcript_4153;12h1_transcript_3196;12h1_transcript_4697;12h1_transcript_21401;12h1_transcript_21618;12h1_transcript_23230;12h1_transcript_21693;12h1_transcript_16307;12h1_transcript_25318;12h1_transcript_26250;12h1_transcript_…	101	12h1_transcript_9507;12h1_transcript_4153;12h1_transcript_21401;12h1_transcript_26250;12h1_transcript_32969;12h1_transcript_29111;12h1_transcript_2779;12h1_transcript_19004;12h1_transcript_29798;12h1_transcript_23965;12h1_transcript_21019;12h1_transcript_27823;12h1_transcript_30995;12h1_transcript_25227;12h1_transcript_31011;12h1_transcript_15556;12h1_transcript_22788;12h1_transcript_23736;12h1_t…	49	12h1_transcript_21260;12h1_transcript_19832;12h1_transcript_64;12h1_transcript_71;12h1_transcript_448;12h1_transcript_3077;12h1_transcript_12952;12h1_transcript_3196;12h1_transcript_4697;12h1_transcript_21618;12h1_transcript_23230;12h1_transcript_21693;12h1_transcript_16307;12h1_transcript_25318;12h1_transcript_25853;12h1_transcript_21400;12h1_transcript_22779;12h1_transcript_29168;12h1_transcrip…	52	https:\\www.genome.jp\dbget-bin\www_bget?map01230
ko00330	Arginine and proline metabolism	29/1868 1.5524625267666%	118/11709 1.00777179947049%	0.0098311	1	12h1_transcript_22015;12h1_transcript_22462;12h1_transcript_22707;12h1_transcript_23428;12h1_transcript_23675;12h1_transcript_26534;12h1_transcript_32282;12h1_transcript_16061;12h1_transcript_26396;12h1_transcript_4523;12h1_transcript_1512;12h1_transcript_5933;12h1_transcript_8005;12h1_transcript_12173;12h1_transcript_15552;12h1_transcript_15955;12h1_transcript_24076;12h1_transcript_24848;12h1_tr…	29	12h1_transcript_22015;12h1_transcript_23428;12h1_transcript_23675;12h1_transcript_32282;12h1_transcript_26396;12h1_transcript_1512;12h1_transcript_15552;12h1_transcript_15955;12h1_transcript_24076;12h1_transcript_24848;12h1_transcript_32734;12h1_transcript_9392;12h1_transcript_6639;12h1_transcript_6816;12h1_transcript_6883;12h1_transcript_13490;12h1_transcript_13921;12h1_transcript_17568;12h1_tra…	21	12h1_transcript_22462;12h1_transcript_22707;12h1_transcript_26534;12h1_transcript_16061;12h1_transcript_4523;12h1_transcript_5933;12h1_transcript_8005;12h1_transcript_12173	8	https:\\www.genome.jp\dbget-bin\www_bget?map00330
ko00941	Flavonoid biosynthesis	12/1868 0.642398286937901%	37/11709 0.315996242206849%	0.00988388	1	12h1_transcript_15683;12h1_transcript_19233;12h1_transcript_20235;12h1_transcript_31775;12h1_transcript_15191;12h1_transcript_29690;12h1_transcript_30450;12h1_transcript_29235;12h1_transcript_25032;12h1_transcript_27132;12h1_transcript_26689;12h1_transcript_26411	12	12h1_transcript_15683;12h1_transcript_20235;12h1_transcript_31775;12h1_transcript_15191;12h1_transcript_29690;12h1_transcript_30450;12h1_transcript_26689	7	12h1_transcript_19233;12h1_transcript_29235;12h1_transcript_25032;12h1_transcript_27132;12h1_transcript_26411	5	https:\\www.genome.jp\dbget-bin\www_bget?map00941
ko00010	Glycolysis / Gluconeogenesis	60/1868 3.21199143468951%	286/11709 2.44256554786916%	0.0137409	1	12h1_transcript_13562;12h1_transcript_24633;12h1_transcript_29379;12h1_transcript_29497;12h1_transcript_31157;12h1_transcript_28636;12h1_transcript_27859;12h1_transcript_24932;12h1_transcript_22015;12h1_transcript_22462;12h1_transcript_22707;12h1_transcript_23428;12h1_transcript_23675;12h1_transcript_26534;12h1_transcript_32282;12h1_transcript_28159;12h1_transcript_19960;12h1_transcript_24562;12h…	60	12h1_transcript_13562;12h1_transcript_24633;12h1_transcript_29379;12h1_transcript_29497;12h1_transcript_31157;12h1_transcript_24932;12h1_transcript_22015;12h1_transcript_23428;12h1_transcript_23675;12h1_transcript_32282;12h1_transcript_10080;12h1_transcript_25227;12h1_transcript_31011;12h1_transcript_15556;12h1_transcript_22788;12h1_transcript_23736;12h1_transcript_31908;12h1_transcript_31489;12h…	31	12h1_transcript_28636;12h1_transcript_27859;12h1_transcript_22462;12h1_transcript_22707;12h1_transcript_26534;12h1_transcript_28159;12h1_transcript_19960;12h1_transcript_24562;12h1_transcript_24759;12h1_transcript_22467;12h1_transcript_21400;12h1_transcript_22779;12h1_transcript_28397;12h1_transcript_32910;12h1_transcript_8724;12h1_transcript_23406;12h1_transcript_28040;12h1_transcript_28430;12h1…	29	https:\\www.genome.jp\dbget-bin\www_bget?map00010
ko01240	Biosynthesis of cofactors	96/1868 5.13918629550321%	488/11709 4.16773422153899%	0.0145651	1	12h1_transcript_13562;12h1_transcript_24633;12h1_transcript_29379;12h1_transcript_29497;12h1_transcript_31157;12h1_transcript_24939;12h1_transcript_21267;12h1_transcript_22015;12h1_transcript_22462;12h1_transcript_22707;12h1_transcript_23428;12h1_transcript_23675;12h1_transcript_26534;12h1_transcript_32282;12h1_transcript_26638;12h1_transcript_26310;12h1_transcript_23601;12h1_transcript_19960;12h…	96	12h1_transcript_13562;12h1_transcript_24633;12h1_transcript_29379;12h1_transcript_29497;12h1_transcript_31157;12h1_transcript_21267;12h1_transcript_22015;12h1_transcript_23428;12h1_transcript_23675;12h1_transcript_32282;12h1_transcript_28175;12h1_transcript_4153;12h1_transcript_21401;12h1_transcript_28271;12h1_transcript_2779;12h1_transcript_19004;12h1_transcript_29798;12h1_transcript_21019;12h1_…	29	12h1_transcript_24939;12h1_transcript_22462;12h1_transcript_22707;12h1_transcript_26534;12h1_transcript_26638;12h1_transcript_26310;12h1_transcript_23601;12h1_transcript_19960;12h1_transcript_24562;12h1_transcript_3196;12h1_transcript_4697;12h1_transcript_21618;12h1_transcript_23230;12h1_transcript_21693;12h1_transcript_27262;12h1_transcript_21059;12h1_transcript_30140;12h1_transcript_5317;12h1_t…	67	https:\\www.genome.jp\dbget-bin\www_bget?map01240
ko00592	alpha-Linolenic acid metabolism	31/1868 1.65952890792291%	133/11709 1.13587838414895%	0.0167385	1	12h1_transcript_2671;12h1_transcript_18149;12h1_transcript_19696;12h1_transcript_27064;12h1_transcript_11464;12h1_transcript_11874;12h1_transcript_14965;12h1_transcript_22208;12h1_transcript_22764;12h1_transcript_28745;12h1_transcript_30857;12h1_transcript_27229;12h1_transcript_25528;12h1_transcript_26243;12h1_transcript_14564;12h1_transcript_17483;12h1_transcript_16826;12h1_transcript_16949;12h1…	31	12h1_transcript_2671;12h1_transcript_18149;12h1_transcript_27064;12h1_transcript_11464;12h1_transcript_11874;12h1_transcript_22208;12h1_transcript_22764;12h1_transcript_28745;12h1_transcript_30857;12h1_transcript_27229;12h1_transcript_25528;12h1_transcript_26243;12h1_transcript_14564;12h1_transcript_16949;12h1_transcript_20570;12h1_transcript_22482;12h1_transcript_22757;12h1_transcript_28030;12h1…	25	12h1_transcript_19696;12h1_transcript_14965;12h1_transcript_17483;12h1_transcript_16826;12h1_transcript_25433;12h1_transcript_25727	6	https:\\www.genome.jp\dbget-bin\www_bget?map00592
ko00904	Diterpenoid biosynthesis	5/1868 0.267665952890792%	11/11709 0.0939448287641985%	0.0204455	1	12h1_transcript_16230;12h1_transcript_24017;12h1_transcript_28914;12h1_transcript_30935;12h1_transcript_25071	5	12h1_transcript_28914;12h1_transcript_30935;12h1_transcript_25071	3	12h1_transcript_16230;12h1_transcript_24017	2	https:\\www.genome.jp\dbget-bin\www_bget?map00904
ko00960	Tropane, piperidine and pyridine alkaloid biosynthesis	15/1868 0.802997858672377%	55/11709 0.469724143820992%	0.0224678	1	12h1_transcript_14203;12h1_transcript_15383;12h1_transcript_15510;12h1_transcript_13633;12h1_transcript_17334;12h1_transcript_19428;12h1_transcript_18594;12h1_transcript_31589;12h1_transcript_32829;12h1_transcript_32923;12h1_transcript_27729;12h1_transcript_28774;12h1_transcript_30398;12h1_transcript_30405;12h1_transcript_30838	15	12h1_transcript_14203;12h1_transcript_13633;12h1_transcript_17334;12h1_transcript_32829;12h1_transcript_32923;12h1_transcript_27729;12h1_transcript_30838	7	12h1_transcript_15383;12h1_transcript_15510;12h1_transcript_19428;12h1_transcript_18594;12h1_transcript_31589;12h1_transcript_28774;12h1_transcript_30398;12h1_transcript_30405	8	https:\\www.genome.jp\dbget-bin\www_bget?map00960
ko00950	Isoquinoline alkaloid biosynthesis	22/1868 1.17773019271949%	90/11709 0.768639508070715%	0.0238544	1	12h1_transcript_14203;12h1_transcript_15383;12h1_transcript_15510;12h1_transcript_13633;12h1_transcript_17334;12h1_transcript_19428;12h1_transcript_18594;12h1_transcript_31589;12h1_transcript_32829;12h1_transcript_32923;12h1_transcript_22637;12h1_transcript_22816;12h1_transcript_27729;12h1_transcript_20315;12h1_transcript_17854;12h1_transcript_18459;12h1_transcript_18724;12h1_transcript_32292;12h…	22	12h1_transcript_14203;12h1_transcript_13633;12h1_transcript_17334;12h1_transcript_32829;12h1_transcript_32923;12h1_transcript_22637;12h1_transcript_22816;12h1_transcript_27729;12h1_transcript_20315;12h1_transcript_17854;12h1_transcript_18459;12h1_transcript_18724;12h1_transcript_32292;12h1_transcript_29579;12h1_transcript_29998	15	12h1_transcript_15383;12h1_transcript_15510;12h1_transcript_19428;12h1_transcript_18594;12h1_transcript_31589;12h1_transcript_28282;12h1_transcript_29615	7	https:\\www.genome.jp\dbget-bin\www_bget?map00950
ko00350	Tyrosine metabolism	25/1868 1.33832976445396%	107/11709 0.913826970706294%	0.0286421	1	12h1_transcript_28636;12h1_transcript_27859;12h1_transcript_24932;12h1_transcript_14203;12h1_transcript_15383;12h1_transcript_15510;12h1_transcript_13633;12h1_transcript_17334;12h1_transcript_19428;12h1_transcript_18594;12h1_transcript_31589;12h1_transcript_32829;12h1_transcript_32923;12h1_transcript_22637;12h1_transcript_22816;12h1_transcript_28175;12h1_transcript_27729;12h1_transcript_20315;12h…	25	12h1_transcript_24932;12h1_transcript_14203;12h1_transcript_13633;12h1_transcript_17334;12h1_transcript_32829;12h1_transcript_32923;12h1_transcript_22637;12h1_transcript_22816;12h1_transcript_28175;12h1_transcript_27729;12h1_transcript_20315;12h1_transcript_17854;12h1_transcript_18459;12h1_transcript_18724;12h1_transcript_28219;12h1_transcript_29458;12h1_transcript_32755	17	12h1_transcript_28636;12h1_transcript_27859;12h1_transcript_15383;12h1_transcript_15510;12h1_transcript_19428;12h1_transcript_18594;12h1_transcript_31589;12h1_transcript_32736	8	https:\\www.genome.jp\dbget-bin\www_bget?map00350
ko00380	Tryptophan metabolism	28/1868 1.49892933618844%	123/11709 1.05047399436331%	0.0296281	1	12h1_transcript_22015;12h1_transcript_22462;12h1_transcript_22707;12h1_transcript_23428;12h1_transcript_23675;12h1_transcript_26534;12h1_transcript_32282;12h1_transcript_19960;12h1_transcript_24562;12h1_transcript_13702;12h1_transcript_25324;12h1_transcript_26446;12h1_transcript_27898;12h1_transcript_29495;12h1_transcript_4523;12h1_transcript_1512;12h1_transcript_5933;12h1_transcript_20315;12h1_t…	28	12h1_transcript_22015;12h1_transcript_23428;12h1_transcript_23675;12h1_transcript_32282;12h1_transcript_13702;12h1_transcript_25324;12h1_transcript_26446;12h1_transcript_27898;12h1_transcript_29495;12h1_transcript_1512;12h1_transcript_20315;12h1_transcript_17854;12h1_transcript_18459;12h1_transcript_18724;12h1_transcript_26463;12h1_transcript_30253;12h1_transcript_31441;12h1_transcript_1982;12h1_…	19	12h1_transcript_22462;12h1_transcript_22707;12h1_transcript_26534;12h1_transcript_19960;12h1_transcript_24562;12h1_transcript_4523;12h1_transcript_5933;12h1_transcript_24712;12h1_transcript_29361	9	https:\\www.genome.jp\dbget-bin\www_bget?map00380
ko00130	Ubiquinone and other terpenoid-quinone biosynthesis	15/1868 0.802997858672377%	58/11709 0.495345460756683%	0.0353887	1	12h1_transcript_28175;12h1_transcript_27729;12h1_transcript_11139;12h1_transcript_15489;12h1_transcript_28174;12h1_transcript_26071;12h1_transcript_27252;12h1_transcript_26920;12h1_transcript_26431;12h1_transcript_29141;12h1_transcript_18299;12h1_transcript_18467;12h1_transcript_26034;12h1_transcript_24838;12h1_transcript_26963	15	12h1_transcript_28175;12h1_transcript_27729;12h1_transcript_11139;12h1_transcript_28174;12h1_transcript_26071;12h1_transcript_27252;12h1_transcript_26920	7	12h1_transcript_15489;12h1_transcript_26431;12h1_transcript_29141;12h1_transcript_18299;12h1_transcript_18467;12h1_transcript_26034;12h1_transcript_24838;12h1_transcript_26963	8	https:\\www.genome.jp\dbget-bin\www_bget?map00130
ko00450	Selenocompound metabolism	14/1868 0.749464668094218%	54/11709 0.461183704842429%	0.0404267	1	12h1_transcript_9435;12h1_transcript_23038;12h1_transcript_31800;12h1_transcript_3077;12h1_transcript_9507;12h1_transcript_12952;12h1_transcript_26796;12h1_transcript_27088;12h1_transcript_29198;12h1_transcript_10095;12h1_transcript_8628;12h1_transcript_20623;12h1_transcript_23437;12h1_transcript_29522	14	12h1_transcript_9507;12h1_transcript_26796;12h1_transcript_27088;12h1_transcript_29198;12h1_transcript_29522	5	12h1_transcript_9435;12h1_transcript_23038;12h1_transcript_31800;12h1_transcript_3077;12h1_transcript_12952;12h1_transcript_10095;12h1_transcript_8628;12h1_transcript_20623;12h1_transcript_23437	9	https:\\www.genome.jp\dbget-bin\www_bget?map00450
ko00920	Sulfur metabolism	17/1868 0.910064239828694%	69/11709 0.589290289520881%	0.0405164	1	12h1_transcript_30009;12h1_transcript_29111;12h1_transcript_9632;12h1_transcript_11169;12h1_transcript_13138;12h1_transcript_30025;12h1_transcript_30456;12h1_transcript_32625;12h1_transcript_26796;12h1_transcript_22812;12h1_transcript_27940;12h1_transcript_23437;12h1_transcript_29522;12h1_transcript_28205;12h1_transcript_12757;12h1_transcript_26173;12h1_transcript_32831	17	12h1_transcript_30009;12h1_transcript_29111;12h1_transcript_32625;12h1_transcript_26796;12h1_transcript_27940;12h1_transcript_29522;12h1_transcript_12757;12h1_transcript_26173;12h1_transcript_32831	9	12h1_transcript_9632;12h1_transcript_11169;12h1_transcript_13138;12h1_transcript_30025;12h1_transcript_30456;12h1_transcript_22812;12h1_transcript_23437;12h1_transcript_28205	8	https:\\www.genome.jp\dbget-bin\www_bget?map00920
ko00966	Glucosinolate biosynthesis	4/1868 0.214132762312634%	9/11709 0.0768639508070715%	0.0415556	1	12h1_transcript_21019;12h1_transcript_27823;12h1_transcript_30995;12h1_transcript_24712	4	12h1_transcript_21019;12h1_transcript_27823;12h1_transcript_30995	3	12h1_transcript_24712	1	https:\\www.genome.jp\dbget-bin\www_bget?map00966
ko00402	Benzoxazinoid biosynthesis	4/1868 0.214132762312634%	9/11709 0.0768639508070715%	0.0415556	1	12h1_transcript_29080;12h1_transcript_29345;12h1_transcript_28728;12h1_transcript_31309	4	12h1_transcript_29080;12h1_transcript_29345;12h1_transcript_28728;12h1_transcript_31309	4	0	--	https:\\www.genome.jp\dbget-bin\www_bget?map00402
ko00902	Monoterpenoid biosynthesis	6/1868 0.321199143468951%	17/11709 0.145187462635579%	0.0416477	1	12h1_transcript_27046;12h1_transcript_23701;12h1_transcript_28249;12h1_transcript_30180;12h1_transcript_30400;12h1_transcript_29498	6	12h1_transcript_27046;12h1_transcript_23701;12h1_transcript_28249;12h1_transcript_30180	4	12h1_transcript_30400;12h1_transcript_29498	2	https:\\www.genome.jp\dbget-bin\www_bget?map00902
ko04626	Plant-pathogen interaction	152/1868 8.13704496788008%	841/11709 7.1825091809719%	0.0467265	1	12h1_transcript_16974;12h1_transcript_17906;12h1_transcript_19503;12h1_transcript_28272;12h1_transcript_28439;12h1_transcript_29428;12h1_transcript_24190;12h1_transcript_24339;12h1_transcript_16603;12h1_transcript_16690;12h1_transcript_27740;12h1_transcript_32795;12h1_transcript_14192;12h1_transcript_15524;12h1_transcript_18085;12h1_transcript_17765;12h1_transcript_11371;12h1_transcript_14134;12h…	152	12h1_transcript_16974;12h1_transcript_17906;12h1_transcript_19503;12h1_transcript_28272;12h1_transcript_28439;12h1_transcript_29428;12h1_transcript_16603;12h1_transcript_16690;12h1_transcript_27740;12h1_transcript_32795;12h1_transcript_14192;12h1_transcript_15524;12h1_transcript_11371;12h1_transcript_22409;12h1_transcript_21707;12h1_transcript_22962;12h1_transcript_10013;12h1_transcript_6629;12h1…	73	12h1_transcript_24190;12h1_transcript_24339;12h1_transcript_18085;12h1_transcript_17765;12h1_transcript_14134;12h1_transcript_23476;12h1_transcript_30471;12h1_transcript_2757;12h1_transcript_17113;12h1_transcript_21137;12h1_transcript_3093;12h1_transcript_12404;12h1_transcript_16588;12h1_transcript_29929;12h1_transcript_9554;12h1_transcript_10735;12h1_transcript_13144;12h1_transcript_5206;12h1_tr…	79	https:\\www.genome.jp\dbget-bin\www_bget?map04626
ko00670	One carbon pool by folate	12/1868 0.642398286937901%	46/11709 0.392860193013921%	0.052969	1	12h1_transcript_4153;12h1_transcript_3196;12h1_transcript_4697;12h1_transcript_21401;12h1_transcript_21618;12h1_transcript_23230;12h1_transcript_21693;12h1_transcript_14087;12h1_transcript_18938;12h1_transcript_25081;12h1_transcript_27657;12h1_transcript_32720	12	12h1_transcript_4153;12h1_transcript_21401	2	12h1_transcript_3196;12h1_transcript_4697;12h1_transcript_21618;12h1_transcript_23230;12h1_transcript_21693;12h1_transcript_14087;12h1_transcript_18938;12h1_transcript_25081;12h1_transcript_27657;12h1_transcript_32720	10	https:\\www.genome.jp\dbget-bin\www_bget?map00670
ko01210	2-Oxocarboxylic acid metabolism	23/1868 1.23126338329764%	103/11709 0.87966521479204%	0.0550051	1	12h1_transcript_21260;12h1_transcript_19832;12h1_transcript_23965;12h1_transcript_25853;12h1_transcript_21019;12h1_transcript_27823;12h1_transcript_30995;12h1_transcript_26692;12h1_transcript_21043;12h1_transcript_23450;12h1_transcript_19005;12h1_transcript_19594;12h1_transcript_7069;12h1_transcript_6651;12h1_transcript_16306;12h1_transcript_19788;12h1_transcript_23869;12h1_transcript_24449;12h1_…	23	12h1_transcript_23965;12h1_transcript_21019;12h1_transcript_27823;12h1_transcript_30995;12h1_transcript_26692;12h1_transcript_21043;12h1_transcript_23450;12h1_transcript_7069;12h1_transcript_6651;12h1_transcript_16306;12h1_transcript_19788;12h1_transcript_23869;12h1_transcript_24449;12h1_transcript_31609	14	12h1_transcript_21260;12h1_transcript_19832;12h1_transcript_25853;12h1_transcript_19005;12h1_transcript_19594;12h1_transcript_24712;12h1_transcript_25024;12h1_transcript_23635;12h1_transcript_28170	9	https:\\www.genome.jp\dbget-bin\www_bget?map01210
ko00220	Arginine biosynthesis	15/1868 0.802997858672377%	63/11709 0.5380476556495%	0.0676013	1	12h1_transcript_16848;12h1_transcript_23965;12h1_transcript_25853;12h1_transcript_26692;12h1_transcript_22155;12h1_transcript_25381;12h1_transcript_28318;12h1_transcript_23954;12h1_transcript_25507;12h1_transcript_29207;12h1_transcript_29781;12h1_transcript_32268;12h1_transcript_25024;12h1_transcript_23635;12h1_transcript_28170	15	12h1_transcript_16848;12h1_transcript_23965;12h1_transcript_26692;12h1_transcript_28318;12h1_transcript_29207	5	12h1_transcript_25853;12h1_transcript_22155;12h1_transcript_25381;12h1_transcript_23954;12h1_transcript_25507;12h1_transcript_29781;12h1_transcript_32268;12h1_transcript_25024;12h1_transcript_23635;12h1_transcript_28170	10	https:\\www.genome.jp\dbget-bin\www_bget?map00220
ko00520	Amino sugar and nucleotide sugar metabolism	50/1868 2.67665952890792%	257/11709 2.19489281749082%	0.0742012	1	12h1_transcript_24939;12h1_transcript_1514;12h1_transcript_22467;12h1_transcript_29687;12h1_transcript_24175;12h1_transcript_27792;12h1_transcript_20299;12h1_transcript_23512;12h1_transcript_27558;12h1_transcript_28529;12h1_transcript_12019;12h1_transcript_29633;12h1_transcript_31183;12h1_transcript_8693;12h1_transcript_19131;12h1_transcript_11285;12h1_transcript_19302;12h1_transcript_20469;12h1_…	50	12h1_transcript_29687;12h1_transcript_20299;12h1_transcript_29633;12h1_transcript_31183;12h1_transcript_8693;12h1_transcript_19131;12h1_transcript_11285;12h1_transcript_19302;12h1_transcript_1049;12h1_transcript_14104;12h1_transcript_20226;12h1_transcript_27314;12h1_transcript_20642;12h1_transcript_29183;12h1_transcript_29128;12h1_transcript_26776;12h1_transcript_31024;12h1_transcript_30439;12h1_…	20	12h1_transcript_24939;12h1_transcript_1514;12h1_transcript_22467;12h1_transcript_24175;12h1_transcript_27792;12h1_transcript_23512;12h1_transcript_27558;12h1_transcript_28529;12h1_transcript_12019;12h1_transcript_20469;12h1_transcript_22058;12h1_transcript_19502;12h1_transcript_20962;12h1_transcript_18588;12h1_transcript_29262;12h1_transcript_25394;12h1_transcript_27717;12h1_transcript_24875;12h1…	30	https:\\www.genome.jp\dbget-bin\www_bget?map00520
ko00903	Limonene and pinene degradation	7/1868 0.374732334047109%	25/11709 0.213510974464087%	0.0906833	1	12h1_transcript_22015;12h1_transcript_22462;12h1_transcript_22707;12h1_transcript_23428;12h1_transcript_23675;12h1_transcript_26534;12h1_transcript_32282	7	12h1_transcript_22015;12h1_transcript_23428;12h1_transcript_23675;12h1_transcript_32282	4	12h1_transcript_22462;12h1_transcript_22707;12h1_transcript_26534	3	https:\\www.genome.jp\dbget-bin\www_bget?map00903
ko00270	Cysteine and methionine metabolism	44/1868 2.35546038543897%	232/11709 1.98138184302673%	0.121277	1	12h1_transcript_28155;12h1_transcript_26370;12h1_transcript_3077;12h1_transcript_9507;12h1_transcript_12952;12h1_transcript_29111;12h1_transcript_2779;12h1_transcript_19004;12h1_transcript_29798;12h1_transcript_27729;12h1_transcript_21019;12h1_transcript_27823;12h1_transcript_30995;12h1_transcript_25016;12h1_transcript_25320;12h1_transcript_25538;12h1_transcript_26645;12h1_transcript_27079;12h1_t…	44	12h1_transcript_9507;12h1_transcript_29111;12h1_transcript_2779;12h1_transcript_19004;12h1_transcript_29798;12h1_transcript_27729;12h1_transcript_21019;12h1_transcript_27823;12h1_transcript_30995;12h1_transcript_25016;12h1_transcript_25320;12h1_transcript_25538;12h1_transcript_26645;12h1_transcript_27079;12h1_transcript_15552;12h1_transcript_15955;12h1_transcript_24076;12h1_transcript_24848;12h1_…	33	12h1_transcript_28155;12h1_transcript_26370;12h1_transcript_3077;12h1_transcript_12952;12h1_transcript_9632;12h1_transcript_11169;12h1_transcript_13138;12h1_transcript_30025;12h1_transcript_30456;12h1_transcript_10079;12h1_transcript_25095	11	https:\\www.genome.jp\dbget-bin\www_bget?map00270
ko02010	ABC transporters	56/1868 2.99785867237687%	303/11709 2.58775301050474%	0.128394	1	12h1_transcript_1934;12h1_transcript_14910;12h1_transcript_2124;12h1_transcript_1173;12h1_transcript_2229;12h1_transcript_5343;12h1_transcript_3655;12h1_transcript_2826;12h1_transcript_1755;12h1_transcript_1837;12h1_transcript_1838;12h1_transcript_7109;12h1_transcript_1897;12h1_transcript_1984;12h1_transcript_13930;12h1_transcript_31037;12h1_transcript_236;12h1_transcript_575;12h1_transcript_2149…	56	12h1_transcript_1934;12h1_transcript_2149;12h1_transcript_397;12h1_transcript_839;12h1_transcript_9495;12h1_transcript_15419;12h1_transcript_22274;12h1_transcript_1250;12h1_transcript_3848;12h1_transcript_16783;12h1_transcript_18365;12h1_transcript_18396;12h1_transcript_19891;12h1_transcript_18926;12h1_transcript_18983;12h1_transcript_5031;12h1_transcript_4173;12h1_transcript_1385;12h1_transcript…	29	12h1_transcript_14910;12h1_transcript_2124;12h1_transcript_1173;12h1_transcript_2229;12h1_transcript_5343;12h1_transcript_3655;12h1_transcript_2826;12h1_transcript_1755;12h1_transcript_1837;12h1_transcript_1838;12h1_transcript_7109;12h1_transcript_1897;12h1_transcript_1984;12h1_transcript_13930;12h1_transcript_31037;12h1_transcript_236;12h1_transcript_575;12h1_transcript_903;12h1_transcript_2670;…	27	https:\\www.genome.jp\dbget-bin\www_bget?map02010
ko00062	Fatty acid elongation	10/1868 0.535331905781585%	43/11709 0.36723887607823%	0.136475	1	12h1_transcript_15400;12h1_transcript_22565;12h1_transcript_23327;12h1_transcript_21773;12h1_transcript_23780;12h1_transcript_26206;12h1_transcript_24323;12h1_transcript_27460;12h1_transcript_29088;12h1_transcript_32067	10	12h1_transcript_15400;12h1_transcript_22565;12h1_transcript_21773;12h1_transcript_26206;12h1_transcript_24323;12h1_transcript_27460;12h1_transcript_29088;12h1_transcript_32067	8	12h1_transcript_23327;12h1_transcript_23780	2	https:\\www.genome.jp\dbget-bin\www_bget?map00062
ko00430	Taurine and hypotaurine metabolism	4/1868 0.214132762312634%	13/11709 0.111025706721325%	0.140145	1	12h1_transcript_23422;12h1_transcript_20037;12h1_transcript_18343;12h1_transcript_18712	4	12h1_transcript_20037;12h1_transcript_18343;12h1_transcript_18712	3	12h1_transcript_23422	1	https:\\www.genome.jp\dbget-bin\www_bget?map00430
ko00906	Carotenoid biosynthesis	12/1868 0.642398286937901%	54/11709 0.461183704842429%	0.141926	1	12h1_transcript_28407;12h1_transcript_20025;12h1_transcript_22981;12h1_transcript_24727;12h1_transcript_21915;12h1_transcript_21457;12h1_transcript_23336;12h1_transcript_29399;12h1_transcript_19604;12h1_transcript_23066;12h1_transcript_30970;12h1_transcript_28875	12	12h1_transcript_24727;12h1_transcript_28875	2	12h1_transcript_28407;12h1_transcript_20025;12h1_transcript_22981;12h1_transcript_21915;12h1_transcript_21457;12h1_transcript_23336;12h1_transcript_29399;12h1_transcript_19604;12h1_transcript_23066;12h1_transcript_30970	10	https:\\www.genome.jp\dbget-bin\www_bget?map00906
ko00905	Brassinosteroid biosynthesis	5/1868 0.267665952890792%	18/11709 0.153727901614143%	0.146733	1	12h1_transcript_24332;12h1_transcript_25838;12h1_transcript_30203;12h1_transcript_23061;12h1_transcript_21486	5	12h1_transcript_23061;12h1_transcript_21486	2	12h1_transcript_24332;12h1_transcript_25838;12h1_transcript_30203	3	https:\\www.genome.jp\dbget-bin\www_bget?map00905
ko00480	Glutathione metabolism	21/1868 1.12419700214133%	105/11709 0.896746092749167%	0.157512	1	12h1_transcript_2504;12h1_transcript_13019;12h1_transcript_24377;12h1_transcript_24888;12h1_transcript_19321;12h1_transcript_26423;12h1_transcript_27977;12h1_transcript_29874;12h1_transcript_32506;12h1_transcript_31000;12h1_transcript_31258;12h1_transcript_31292;12h1_transcript_31742;12h1_transcript_30725;12h1_transcript_31840;12h1_transcript_30836;12h1_transcript_20037;12h1_transcript_18343;12h1…	21	12h1_transcript_2504;12h1_transcript_13019;12h1_transcript_24377;12h1_transcript_24888;12h1_transcript_19321;12h1_transcript_27977;12h1_transcript_32506;12h1_transcript_31258;12h1_transcript_31742;12h1_transcript_30725;12h1_transcript_31840;12h1_transcript_30836;12h1_transcript_20037;12h1_transcript_18343;12h1_transcript_18712	15	12h1_transcript_26423;12h1_transcript_29874;12h1_transcript_31000;12h1_transcript_31292;12h1_transcript_30476;12h1_transcript_30206	6	https:\\www.genome.jp\dbget-bin\www_bget?map00480
ko00290	Valine, leucine and isoleucine biosynthesis	7/1868 0.374732334047109%	29/11709 0.247672730378341%	0.168415	1	12h1_transcript_21260;12h1_transcript_19832;12h1_transcript_21019;12h1_transcript_27823;12h1_transcript_30995;12h1_transcript_19005;12h1_transcript_19594	7	12h1_transcript_21019;12h1_transcript_27823;12h1_transcript_30995	3	12h1_transcript_21260;12h1_transcript_19832;12h1_transcript_19005;12h1_transcript_19594	4	https:\\www.genome.jp\dbget-bin\www_bget?map00290
ko00261	Monobactam biosynthesis	4/1868 0.214132762312634%	14/11709 0.119566145699889%	0.172727	1	12h1_transcript_28554;12h1_transcript_10079;12h1_transcript_23437;12h1_transcript_29522	4	12h1_transcript_28554;12h1_transcript_29522	2	12h1_transcript_10079;12h1_transcript_23437	2	https:\\www.genome.jp\dbget-bin\www_bget?map00261
ko00053	Ascorbate and aldarate metabolism	24/1868 1.2847965738758%	125/11709 1.06755487232044%	0.189224	1	12h1_transcript_13562;12h1_transcript_24633;12h1_transcript_29379;12h1_transcript_29497;12h1_transcript_31157;12h1_transcript_24939;12h1_transcript_22015;12h1_transcript_22462;12h1_transcript_22707;12h1_transcript_23428;12h1_transcript_23675;12h1_transcript_26534;12h1_transcript_32282;12h1_transcript_29874;12h1_transcript_32506;12h1_transcript_12658;12h1_transcript_25965;12h1_transcript_25394;12h…	24	12h1_transcript_13562;12h1_transcript_24633;12h1_transcript_29379;12h1_transcript_29497;12h1_transcript_31157;12h1_transcript_22015;12h1_transcript_23428;12h1_transcript_23675;12h1_transcript_32282;12h1_transcript_32506;12h1_transcript_20642	11	12h1_transcript_24939;12h1_transcript_22462;12h1_transcript_22707;12h1_transcript_26534;12h1_transcript_29874;12h1_transcript_12658;12h1_transcript_25965;12h1_transcript_25394;12h1_transcript_27717;12h1_transcript_24875;12h1_transcript_27463;12h1_transcript_26458;12h1_transcript_30476	13	https:\\www.genome.jp\dbget-bin\www_bget?map00053
ko00750	Vitamin B6 metabolism	5/1868 0.267665952890792%	20/11709 0.17080877957127%	0.204034	1	12h1_transcript_24894;12h1_transcript_28361;12h1_transcript_27704;12h1_transcript_27848;12h1_transcript_21960	5	--	0	12h1_transcript_24894;12h1_transcript_28361;12h1_transcript_27704;12h1_transcript_27848;12h1_transcript_21960	5	https:\\www.genome.jp\dbget-bin\www_bget?map00750
ko00564	Glycerophospholipid metabolism	40/1868 2.14132762312634%	220/11709 1.87889657528397%	0.204647	1	12h1_transcript_18417;12h1_transcript_16299;12h1_transcript_25375;12h1_transcript_28552;12h1_transcript_25315;12h1_transcript_31849;12h1_transcript_20069;12h1_transcript_24908;12h1_transcript_4870;12h1_transcript_7015;12h1_transcript_14398;12h1_transcript_12665;12h1_transcript_13791;12h1_transcript_20602;12h1_transcript_21784;12h1_transcript_29368;12h1_transcript_3738;12h1_transcript_9021;12h1_tr…	40	12h1_transcript_18417;12h1_transcript_25375;12h1_transcript_21784;12h1_transcript_29368;12h1_transcript_26654;12h1_transcript_21570;12h1_transcript_5120;12h1_transcript_22757;12h1_transcript_28030;12h1_transcript_23927;12h1_transcript_28360;12h1_transcript_31738;12h1_transcript_18219;12h1_transcript_27214;12h1_transcript_26525;12h1_transcript_23465	16	12h1_transcript_16299;12h1_transcript_28552;12h1_transcript_25315;12h1_transcript_31849;12h1_transcript_20069;12h1_transcript_24908;12h1_transcript_4870;12h1_transcript_7015;12h1_transcript_14398;12h1_transcript_12665;12h1_transcript_13791;12h1_transcript_20602;12h1_transcript_3738;12h1_transcript_9021;12h1_transcript_10467;12h1_transcript_11583;12h1_transcript_25384;12h1_transcript_25692;12h1_tr…	24	https:\\www.genome.jp\dbget-bin\www_bget?map00564
ko00944	Flavone and flavonol biosynthesis	3/1868 0.160599571734475%	10/11709 0.085404389785635%	0.205073	1	12h1_transcript_27560;12h1_transcript_24597;12h1_transcript_25909	3	12h1_transcript_27560;12h1_transcript_24597;12h1_transcript_25909	3	0	--	https:\\www.genome.jp\dbget-bin\www_bget?map00944
ko00040	Pentose and glucuronate interconversions	22/1868 1.17773019271949%	116/11709 0.990690921513366%	0.219183	1	12h1_transcript_13562;12h1_transcript_24633;12h1_transcript_29379;12h1_transcript_29497;12h1_transcript_31157;12h1_transcript_24939;12h1_transcript_24175;12h1_transcript_22099;12h1_transcript_21270;12h1_transcript_22545;12h1_transcript_19922;12h1_transcript_24130;12h1_transcript_24896;12h1_transcript_32095;12h1_transcript_31760;12h1_transcript_22776;12h1_transcript_24902;12h1_transcript_27393;12h…	22	12h1_transcript_13562;12h1_transcript_24633;12h1_transcript_29379;12h1_transcript_29497;12h1_transcript_31157;12h1_transcript_19922;12h1_transcript_24896;12h1_transcript_31760;12h1_transcript_31642;12h1_transcript_20642	10	12h1_transcript_24939;12h1_transcript_24175;12h1_transcript_22099;12h1_transcript_21270;12h1_transcript_22545;12h1_transcript_24130;12h1_transcript_32095;12h1_transcript_22776;12h1_transcript_24902;12h1_transcript_27393;12h1_transcript_29897;12h1_transcript_26458	12	https:\\www.genome.jp\dbget-bin\www_bget?map00040
ko04075	Plant hormone signal transduction	130/1868 6.9593147751606%	766/11709 6.54197625757964%	0.226881	1	12h1_transcript_25059;12h1_transcript_24755;12h1_transcript_5155;12h1_transcript_5177;12h1_transcript_5250;12h1_transcript_4515;12h1_transcript_4642;12h1_transcript_4698;12h1_transcript_4840;12h1_transcript_7242;12h1_transcript_10136;12h1_transcript_10348;12h1_transcript_7666;12h1_transcript_9623;12h1_transcript_9704;12h1_transcript_6964;12h1_transcript_10869;12h1_transcript_13268;12h1_transcript…	130	12h1_transcript_25059;12h1_transcript_24755;12h1_transcript_4515;12h1_transcript_4642;12h1_transcript_4698;12h1_transcript_10136;12h1_transcript_9704;12h1_transcript_6964;12h1_transcript_17080;12h1_transcript_12793;12h1_transcript_18037;12h1_transcript_16150;12h1_transcript_16500;12h1_transcript_28652;12h1_transcript_22619;12h1_transcript_30550;12h1_transcript_32356;12h1_transcript_32397;12h1_tra…	59	12h1_transcript_5155;12h1_transcript_5177;12h1_transcript_5250;12h1_transcript_4840;12h1_transcript_7242;12h1_transcript_10348;12h1_transcript_7666;12h1_transcript_9623;12h1_transcript_10869;12h1_transcript_13268;12h1_transcript_16298;12h1_transcript_13622;12h1_transcript_20001;12h1_transcript_21001;12h1_transcript_19544;12h1_transcript_3093;12h1_transcript_12404;12h1_transcript_16588;12h1_transc…	71	https:\\www.genome.jp\dbget-bin\www_bget?map04075
ko00561	Glycerolipid metabolism	35/1868 1.87366167023555%	196/11709 1.67392603979845%	0.258364	1	12h1_transcript_13562;12h1_transcript_24633;12h1_transcript_29379;12h1_transcript_29497;12h1_transcript_31157;12h1_transcript_22015;12h1_transcript_22462;12h1_transcript_22707;12h1_transcript_23428;12h1_transcript_23675;12h1_transcript_26534;12h1_transcript_32282;12h1_transcript_16299;12h1_transcript_19060;12h1_transcript_28410;12h1_transcript_28686;12h1_transcript_28850;12h1_transcript_21810;12h…	35	12h1_transcript_13562;12h1_transcript_24633;12h1_transcript_29379;12h1_transcript_29497;12h1_transcript_31157;12h1_transcript_22015;12h1_transcript_23428;12h1_transcript_23675;12h1_transcript_32282;12h1_transcript_28686;12h1_transcript_19963;12h1_transcript_16002;12h1_transcript_18241;12h1_transcript_5120;12h1_transcript_18137;12h1_transcript_22614;12h1_transcript_29220	17	12h1_transcript_22462;12h1_transcript_22707;12h1_transcript_26534;12h1_transcript_16299;12h1_transcript_19060;12h1_transcript_28410;12h1_transcript_28850;12h1_transcript_21810;12h1_transcript_28118;12h1_transcript_6921;12h1_transcript_19904;12h1_transcript_25384;12h1_transcript_25692;12h1_transcript_25964;12h1_transcript_4436;12h1_transcript_4465;12h1_transcript_27998;12h1_transcript_31261	18	https:\\www.genome.jp\dbget-bin\www_bget?map00561
ko00620	Pyruvate metabolism	55/1868 2.94432548179872%	319/11709 2.72440003416176%	0.284097	1	12h1_transcript_13562;12h1_transcript_24633;12h1_transcript_29379;12h1_transcript_29497;12h1_transcript_31157;12h1_transcript_28155;12h1_transcript_26370;12h1_transcript_23179;12h1_transcript_21653;12h1_transcript_32580;12h1_transcript_24235;12h1_transcript_28636;12h1_transcript_27859;12h1_transcript_24932;12h1_transcript_22015;12h1_transcript_22462;12h1_transcript_22707;12h1_transcript_23428;12h…	55	12h1_transcript_13562;12h1_transcript_24633;12h1_transcript_29379;12h1_transcript_29497;12h1_transcript_31157;12h1_transcript_23179;12h1_transcript_21653;12h1_transcript_32580;12h1_transcript_24932;12h1_transcript_22015;12h1_transcript_23428;12h1_transcript_23675;12h1_transcript_32282;12h1_transcript_13702;12h1_transcript_25324;12h1_transcript_26446;12h1_transcript_27898;12h1_transcript_10080;12h…	33	12h1_transcript_28155;12h1_transcript_26370;12h1_transcript_24235;12h1_transcript_28636;12h1_transcript_27859;12h1_transcript_22462;12h1_transcript_22707;12h1_transcript_26534;12h1_transcript_28159;12h1_transcript_19960;12h1_transcript_24562;12h1_transcript_24759;12h1_transcript_21400;12h1_transcript_22779;12h1_transcript_8724;12h1_transcript_2059;12h1_transcript_318;12h1_transcript_1478;12h1_tra…	22	https:\\www.genome.jp\dbget-bin\www_bget?map00620
ko00360	Phenylalanine metabolism	20/1868 1.07066381156317%	110/11709 0.939448287641985%	0.29745	1	12h1_transcript_14203;12h1_transcript_15383;12h1_transcript_15510;12h1_transcript_13633;12h1_transcript_17334;12h1_transcript_19428;12h1_transcript_18594;12h1_transcript_31589;12h1_transcript_32829;12h1_transcript_32923;12h1_transcript_28175;12h1_transcript_27729;12h1_transcript_4523;12h1_transcript_1512;12h1_transcript_5933;12h1_transcript_20315;12h1_transcript_17854;12h1_transcript_18459;12h1_t…	20	12h1_transcript_14203;12h1_transcript_13633;12h1_transcript_17334;12h1_transcript_32829;12h1_transcript_32923;12h1_transcript_28175;12h1_transcript_27729;12h1_transcript_1512;12h1_transcript_20315;12h1_transcript_17854;12h1_transcript_18459;12h1_transcript_18724	12	12h1_transcript_15383;12h1_transcript_15510;12h1_transcript_19428;12h1_transcript_18594;12h1_transcript_31589;12h1_transcript_4523;12h1_transcript_5933;12h1_transcript_32736	8	https:\\www.genome.jp\dbget-bin\www_bget?map00360
ko00020	Citrate cycle (TCA cycle)	23/1868 1.23126338329764%	128/11709 1.09317618925613%	0.299938	1	12h1_transcript_28155;12h1_transcript_26370;12h1_transcript_28159;12h1_transcript_28891;12h1_transcript_19960;12h1_transcript_24562;12h1_transcript_10080;12h1_transcript_24759;12h1_transcript_29495;12h1_transcript_19385;12h1_transcript_21043;12h1_transcript_23450;12h1_transcript_3591;12h1_transcript_17139;12h1_transcript_26712;12h1_transcript_7069;12h1_transcript_6651;12h1_transcript_16306;12h1_t…	23	12h1_transcript_28891;12h1_transcript_10080;12h1_transcript_29495;12h1_transcript_19385;12h1_transcript_21043;12h1_transcript_23450;12h1_transcript_3591;12h1_transcript_26712;12h1_transcript_7069;12h1_transcript_6651;12h1_transcript_16306;12h1_transcript_19788;12h1_transcript_23869;12h1_transcript_24449;12h1_transcript_31609	15	12h1_transcript_28155;12h1_transcript_26370;12h1_transcript_28159;12h1_transcript_19960;12h1_transcript_24562;12h1_transcript_24759;12h1_transcript_17139;12h1_transcript_26434	8	https:\\www.genome.jp\dbget-bin\www_bget?map00020
ko00310	Lysine degradation	17/1868 0.910064239828694%	93/11709 0.794260825006405%	0.309505	1	12h1_transcript_22015;12h1_transcript_22462;12h1_transcript_22707;12h1_transcript_23428;12h1_transcript_23675;12h1_transcript_26534;12h1_transcript_32282;12h1_transcript_19960;12h1_transcript_24562;12h1_transcript_13702;12h1_transcript_25324;12h1_transcript_26446;12h1_transcript_27898;12h1_transcript_29495;12h1_transcript_14184;12h1_transcript_2835;12h1_transcript_5899	17	12h1_transcript_22015;12h1_transcript_23428;12h1_transcript_23675;12h1_transcript_32282;12h1_transcript_13702;12h1_transcript_25324;12h1_transcript_26446;12h1_transcript_27898;12h1_transcript_29495;12h1_transcript_5899	10	12h1_transcript_22462;12h1_transcript_22707;12h1_transcript_26534;12h1_transcript_19960;12h1_transcript_24562;12h1_transcript_14184;12h1_transcript_2835	7	https:\\www.genome.jp\dbget-bin\www_bget?map00310
ko00051	Fructose and mannose metabolism	19/1868 1.01713062098501%	107/11709 0.913826970706294%	0.343014	1	12h1_transcript_22467;12h1_transcript_29687;12h1_transcript_25227;12h1_transcript_31011;12h1_transcript_27792;12h1_transcript_23406;12h1_transcript_28040;12h1_transcript_28430;12h1_transcript_29208;12h1_transcript_28787;12h1_transcript_29794;12h1_transcript_30633;12h1_transcript_31642;12h1_transcript_27329;12h1_transcript_29397;12h1_transcript_27910;12h1_transcript_29661;12h1_transcript_30880;12h…	19	12h1_transcript_29687;12h1_transcript_25227;12h1_transcript_31011;12h1_transcript_31642;12h1_transcript_27329;12h1_transcript_29397	6	12h1_transcript_22467;12h1_transcript_27792;12h1_transcript_23406;12h1_transcript_28040;12h1_transcript_28430;12h1_transcript_29208;12h1_transcript_28787;12h1_transcript_29794;12h1_transcript_30633;12h1_transcript_27910;12h1_transcript_29661;12h1_transcript_30880;12h1_transcript_24724	13	https:\\www.genome.jp\dbget-bin\www_bget?map00051
ko00945	Stilbenoid, diarylheptanoid and gingerol biosynthesis	3/1868 0.160599571734475%	13/11709 0.111025706721325%	0.344479	1	12h1_transcript_25032;12h1_transcript_27132;12h1_transcript_26689	3	12h1_transcript_26689	1	12h1_transcript_25032;12h1_transcript_27132	2	https:\\www.genome.jp\dbget-bin\www_bget?map00945
ko01040	Biosynthesis of unsaturated fatty acids	5/1868 0.267665952890792%	25/11709 0.213510974464087%	0.368155	1	12h1_transcript_2671;12h1_transcript_18149;12h1_transcript_19696;12h1_transcript_27064;12h1_transcript_26243	5	12h1_transcript_2671;12h1_transcript_18149;12h1_transcript_27064;12h1_transcript_26243	4	12h1_transcript_19696	1	https:\\www.genome.jp\dbget-bin\www_bget?map01040
ko00603	Glycosphingolipid biosynthesis - globo and isoglobo series	3/1868 0.160599571734475%	14/11709 0.119566145699889%	0.391321	1	12h1_transcript_16002;12h1_transcript_18241;12h1_transcript_28118	3	12h1_transcript_16002;12h1_transcript_18241	2	12h1_transcript_28118	1	https:\\www.genome.jp\dbget-bin\www_bget?map00603
ko00730	Thiamine metabolism	8/1868 0.428265524625268%	45/11709 0.384319754035357%	0.430009	1	12h1_transcript_21059;12h1_transcript_30140;12h1_transcript_29146;12h1_transcript_29873;12h1_transcript_32653;12h1_transcript_18659;12h1_transcript_25321;12h1_transcript_12566	8	12h1_transcript_32653	1	12h1_transcript_21059;12h1_transcript_30140;12h1_transcript_29146;12h1_transcript_29873;12h1_transcript_18659;12h1_transcript_25321;12h1_transcript_12566	7	https:\\www.genome.jp\dbget-bin\www_bget?map00730
ko00909	Sesquiterpenoid and triterpenoid biosynthesis	3/1868 0.160599571734475%	15/11709 0.128106584678452%	0.437254	1	12h1_transcript_22059;12h1_transcript_23520;12h1_transcript_15561	3	12h1_transcript_22059;12h1_transcript_23520	2	12h1_transcript_15561	1	https:\\www.genome.jp\dbget-bin\www_bget?map00909
ko00500	Starch and sucrose metabolism	84/1868 4.49678800856531%	518/11709 4.42394739089589%	0.452964	1	12h1_transcript_8111;12h1_transcript_3269;12h1_transcript_3425;12h1_transcript_5786;12h1_transcript_3873;12h1_transcript_4915;12h1_transcript_4965;12h1_transcript_632;12h1_transcript_1816;12h1_transcript_9013;12h1_transcript_7150;12h1_transcript_7493;12h1_transcript_6582;12h1_transcript_8547;12h1_transcript_6669;12h1_transcript_8698;12h1_transcript_10497;12h1_transcript_9820;12h1_transcript_21105…	84	12h1_transcript_5786;12h1_transcript_3873;12h1_transcript_9013;12h1_transcript_6582;12h1_transcript_6669;12h1_transcript_9820;12h1_transcript_29687;12h1_transcript_20299;12h1_transcript_29902;12h1_transcript_21067;12h1_transcript_21555;12h1_transcript_20647;12h1_transcript_20721;12h1_transcript_24162;12h1_transcript_26138;12h1_transcript_27690;12h1_transcript_31178;12h1_transcript_31753;12h1_tran…	25	12h1_transcript_8111;12h1_transcript_3269;12h1_transcript_3425;12h1_transcript_4915;12h1_transcript_4965;12h1_transcript_632;12h1_transcript_1816;12h1_transcript_7150;12h1_transcript_7493;12h1_transcript_8547;12h1_transcript_8698;12h1_transcript_10497;12h1_transcript_21105;12h1_transcript_5313;12h1_transcript_9190;12h1_transcript_7881;12h1_transcript_12314;12h1_transcript_16300;12h1_transcript_37…	59	https:\\www.genome.jp\dbget-bin\www_bget?map00500
ko00340	Histidine metabolism	7/1868 0.374732334047109%	40/11709 0.34161755914254%	0.459902	1	12h1_transcript_22015;12h1_transcript_22462;12h1_transcript_22707;12h1_transcript_23428;12h1_transcript_23675;12h1_transcript_26534;12h1_transcript_32282	7	12h1_transcript_22015;12h1_transcript_23428;12h1_transcript_23675;12h1_transcript_32282	4	12h1_transcript_22462;12h1_transcript_22707;12h1_transcript_26534	3	https:\\www.genome.jp\dbget-bin\www_bget?map00340
ko04016	MAPK signaling pathway - plant	79/1868 4.22912205567452%	488/11709 4.16773422153899%	0.462271	1	12h1_transcript_5317;12h1_transcript_13810;12h1_transcript_3093;12h1_transcript_12404;12h1_transcript_16150;12h1_transcript_16500;12h1_transcript_16588;12h1_transcript_28652;12h1_transcript_29929;12h1_transcript_9554;12h1_transcript_10735;12h1_transcript_22619;12h1_transcript_18953;12h1_transcript_30550;12h1_transcript_9770;12h1_transcript_22686;12h1_transcript_19949;12h1_transcript_25635;12h1_tr…	79	12h1_transcript_13810;12h1_transcript_16150;12h1_transcript_16500;12h1_transcript_28652;12h1_transcript_22619;12h1_transcript_30550;12h1_transcript_9770;12h1_transcript_22686;12h1_transcript_19949;12h1_transcript_25635;12h1_transcript_28323;12h1_transcript_30357;12h1_transcript_32356;12h1_transcript_32397;12h1_transcript_31988;12h1_transcript_30538;12h1_transcript_27747;12h1_transcript_27077;12h1…	51	12h1_transcript_5317;12h1_transcript_3093;12h1_transcript_12404;12h1_transcript_16588;12h1_transcript_29929;12h1_transcript_9554;12h1_transcript_10735;12h1_transcript_18953;12h1_transcript_5762;12h1_transcript_9692;12h1_transcript_23637;12h1_transcript_26108;12h1_transcript_24964;12h1_transcript_4917;12h1_transcript_3003;12h1_transcript_9645;12h1_transcript_25581;12h1_transcript_10120;12h1_transc…	28	https:\\www.genome.jp\dbget-bin\www_bget?map04016
ko00440	Phosphonate and phosphinate metabolism	2/1868 0.107066381156317%	10/11709 0.085404389785635%	0.490361	1	12h1_transcript_25375;12h1_transcript_28552	2	12h1_transcript_25375	1	12h1_transcript_28552	1	https:\\www.genome.jp\dbget-bin\www_bget?map00440
ko00660	C5-Branched dibasic acid metabolism	2/1868 0.107066381156317%	10/11709 0.085404389785635%	0.490361	1	12h1_transcript_19005;12h1_transcript_19594	2	--	0	12h1_transcript_19005;12h1_transcript_19594	2	https:\\www.genome.jp\dbget-bin\www_bget?map00660
ko03410	Base excision repair	7/1868 0.374732334047109%	43/11709 0.36723887607823%	0.540888	1	12h1_transcript_25000;12h1_transcript_27033;12h1_transcript_2364;12h1_transcript_6886;12h1_transcript_28377;12h1_transcript_22485;12h1_transcript_7817	7	12h1_transcript_2364	1	12h1_transcript_25000;12h1_transcript_27033;12h1_transcript_6886;12h1_transcript_28377;12h1_transcript_22485;12h1_transcript_7817	6	https:\\www.genome.jp\dbget-bin\www_bget?map03410
ko00780	Biotin metabolism	3/1868 0.160599571734475%	18/11709 0.153727901614143%	0.565354	1	12h1_transcript_21267;12h1_transcript_26638;12h1_transcript_31471	3	12h1_transcript_21267;12h1_transcript_31471	2	12h1_transcript_26638	1	https:\\www.genome.jp\dbget-bin\www_bget?map00780
ko00232	Caffeine metabolism	2/1868 0.107066381156317%	12/11709 0.102485267742762%	0.59291	1	12h1_transcript_15666;12h1_transcript_30395	2	12h1_transcript_15666	1	12h1_transcript_30395	1	https:\\www.genome.jp\dbget-bin\www_bget?map00232
ko00970	Aminoacyl-tRNA biosynthesis	30/1868 1.60599571734475%	195/11709 1.66538560081988%	0.616995	1	12h1_transcript_14005;12h1_transcript_19508;12h1_transcript_5036;12h1_transcript_7926;12h1_transcript_6995;12h1_transcript_5555;12h1_transcript_26001;12h1_transcript_4264;12h1_transcript_5400;12h1_transcript_5715;12h1_transcript_7707;12h1_transcript_20151;12h1_transcript_19466;12h1_transcript_30717;12h1_transcript_7948;12h1_transcript_10095;12h1_transcript_8628;12h1_transcript_20623;12h1_transcri…	30	12h1_transcript_30717;12h1_transcript_19851;12h1_transcript_5646	3	12h1_transcript_14005;12h1_transcript_19508;12h1_transcript_5036;12h1_transcript_7926;12h1_transcript_6995;12h1_transcript_5555;12h1_transcript_26001;12h1_transcript_4264;12h1_transcript_5400;12h1_transcript_5715;12h1_transcript_7707;12h1_transcript_20151;12h1_transcript_19466;12h1_transcript_7948;12h1_transcript_10095;12h1_transcript_8628;12h1_transcript_20623;12h1_transcript_25143;12h1_transcri…	27	https:\\www.genome.jp\dbget-bin\www_bget?map00970
ko00400	Phenylalanine, tyrosine and tryptophan biosynthesis	12/1868 0.642398286937901%	79/11709 0.674694679306516%	0.621175	1	12h1_transcript_27729;12h1_transcript_29168;12h1_transcript_30792;12h1_transcript_14960;12h1_transcript_32939;12h1_transcript_24057;12h1_transcript_25136;12h1_transcript_25595;12h1_transcript_10245;12h1_transcript_4047;12h1_transcript_6730;12h1_transcript_24328	12	12h1_transcript_27729;12h1_transcript_14960;12h1_transcript_32939;12h1_transcript_24057;12h1_transcript_25595;12h1_transcript_10245;12h1_transcript_6730;12h1_transcript_24328	8	12h1_transcript_29168;12h1_transcript_30792;12h1_transcript_25136;12h1_transcript_4047	4	https:\\www.genome.jp\dbget-bin\www_bget?map00400
ko00590	Arachidonic acid metabolism	6/1868 0.321199143468951%	40/11709 0.34161755914254%	0.631945	1	12h1_transcript_29782;12h1_transcript_29951;12h1_transcript_30407;12h1_transcript_20037;12h1_transcript_18343;12h1_transcript_18712	6	12h1_transcript_29782;12h1_transcript_29951;12h1_transcript_30407;12h1_transcript_20037;12h1_transcript_18343;12h1_transcript_18712	6	0	--	https:\\www.genome.jp\dbget-bin\www_bget?map00590
ko00524	Neomycin, kanamycin and gentamicin biosynthesis	1/1868 0.0535331905781585%	6/11709 0.051242633871381%	0.64762	1	12h1_transcript_22467	1	--	0	12h1_transcript_22467	1	https:\\www.genome.jp\dbget-bin\www_bget?map00524
ko04146	Peroxisome	30/1868 1.60599571734475%	199/11709 1.69954735673414%	0.663196	1	12h1_transcript_15666;12h1_transcript_30395;12h1_transcript_2671;12h1_transcript_18149;12h1_transcript_19696;12h1_transcript_27064;12h1_transcript_19070;12h1_transcript_28105;12h1_transcript_27555;12h1_transcript_3467;12h1_transcript_15266;12h1_transcript_16704;12h1_transcript_24729;12h1_transcript_25808;12h1_transcript_12613;12h1_transcript_15638;12h1_transcript_26248;12h1_transcript_29799;12h1_…	30	12h1_transcript_15666;12h1_transcript_2671;12h1_transcript_18149;12h1_transcript_27064;12h1_transcript_3467;12h1_transcript_15266;12h1_transcript_24729;12h1_transcript_25808;12h1_transcript_12613;12h1_transcript_26248;12h1_transcript_31949;12h1_transcript_26243;12h1_transcript_29782;12h1_transcript_29951;12h1_transcript_30407;12h1_transcript_27667	16	12h1_transcript_30395;12h1_transcript_19696;12h1_transcript_19070;12h1_transcript_28105;12h1_transcript_27555;12h1_transcript_16704;12h1_transcript_15638;12h1_transcript_29799;12h1_transcript_31341;12h1_transcript_26038;12h1_transcript_27040;12h1_transcript_27090;12h1_transcript_28872;12h1_transcript_17044	14	https:\\www.genome.jp\dbget-bin\www_bget?map04146
ko00591	Linoleic acid metabolism	12/1868 0.642398286937901%	82/11709 0.700315996242207%	0.674219	1	12h1_transcript_11464;12h1_transcript_11874;12h1_transcript_14965;12h1_transcript_22208;12h1_transcript_22764;12h1_transcript_28745;12h1_transcript_30857;12h1_transcript_11118;12h1_transcript_11998;12h1_transcript_12593;12h1_transcript_12872;12h1_transcript_28913	12	12h1_transcript_11464;12h1_transcript_11874;12h1_transcript_22208;12h1_transcript_22764;12h1_transcript_28745;12h1_transcript_30857;12h1_transcript_11118;12h1_transcript_11998;12h1_transcript_12593;12h1_transcript_12872	10	12h1_transcript_14965;12h1_transcript_28913	2	https:\\www.genome.jp\dbget-bin\www_bget?map00591
ko00965	Betalain biosynthesis	4/1868 0.214132762312634%	28/11709 0.239132291399778%	0.674227	1	12h1_transcript_20315;12h1_transcript_17854;12h1_transcript_18459;12h1_transcript_18724	4	12h1_transcript_20315;12h1_transcript_17854;12h1_transcript_18459;12h1_transcript_18724	4	0	--	https:\\www.genome.jp\dbget-bin\www_bget?map00965
ko00901	Indole alkaloid biosynthesis	4/1868 0.214132762312634%	28/11709 0.239132291399778%	0.674227	1	12h1_transcript_20315;12h1_transcript_17854;12h1_transcript_18459;12h1_transcript_18724	4	12h1_transcript_20315;12h1_transcript_17854;12h1_transcript_18459;12h1_transcript_18724	4	0	--	https:\\www.genome.jp\dbget-bin\www_bget?map00901
ko00300	Lysine biosynthesis	2/1868 0.107066381156317%	15/11709 0.128106584678452%	0.716429	1	12h1_transcript_28554;12h1_transcript_10079	2	12h1_transcript_28554	1	12h1_transcript_10079	1	https:\\www.genome.jp\dbget-bin\www_bget?map00300
ko00230	Purine metabolism	30/1868 1.60599571734475%	205/11709 1.75078999060552%	0.726863	1	12h1_transcript_21393;12h1_transcript_15666;12h1_transcript_30395;12h1_transcript_2851;12h1_transcript_24065;12h1_transcript_26473;12h1_transcript_21059;12h1_transcript_30140;12h1_transcript_5317;12h1_transcript_13810;12h1_transcript_24193;12h1_transcript_26258;12h1_transcript_23902;12h1_transcript_25647;12h1_transcript_13543;12h1_transcript_13672;12h1_transcript_17880;12h1_transcript_15703;12h1_…	30	12h1_transcript_21393;12h1_transcript_15666;12h1_transcript_13810;12h1_transcript_24193;12h1_transcript_26258;12h1_transcript_23902;12h1_transcript_25647;12h1_transcript_13672;12h1_transcript_21862;12h1_transcript_2694;12h1_transcript_12304;12h1_transcript_12105;12h1_transcript_29522;12h1_transcript_29344	14	12h1_transcript_30395;12h1_transcript_2851;12h1_transcript_24065;12h1_transcript_26473;12h1_transcript_21059;12h1_transcript_30140;12h1_transcript_5317;12h1_transcript_13543;12h1_transcript_17880;12h1_transcript_15703;12h1_transcript_3736;12h1_transcript_22058;12h1_transcript_19502;12h1_transcript_20962;12h1_transcript_24721;12h1_transcript_23437	16	https:\\www.genome.jp\dbget-bin\www_bget?map00230
ko01212	Fatty acid metabolism	23/1868 1.23126338329764%	159/11709 1.3579297975916%	0.729055	1	12h1_transcript_21267;12h1_transcript_26638;12h1_transcript_2671;12h1_transcript_18149;12h1_transcript_19696;12h1_transcript_27064;12h1_transcript_13702;12h1_transcript_25324;12h1_transcript_26446;12h1_transcript_27898;12h1_transcript_12613;12h1_transcript_15638;12h1_transcript_26248;12h1_transcript_20395;12h1_transcript_22860;12h1_transcript_26243;12h1_transcript_31471;12h1_transcript_14564;12h1…	23	12h1_transcript_21267;12h1_transcript_2671;12h1_transcript_18149;12h1_transcript_27064;12h1_transcript_13702;12h1_transcript_25324;12h1_transcript_26446;12h1_transcript_27898;12h1_transcript_12613;12h1_transcript_26248;12h1_transcript_22860;12h1_transcript_26243;12h1_transcript_31471;12h1_transcript_14564;12h1_transcript_16949;12h1_transcript_16987;12h1_transcript_18605	17	12h1_transcript_26638;12h1_transcript_19696;12h1_transcript_15638;12h1_transcript_20395;12h1_transcript_17483;12h1_transcript_16826	6	https:\\www.genome.jp\dbget-bin\www_bget?map01212
ko00052	Galactose metabolism	25/1868 1.33832976445396%	175/11709 1.49457682124861%	0.757902	1	12h1_transcript_22467;12h1_transcript_25227;12h1_transcript_31011;12h1_transcript_24175;12h1_transcript_16898;12h1_transcript_22246;12h1_transcript_22058;12h1_transcript_19502;12h1_transcript_20962;12h1_transcript_10116;12h1_transcript_9885;12h1_transcript_14795;12h1_transcript_17751;12h1_transcript_20867;12h1_transcript_25330;12h1_transcript_16002;12h1_transcript_18241;12h1_transcript_28118;12h1…	25	12h1_transcript_25227;12h1_transcript_31011;12h1_transcript_16898;12h1_transcript_22246;12h1_transcript_9885;12h1_transcript_17751;12h1_transcript_20867;12h1_transcript_16002;12h1_transcript_18241;12h1_transcript_8440;12h1_transcript_22212	11	12h1_transcript_22467;12h1_transcript_24175;12h1_transcript_22058;12h1_transcript_19502;12h1_transcript_20962;12h1_transcript_10116;12h1_transcript_14795;12h1_transcript_25330;12h1_transcript_28118;12h1_transcript_9389;12h1_transcript_9638;12h1_transcript_14301;12h1_transcript_13426;12h1_transcript_17002	14	https:\\www.genome.jp\dbget-bin\www_bget?map00052
ko00790	Folate biosynthesis	8/1868 0.428265524625268%	60/11709 0.51242633871381%	0.762153	1	12h1_transcript_29866;12h1_transcript_31830;12h1_transcript_22159;12h1_transcript_19082;12h1_transcript_20294;12h1_transcript_25326;12h1_transcript_20194;12h1_transcript_30540	8	12h1_transcript_20294;12h1_transcript_30540	2	12h1_transcript_29866;12h1_transcript_31830;12h1_transcript_22159;12h1_transcript_19082;12h1_transcript_25326;12h1_transcript_20194	6	https:\\www.genome.jp\dbget-bin\www_bget?map00790
ko03030	DNA replication	8/1868 0.428265524625268%	62/11709 0.529507216670937%	0.793748	1	12h1_transcript_245;12h1_transcript_14112;12h1_transcript_16597;12h1_transcript_17567;12h1_transcript_11143;12h1_transcript_31484;12h1_transcript_3107;12h1_transcript_2814	8	12h1_transcript_17567;12h1_transcript_31484	2	12h1_transcript_245;12h1_transcript_14112;12h1_transcript_16597;12h1_transcript_11143;12h1_transcript_3107;12h1_transcript_2814	6	https:\\www.genome.jp\dbget-bin\www_bget?map03030
ko00565	Ether lipid metabolism	8/1868 0.428265524625268%	62/11709 0.529507216670937%	0.793748	1	12h1_transcript_28552;12h1_transcript_1121;12h1_transcript_1247;12h1_transcript_16985;12h1_transcript_20069;12h1_transcript_24908;12h1_transcript_4870;12h1_transcript_26654	8	12h1_transcript_16985;12h1_transcript_26654	2	12h1_transcript_28552;12h1_transcript_1121;12h1_transcript_1247;12h1_transcript_20069;12h1_transcript_24908;12h1_transcript_4870	6	https:\\www.genome.jp\dbget-bin\www_bget?map00565
ko03440	Homologous recombination	10/1868 0.535331905781585%	77/11709 0.657613801349389%	0.805432	1	12h1_transcript_11143;12h1_transcript_31484;12h1_transcript_11039;12h1_transcript_16921;12h1_transcript_19746;12h1_transcript_2677;12h1_transcript_29860;12h1_transcript_19400;12h1_transcript_20497;12h1_transcript_28655	10	12h1_transcript_31484;12h1_transcript_11039;12h1_transcript_29860;12h1_transcript_19400;12h1_transcript_20497;12h1_transcript_28655	6	12h1_transcript_11143;12h1_transcript_16921;12h1_transcript_19746;12h1_transcript_2677	4	https:\\www.genome.jp\dbget-bin\www_bget?map03440
ko01232	Nucleotide metabolism	18/1868 0.963597430406852%	133/11709 1.13587838414895%	0.810614	1	12h1_transcript_21393;12h1_transcript_15666;12h1_transcript_30395;12h1_transcript_26473;12h1_transcript_5319;12h1_transcript_16710;12h1_transcript_21059;12h1_transcript_30140;12h1_transcript_5317;12h1_transcript_13810;12h1_transcript_24193;12h1_transcript_26258;12h1_transcript_23902;12h1_transcript_25647;12h1_transcript_17880;12h1_transcript_15703;12h1_transcript_21862;12h1_transcript_24625	18	12h1_transcript_21393;12h1_transcript_15666;12h1_transcript_5319;12h1_transcript_16710;12h1_transcript_13810;12h1_transcript_24193;12h1_transcript_26258;12h1_transcript_23902;12h1_transcript_25647;12h1_transcript_21862	10	12h1_transcript_30395;12h1_transcript_26473;12h1_transcript_21059;12h1_transcript_30140;12h1_transcript_5317;12h1_transcript_17880;12h1_transcript_15703;12h1_transcript_24625	8	https:\\www.genome.jp\dbget-bin\www_bget?map01232
ko03060	Protein export	13/1868 0.69593147751606%	99/11709 0.845503458877786%	0.81677	1	12h1_transcript_1696;12h1_transcript_8461;12h1_transcript_6885;12h1_transcript_23574;12h1_transcript_20684;12h1_transcript_25839;12h1_transcript_31064;12h1_transcript_23809;12h1_transcript_21048;12h1_transcript_27145;12h1_transcript_32468;12h1_transcript_23060;12h1_transcript_19694	13	12h1_transcript_23574;12h1_transcript_31064;12h1_transcript_27145;12h1_transcript_32468	4	12h1_transcript_1696;12h1_transcript_8461;12h1_transcript_6885;12h1_transcript_20684;12h1_transcript_25839;12h1_transcript_23809;12h1_transcript_21048;12h1_transcript_23060;12h1_transcript_19694	9	https:\\www.genome.jp\dbget-bin\www_bget?map03060
ko00600	Sphingolipid metabolism	17/1868 0.910064239828694%	130/11709 1.11025706721325%	0.846955	1	12h1_transcript_5154;12h1_transcript_4563;12h1_transcript_7848;12h1_transcript_7898;12h1_transcript_23619;12h1_transcript_11634;12h1_transcript_25390;12h1_transcript_16002;12h1_transcript_18241;12h1_transcript_28118;12h1_transcript_8440;12h1_transcript_9389;12h1_transcript_9638;12h1_transcript_14301;12h1_transcript_13426;12h1_transcript_17002;12h1_transcript_22212	17	12h1_transcript_5154;12h1_transcript_4563;12h1_transcript_7848;12h1_transcript_23619;12h1_transcript_25390;12h1_transcript_16002;12h1_transcript_18241;12h1_transcript_8440;12h1_transcript_22212	9	12h1_transcript_7898;12h1_transcript_11634;12h1_transcript_28118;12h1_transcript_9389;12h1_transcript_9638;12h1_transcript_14301;12h1_transcript_13426;12h1_transcript_17002	8	https:\\www.genome.jp\dbget-bin\www_bget?map00600
ko00531	Glycosaminoglycan degradation	12/1868 0.642398286937901%	96/11709 0.819882141942096%	0.858655	1	12h1_transcript_20114;12h1_transcript_23264;12h1_transcript_25124;12h1_transcript_15773;12h1_transcript_22806;12h1_transcript_8440;12h1_transcript_9389;12h1_transcript_9638;12h1_transcript_14301;12h1_transcript_13426;12h1_transcript_17002;12h1_transcript_22212	12	12h1_transcript_8440;12h1_transcript_22212	2	12h1_transcript_20114;12h1_transcript_23264;12h1_transcript_25124;12h1_transcript_15773;12h1_transcript_22806;12h1_transcript_9389;12h1_transcript_9638;12h1_transcript_14301;12h1_transcript_13426;12h1_transcript_17002	10	https:\\www.genome.jp\dbget-bin\www_bget?map00531
ko04136	Autophagy - other	10/1868 0.535331905781585%	83/11709 0.70885643522077%	0.872388	1	12h1_transcript_27564;12h1_transcript_32605;12h1_transcript_15557;12h1_transcript_30067;12h1_transcript_16304;12h1_transcript_1275;12h1_transcript_3936;12h1_transcript_3493;12h1_transcript_2927;12h1_transcript_8985	10	12h1_transcript_27564;12h1_transcript_32605;12h1_transcript_15557;12h1_transcript_16304;12h1_transcript_3493	5	12h1_transcript_30067;12h1_transcript_1275;12h1_transcript_3936;12h1_transcript_2927;12h1_transcript_8985	5	https:\\www.genome.jp\dbget-bin\www_bget?map04136
ko01250	Biosynthesis of nucleotide sugars	25/1868 1.33832976445396%	191/11709 1.63122384490563%	0.885037	1	12h1_transcript_24939;12h1_transcript_22467;12h1_transcript_29687;12h1_transcript_24175;12h1_transcript_27792;12h1_transcript_20299;12h1_transcript_23512;12h1_transcript_27558;12h1_transcript_28529;12h1_transcript_11285;12h1_transcript_19302;12h1_transcript_20469;12h1_transcript_22058;12h1_transcript_19502;12h1_transcript_20962;12h1_transcript_18588;12h1_transcript_29262;12h1_transcript_25394;12h…	25	12h1_transcript_29687;12h1_transcript_20299;12h1_transcript_11285;12h1_transcript_19302;12h1_transcript_20642;12h1_transcript_29183	6	12h1_transcript_24939;12h1_transcript_22467;12h1_transcript_24175;12h1_transcript_27792;12h1_transcript_23512;12h1_transcript_27558;12h1_transcript_28529;12h1_transcript_20469;12h1_transcript_22058;12h1_transcript_19502;12h1_transcript_20962;12h1_transcript_18588;12h1_transcript_29262;12h1_transcript_25394;12h1_transcript_27717;12h1_transcript_24875;12h1_transcript_27463;12h1_transcript_27969;12h…	19	https:\\www.genome.jp\dbget-bin\www_bget?map01250
ko04712	Circadian rhythm - plant	46/1868 2.46252676659529%	338/11709 2.88666837475446%	0.899864	1	12h1_transcript_27123;12h1_transcript_27937;12h1_transcript_15086;12h1_transcript_12960;12h1_transcript_29129;12h1_transcript_2008;12h1_transcript_5441;12h1_transcript_2463;12h1_transcript_4728;12h1_transcript_6930;12h1_transcript_14858;12h1_transcript_20444;12h1_transcript_30830;12h1_transcript_16095;12h1_transcript_22250;12h1_transcript_25059;12h1_transcript_24755;12h1_transcript_15047;12h1_tra…	46	12h1_transcript_27123;12h1_transcript_12960;12h1_transcript_2463;12h1_transcript_4728;12h1_transcript_14858;12h1_transcript_20444;12h1_transcript_30830;12h1_transcript_25059;12h1_transcript_24755;12h1_transcript_8254;12h1_transcript_11352;12h1_transcript_16738;12h1_transcript_19243;12h1_transcript_19988;12h1_transcript_20011;12h1_transcript_20307;12h1_transcript_28189	17	12h1_transcript_27937;12h1_transcript_15086;12h1_transcript_29129;12h1_transcript_2008;12h1_transcript_5441;12h1_transcript_6930;12h1_transcript_16095;12h1_transcript_22250;12h1_transcript_15047;12h1_transcript_15366;12h1_transcript_16895;12h1_transcript_17830;12h1_transcript_6615;12h1_transcript_6966;12h1_transcript_20435;12h1_transcript_27285;12h1_transcript_32814;12h1_transcript_22020;12h1_tra…	29	https:\\www.genome.jp\dbget-bin\www_bget?map04712
ko00100	Steroid biosynthesis	4/1868 0.214132762312634%	40/11709 0.34161755914254%	0.900637	1	12h1_transcript_22059;12h1_transcript_16117;12h1_transcript_28924;12h1_transcript_21794	4	12h1_transcript_22059	1	12h1_transcript_16117;12h1_transcript_28924;12h1_transcript_21794	3	https:\\www.genome.jp\dbget-bin\www_bget?map00100
ko00563	Glycosylphosphatidylinositol (GPI)-anchor biosynthesis	3/1868 0.160599571734475%	33/11709 0.281834486292595%	0.915401	1	12h1_transcript_32402;12h1_transcript_32480;12h1_transcript_31977	3	12h1_transcript_32480	1	12h1_transcript_32402;12h1_transcript_31977	2	https:\\www.genome.jp\dbget-bin\www_bget?map00563
ko03250	Viral life cycle - HIV-1	10/1868 0.535331905781585%	90/11709 0.768639508070715%	0.925579	1	12h1_transcript_2503;12h1_transcript_431;12h1_transcript_22801;12h1_transcript_21580;12h1_transcript_25107;12h1_transcript_26268;12h1_transcript_29666;12h1_transcript_31688;12h1_transcript_4218;12h1_transcript_10152	10	12h1_transcript_21580;12h1_transcript_31688;12h1_transcript_10152	3	12h1_transcript_2503;12h1_transcript_431;12h1_transcript_22801;12h1_transcript_25107;12h1_transcript_26268;12h1_transcript_29666;12h1_transcript_4218	7	https:\\www.genome.jp\dbget-bin\www_bget?map03250
ko03430	Mismatch repair	5/1868 0.267665952890792%	51/11709 0.435562387906738%	0.926409	1	12h1_transcript_11143;12h1_transcript_31484;12h1_transcript_16374;12h1_transcript_3107;12h1_transcript_2814	5	12h1_transcript_31484	1	12h1_transcript_11143;12h1_transcript_16374;12h1_transcript_3107;12h1_transcript_2814	4	https:\\www.genome.jp\dbget-bin\www_bget?map03430
ko03050	Proteasome	10/1868 0.535331905781585%	91/11709 0.777179947049278%	0.931361	1	12h1_transcript_10901;12h1_transcript_12790;12h1_transcript_17574;12h1_transcript_6935;12h1_transcript_23245;12h1_transcript_32329;12h1_transcript_30685;12h1_transcript_2227;12h1_transcript_316;12h1_transcript_19957	10	12h1_transcript_30685	1	12h1_transcript_10901;12h1_transcript_12790;12h1_transcript_17574;12h1_transcript_6935;12h1_transcript_23245;12h1_transcript_32329;12h1_transcript_2227;12h1_transcript_316;12h1_transcript_19957	9	https:\\www.genome.jp\dbget-bin\www_bget?map03050
ko00562	Inositol phosphate metabolism	29/1868 1.5524625267666%	230/11709 1.9643009650696%	0.935497	1	12h1_transcript_2915;12h1_transcript_23648;12h1_transcript_128;12h1_transcript_180;12h1_transcript_14496;12h1_transcript_32044;12h1_transcript_31225;12h1_transcript_31528;12h1_transcript_31616;12h1_transcript_31856;12h1_transcript_3799;12h1_transcript_18289;12h1_transcript_20069;12h1_transcript_24908;12h1_transcript_1025;12h1_transcript_3685;12h1_transcript_17299;12h1_transcript_14992;12h1_transc…	29	12h1_transcript_2915;12h1_transcript_23648;12h1_transcript_180;12h1_transcript_1025;12h1_transcript_27029;12h1_transcript_22110;12h1_transcript_22278;12h1_transcript_24223;12h1_transcript_20183	9	12h1_transcript_128;12h1_transcript_14496;12h1_transcript_32044;12h1_transcript_31225;12h1_transcript_31528;12h1_transcript_31616;12h1_transcript_31856;12h1_transcript_3799;12h1_transcript_18289;12h1_transcript_20069;12h1_transcript_24908;12h1_transcript_3685;12h1_transcript_17299;12h1_transcript_14992;12h1_transcript_30633;12h1_transcript_19372;12h1_transcript_21793;12h1_transcript_28205;12h1_tr…	20	https:\\www.genome.jp\dbget-bin\www_bget?map00562
ko00640	Propanoate metabolism	14/1868 0.749464668094218%	122/11709 1.04193355538475%	0.936079	1	12h1_transcript_2915;12h1_transcript_23648;12h1_transcript_27547;12h1_transcript_2671;12h1_transcript_18149;12h1_transcript_19696;12h1_transcript_27064;12h1_transcript_19960;12h1_transcript_24562;12h1_transcript_26434;12h1_transcript_20395;12h1_transcript_22860;12h1_transcript_28167;12h1_transcript_16987	14	12h1_transcript_2915;12h1_transcript_23648;12h1_transcript_27547;12h1_transcript_2671;12h1_transcript_18149;12h1_transcript_27064;12h1_transcript_22860;12h1_transcript_28167;12h1_transcript_16987	9	12h1_transcript_19696;12h1_transcript_19960;12h1_transcript_24562;12h1_transcript_26434;12h1_transcript_20395	5	https:\\www.genome.jp\dbget-bin\www_bget?map00640
ko00511	Other glycan degradation	13/1868 0.69593147751606%	115/11709 0.982150482534802%	0.938196	1	12h1_transcript_7095;12h1_transcript_8387;12h1_transcript_9418;12h1_transcript_8986;12h1_transcript_28520;12h1_transcript_28867;12h1_transcript_8440;12h1_transcript_9389;12h1_transcript_9638;12h1_transcript_14301;12h1_transcript_13426;12h1_transcript_17002;12h1_transcript_22212	13	12h1_transcript_8387;12h1_transcript_8440;12h1_transcript_22212	3	12h1_transcript_7095;12h1_transcript_9418;12h1_transcript_8986;12h1_transcript_28520;12h1_transcript_28867;12h1_transcript_9389;12h1_transcript_9638;12h1_transcript_14301;12h1_transcript_13426;12h1_transcript_17002	10	https:\\www.genome.jp\dbget-bin\www_bget?map00511
ko03018	RNA degradation	36/1868 1.9271948608137%	282/11709 2.40840379195491%	0.944227	1	12h1_transcript_25227;12h1_transcript_31011;12h1_transcript_7090;12h1_transcript_7368;12h1_transcript_4199;12h1_transcript_11120;12h1_transcript_12036;12h1_transcript_12589;12h1_transcript_23288;12h1_transcript_26772;12h1_transcript_15623;12h1_transcript_19670;12h1_transcript_20736;12h1_transcript_30819;12h1_transcript_5195;12h1_transcript_10499;12h1_transcript_5318;12h1_transcript_4769;12h1_tran…	36	12h1_transcript_25227;12h1_transcript_31011;12h1_transcript_7090;12h1_transcript_23288;12h1_transcript_26772;12h1_transcript_15623;12h1_transcript_20736;12h1_transcript_26506;12h1_transcript_7515;12h1_transcript_27002;12h1_transcript_23800	11	12h1_transcript_7368;12h1_transcript_4199;12h1_transcript_11120;12h1_transcript_12036;12h1_transcript_12589;12h1_transcript_19670;12h1_transcript_30819;12h1_transcript_5195;12h1_transcript_10499;12h1_transcript_5318;12h1_transcript_4769;12h1_transcript_12548;12h1_transcript_13675;12h1_transcript_2154;12h1_transcript_9979;12h1_transcript_28692;12h1_transcript_29381;12h1_transcript_32036;12h1_trans…	25	https:\\www.genome.jp\dbget-bin\www_bget?map03018
ko03010	Ribosome	65/1868 3.4796573875803%	482/11709 4.11649158766761%	0.944791	1	12h1_transcript_28717;12h1_transcript_31468;12h1_transcript_33103;12h1_transcript_31578;12h1_transcript_30981;12h1_transcript_6014;12h1_transcript_8271;12h1_transcript_21614;12h1_transcript_28564;12h1_transcript_26924;12h1_transcript_31511;12h1_transcript_30915;12h1_transcript_30991;12h1_transcript_31036;12h1_transcript_31397;12h1_transcript_22609;12h1_transcript_32313;12h1_transcript_31421;12h1_…	65	12h1_transcript_6014;12h1_transcript_28564;12h1_transcript_26924;12h1_transcript_31511;12h1_transcript_30915;12h1_transcript_25293;12h1_transcript_32173;12h1_transcript_4125;12h1_transcript_32012	9	12h1_transcript_28717;12h1_transcript_31468;12h1_transcript_33103;12h1_transcript_31578;12h1_transcript_30981;12h1_transcript_8271;12h1_transcript_21614;12h1_transcript_30991;12h1_transcript_31036;12h1_transcript_31397;12h1_transcript_22609;12h1_transcript_32313;12h1_transcript_31421;12h1_transcript_32027;12h1_transcript_31761;12h1_transcript_31832;12h1_transcript_31661;12h1_transcript_31948;12h1…	56	https:\\www.genome.jp\dbget-bin\www_bget?map03010
ko04122	Sulfur relay system	1/1868 0.0535331905781585%	17/11709 0.145187462635579%	0.948016	1	12h1_transcript_8192	1	--	0	12h1_transcript_8192	1	https:\\www.genome.jp\dbget-bin\www_bget?map04122
ko00760	Nicotinate and nicotinamide metabolism	3/1868 0.160599571734475%	39/11709 0.333077120163976%	0.960276	1	12h1_transcript_28271;12h1_transcript_27262;12h1_transcript_17880	3	12h1_transcript_28271	1	12h1_transcript_27262;12h1_transcript_17880	2	https:\\www.genome.jp\dbget-bin\www_bget?map00760
ko00254	Aflatoxin biosynthesis	1/1868 0.0535331905781585%	19/11709 0.162268340592706%	0.9633	1	12h1_transcript_16987	1	12h1_transcript_16987	1	0	--	https:\\www.genome.jp\dbget-bin\www_bget?map00254
ko00514	Other types of O-glycan biosynthesis	2/1868 0.107066381156317%	31/11709 0.264753608335468%	0.96868	1	12h1_transcript_6412;12h1_transcript_21171	2	12h1_transcript_21171	1	12h1_transcript_6412	1	https:\\www.genome.jp\dbget-bin\www_bget?map00514
ko04130	SNARE interactions in vesicular transport	2/1868 0.107066381156317%	31/11709 0.264753608335468%	0.96868	1	12h1_transcript_28022;12h1_transcript_25655	2	--	0	12h1_transcript_28022;12h1_transcript_25655	2	https:\\www.genome.jp\dbget-bin\www_bget?map04130
ko00604	Glycosphingolipid biosynthesis - ganglio series	7/1868 0.374732334047109%	77/11709 0.657613801349389%	0.972107	1	12h1_transcript_8440;12h1_transcript_9389;12h1_transcript_9638;12h1_transcript_14301;12h1_transcript_13426;12h1_transcript_17002;12h1_transcript_22212	7	12h1_transcript_8440;12h1_transcript_22212	2	12h1_transcript_9389;12h1_transcript_9638;12h1_transcript_14301;12h1_transcript_13426;12h1_transcript_17002	5	https:\\www.genome.jp\dbget-bin\www_bget?map00604
ko03450	Non-homologous end-joining	1/1868 0.0535331905781585%	21/11709 0.179349218549833%	0.974092	1	12h1_transcript_2677	1	--	0	12h1_transcript_2677	1	https:\\www.genome.jp\dbget-bin\www_bget?map03450
ko00510	N-Glycan biosynthesis	7/1868 0.374732334047109%	84/11709 0.717396874199334%	0.986584	1	12h1_transcript_22256;12h1_transcript_13482;12h1_transcript_17629;12h1_transcript_2679;12h1_transcript_30030;12h1_transcript_30523;12h1_transcript_1106	7	12h1_transcript_13482;12h1_transcript_17629	2	12h1_transcript_22256;12h1_transcript_2679;12h1_transcript_30030;12h1_transcript_30523;12h1_transcript_1106	5	https:\\www.genome.jp\dbget-bin\www_bget?map00510
ko00240	Pyrimidine metabolism	9/1868 0.481798715203426%	103/11709 0.87966521479204%	0.988969	1	12h1_transcript_25657;12h1_transcript_5319;12h1_transcript_16710;12h1_transcript_5317;12h1_transcript_13810;12h1_transcript_17880;12h1_transcript_15703;12h1_transcript_18213;12h1_transcript_24625	9	12h1_transcript_25657;12h1_transcript_5319;12h1_transcript_16710;12h1_transcript_13810	4	12h1_transcript_5317;12h1_transcript_17880;12h1_transcript_15703;12h1_transcript_18213;12h1_transcript_24625	5	https:\\www.genome.jp\dbget-bin\www_bget?map00240
ko03420	Nucleotide excision repair	9/1868 0.481798715203426%	108/11709 0.922367409684858%	0.993379	1	12h1_transcript_27959;12h1_transcript_18572;12h1_transcript_25668;12h1_transcript_11143;12h1_transcript_31484;12h1_transcript_3107;12h1_transcript_2814;12h1_transcript_29712;12h1_transcript_643	9	12h1_transcript_18572;12h1_transcript_31484	2	12h1_transcript_27959;12h1_transcript_25668;12h1_transcript_11143;12h1_transcript_3107;12h1_transcript_2814;12h1_transcript_29712;12h1_transcript_643	7	https:\\www.genome.jp\dbget-bin\www_bget?map03420
ko00513	Various types of N-glycan biosynthesis	4/1868 0.214132762312634%	63/11709 0.5380476556495%	0.993865	1	12h1_transcript_17629;12h1_transcript_2679;12h1_transcript_30030;12h1_transcript_30523	4	12h1_transcript_17629	1	12h1_transcript_2679;12h1_transcript_30030;12h1_transcript_30523	3	https:\\www.genome.jp\dbget-bin\www_bget?map00513
ko03022	Basal transcription factors	8/1868 0.428265524625268%	101/11709 0.862584336834913%	0.994488	1	12h1_transcript_27959;12h1_transcript_363;12h1_transcript_16874;12h1_transcript_26491;12h1_transcript_31712;12h1_transcript_18572;12h1_transcript_25668;12h1_transcript_29712	8	12h1_transcript_16874;12h1_transcript_26491;12h1_transcript_31712;12h1_transcript_18572	4	12h1_transcript_27959;12h1_transcript_363;12h1_transcript_25668;12h1_transcript_29712	4	https:\\www.genome.jp\dbget-bin\www_bget?map03022
ko04145	Phagosome	15/1868 0.802997858672377%	161/11709 1.37501067554872%	0.99498	1	12h1_transcript_128;12h1_transcript_180;12h1_transcript_31626;12h1_transcript_26024;12h1_transcript_25279;12h1_transcript_24382;12h1_transcript_26798;12h1_transcript_25559;12h1_transcript_25708;12h1_transcript_24053;12h1_transcript_26461;12h1_transcript_29465;12h1_transcript_21048;12h1_transcript_23060;12h1_transcript_19694	15	12h1_transcript_180;12h1_transcript_31626;12h1_transcript_29465	3	12h1_transcript_128;12h1_transcript_26024;12h1_transcript_25279;12h1_transcript_24382;12h1_transcript_26798;12h1_transcript_25559;12h1_transcript_25708;12h1_transcript_24053;12h1_transcript_26461;12h1_transcript_21048;12h1_transcript_23060;12h1_transcript_19694	12	https:\\www.genome.jp\dbget-bin\www_bget?map04145
ko00061	Fatty acid biosynthesis	10/1868 0.535331905781585%	122/11709 1.04193355538475%	0.996199	1	12h1_transcript_21267;12h1_transcript_26638;12h1_transcript_12613;12h1_transcript_15638;12h1_transcript_26248;12h1_transcript_20395;12h1_transcript_22860;12h1_transcript_31471;12h1_transcript_16987;12h1_transcript_18605	10	12h1_transcript_21267;12h1_transcript_12613;12h1_transcript_26248;12h1_transcript_22860;12h1_transcript_31471;12h1_transcript_16987;12h1_transcript_18605	7	12h1_transcript_26638;12h1_transcript_15638;12h1_transcript_20395	3	https:\\www.genome.jp\dbget-bin\www_bget?map00061
ko04070	Phosphatidylinositol signaling system	17/1868 0.910064239828694%	188/11709 1.60560252796994%	0.998077	1	12h1_transcript_128;12h1_transcript_180;12h1_transcript_14496;12h1_transcript_32044;12h1_transcript_31225;12h1_transcript_31528;12h1_transcript_31616;12h1_transcript_31856;12h1_transcript_3799;12h1_transcript_18289;12h1_transcript_19372;12h1_transcript_21793;12h1_transcript_27029;12h1_transcript_28205;12h1_transcript_22110;12h1_transcript_22278;12h1_transcript_24223	17	12h1_transcript_180;12h1_transcript_27029;12h1_transcript_22110;12h1_transcript_22278;12h1_transcript_24223	5	12h1_transcript_128;12h1_transcript_14496;12h1_transcript_32044;12h1_transcript_31225;12h1_transcript_31528;12h1_transcript_31616;12h1_transcript_31856;12h1_transcript_3799;12h1_transcript_18289;12h1_transcript_19372;12h1_transcript_21793;12h1_transcript_28205	12	https:\\www.genome.jp\dbget-bin\www_bget?map04070
ko03020	RNA polymerase	12/1868 0.642398286937901%	150/11709 1.28106584678452%	0.998732	1	12h1_transcript_277;12h1_transcript_3612;12h1_transcript_2581;12h1_transcript_4815;12h1_transcript_795;12h1_transcript_32493;12h1_transcript_7098;12h1_transcript_16580;12h1_transcript_24604;12h1_transcript_116;12h1_transcript_30844;12h1_transcript_30938	12	12h1_transcript_277;12h1_transcript_3612;12h1_transcript_795;12h1_transcript_32493;12h1_transcript_16580	5	12h1_transcript_2581;12h1_transcript_4815;12h1_transcript_7098;12h1_transcript_24604;12h1_transcript_116;12h1_transcript_30844;12h1_transcript_30938	7	https:\\www.genome.jp\dbget-bin\www_bget?map03020
ko03008	Ribosome biogenesis in eukaryotes	22/1868 1.17773019271949%	241/11709 2.0582457938338%	0.999344	1	12h1_transcript_27123;12h1_transcript_27937;12h1_transcript_21580;12h1_transcript_25107;12h1_transcript_26268;12h1_transcript_29666;12h1_transcript_31688;12h1_transcript_30783;12h1_transcript_4218;12h1_transcript_10152;12h1_transcript_20518;12h1_transcript_2663;12h1_transcript_28413;12h1_transcript_3278;12h1_transcript_3955;12h1_transcript_2883;12h1_transcript_10948;12h1_transcript_28021;12h1_tra…	22	12h1_transcript_27123;12h1_transcript_21580;12h1_transcript_31688;12h1_transcript_30783;12h1_transcript_10152;12h1_transcript_20518;12h1_transcript_28413;12h1_transcript_28021;12h1_transcript_30231;12h1_transcript_5356	10	12h1_transcript_27937;12h1_transcript_25107;12h1_transcript_26268;12h1_transcript_29666;12h1_transcript_4218;12h1_transcript_2663;12h1_transcript_3278;12h1_transcript_3955;12h1_transcript_2883;12h1_transcript_10948;12h1_transcript_25876;12h1_transcript_10506	12	https:\\www.genome.jp\dbget-bin\www_bget?map03008
ko04141	Protein processing in endoplasmic reticulum	54/1868 2.89079229122056%	493/11709 4.2104364164318%	0.999517	1	12h1_transcript_13482;12h1_transcript_17629;12h1_transcript_23893;12h1_transcript_29074;12h1_transcript_31922;12h1_transcript_30869;12h1_transcript_17359;12h1_transcript_17756;12h1_transcript_21825;12h1_transcript_9230;12h1_transcript_17706;12h1_transcript_16603;12h1_transcript_16690;12h1_transcript_27740;12h1_transcript_32795;12h1_transcript_1106;12h1_transcript_19821;12h1_transcript_31485;12h1_…	54	12h1_transcript_13482;12h1_transcript_17629;12h1_transcript_23893;12h1_transcript_29074;12h1_transcript_31922;12h1_transcript_30869;12h1_transcript_21825;12h1_transcript_17706;12h1_transcript_16603;12h1_transcript_16690;12h1_transcript_27740;12h1_transcript_32795;12h1_transcript_19821;12h1_transcript_31485;12h1_transcript_29465;12h1_transcript_11371;12h1_transcript_22409;12h1_transcript_21707;12h…	35	12h1_transcript_17359;12h1_transcript_17756;12h1_transcript_9230;12h1_transcript_1106;12h1_transcript_24053;12h1_transcript_26461;12h1_transcript_13603;12h1_transcript_21048;12h1_transcript_14134;12h1_transcript_23476;12h1_transcript_30471;12h1_transcript_23114;12h1_transcript_7921;12h1_transcript_23060;12h1_transcript_19694;12h1_transcript_146;12h1_transcript_2925;12h1_transcript_11431;12h1_tran…	19	https:\\www.genome.jp\dbget-bin\www_bget?map04141
ko04144	Endocytosis	41/1868 2.1948608137045%	406/11709 3.46741822529678%	0.999793	1	12h1_transcript_4870;12h1_transcript_739;12h1_transcript_6303;12h1_transcript_8193;12h1_transcript_7724;12h1_transcript_17359;12h1_transcript_17756;12h1_transcript_21825;12h1_transcript_28768;12h1_transcript_2079;12h1_transcript_332;12h1_transcript_421;12h1_transcript_6382;12h1_transcript_14499;12h1_transcript_24450;12h1_transcript_24058;12h1_transcript_7661;12h1_transcript_14028;12h1_transcript_…	41	12h1_transcript_6303;12h1_transcript_7724;12h1_transcript_21825;12h1_transcript_28768;12h1_transcript_2079;12h1_transcript_14499;12h1_transcript_24450;12h1_transcript_24058;12h1_transcript_14028;12h1_transcript_5004;12h1_transcript_32546;12h1_transcript_32192;12h1_transcript_32374;12h1_transcript_31516;12h1_transcript_5927;12h1_transcript_9899;12h1_transcript_14835;12h1_transcript_27628;12h1_tran…	20	12h1_transcript_4870;12h1_transcript_739;12h1_transcript_8193;12h1_transcript_17359;12h1_transcript_17756;12h1_transcript_332;12h1_transcript_421;12h1_transcript_6382;12h1_transcript_7661;12h1_transcript_5848;12h1_transcript_17930;12h1_transcript_5350;12h1_transcript_7215;12h1_transcript_6999;12h1_transcript_18604;12h1_transcript_4796;12h1_transcript_5972;12h1_transcript_29300;12h1_transcript_258…	21	https:\\www.genome.jp\dbget-bin\www_bget?map04144
ko03013	Nucleocytoplasmic transport	32/1868 1.71306209850107%	342/11709 2.92083013066872%	0.999883	1	12h1_transcript_14094;12h1_transcript_29683;12h1_transcript_32316;12h1_transcript_21580;12h1_transcript_25107;12h1_transcript_26268;12h1_transcript_29666;12h1_transcript_31688;12h1_transcript_121;12h1_transcript_10883;12h1_transcript_26009;12h1_transcript_17380;12h1_transcript_726;12h1_transcript_1883;12h1_transcript_4222;12h1_transcript_5583;12h1_transcript_6210;12h1_transcript_11951;12h1_transc…	32	12h1_transcript_14094;12h1_transcript_29683;12h1_transcript_32316;12h1_transcript_21580;12h1_transcript_31688;12h1_transcript_10883;12h1_transcript_26009;12h1_transcript_17380;12h1_transcript_1883;12h1_transcript_4222;12h1_transcript_6210;12h1_transcript_10152;12h1_transcript_23547;12h1_transcript_16358;12h1_transcript_30758;12h1_transcript_4968;12h1_transcript_27627	17	12h1_transcript_25107;12h1_transcript_26268;12h1_transcript_29666;12h1_transcript_121;12h1_transcript_726;12h1_transcript_5583;12h1_transcript_11951;12h1_transcript_4218;12h1_transcript_1447;12h1_transcript_1623;12h1_transcript_15667;12h1_transcript_3611;12h1_transcript_19775;12h1_transcript_5110;12h1_transcript_2292	15	https:\\www.genome.jp\dbget-bin\www_bget?map03013
ko03015	mRNA surveillance pathway	37/1868 1.98072805139186%	390/11709 3.33077120163976%	0.999939	1	12h1_transcript_23825;12h1_transcript_27564;12h1_transcript_32605;12h1_transcript_12558;12h1_transcript_10883;12h1_transcript_26009;12h1_transcript_17380;12h1_transcript_1883;12h1_transcript_23800;12h1_transcript_28692;12h1_transcript_29381;12h1_transcript_32036;12h1_transcript_29679;12h1_transcript_30294;12h1_transcript_30336;12h1_transcript_29941;12h1_transcript_30418;12h1_transcript_30623;12h1…	37	12h1_transcript_23825;12h1_transcript_27564;12h1_transcript_32605;12h1_transcript_12558;12h1_transcript_10883;12h1_transcript_26009;12h1_transcript_17380;12h1_transcript_1883;12h1_transcript_23800;12h1_transcript_4222;12h1_transcript_5260;12h1_transcript_30867;12h1_transcript_2714;12h1_transcript_5918;12h1_transcript_14616	15	12h1_transcript_28692;12h1_transcript_29381;12h1_transcript_32036;12h1_transcript_29679;12h1_transcript_30294;12h1_transcript_30336;12h1_transcript_29941;12h1_transcript_30418;12h1_transcript_30623;12h1_transcript_5583;12h1_transcript_9555;12h1_transcript_1447;12h1_transcript_1623;12h1_transcript_15667;12h1_transcript_5186;12h1_transcript_10704;12h1_transcript_8008;12h1_transcript_7803;12h1_trans…	22	https:\\www.genome.jp\dbget-bin\www_bget?map03015
ko04120	Ubiquitin mediated proteolysis	36/1868 1.9271948608137%	401/11709 3.42471603040396%	0.999988	1	12h1_transcript_5486;12h1_transcript_3865;12h1_transcript_9230;12h1_transcript_17706;12h1_transcript_7820;12h1_transcript_14828;12h1_transcript_9805;12h1_transcript_9001;12h1_transcript_12702;12h1_transcript_20163;12h1_transcript_25386;12h1_transcript_28366;12h1_transcript_8852;12h1_transcript_18214;12h1_transcript_24240;12h1_transcript_10904;12h1_transcript_3114;12h1_transcript_2773;12h1_transcr…	36	12h1_transcript_17706;12h1_transcript_7820;12h1_transcript_14828;12h1_transcript_9805;12h1_transcript_20163;12h1_transcript_25386;12h1_transcript_28366;12h1_transcript_18214;12h1_transcript_10904;12h1_transcript_32909;12h1_transcript_14028;12h1_transcript_14594;12h1_transcript_28482;12h1_transcript_4274;12h1_transcript_12898	15	12h1_transcript_5486;12h1_transcript_3865;12h1_transcript_9230;12h1_transcript_9001;12h1_transcript_12702;12h1_transcript_8852;12h1_transcript_24240;12h1_transcript_3114;12h1_transcript_2773;12h1_transcript_10440;12h1_transcript_28781;12h1_transcript_5221;12h1_transcript_5397;12h1_transcript_132;12h1_transcript_733;12h1_transcript_8453;12h1_transcript_7921;12h1_transcript_2524;12h1_transcript_269…	21	https:\\www.genome.jp\dbget-bin\www_bget?map04120
ko00190	Oxidative phosphorylation	28/1868 1.49892933618844%	399/11709 3.40763515244684%	1	1	12h1_transcript_31310;12h1_transcript_30368;12h1_transcript_5538;12h1_transcript_8151;12h1_transcript_7465;12h1_transcript_8777;12h1_transcript_9780;12h1_transcript_13014;12h1_transcript_16470;12h1_transcript_14708;12h1_transcript_21068;12h1_transcript_29083;12h1_transcript_31259;12h1_transcript_31774;12h1_transcript_31462;12h1_transcript_16089;12h1_transcript_18981;12h1_transcript_28182;12h1_tra…	28	12h1_transcript_30368;12h1_transcript_5538;12h1_transcript_14708;12h1_transcript_21068;12h1_transcript_29083;12h1_transcript_16089;12h1_transcript_30798;12h1_transcript_31626;12h1_transcript_17308;12h1_transcript_16529;12h1_transcript_18720	11	12h1_transcript_31310;12h1_transcript_8151;12h1_transcript_7465;12h1_transcript_8777;12h1_transcript_9780;12h1_transcript_13014;12h1_transcript_16470;12h1_transcript_31259;12h1_transcript_31774;12h1_transcript_31462;12h1_transcript_18981;12h1_transcript_28182;12h1_transcript_25717;12h1_transcript_27991;12h1_transcript_32252;12h1_transcript_32607;12h1_transcript_22284	17	https:\\www.genome.jp\dbget-bin\www_bget?map00190
ko03040	Spliceosome	47/1868 2.51605995717345%	647/11709 5.52566401913058%	1	1	12h1_transcript_17359;12h1_transcript_17756;12h1_transcript_21825;12h1_transcript_28482;12h1_transcript_10622;12h1_transcript_25022;12h1_transcript_6369;12h1_transcript_14092;12h1_transcript_10883;12h1_transcript_26009;12h1_transcript_4033;12h1_transcript_2376;12h1_transcript_2583;12h1_transcript_1584;12h1_transcript_559;12h1_transcript_12468;12h1_transcript_10335;12h1_transcript_17314;12h1_trans…	47	12h1_transcript_21825;12h1_transcript_28482;12h1_transcript_10622;12h1_transcript_10883;12h1_transcript_26009;12h1_transcript_17314;12h1_transcript_28669;12h1_transcript_8476;12h1_transcript_16775;12h1_transcript_28561;12h1_transcript_8653;12h1_transcript_27186;12h1_transcript_25820;12h1_transcript_17380;12h1_transcript_1883;12h1_transcript_26032;12h1_transcript_23795;12h1_transcript_13016;12h1_t…	21	12h1_transcript_17359;12h1_transcript_17756;12h1_transcript_25022;12h1_transcript_6369;12h1_transcript_14092;12h1_transcript_4033;12h1_transcript_2376;12h1_transcript_2583;12h1_transcript_1584;12h1_transcript_559;12h1_transcript_12468;12h1_transcript_10335;12h1_transcript_3456;12h1_transcript_27457;12h1_transcript_6189;12h1_transcript_19843;12h1_transcript_60;12h1_transcript_4820;12h1_transcript_…	26	https:\\www.genome.jp\dbget-bin\www_bget?map03040
