# Supplementary material for: Defensive Resistance of Cowpea Vigna unguiculata Control Megalurothrips usitatus Mediated by Jasmonic Acid or Insect Damage
Source: Plants (Basel). 2023 Feb 19;12(4):942. doi: 10.3390/plants12040942 (PMC9967092; doi:10.3390/plants12040942)
Supplement: Supplementary file 1 [file plants-12-00942-s001.zip › Table S8 CK_vs_48H.pathenrichment.xlsx]

## Sheet: Sheet1
KEGG_map	Description	GeneRatio	BgRatio	P-value	Adjusted P-value	All_gene	Count_all	Up_gene	Count_up	Down_gene	Count_down	hyperlink
ko01110	Biosynthesis of secondary metabolites	734/2337 31.4077877620881%	2670/11709 22.8029720727645%	0	0	12h1_transcript_13562;12h1_transcript_24633;12h1_transcript_29379;12h1_transcript_29497;12h1_transcript_18417;12h1_transcript_19135;12h1_transcript_22251;12h1_transcript_23258;12h1_transcript_19985;12h1_transcript_25385;12h1_transcript_28155;12h1_transcript_26370;12h1_transcript_29830;12h1_transcript_32425;12h1_transcript_13019;12h1_transcript_15399;12h1_transcript_24377;12h1_transcript_25421;12h…	734	12h1_transcript_13562;12h1_transcript_24633;12h1_transcript_29379;12h1_transcript_29497;12h1_transcript_18417;12h1_transcript_22251;12h1_transcript_23258;12h1_transcript_25385;12h1_transcript_13019;12h1_transcript_15399;12h1_transcript_24377;12h1_transcript_25421;12h1_transcript_24888;12h1_transcript_21205;12h1_transcript_19321;12h1_transcript_23013;12h1_transcript_27445;12h1_transcript_21267;12h…	347	12h1_transcript_19135;12h1_transcript_19985;12h1_transcript_28155;12h1_transcript_26370;12h1_transcript_29830;12h1_transcript_32425;12h1_transcript_21260;12h1_transcript_19832;12h1_transcript_20801;12h1_transcript_29071;12h1_transcript_3362;12h1_transcript_30395;12h1_transcript_28636;12h1_transcript_27859;12h1_transcript_22462;12h1_transcript_25047;12h1_transcript_26927;12h1_transcript_28159;12h1…	387	https:\\www.genome.jp\dbget-bin\www_bget?map01110
ko01100	Metabolic pathways	1161/2337 49.6790757381258%	4946/11709 42.2410111879751%	0	0	12h1_transcript_13562;12h1_transcript_24633;12h1_transcript_29379;12h1_transcript_29497;12h1_transcript_24939;12h1_transcript_24343;12h1_transcript_29382;12h1_transcript_30518;12h1_transcript_19135;12h1_transcript_22251;12h1_transcript_23258;12h1_transcript_19985;12h1_transcript_25385;12h1_transcript_28155;12h1_transcript_26370;12h1_transcript_29830;12h1_transcript_32425;12h1_transcript_20000;12h…	1161	12h1_transcript_13562;12h1_transcript_24633;12h1_transcript_29379;12h1_transcript_29497;12h1_transcript_24343;12h1_transcript_29382;12h1_transcript_22251;12h1_transcript_23258;12h1_transcript_25385;12h1_transcript_20000;12h1_transcript_17987;12h1_transcript_20544;12h1_transcript_21653;12h1_transcript_32580;12h1_transcript_30602;12h1_transcript_13019;12h1_transcript_15399;12h1_transcript_24377;12h…	497	12h1_transcript_24939;12h1_transcript_30518;12h1_transcript_19135;12h1_transcript_19985;12h1_transcript_28155;12h1_transcript_26370;12h1_transcript_29830;12h1_transcript_32425;12h1_transcript_24235;12h1_transcript_21260;12h1_transcript_19832;12h1_transcript_20801;12h1_transcript_29071;12h1_transcript_3362;12h1_transcript_30395;12h1_transcript_28636;12h1_transcript_27859;12h1_transcript_29623;12h1…	664	https:\\www.genome.jp\dbget-bin\www_bget?map01100
ko00630	Glyoxylate and dicarboxylate metabolism	94/2337 4.02225074882328%	240/11709 2.04970535485524%	5.54945e-12	7.82472e-10	12h1_transcript_28155;12h1_transcript_26370;12h1_transcript_29830;12h1_transcript_32425;12h1_transcript_16955;12h1_transcript_28209;12h1_transcript_28761;12h1_transcript_27892;12h1_transcript_28854;12h1_transcript_29623;12h1_transcript_5219;12h1_transcript_6200;12h1_transcript_23435;12h1_transcript_645;12h1_transcript_7769;12h1_transcript_14067;12h1_transcript_16863;12h1_transcript_27750;12h1_tra…	94	12h1_transcript_16955;12h1_transcript_28209;12h1_transcript_28761;12h1_transcript_27892;12h1_transcript_28854;12h1_transcript_4153;12h1_transcript_21401;12h1_transcript_13702;12h1_transcript_27191;12h1_transcript_25324;12h1_transcript_26446;12h1_transcript_27898;12h1_transcript_26915;12h1_transcript_27270;12h1_transcript_9143;12h1_transcript_21043;12h1_transcript_8161;12h1_transcript_8574;12h1_tr…	27	12h1_transcript_28155;12h1_transcript_26370;12h1_transcript_29830;12h1_transcript_32425;12h1_transcript_29623;12h1_transcript_5219;12h1_transcript_6200;12h1_transcript_23435;12h1_transcript_645;12h1_transcript_7769;12h1_transcript_14067;12h1_transcript_16863;12h1_transcript_27750;12h1_transcript_14597;12h1_transcript_23421;12h1_transcript_19960;12h1_transcript_24562;12h1_transcript_21618;12h1_tra…	67	https:\\www.genome.jp\dbget-bin\www_bget?map00630
ko00860	Porphyrin metabolism	55/2337 2.35344458707745%	133/11709 1.13587838414895%	1.1702e-08	1.64998e-06	12h1_transcript_28214;12h1_transcript_27413;12h1_transcript_26310;12h1_transcript_23601;12h1_transcript_24979;12h1_transcript_2081;12h1_transcript_1545;12h1_transcript_14837;12h1_transcript_21076;12h1_transcript_18135;12h1_transcript_18895;12h1_transcript_27437;12h1_transcript_25541;12h1_transcript_29374;12h1_transcript_30098;12h1_transcript_28549;12h1_transcript_16792;12h1_transcript_17569;12h1_…	55	12h1_transcript_2081;12h1_transcript_20394;12h1_transcript_23002;12h1_transcript_25558;12h1_transcript_27171;12h1_transcript_30412;12h1_transcript_32680;12h1_transcript_23911;12h1_transcript_25046;12h1_transcript_26311;12h1_transcript_25950;12h1_transcript_25978;12h1_transcript_28004;12h1_transcript_29746	14	12h1_transcript_28214;12h1_transcript_27413;12h1_transcript_26310;12h1_transcript_23601;12h1_transcript_24979;12h1_transcript_1545;12h1_transcript_14837;12h1_transcript_21076;12h1_transcript_18135;12h1_transcript_18895;12h1_transcript_27437;12h1_transcript_25541;12h1_transcript_29374;12h1_transcript_30098;12h1_transcript_28549;12h1_transcript_16792;12h1_transcript_17569;12h1_transcript_20145;12h1…	41	https:\\www.genome.jp\dbget-bin\www_bget?map00860
ko00710	Carbon fixation in photosynthetic organisms	67/2337 2.86692340607617%	183/11709 1.56290033307712%	1.02404e-07	1.4439e-05	12h1_transcript_28155;12h1_transcript_26370;12h1_transcript_29830;12h1_transcript_32425;12h1_transcript_20000;12h1_transcript_17987;12h1_transcript_20544;12h1_transcript_21653;12h1_transcript_32580;12h1_transcript_30602;12h1_transcript_24235;12h1_transcript_29174;12h1_transcript_28794;12h1_transcript_13419;12h1_transcript_16307;12h1_transcript_14530;12h1_transcript_19866;12h1_transcript_25318;12h…	67	12h1_transcript_20000;12h1_transcript_17987;12h1_transcript_20544;12h1_transcript_21653;12h1_transcript_32580;12h1_transcript_30602;12h1_transcript_29174;12h1_transcript_28794;12h1_transcript_19866;12h1_transcript_6194;12h1_transcript_8361;12h1_transcript_6796;12h1_transcript_6993;12h1_transcript_21698;12h1_transcript_15974;12h1_transcript_19385;12h1_transcript_30369;12h1_transcript_27329;12h1_tr…	19	12h1_transcript_28155;12h1_transcript_26370;12h1_transcript_29830;12h1_transcript_32425;12h1_transcript_24235;12h1_transcript_13419;12h1_transcript_16307;12h1_transcript_14530;12h1_transcript_25318;12h1_transcript_26822;12h1_transcript_27884;12h1_transcript_25111;12h1_transcript_28397;12h1_transcript_32910;12h1_transcript_23203;12h1_transcript_28968;12h1_transcript_318;12h1_transcript_1478;12h1_t…	48	https:\\www.genome.jp\dbget-bin\www_bget?map00710
ko01200	Carbon metabolism	187/2337 8.00171159606333%	668/11709 5.70501323768042%	1.69876e-07	2.39525e-05	12h1_transcript_28155;12h1_transcript_26370;12h1_transcript_29830;12h1_transcript_32425;12h1_transcript_20000;12h1_transcript_17987;12h1_transcript_20544;12h1_transcript_21653;12h1_transcript_32580;12h1_transcript_30602;12h1_transcript_13019;12h1_transcript_15399;12h1_transcript_24377;12h1_transcript_25421;12h1_transcript_24888;12h1_transcript_21205;12h1_transcript_19321;12h1_transcript_23013;12h…	187	12h1_transcript_20000;12h1_transcript_17987;12h1_transcript_20544;12h1_transcript_21653;12h1_transcript_32580;12h1_transcript_30602;12h1_transcript_13019;12h1_transcript_15399;12h1_transcript_24377;12h1_transcript_25421;12h1_transcript_24888;12h1_transcript_21205;12h1_transcript_19321;12h1_transcript_23013;12h1_transcript_27445;12h1_transcript_24932;12h1_transcript_16955;12h1_transcript_28209;12h…	80	12h1_transcript_28155;12h1_transcript_26370;12h1_transcript_29830;12h1_transcript_32425;12h1_transcript_24235;12h1_transcript_28636;12h1_transcript_27859;12h1_transcript_29623;12h1_transcript_28159;12h1_transcript_25536;12h1_transcript_5721;12h1_transcript_5219;12h1_transcript_6200;12h1_transcript_23435;12h1_transcript_14597;12h1_transcript_23421;12h1_transcript_19960;12h1_transcript_24562;12h1_t…	107	https:\\www.genome.jp\dbget-bin\www_bget?map01200
ko00906	Carotenoid biosynthesis	27/2337 1.15532734274711%	54/11709 0.461183704842429%	7.4026e-07	0.000104377	12h1_transcript_18255;12h1_transcript_22989;12h1_transcript_24159;12h1_transcript_28407;12h1_transcript_25486;12h1_transcript_21189;12h1_transcript_24727;12h1_transcript_23321;12h1_transcript_21915;12h1_transcript_15631;12h1_transcript_21457;12h1_transcript_18883;12h1_transcript_23336;12h1_transcript_29399;12h1_transcript_21877;12h1_transcript_22961;12h1_transcript_18552;12h1_transcript_19911;12h…	27	12h1_transcript_24727;12h1_transcript_28875;12h1_transcript_29780	3	12h1_transcript_18255;12h1_transcript_22989;12h1_transcript_24159;12h1_transcript_28407;12h1_transcript_25486;12h1_transcript_21189;12h1_transcript_23321;12h1_transcript_21915;12h1_transcript_15631;12h1_transcript_21457;12h1_transcript_18883;12h1_transcript_23336;12h1_transcript_29399;12h1_transcript_21877;12h1_transcript_22961;12h1_transcript_18552;12h1_transcript_19911;12h1_transcript_1798;12h1…	24	https:\\www.genome.jp\dbget-bin\www_bget?map00906
ko00280	Valine, leucine and isoleucine degradation	46/2337 1.96833547282841%	120/11709 1.02485267742762%	2.35021e-06	0.00033138	12h1_transcript_24343;12h1_transcript_29382;12h1_transcript_30518;12h1_transcript_22015;12h1_transcript_22462;12h1_transcript_23428;12h1_transcript_25047;12h1_transcript_23675;12h1_transcript_28191;12h1_transcript_24576;12h1_transcript_26927;12h1_transcript_32282;12h1_transcript_2915;12h1_transcript_23648;12h1_transcript_26219;12h1_transcript_27547;12h1_transcript_9017;12h1_transcript_22992;12h1_…	46	12h1_transcript_24343;12h1_transcript_29382;12h1_transcript_22015;12h1_transcript_23428;12h1_transcript_23675;12h1_transcript_28191;12h1_transcript_24576;12h1_transcript_32282;12h1_transcript_2915;12h1_transcript_23648;12h1_transcript_26219;12h1_transcript_27547;12h1_transcript_9017;12h1_transcript_22992;12h1_transcript_27600;12h1_transcript_13702;12h1_transcript_27191;12h1_transcript_25324;12h1_…	37	12h1_transcript_30518;12h1_transcript_22462;12h1_transcript_25047;12h1_transcript_26927;12h1_transcript_14597;12h1_transcript_23421;12h1_transcript_19960;12h1_transcript_24562;12h1_transcript_26462	9	https:\\www.genome.jp\dbget-bin\www_bget?map00280
ko00030	Pentose phosphate pathway	46/2337 1.96833547282841%	124/11709 1.05901443334187%	6.61955e-06	0.000933357	12h1_transcript_13019;12h1_transcript_15399;12h1_transcript_24377;12h1_transcript_25421;12h1_transcript_24888;12h1_transcript_21205;12h1_transcript_19321;12h1_transcript_23013;12h1_transcript_27445;12h1_transcript_22970;12h1_transcript_13419;12h1_transcript_16307;12h1_transcript_14530;12h1_transcript_19866;12h1_transcript_25318;12h1_transcript_26250;12h1_transcript_25227;12h1_transcript_31011;12h…	46	12h1_transcript_13019;12h1_transcript_15399;12h1_transcript_24377;12h1_transcript_25421;12h1_transcript_24888;12h1_transcript_21205;12h1_transcript_19321;12h1_transcript_23013;12h1_transcript_27445;12h1_transcript_22970;12h1_transcript_19866;12h1_transcript_26250;12h1_transcript_25227;12h1_transcript_31011;12h1_transcript_249;12h1_transcript_30369;12h1_transcript_11285;12h1_transcript_19302;12h1_…	20	12h1_transcript_13419;12h1_transcript_16307;12h1_transcript_14530;12h1_transcript_25318;12h1_transcript_29326;12h1_transcript_13883;12h1_transcript_19706;12h1_transcript_23406;12h1_transcript_28040;12h1_transcript_28430;12h1_transcript_29208;12h1_transcript_25737;12h1_transcript_28787;12h1_transcript_29794;12h1_transcript_27035;12h1_transcript_27393;12h1_transcript_29897;12h1_transcript_30284;12h…	26	https:\\www.genome.jp\dbget-bin\www_bget?map00030
ko00940	Phenylpropanoid biosynthesis	39/2337 1.66880616174583%	100/11709 0.85404389785635%	8.36111e-06	0.00117892	12h1_transcript_29071;12h1_transcript_6047;12h1_transcript_17047;12h1_transcript_13877;12h1_transcript_29158;12h1_transcript_28547;12h1_transcript_29457;12h1_transcript_29601;12h1_transcript_29639;12h1_transcript_29724;12h1_transcript_29726;12h1_transcript_30531;12h1_transcript_11139;12h1_transcript_22748;12h1_transcript_23775;12h1_transcript_21954;12h1_transcript_29085;12h1_transcript_26567;12h1…	39	12h1_transcript_6047;12h1_transcript_17047;12h1_transcript_13877;12h1_transcript_29158;12h1_transcript_28547;12h1_transcript_29457;12h1_transcript_29639;12h1_transcript_29724;12h1_transcript_30531;12h1_transcript_11139;12h1_transcript_22748;12h1_transcript_23775;12h1_transcript_29578;12h1_transcript_29580;12h1_transcript_32533;12h1_transcript_30559;12h1_transcript_17255;12h1_transcript_18207;12h1…	27	12h1_transcript_29071;12h1_transcript_29601;12h1_transcript_29726;12h1_transcript_21954;12h1_transcript_29085;12h1_transcript_26567;12h1_transcript_25562;12h1_transcript_29340;12h1_transcript_25032;12h1_transcript_27132;12h1_transcript_26496;12h1_transcript_29361	12	https:\\www.genome.jp\dbget-bin\www_bget?map00940
ko00999	Biosynthesis of various plant secondary metabolites	56/2337 2.39623448866068%	166/11709 1.41771287044154%	1.94233e-05	0.00273869	12h1_transcript_2779;12h1_transcript_19004;12h1_transcript_33144;12h1_transcript_29798;12h1_transcript_4046;12h1_transcript_169;12h1_transcript_21067;12h1_transcript_17703;12h1_transcript_20392;12h1_transcript_21555;12h1_transcript_20647;12h1_transcript_20721;12h1_transcript_24162;12h1_transcript_26138;12h1_transcript_23898;12h1_transcript_24590;12h1_transcript_27690;12h1_transcript_31753;12h1_tr…	56	12h1_transcript_2779;12h1_transcript_19004;12h1_transcript_33144;12h1_transcript_29798;12h1_transcript_21067;12h1_transcript_21555;12h1_transcript_20647;12h1_transcript_20721;12h1_transcript_24162;12h1_transcript_26138;12h1_transcript_27690;12h1_transcript_31753;12h1_transcript_18607;12h1_transcript_26187;12h1_transcript_6730;12h1_transcript_24328;12h1_transcript_30313;12h1_transcript_17419;12h1_…	34	12h1_transcript_4046;12h1_transcript_169;12h1_transcript_17703;12h1_transcript_20392;12h1_transcript_23898;12h1_transcript_24590;12h1_transcript_20793;12h1_transcript_22201;12h1_transcript_21704;12h1_transcript_23839;12h1_transcript_30319;12h1_transcript_1450;12h1_transcript_15247;12h1_transcript_21341;12h1_transcript_22447;12h1_transcript_22527;12h1_transcript_24542;12h1_transcript_26675;12h1_tr…	22	https:\\www.genome.jp\dbget-bin\www_bget?map00999
ko00260	Glycine, serine and threonine metabolism	63/2337 2.69576379974326%	194/11709 1.65684516184132%	2.35263e-05	0.0033172	12h1_transcript_24595;12h1_transcript_10246;12h1_transcript_11138;12h1_transcript_8790;12h1_transcript_14203;12h1_transcript_12463;12h1_transcript_15383;12h1_transcript_15510;12h1_transcript_13633;12h1_transcript_17334;12h1_transcript_18201;12h1_transcript_19428;12h1_transcript_18594;12h1_transcript_31589;12h1_transcript_32829;12h1_transcript_32923;12h1_transcript_5219;12h1_transcript_6200;12h1_t…	63	12h1_transcript_24595;12h1_transcript_10246;12h1_transcript_14203;12h1_transcript_15383;12h1_transcript_13633;12h1_transcript_17334;12h1_transcript_32829;12h1_transcript_32923;12h1_transcript_4153;12h1_transcript_21401;12h1_transcript_25016;12h1_transcript_25320;12h1_transcript_25538;12h1_transcript_26645;12h1_transcript_872;12h1_transcript_28886;12h1_transcript_24057;12h1_transcript_25595;12h1_t…	19	12h1_transcript_11138;12h1_transcript_8790;12h1_transcript_12463;12h1_transcript_15510;12h1_transcript_18201;12h1_transcript_19428;12h1_transcript_18594;12h1_transcript_31589;12h1_transcript_5219;12h1_transcript_6200;12h1_transcript_23435;12h1_transcript_29001;12h1_transcript_14597;12h1_transcript_23421;12h1_transcript_19960;12h1_transcript_24562;12h1_transcript_21618;12h1_transcript_23230;12h1_t…	44	https:\\www.genome.jp\dbget-bin\www_bget?map00260
ko00970	Aminoacyl-tRNA biosynthesis	63/2337 2.69576379974326%	195/11709 1.66538560081988%	2.80959e-05	0.00396152	12h1_transcript_29813;12h1_transcript_13302;12h1_transcript_14005;12h1_transcript_19508;12h1_transcript_32536;12h1_transcript_5036;12h1_transcript_6399;12h1_transcript_7412;12h1_transcript_6995;12h1_transcript_4258;12h1_transcript_5555;12h1_transcript_4702;12h1_transcript_8489;12h1_transcript_18957;12h1_transcript_26001;12h1_transcript_32026;12h1_transcript_4264;12h1_transcript_5400;12h1_transcri…	63	12h1_transcript_32026;12h1_transcript_30717;12h1_transcript_11075;12h1_transcript_17263;12h1_transcript_11442;12h1_transcript_22593;12h1_transcript_20221;12h1_transcript_19851;12h1_transcript_27368;12h1_transcript_18446;12h1_transcript_5646	11	12h1_transcript_29813;12h1_transcript_13302;12h1_transcript_14005;12h1_transcript_19508;12h1_transcript_32536;12h1_transcript_5036;12h1_transcript_6399;12h1_transcript_7412;12h1_transcript_6995;12h1_transcript_4258;12h1_transcript_5555;12h1_transcript_4702;12h1_transcript_8489;12h1_transcript_18957;12h1_transcript_26001;12h1_transcript_4264;12h1_transcript_5400;12h1_transcript_5715;12h1_transcrip…	52	https:\\www.genome.jp\dbget-bin\www_bget?map00970
ko00130	Ubiquinone and other terpenoid-quinone biosynthesis	25/2337 1.06974753958066%	58/11709 0.495345460756683%	4.94243e-05	0.00696882	12h1_transcript_27729;12h1_transcript_11139;12h1_transcript_22748;12h1_transcript_23775;12h1_transcript_10333;12h1_transcript_9973;12h1_transcript_15489;12h1_transcript_21329;12h1_transcript_28174;12h1_transcript_30224;12h1_transcript_26071;12h1_transcript_27252;12h1_transcript_26920;12h1_transcript_26431;12h1_transcript_28492;12h1_transcript_29141;12h1_transcript_428;12h1_transcript_590;12h1_tra…	25	12h1_transcript_27729;12h1_transcript_11139;12h1_transcript_22748;12h1_transcript_23775;12h1_transcript_28174;12h1_transcript_30224;12h1_transcript_26071;12h1_transcript_27252;12h1_transcript_26920	9	12h1_transcript_10333;12h1_transcript_9973;12h1_transcript_15489;12h1_transcript_21329;12h1_transcript_26431;12h1_transcript_28492;12h1_transcript_29141;12h1_transcript_428;12h1_transcript_590;12h1_transcript_11691;12h1_transcript_18299;12h1_transcript_18467;12h1_transcript_26034;12h1_transcript_25743;12h1_transcript_24838;12h1_transcript_26963	16	https:\\www.genome.jp\dbget-bin\www_bget?map00130
ko00380	Tryptophan metabolism	42/2337 1.79717586649551%	123/11709 1.05047399436331%	0.000150378	0.0212033	12h1_transcript_22015;12h1_transcript_22462;12h1_transcript_23428;12h1_transcript_25047;12h1_transcript_23675;12h1_transcript_28191;12h1_transcript_24576;12h1_transcript_26927;12h1_transcript_32282;12h1_transcript_14597;12h1_transcript_23421;12h1_transcript_19960;12h1_transcript_24562;12h1_transcript_13702;12h1_transcript_27191;12h1_transcript_25324;12h1_transcript_26446;12h1_transcript_27898;12h…	42	12h1_transcript_22015;12h1_transcript_23428;12h1_transcript_23675;12h1_transcript_28191;12h1_transcript_24576;12h1_transcript_32282;12h1_transcript_13702;12h1_transcript_27191;12h1_transcript_25324;12h1_transcript_26446;12h1_transcript_27898;12h1_transcript_26915;12h1_transcript_29495;12h1_transcript_1512;12h1_transcript_20315;12h1_transcript_17854;12h1_transcript_18459;12h1_transcript_32503;12h1…	24	12h1_transcript_22462;12h1_transcript_25047;12h1_transcript_26927;12h1_transcript_14597;12h1_transcript_23421;12h1_transcript_19960;12h1_transcript_24562;12h1_transcript_4523;12h1_transcript_5933;12h1_transcript_24144;12h1_transcript_25310;12h1_transcript_23623;12h1_transcript_14022;12h1_transcript_23107;12h1_transcript_26554;12h1_transcript_28509;12h1_transcript_24712;12h1_transcript_29361	18	https:\\www.genome.jp\dbget-bin\www_bget?map00380
ko00250	Alanine, aspartate and glutamate metabolism	39/2337 1.66880616174583%	115/11709 0.982150482534802%	0.000299017	0.0421614	12h1_transcript_1052;12h1_transcript_33;12h1_transcript_448;12h1_transcript_21370;12h1_transcript_24065;12h1_transcript_24697;12h1_transcript_25016;12h1_transcript_25320;12h1_transcript_25538;12h1_transcript_26645;12h1_transcript_4580;12h1_transcript_19070;12h1_transcript_18790;12h1_transcript_28105;12h1_transcript_27555;12h1_transcript_24487;12h1_transcript_22155;12h1_transcript_25381;12h1_trans…	39	12h1_transcript_21370;12h1_transcript_24697;12h1_transcript_25016;12h1_transcript_25320;12h1_transcript_25538;12h1_transcript_26645;12h1_transcript_24487;12h1_transcript_25555;12h1_transcript_29207;12h1_transcript_31425;12h1_transcript_20269;12h1_transcript_20791;12h1_transcript_29922;12h1_transcript_32618;12h1_transcript_30923;12h1_transcript_30196;12h1_transcript_22951;12h1_transcript_24609	18	12h1_transcript_1052;12h1_transcript_33;12h1_transcript_448;12h1_transcript_24065;12h1_transcript_4580;12h1_transcript_19070;12h1_transcript_18790;12h1_transcript_28105;12h1_transcript_27555;12h1_transcript_22155;12h1_transcript_25381;12h1_transcript_23954;12h1_transcript_25507;12h1_transcript_29781;12h1_transcript_32268;12h1_transcript_31769;12h1_transcript_25980;12h1_transcript_18213;12h1_trans…	21	https:\\www.genome.jp\dbget-bin\www_bget?map00250
ko04626	Plant-pathogen interaction	207/2337 8.85750962772786%	841/11709 7.1825091809719%	0.000355883	0.0501795	12h1_transcript_16974;12h1_transcript_17906;12h1_transcript_19503;12h1_transcript_28272;12h1_transcript_28439;12h1_transcript_29428;12h1_transcript_26948;12h1_transcript_33221;12h1_transcript_33237;12h1_transcript_32863;12h1_transcript_31990;12h1_transcript_24190;12h1_transcript_24339;12h1_transcript_26894;12h1_transcript_3734;12h1_transcript_15659;12h1_transcript_16603;12h1_transcript_16690;12h1…	207	12h1_transcript_16974;12h1_transcript_17906;12h1_transcript_19503;12h1_transcript_28272;12h1_transcript_28439;12h1_transcript_29428;12h1_transcript_26948;12h1_transcript_33221;12h1_transcript_33237;12h1_transcript_32863;12h1_transcript_31990;12h1_transcript_15659;12h1_transcript_16603;12h1_transcript_16690;12h1_transcript_23167;12h1_transcript_25711;12h1_transcript_27740;12h1_transcript_32611;12h…	110	12h1_transcript_24190;12h1_transcript_24339;12h1_transcript_26894;12h1_transcript_3734;12h1_transcript_16493;12h1_transcript_19073;12h1_transcript_18085;12h1_transcript_30189;12h1_transcript_14134;12h1_transcript_17077;12h1_transcript_19124;12h1_transcript_23476;12h1_transcript_20161;12h1_transcript_21137;12h1_transcript_22136;12h1_transcript_22338;12h1_transcript_21737;12h1_transcript_3093;12h1_…	97	https:\\www.genome.jp\dbget-bin\www_bget?map04626
ko00910	Nitrogen metabolism	32/2337 1.36927685066324%	91/11709 0.777179947049278%	0.000491782	0.0693412	12h1_transcript_1052;12h1_transcript_33;12h1_transcript_448;12h1_transcript_645;12h1_transcript_7769;12h1_transcript_14067;12h1_transcript_16863;12h1_transcript_27750;12h1_transcript_27270;12h1_transcript_17148;12h1_transcript_28171;12h1_transcript_28544;12h1_transcript_29603;12h1_transcript_33042;12h1_transcript_30106;12h1_transcript_29839;12h1_transcript_29912;12h1_transcript_29926;12h1_transcr…	32	12h1_transcript_27270;12h1_transcript_25555;12h1_transcript_29207;12h1_transcript_31425;12h1_transcript_26457	5	12h1_transcript_1052;12h1_transcript_33;12h1_transcript_448;12h1_transcript_645;12h1_transcript_7769;12h1_transcript_14067;12h1_transcript_16863;12h1_transcript_27750;12h1_transcript_17148;12h1_transcript_28171;12h1_transcript_28544;12h1_transcript_29603;12h1_transcript_33042;12h1_transcript_30106;12h1_transcript_29839;12h1_transcript_29912;12h1_transcript_29926;12h1_transcript_32768;12h1_transcr…	27	https:\\www.genome.jp\dbget-bin\www_bget?map00910
ko01240	Biosynthesis of cofactors	127/2337 5.43431750106975%	488/11709 4.16773422153899%	0.0005357	0.0755337	12h1_transcript_13562;12h1_transcript_24633;12h1_transcript_29379;12h1_transcript_29497;12h1_transcript_24939;12h1_transcript_21267;12h1_transcript_20801;12h1_transcript_22015;12h1_transcript_22462;12h1_transcript_23428;12h1_transcript_25047;12h1_transcript_23675;12h1_transcript_28191;12h1_transcript_24576;12h1_transcript_26927;12h1_transcript_32282;12h1_transcript_26310;12h1_transcript_23601;12h…	127	12h1_transcript_13562;12h1_transcript_24633;12h1_transcript_29379;12h1_transcript_29497;12h1_transcript_21267;12h1_transcript_22015;12h1_transcript_23428;12h1_transcript_23675;12h1_transcript_28191;12h1_transcript_24576;12h1_transcript_32282;12h1_transcript_4153;12h1_transcript_21401;12h1_transcript_28271;12h1_transcript_2779;12h1_transcript_19004;12h1_transcript_33144;12h1_transcript_29798;12h1_…	38	12h1_transcript_24939;12h1_transcript_20801;12h1_transcript_22462;12h1_transcript_25047;12h1_transcript_26927;12h1_transcript_26310;12h1_transcript_23601;12h1_transcript_24979;12h1_transcript_22866;12h1_transcript_14597;12h1_transcript_23421;12h1_transcript_19960;12h1_transcript_24562;12h1_transcript_21618;12h1_transcript_23230;12h1_transcript_21693;12h1_transcript_27262;12h1_transcript_21059;12h…	89	https:\\www.genome.jp\dbget-bin\www_bget?map01240
ko00900	Terpenoid backbone biosynthesis	30/2337 1.28369704749679%	89/11709 0.760099069092151%	0.00158362	0.22329	12h1_transcript_19135;12h1_transcript_22251;12h1_transcript_23258;12h1_transcript_19985;12h1_transcript_25385;12h1_transcript_13702;12h1_transcript_27191;12h1_transcript_25324;12h1_transcript_26446;12h1_transcript_27898;12h1_transcript_26915;12h1_transcript_14463;12h1_transcript_25446;12h1_transcript_30073;12h1_transcript_30499;12h1_transcript_27220;12h1_transcript_26389;12h1_transcript_25947;12h…	30	12h1_transcript_22251;12h1_transcript_23258;12h1_transcript_25385;12h1_transcript_13702;12h1_transcript_27191;12h1_transcript_25324;12h1_transcript_26446;12h1_transcript_27898;12h1_transcript_26915;12h1_transcript_25446;12h1_transcript_30073;12h1_transcript_30499;12h1_transcript_27220;12h1_transcript_26389;12h1_transcript_25947;12h1_transcript_30240;12h1_transcript_32688;12h1_transcript_32680;12h…	21	12h1_transcript_19135;12h1_transcript_19985;12h1_transcript_14463;12h1_transcript_28966;12h1_transcript_10523;12h1_transcript_26541;12h1_transcript_30351;12h1_transcript_28018;12h1_transcript_28139	9	https:\\www.genome.jp\dbget-bin\www_bget?map00900
ko00950	Isoquinoline alkaloid biosynthesis	30/2337 1.28369704749679%	90/11709 0.768639508070715%	0.00192991	0.272118	12h1_transcript_10246;12h1_transcript_11138;12h1_transcript_8790;12h1_transcript_14203;12h1_transcript_12463;12h1_transcript_15383;12h1_transcript_15510;12h1_transcript_13633;12h1_transcript_17334;12h1_transcript_18201;12h1_transcript_19428;12h1_transcript_18594;12h1_transcript_31589;12h1_transcript_32829;12h1_transcript_32923;12h1_transcript_22460;12h1_transcript_22637;12h1_transcript_22816;12h1…	30	12h1_transcript_10246;12h1_transcript_14203;12h1_transcript_15383;12h1_transcript_13633;12h1_transcript_17334;12h1_transcript_32829;12h1_transcript_32923;12h1_transcript_22637;12h1_transcript_22816;12h1_transcript_23565;12h1_transcript_27729;12h1_transcript_20315;12h1_transcript_17854;12h1_transcript_18459;12h1_transcript_32292;12h1_transcript_29579;12h1_transcript_29998	17	12h1_transcript_11138;12h1_transcript_8790;12h1_transcript_12463;12h1_transcript_15510;12h1_transcript_18201;12h1_transcript_19428;12h1_transcript_18594;12h1_transcript_31589;12h1_transcript_22460;12h1_transcript_23623;12h1_transcript_28282;12h1_transcript_29615;12h1_transcript_32944	13	https:\\www.genome.jp\dbget-bin\www_bget?map00950
ko00410	beta-Alanine metabolism	40/2337 1.71159606332905%	130/11709 1.11025706721325%	0.00215577	0.303963	12h1_transcript_22015;12h1_transcript_22462;12h1_transcript_23428;12h1_transcript_25047;12h1_transcript_23675;12h1_transcript_28191;12h1_transcript_24576;12h1_transcript_26927;12h1_transcript_32282;12h1_transcript_2915;12h1_transcript_23648;12h1_transcript_2671;12h1_transcript_18149;12h1_transcript_18217;12h1_transcript_27064;12h1_transcript_10246;12h1_transcript_11138;12h1_transcript_8790;12h1_t…	40	12h1_transcript_22015;12h1_transcript_23428;12h1_transcript_23675;12h1_transcript_28191;12h1_transcript_24576;12h1_transcript_32282;12h1_transcript_2915;12h1_transcript_23648;12h1_transcript_2671;12h1_transcript_18149;12h1_transcript_18217;12h1_transcript_27064;12h1_transcript_10246;12h1_transcript_14203;12h1_transcript_15383;12h1_transcript_13633;12h1_transcript_17334;12h1_transcript_32829;12h1_…	29	12h1_transcript_22462;12h1_transcript_25047;12h1_transcript_26927;12h1_transcript_11138;12h1_transcript_8790;12h1_transcript_12463;12h1_transcript_15510;12h1_transcript_18201;12h1_transcript_19428;12h1_transcript_18594;12h1_transcript_31589	11	https:\\www.genome.jp\dbget-bin\www_bget?map00410
ko00960	Tropane, piperidine and pyridine alkaloid biosynthesis	20/2337 0.855798031664527%	55/11709 0.469724143820992%	0.00341171	0.481052	12h1_transcript_10246;12h1_transcript_11138;12h1_transcript_8790;12h1_transcript_14203;12h1_transcript_12463;12h1_transcript_15383;12h1_transcript_15510;12h1_transcript_13633;12h1_transcript_17334;12h1_transcript_18201;12h1_transcript_19428;12h1_transcript_18594;12h1_transcript_31589;12h1_transcript_32829;12h1_transcript_32923;12h1_transcript_27729;12h1_transcript_28774;12h1_transcript_30398;12h1…	20	12h1_transcript_10246;12h1_transcript_14203;12h1_transcript_15383;12h1_transcript_13633;12h1_transcript_17334;12h1_transcript_32829;12h1_transcript_32923;12h1_transcript_27729;12h1_transcript_30838	9	12h1_transcript_11138;12h1_transcript_8790;12h1_transcript_12463;12h1_transcript_15510;12h1_transcript_18201;12h1_transcript_19428;12h1_transcript_18594;12h1_transcript_31589;12h1_transcript_28774;12h1_transcript_30398;12h1_transcript_30405	11	https:\\www.genome.jp\dbget-bin\www_bget?map00960
ko00650	Butanoate metabolism	16/2337 0.684638425331622%	42/11709 0.358698437099667%	0.00500608	0.705858	12h1_transcript_13702;12h1_transcript_27191;12h1_transcript_25324;12h1_transcript_26446;12h1_transcript_27898;12h1_transcript_26915;12h1_transcript_24487;12h1_transcript_3467;12h1_transcript_15266;12h1_transcript_24729;12h1_transcript_25808;12h1_transcript_19005;12h1_transcript_22951;12h1_transcript_24609;12h1_transcript_28957;12h1_transcript_29797	16	12h1_transcript_13702;12h1_transcript_27191;12h1_transcript_25324;12h1_transcript_26446;12h1_transcript_27898;12h1_transcript_26915;12h1_transcript_24487;12h1_transcript_3467;12h1_transcript_15266;12h1_transcript_24729;12h1_transcript_25808;12h1_transcript_22951;12h1_transcript_24609	13	12h1_transcript_19005;12h1_transcript_28957;12h1_transcript_29797	3	https:\\www.genome.jp\dbget-bin\www_bget?map00650
ko00908	Zeatin biosynthesis	14/2337 0.599058622165169%	35/11709 0.298915364249722%	0.00509396	0.718248	12h1_transcript_23161;12h1_transcript_27209;12h1_transcript_26502;12h1_transcript_26477;12h1_transcript_26284;12h1_transcript_27367;12h1_transcript_25383;12h1_transcript_31329;12h1_transcript_32919;12h1_transcript_26084;12h1_transcript_27419;12h1_transcript_27666;12h1_transcript_26755;12h1_transcript_25781	14	12h1_transcript_23161;12h1_transcript_26502;12h1_transcript_26284;12h1_transcript_27367;12h1_transcript_25383;12h1_transcript_32919;12h1_transcript_27419;12h1_transcript_26755	8	12h1_transcript_27209;12h1_transcript_26477;12h1_transcript_31329;12h1_transcript_26084;12h1_transcript_27666;12h1_transcript_25781	6	https:\\www.genome.jp\dbget-bin\www_bget?map00908
ko00040	Pentose and glucuronate interconversions	35/2337 1.49764655541292%	116/11709 0.990690921513366%	0.00556389	0.784509	12h1_transcript_13562;12h1_transcript_24633;12h1_transcript_29379;12h1_transcript_29497;12h1_transcript_24939;12h1_transcript_16403;12h1_transcript_24175;12h1_transcript_15555;12h1_transcript_17720;12h1_transcript_22099;12h1_transcript_21270;12h1_transcript_20567;12h1_transcript_22545;12h1_transcript_20737;12h1_transcript_19922;12h1_transcript_24896;12h1_transcript_32095;12h1_transcript_31760;12h…	35	12h1_transcript_13562;12h1_transcript_24633;12h1_transcript_29379;12h1_transcript_29497;12h1_transcript_15555;12h1_transcript_20737;12h1_transcript_19922;12h1_transcript_24896;12h1_transcript_31760;12h1_transcript_30369;12h1_transcript_3314;12h1_transcript_3716;12h1_transcript_25369;12h1_transcript_31642;12h1_transcript_20642;12h1_transcript_30230	16	12h1_transcript_24939;12h1_transcript_16403;12h1_transcript_24175;12h1_transcript_17720;12h1_transcript_22099;12h1_transcript_21270;12h1_transcript_20567;12h1_transcript_22545;12h1_transcript_32095;12h1_transcript_22776;12h1_transcript_20268;12h1_transcript_27254;12h1_transcript_24902;12h1_transcript_27035;12h1_transcript_27393;12h1_transcript_29897;12h1_transcript_3276;12h1_transcript_453;12h1_t…	19	https:\\www.genome.jp\dbget-bin\www_bget?map00040
ko00740	Riboflavin metabolism	15/2337 0.641848523748395%	39/11709 0.333077120163976%	0.00585143	0.825052	12h1_transcript_23611;12h1_transcript_29152;12h1_transcript_29552;12h1_transcript_30447;12h1_transcript_30513;12h1_transcript_20294;12h1_transcript_25326;12h1_transcript_23947;12h1_transcript_5725;12h1_transcript_6065;12h1_transcript_16532;12h1_transcript_30403;12h1_transcript_30506;12h1_transcript_30636;12h1_transcript_27158	15	12h1_transcript_23611;12h1_transcript_29552;12h1_transcript_30447;12h1_transcript_30513;12h1_transcript_20294;12h1_transcript_27158	6	12h1_transcript_29152;12h1_transcript_25326;12h1_transcript_23947;12h1_transcript_5725;12h1_transcript_6065;12h1_transcript_16532;12h1_transcript_30403;12h1_transcript_30506;12h1_transcript_30636	9	https:\\www.genome.jp\dbget-bin\www_bget?map00740
ko00592	alpha-Linolenic acid metabolism	39/2337 1.66880616174583%	133/11709 1.13587838414895%	0.00608027	0.857317	12h1_transcript_29540;12h1_transcript_2671;12h1_transcript_18149;12h1_transcript_18217;12h1_transcript_27064;12h1_transcript_7557;12h1_transcript_10868;12h1_transcript_10993;12h1_transcript_11843;12h1_transcript_16166;12h1_transcript_11874;12h1_transcript_12857;12h1_transcript_17612;12h1_transcript_20230;12h1_transcript_23162;12h1_transcript_31449;12h1_transcript_30857;12h1_transcript_27229;12h1_…	39	12h1_transcript_29540;12h1_transcript_2671;12h1_transcript_18149;12h1_transcript_18217;12h1_transcript_27064;12h1_transcript_7557;12h1_transcript_10868;12h1_transcript_11843;12h1_transcript_16166;12h1_transcript_11874;12h1_transcript_12857;12h1_transcript_17612;12h1_transcript_20230;12h1_transcript_30857;12h1_transcript_27229;12h1_transcript_25528;12h1_transcript_32525;12h1_transcript_27211;12h1_…	30	12h1_transcript_10993;12h1_transcript_23162;12h1_transcript_31449;12h1_transcript_12706;12h1_transcript_17483;12h1_transcript_21452;12h1_transcript_8804;12h1_transcript_17809;12h1_transcript_25433	9	https:\\www.genome.jp\dbget-bin\www_bget?map00592
ko00920	Sulfur metabolism	23/2337 0.984167736414206%	69/11709 0.589290289520881%	0.00617492	0.870664	12h1_transcript_30009;12h1_transcript_27227;12h1_transcript_29111;12h1_transcript_3377;12h1_transcript_9632;12h1_transcript_11169;12h1_transcript_13138;12h1_transcript_12273;12h1_transcript_27288;12h1_transcript_28890;12h1_transcript_29622;12h1_transcript_32625;12h1_transcript_21504;12h1_transcript_26796;12h1_transcript_22812;12h1_transcript_27940;12h1_transcript_23437;12h1_transcript_29522;12h1_…	23	12h1_transcript_30009;12h1_transcript_29111;12h1_transcript_3377;12h1_transcript_27288;12h1_transcript_29622;12h1_transcript_32625;12h1_transcript_26796;12h1_transcript_27940;12h1_transcript_29522;12h1_transcript_12757;12h1_transcript_32831	11	12h1_transcript_27227;12h1_transcript_9632;12h1_transcript_11169;12h1_transcript_13138;12h1_transcript_12273;12h1_transcript_28890;12h1_transcript_21504;12h1_transcript_22812;12h1_transcript_23437;12h1_transcript_28205;12h1_transcript_29906;12h1_transcript_32226	12	https:\\www.genome.jp\dbget-bin\www_bget?map00920
ko00520	Amino sugar and nucleotide sugar metabolism	68/2337 2.90971330765939%	257/11709 2.19489281749082%	0.00647323	0.912725	12h1_transcript_24939;12h1_transcript_24100;12h1_transcript_23952;12h1_transcript_29687;12h1_transcript_32932;12h1_transcript_16403;12h1_transcript_24175;12h1_transcript_27792;12h1_transcript_20075;12h1_transcript_20186;12h1_transcript_19377;12h1_transcript_23512;12h1_transcript_25113;12h1_transcript_27558;12h1_transcript_28529;12h1_transcript_28809;12h1_transcript_12019;12h1_transcript_25292;12h…	68	12h1_transcript_23952;12h1_transcript_29687;12h1_transcript_32932;12h1_transcript_20075;12h1_transcript_19377;12h1_transcript_29633;12h1_transcript_31183;12h1_transcript_31863;12h1_transcript_19131;12h1_transcript_11285;12h1_transcript_19302;12h1_transcript_20752;12h1_transcript_1049;12h1_transcript_10381;12h1_transcript_14104;12h1_transcript_20226;12h1_transcript_27314;12h1_transcript_20642;12h1…	29	12h1_transcript_24939;12h1_transcript_24100;12h1_transcript_16403;12h1_transcript_24175;12h1_transcript_27792;12h1_transcript_20186;12h1_transcript_23512;12h1_transcript_25113;12h1_transcript_27558;12h1_transcript_28529;12h1_transcript_28809;12h1_transcript_12019;12h1_transcript_25292;12h1_transcript_18920;12h1_transcript_20469;12h1_transcript_19502;12h1_transcript_20614;12h1_transcript_18694;12h…	39	https:\\www.genome.jp\dbget-bin\www_bget?map00520
ko00941	Flavonoid biosynthesis	14/2337 0.599058622165169%	37/11709 0.315996242206849%	0.00900814	1	12h1_transcript_30531;12h1_transcript_15683;12h1_transcript_17207;12h1_transcript_17548;12h1_transcript_31775;12h1_transcript_15191;12h1_transcript_29690;12h1_transcript_30450;12h1_transcript_29235;12h1_transcript_30082;12h1_transcript_25032;12h1_transcript_27132;12h1_transcript_26496;12h1_transcript_26689	14	12h1_transcript_30531;12h1_transcript_15683;12h1_transcript_17207;12h1_transcript_17548;12h1_transcript_31775;12h1_transcript_15191;12h1_transcript_29690;12h1_transcript_30450;12h1_transcript_26689	9	12h1_transcript_29235;12h1_transcript_30082;12h1_transcript_25032;12h1_transcript_27132;12h1_transcript_26496	5	https:\\www.genome.jp\dbget-bin\www_bget?map00941
ko00052	Galactose metabolism	48/2337 2.05391527599487%	175/11709 1.49457682124861%	0.0101259	1	12h1_transcript_24100;12h1_transcript_23952;12h1_transcript_25227;12h1_transcript_31011;12h1_transcript_16403;12h1_transcript_24175;12h1_transcript_11040;12h1_transcript_16898;12h1_transcript_22246;12h1_transcript_19502;12h1_transcript_20614;12h1_transcript_18694;12h1_transcript_20962;12h1_transcript_9113;12h1_transcript_10116;12h1_transcript_9885;12h1_transcript_13160;12h1_transcript_15662;12h1_…	48	12h1_transcript_23952;12h1_transcript_25227;12h1_transcript_31011;12h1_transcript_11040;12h1_transcript_16898;12h1_transcript_22246;12h1_transcript_9885;12h1_transcript_13160;12h1_transcript_15662;12h1_transcript_17751;12h1_transcript_20867;12h1_transcript_33030;12h1_transcript_16002;12h1_transcript_16256;12h1_transcript_14532;12h1_transcript_18241;12h1_transcript_7380;12h1_transcript_8440;12h1_t…	21	12h1_transcript_24100;12h1_transcript_16403;12h1_transcript_24175;12h1_transcript_19502;12h1_transcript_20614;12h1_transcript_18694;12h1_transcript_20962;12h1_transcript_9113;12h1_transcript_10116;12h1_transcript_14795;12h1_transcript_25330;12h1_transcript_19859;12h1_transcript_28118;12h1_transcript_9389;12h1_transcript_9638;12h1_transcript_13085;12h1_transcript_14301;12h1_transcript_13426;12h1_t…	27	https:\\www.genome.jp\dbget-bin\www_bget?map00052
ko00071	Fatty acid degradation	32/2337 1.36927685066324%	109/11709 0.930907848663421%	0.0119208	1	12h1_transcript_28636;12h1_transcript_27859;12h1_transcript_24932;12h1_transcript_22015;12h1_transcript_22462;12h1_transcript_23428;12h1_transcript_25047;12h1_transcript_23675;12h1_transcript_28191;12h1_transcript_24576;12h1_transcript_26927;12h1_transcript_32282;12h1_transcript_2671;12h1_transcript_18149;12h1_transcript_18217;12h1_transcript_27064;12h1_transcript_13702;12h1_transcript_27191;12h1…	32	12h1_transcript_24932;12h1_transcript_22015;12h1_transcript_23428;12h1_transcript_23675;12h1_transcript_28191;12h1_transcript_24576;12h1_transcript_32282;12h1_transcript_2671;12h1_transcript_18149;12h1_transcript_18217;12h1_transcript_27064;12h1_transcript_13702;12h1_transcript_27191;12h1_transcript_25324;12h1_transcript_26446;12h1_transcript_27898;12h1_transcript_26915;12h1_transcript_12517;12h1…	25	12h1_transcript_28636;12h1_transcript_27859;12h1_transcript_22462;12h1_transcript_25047;12h1_transcript_26927;12h1_transcript_19407;12h1_transcript_17483	7	https:\\www.genome.jp\dbget-bin\www_bget?map00071
ko00450	Selenocompound metabolism	18/2337 0.770218228498074%	54/11709 0.461183704842429%	0.014441	1	12h1_transcript_9435;12h1_transcript_23038;12h1_transcript_31800;12h1_transcript_3077;12h1_transcript_9516;12h1_transcript_19186;12h1_transcript_21504;12h1_transcript_26796;12h1_transcript_27088;12h1_transcript_29198;12h1_transcript_10095;12h1_transcript_9483;12h1_transcript_11075;12h1_transcript_8628;12h1_transcript_10665;12h1_transcript_20623;12h1_transcript_23437;12h1_transcript_29522	18	12h1_transcript_26796;12h1_transcript_27088;12h1_transcript_29198;12h1_transcript_11075;12h1_transcript_29522	5	12h1_transcript_9435;12h1_transcript_23038;12h1_transcript_31800;12h1_transcript_3077;12h1_transcript_9516;12h1_transcript_19186;12h1_transcript_21504;12h1_transcript_10095;12h1_transcript_9483;12h1_transcript_8628;12h1_transcript_10665;12h1_transcript_20623;12h1_transcript_23437	13	https:\\www.genome.jp\dbget-bin\www_bget?map00450
ko00770	Pantothenate and CoA biosynthesis	26/2337 1.11253744116389%	86/11709 0.734477752156461%	0.0150093	1	12h1_transcript_21260;12h1_transcript_19832;12h1_transcript_22015;12h1_transcript_22462;12h1_transcript_23428;12h1_transcript_25047;12h1_transcript_23675;12h1_transcript_28191;12h1_transcript_24576;12h1_transcript_26927;12h1_transcript_32282;12h1_transcript_21019;12h1_transcript_27823;12h1_transcript_30995;12h1_transcript_19005;12h1_transcript_30862;12h1_transcript_10950;12h1_transcript_15869;12h…	26	12h1_transcript_22015;12h1_transcript_23428;12h1_transcript_23675;12h1_transcript_28191;12h1_transcript_24576;12h1_transcript_32282;12h1_transcript_21019;12h1_transcript_27823;12h1_transcript_30995;12h1_transcript_30862;12h1_transcript_10950;12h1_transcript_15869;12h1_transcript_9392;12h1_transcript_6816;12h1_transcript_13370;12h1_transcript_13490;12h1_transcript_13921;12h1_transcript_19776;12h1_…	20	12h1_transcript_21260;12h1_transcript_19832;12h1_transcript_22462;12h1_transcript_25047;12h1_transcript_26927;12h1_transcript_19005	6	https:\\www.genome.jp\dbget-bin\www_bget?map00770
ko04712	Circadian rhythm - plant	84/2337 3.59435173299101%	338/11709 2.88666837475446%	0.0150182	1	12h1_transcript_1155;12h1_transcript_28198;12h1_transcript_28273;12h1_transcript_27937;12h1_transcript_27822;12h1_transcript_15823;12h1_transcript_15452;12h1_transcript_11579;12h1_transcript_8862;12h1_transcript_2008;12h1_transcript_1093;12h1_transcript_2536;12h1_transcript_1529;12h1_transcript_2895;12h1_transcript_1903;12h1_transcript_6634;12h1_transcript_6930;12h1_transcript_17315;12h1_transcri…	84	12h1_transcript_27822;12h1_transcript_15452;12h1_transcript_11579;12h1_transcript_8862;12h1_transcript_1093;12h1_transcript_2536;12h1_transcript_1529;12h1_transcript_6634;12h1_transcript_17315;12h1_transcript_14858;12h1_transcript_22538;12h1_transcript_30830;12h1_transcript_25059;12h1_transcript_24755;12h1_transcript_24999;12h1_transcript_10602;12h1_transcript_23593;12h1_transcript_6489;12h1_tran…	40	12h1_transcript_1155;12h1_transcript_28198;12h1_transcript_28273;12h1_transcript_27937;12h1_transcript_15823;12h1_transcript_2008;12h1_transcript_2895;12h1_transcript_1903;12h1_transcript_6930;12h1_transcript_5363;12h1_transcript_6390;12h1_transcript_16095;12h1_transcript_17020;12h1_transcript_12908;12h1_transcript_16929;12h1_transcript_22250;12h1_transcript_26739;12h1_transcript_15071;12h1_trans…	44	https:\\www.genome.jp\dbget-bin\www_bget?map04712
ko00350	Tyrosine metabolism	31/2337 1.32648694908002%	107/11709 0.913826970706294%	0.0159747	1	12h1_transcript_28636;12h1_transcript_27859;12h1_transcript_24932;12h1_transcript_10246;12h1_transcript_11138;12h1_transcript_8790;12h1_transcript_14203;12h1_transcript_12463;12h1_transcript_15383;12h1_transcript_15510;12h1_transcript_13633;12h1_transcript_17334;12h1_transcript_18201;12h1_transcript_19428;12h1_transcript_18594;12h1_transcript_31589;12h1_transcript_32829;12h1_transcript_32923;12h1…	31	12h1_transcript_24932;12h1_transcript_10246;12h1_transcript_14203;12h1_transcript_15383;12h1_transcript_13633;12h1_transcript_17334;12h1_transcript_32829;12h1_transcript_32923;12h1_transcript_22637;12h1_transcript_22816;12h1_transcript_23565;12h1_transcript_27729;12h1_transcript_20315;12h1_transcript_17854;12h1_transcript_18459;12h1_transcript_21806;12h1_transcript_28219;12h1_transcript_28473;12h…	19	12h1_transcript_28636;12h1_transcript_27859;12h1_transcript_11138;12h1_transcript_8790;12h1_transcript_12463;12h1_transcript_15510;12h1_transcript_18201;12h1_transcript_19428;12h1_transcript_18594;12h1_transcript_31589;12h1_transcript_22460;12h1_transcript_23623	12	https:\\www.genome.jp\dbget-bin\www_bget?map00350
ko00943	Isoflavonoid biosynthesis	12/2337 0.513478818998716%	32/11709 0.273294047314032%	0.0163259	1	12h1_transcript_29430;12h1_transcript_23644;12h1_transcript_7499;12h1_transcript_30437;12h1_transcript_32862;12h1_transcript_26013;12h1_transcript_26107;12h1_transcript_24963;12h1_transcript_27560;12h1_transcript_24597;12h1_transcript_25909;12h1_transcript_30080	12	12h1_transcript_29430;12h1_transcript_23644;12h1_transcript_7499;12h1_transcript_30437;12h1_transcript_32862;12h1_transcript_26013;12h1_transcript_26107;12h1_transcript_24963;12h1_transcript_27560;12h1_transcript_24597;12h1_transcript_25909;12h1_transcript_30080	12	0	--	https:\\www.genome.jp\dbget-bin\www_bget?map00943
ko00053	Ascorbate and aldarate metabolism	35/2337 1.49764655541292%	125/11709 1.06755487232044%	0.0186453	1	12h1_transcript_13562;12h1_transcript_24633;12h1_transcript_29379;12h1_transcript_29497;12h1_transcript_24939;12h1_transcript_22015;12h1_transcript_22462;12h1_transcript_23428;12h1_transcript_25047;12h1_transcript_23675;12h1_transcript_28191;12h1_transcript_24576;12h1_transcript_26927;12h1_transcript_32282;12h1_transcript_29874;12h1_transcript_6866;12h1_transcript_27918;12h1_transcript_2928;12h1_…	35	12h1_transcript_13562;12h1_transcript_24633;12h1_transcript_29379;12h1_transcript_29497;12h1_transcript_22015;12h1_transcript_23428;12h1_transcript_23675;12h1_transcript_28191;12h1_transcript_24576;12h1_transcript_32282;12h1_transcript_27918;12h1_transcript_32503;12h1_transcript_18056;12h1_transcript_19143;12h1_transcript_20642;12h1_transcript_30230	16	12h1_transcript_24939;12h1_transcript_22462;12h1_transcript_25047;12h1_transcript_26927;12h1_transcript_29874;12h1_transcript_6866;12h1_transcript_2928;12h1_transcript_12658;12h1_transcript_25965;12h1_transcript_23042;12h1_transcript_25394;12h1_transcript_27717;12h1_transcript_27463;12h1_transcript_25543;12h1_transcript_26679;12h1_transcript_453;12h1_transcript_26458;12h1_transcript_32077;12h1_tr…	19	https:\\www.genome.jp\dbget-bin\www_bget?map00053
ko00073	Cutin, suberine and wax biosynthesis	11/2337 0.47068891741549%	29/11709 0.247672730378341%	0.0192876	1	12h1_transcript_23384;12h1_transcript_22628;12h1_transcript_22832;12h1_transcript_20967;12h1_transcript_6861;12h1_transcript_26368;12h1_transcript_25612;12h1_transcript_25920;12h1_transcript_24934;12h1_transcript_14488;12h1_transcript_25339	11	12h1_transcript_6861;12h1_transcript_26368;12h1_transcript_25612;12h1_transcript_25920;12h1_transcript_24934;12h1_transcript_14488	6	12h1_transcript_23384;12h1_transcript_22628;12h1_transcript_22832;12h1_transcript_20967;12h1_transcript_25339	5	https:\\www.genome.jp\dbget-bin\www_bget?map00073
ko00966	Glucosinolate biosynthesis	5/2337 0.213949507916132%	9/11709 0.0768639508070715%	0.0193706	1	12h1_transcript_21019;12h1_transcript_27823;12h1_transcript_30995;12h1_transcript_28509;12h1_transcript_24712	5	12h1_transcript_21019;12h1_transcript_27823;12h1_transcript_30995	3	12h1_transcript_28509;12h1_transcript_24712	2	https:\\www.genome.jp\dbget-bin\www_bget?map00966
ko00460	Cyanoamino acid metabolism	28/2337 1.19811724433034%	96/11709 0.819882141942096%	0.0194622	1	12h1_transcript_4153;12h1_transcript_21401;12h1_transcript_21618;12h1_transcript_23230;12h1_transcript_21693;12h1_transcript_4046;12h1_transcript_169;12h1_transcript_21067;12h1_transcript_17703;12h1_transcript_20392;12h1_transcript_21555;12h1_transcript_20647;12h1_transcript_20721;12h1_transcript_24162;12h1_transcript_26138;12h1_transcript_23898;12h1_transcript_24590;12h1_transcript_27690;12h1_tr…	28	12h1_transcript_4153;12h1_transcript_21401;12h1_transcript_21067;12h1_transcript_21555;12h1_transcript_20647;12h1_transcript_20721;12h1_transcript_24162;12h1_transcript_26138;12h1_transcript_27690;12h1_transcript_31753;12h1_transcript_27270;12h1_transcript_18607;12h1_transcript_26187;12h1_transcript_27940;12h1_transcript_30196	15	12h1_transcript_21618;12h1_transcript_23230;12h1_transcript_21693;12h1_transcript_4046;12h1_transcript_169;12h1_transcript_17703;12h1_transcript_20392;12h1_transcript_23898;12h1_transcript_24590;12h1_transcript_20793;12h1_transcript_22201;12h1_transcript_21704;12h1_transcript_23839	13	https:\\www.genome.jp\dbget-bin\www_bget?map00460
ko00010	Glycolysis / Gluconeogenesis	71/2337 3.03808301240907%	286/11709 2.44256554786916%	0.0243498	1	12h1_transcript_13562;12h1_transcript_24633;12h1_transcript_29379;12h1_transcript_29497;12h1_transcript_28636;12h1_transcript_27859;12h1_transcript_24932;12h1_transcript_22015;12h1_transcript_22462;12h1_transcript_23428;12h1_transcript_25047;12h1_transcript_23675;12h1_transcript_28191;12h1_transcript_24576;12h1_transcript_26927;12h1_transcript_32282;12h1_transcript_22970;12h1_transcript_29174;12h…	71	12h1_transcript_13562;12h1_transcript_24633;12h1_transcript_29379;12h1_transcript_29497;12h1_transcript_24932;12h1_transcript_22015;12h1_transcript_23428;12h1_transcript_23675;12h1_transcript_28191;12h1_transcript_24576;12h1_transcript_32282;12h1_transcript_22970;12h1_transcript_29174;12h1_transcript_28794;12h1_transcript_10080;12h1_transcript_23952;12h1_transcript_25227;12h1_transcript_31011;12h…	38	12h1_transcript_28636;12h1_transcript_27859;12h1_transcript_22462;12h1_transcript_25047;12h1_transcript_26927;12h1_transcript_28159;12h1_transcript_25536;12h1_transcript_14597;12h1_transcript_23421;12h1_transcript_19960;12h1_transcript_24562;12h1_transcript_24100;12h1_transcript_13883;12h1_transcript_19706;12h1_transcript_25111;12h1_transcript_28397;12h1_transcript_32910;12h1_transcript_23406;12h…	33	https:\\www.genome.jp\dbget-bin\www_bget?map00010
ko00330	Arginine and proline metabolism	32/2337 1.36927685066324%	118/11709 1.00777179947049%	0.036372	1	12h1_transcript_22015;12h1_transcript_22462;12h1_transcript_23428;12h1_transcript_25047;12h1_transcript_23675;12h1_transcript_28191;12h1_transcript_24576;12h1_transcript_26927;12h1_transcript_32282;12h1_transcript_30814;12h1_transcript_4523;12h1_transcript_1512;12h1_transcript_5933;12h1_transcript_24144;12h1_transcript_25310;12h1_transcript_12173;12h1_transcript_14448;12h1_transcript_15571;12h1_t…	32	12h1_transcript_22015;12h1_transcript_23428;12h1_transcript_23675;12h1_transcript_28191;12h1_transcript_24576;12h1_transcript_32282;12h1_transcript_30814;12h1_transcript_1512;12h1_transcript_15571;12h1_transcript_15955;12h1_transcript_24848;12h1_transcript_32734;12h1_transcript_32503;12h1_transcript_9392;12h1_transcript_6816;12h1_transcript_13370;12h1_transcript_13490;12h1_transcript_13921;12h1_t…	21	12h1_transcript_22462;12h1_transcript_25047;12h1_transcript_26927;12h1_transcript_4523;12h1_transcript_5933;12h1_transcript_24144;12h1_transcript_25310;12h1_transcript_12173;12h1_transcript_14448;12h1_transcript_21846;12h1_transcript_17901	11	https:\\www.genome.jp\dbget-bin\www_bget?map00330
ko00515	Mannose type O-glycan biosynthesis	2/2337 0.0855798031664527%	2/11709 0.017080877957127%	0.0398225	1	12h1_transcript_29909;12h1_transcript_30649	2	12h1_transcript_29909	1	12h1_transcript_30649	1	https:\\www.genome.jp\dbget-bin\www_bget?map00515
ko00603	Glycosphingolipid biosynthesis - globo and isoglobo series	6/2337 0.256739409499358%	14/11709 0.119566145699889%	0.0433603	1	12h1_transcript_16002;12h1_transcript_16256;12h1_transcript_14532;12h1_transcript_18241;12h1_transcript_19859;12h1_transcript_28118	6	12h1_transcript_16002;12h1_transcript_16256;12h1_transcript_14532;12h1_transcript_18241	4	12h1_transcript_19859;12h1_transcript_28118	2	https:\\www.genome.jp\dbget-bin\www_bget?map00603
ko00903	Limonene and pinene degradation	9/2337 0.385109114249037%	25/11709 0.213510974464087%	0.0460531	1	12h1_transcript_22015;12h1_transcript_22462;12h1_transcript_23428;12h1_transcript_25047;12h1_transcript_23675;12h1_transcript_28191;12h1_transcript_24576;12h1_transcript_26927;12h1_transcript_32282	9	12h1_transcript_22015;12h1_transcript_23428;12h1_transcript_23675;12h1_transcript_28191;12h1_transcript_24576;12h1_transcript_32282	6	12h1_transcript_22462;12h1_transcript_25047;12h1_transcript_26927	3	https:\\www.genome.jp\dbget-bin\www_bget?map00903
ko00195	Photosynthesis	68/2337 2.90971330765939%	282/11709 2.40840379195491%	0.0477055	1	12h1_transcript_31259;12h1_transcript_31774;12h1_transcript_11491;12h1_transcript_31462;12h1_transcript_16089;12h1_transcript_18981;12h1_transcript_28182;12h1_transcript_25717;12h1_transcript_27991;12h1_transcript_27459;12h1_transcript_24920;12h1_transcript_9800;12h1_transcript_31549;12h1_transcript_30971;12h1_transcript_32247;12h1_transcript_31888;12h1_transcript_19617;12h1_transcript_32015;12h1…	68	12h1_transcript_16089;12h1_transcript_19617;12h1_transcript_32103;12h1_transcript_32131;12h1_transcript_28438;12h1_transcript_30735;12h1_transcript_32511;12h1_transcript_32469	8	12h1_transcript_31259;12h1_transcript_31774;12h1_transcript_11491;12h1_transcript_31462;12h1_transcript_18981;12h1_transcript_28182;12h1_transcript_25717;12h1_transcript_27991;12h1_transcript_27459;12h1_transcript_24920;12h1_transcript_9800;12h1_transcript_31549;12h1_transcript_30971;12h1_transcript_32247;12h1_transcript_31888;12h1_transcript_32015;12h1_transcript_32034;12h1_transcript_32243;12h1…	60	https:\\www.genome.jp\dbget-bin\www_bget?map00195
ko00909	Sesquiterpenoid and triterpenoid biosynthesis	6/2337 0.256739409499358%	15/11709 0.128106584678452%	0.0604033	1	12h1_transcript_22059;12h1_transcript_21411;12h1_transcript_23520;12h1_transcript_19615;12h1_transcript_25248;12h1_transcript_15561	6	12h1_transcript_22059;12h1_transcript_23520	2	12h1_transcript_21411;12h1_transcript_19615;12h1_transcript_25248;12h1_transcript_15561	4	https:\\www.genome.jp\dbget-bin\www_bget?map00909
ko00360	Phenylalanine metabolism	29/2337 1.24090714591356%	110/11709 0.939448287641985%	0.061816	1	12h1_transcript_10246;12h1_transcript_11138;12h1_transcript_8790;12h1_transcript_14203;12h1_transcript_12463;12h1_transcript_15383;12h1_transcript_15510;12h1_transcript_13633;12h1_transcript_17334;12h1_transcript_18201;12h1_transcript_19428;12h1_transcript_18594;12h1_transcript_31589;12h1_transcript_32829;12h1_transcript_32923;12h1_transcript_27729;12h1_transcript_4523;12h1_transcript_1512;12h1_t…	29	12h1_transcript_10246;12h1_transcript_14203;12h1_transcript_15383;12h1_transcript_13633;12h1_transcript_17334;12h1_transcript_32829;12h1_transcript_32923;12h1_transcript_27729;12h1_transcript_1512;12h1_transcript_20315;12h1_transcript_17854;12h1_transcript_18459;12h1_transcript_21806;12h1_transcript_17255;12h1_transcript_18207;12h1_transcript_26868	16	12h1_transcript_11138;12h1_transcript_8790;12h1_transcript_12463;12h1_transcript_15510;12h1_transcript_18201;12h1_transcript_19428;12h1_transcript_18594;12h1_transcript_31589;12h1_transcript_4523;12h1_transcript_5933;12h1_transcript_24144;12h1_transcript_25310;12h1_transcript_23623	13	https:\\www.genome.jp\dbget-bin\www_bget?map00360
ko00310	Lysine degradation	25/2337 1.06974753958066%	93/11709 0.794260825006405%	0.0646319	1	12h1_transcript_22015;12h1_transcript_22462;12h1_transcript_23428;12h1_transcript_25047;12h1_transcript_23675;12h1_transcript_28191;12h1_transcript_24576;12h1_transcript_26927;12h1_transcript_32282;12h1_transcript_29001;12h1_transcript_14597;12h1_transcript_23421;12h1_transcript_19960;12h1_transcript_24562;12h1_transcript_13702;12h1_transcript_27191;12h1_transcript_25324;12h1_transcript_26446;12h…	25	12h1_transcript_22015;12h1_transcript_23428;12h1_transcript_23675;12h1_transcript_28191;12h1_transcript_24576;12h1_transcript_32282;12h1_transcript_13702;12h1_transcript_27191;12h1_transcript_25324;12h1_transcript_26446;12h1_transcript_27898;12h1_transcript_26915;12h1_transcript_29495;12h1_transcript_9427;12h1_transcript_32503;12h1_transcript_5899	16	12h1_transcript_22462;12h1_transcript_25047;12h1_transcript_26927;12h1_transcript_29001;12h1_transcript_14597;12h1_transcript_23421;12h1_transcript_19960;12h1_transcript_24562;12h1_transcript_14184	9	https:\\www.genome.jp\dbget-bin\www_bget?map00310
ko00051	Fructose and mannose metabolism	28/2337 1.19811724433034%	107/11709 0.913826970706294%	0.0710305	1	12h1_transcript_24100;12h1_transcript_23952;12h1_transcript_29687;12h1_transcript_32932;12h1_transcript_25227;12h1_transcript_31011;12h1_transcript_13883;12h1_transcript_19706;12h1_transcript_27792;12h1_transcript_13645;12h1_transcript_16517;12h1_transcript_23406;12h1_transcript_28040;12h1_transcript_28430;12h1_transcript_29208;12h1_transcript_25737;12h1_transcript_28787;12h1_transcript_29794;12h…	28	12h1_transcript_23952;12h1_transcript_29687;12h1_transcript_32932;12h1_transcript_25227;12h1_transcript_31011;12h1_transcript_3314;12h1_transcript_3716;12h1_transcript_25369;12h1_transcript_31642;12h1_transcript_27329;12h1_transcript_29397	11	12h1_transcript_24100;12h1_transcript_13883;12h1_transcript_19706;12h1_transcript_27792;12h1_transcript_13645;12h1_transcript_16517;12h1_transcript_23406;12h1_transcript_28040;12h1_transcript_28430;12h1_transcript_29208;12h1_transcript_25737;12h1_transcript_28787;12h1_transcript_29794;12h1_transcript_3276;12h1_transcript_27910;12h1_transcript_29661;12h1_transcript_24724	17	https:\\www.genome.jp\dbget-bin\www_bget?map00051
ko00232	Caffeine metabolism	5/2337 0.213949507916132%	12/11709 0.102485267742762%	0.0719101	1	12h1_transcript_3362;12h1_transcript_1686;12h1_transcript_784;12h1_transcript_15666;12h1_transcript_30395	5	12h1_transcript_1686;12h1_transcript_784;12h1_transcript_15666	3	12h1_transcript_3362;12h1_transcript_30395	2	https:\\www.genome.jp\dbget-bin\www_bget?map00232
ko00402	Benzoxazinoid biosynthesis	4/2337 0.171159606332905%	9/11709 0.0768639508070715%	0.0850222	1	12h1_transcript_29080;12h1_transcript_29345;12h1_transcript_27876;12h1_transcript_31309	4	12h1_transcript_29080;12h1_transcript_29345;12h1_transcript_31309	3	12h1_transcript_27876	1	https:\\www.genome.jp\dbget-bin\www_bget?map00402
ko00945	Stilbenoid, diarylheptanoid and gingerol biosynthesis	5/2337 0.213949507916132%	13/11709 0.111025706721325%	0.098306	1	12h1_transcript_30531;12h1_transcript_25032;12h1_transcript_27132;12h1_transcript_26496;12h1_transcript_26689	5	12h1_transcript_30531;12h1_transcript_26689	2	12h1_transcript_25032;12h1_transcript_27132;12h1_transcript_26496	3	https:\\www.genome.jp\dbget-bin\www_bget?map00945
ko04016	MAPK signaling pathway - plant	109/2337 4.66409927257167%	488/11709 4.16773422153899%	0.100646	1	12h1_transcript_31315;12h1_transcript_30580;12h1_transcript_31990;12h1_transcript_14022;12h1_transcript_23107;12h1_transcript_26554;12h1_transcript_3093;12h1_transcript_9287;12h1_transcript_15153;12h1_transcript_12404;12h1_transcript_16150;12h1_transcript_14411;12h1_transcript_12814;12h1_transcript_20240;12h1_transcript_19509;12h1_transcript_28652;12h1_transcript_29929;12h1_transcript_2976;12h1_t…	109	12h1_transcript_31990;12h1_transcript_9287;12h1_transcript_16150;12h1_transcript_14411;12h1_transcript_12814;12h1_transcript_20240;12h1_transcript_19509;12h1_transcript_28652;12h1_transcript_2976;12h1_transcript_30550;12h1_transcript_9770;12h1_transcript_22686;12h1_transcript_19949;12h1_transcript_25635;12h1_transcript_30357;12h1_transcript_10427;12h1_transcript_33003;12h1_transcript_32356;12h1_t…	67	12h1_transcript_31315;12h1_transcript_30580;12h1_transcript_14022;12h1_transcript_23107;12h1_transcript_26554;12h1_transcript_3093;12h1_transcript_15153;12h1_transcript_12404;12h1_transcript_29929;12h1_transcript_7691;12h1_transcript_10735;12h1_transcript_15422;12h1_transcript_24428;12h1_transcript_11159;12h1_transcript_23637;12h1_transcript_24964;12h1_transcript_2053;12h1_transcript_1977;12h1_tr…	42	https:\\www.genome.jp\dbget-bin\www_bget?map04016
ko00670	One carbon pool by folate	13/2337 0.556268720581943%	46/11709 0.392860193013921%	0.112545	1	12h1_transcript_4153;12h1_transcript_21401;12h1_transcript_21618;12h1_transcript_23230;12h1_transcript_21693;12h1_transcript_29813;12h1_transcript_14087;12h1_transcript_20697;12h1_transcript_18938;12h1_transcript_25081;12h1_transcript_27657;12h1_transcript_32720;12h1_transcript_15099	13	12h1_transcript_4153;12h1_transcript_21401	2	12h1_transcript_21618;12h1_transcript_23230;12h1_transcript_21693;12h1_transcript_29813;12h1_transcript_14087;12h1_transcript_20697;12h1_transcript_18938;12h1_transcript_25081;12h1_transcript_27657;12h1_transcript_32720;12h1_transcript_15099	11	https:\\www.genome.jp\dbget-bin\www_bget?map00670
ko00270	Cysteine and methionine metabolism	54/2337 2.31065468549422%	232/11709 1.98138184302673%	0.117441	1	12h1_transcript_28155;12h1_transcript_26370;12h1_transcript_29830;12h1_transcript_32425;12h1_transcript_29990;12h1_transcript_3077;12h1_transcript_9516;12h1_transcript_19186;12h1_transcript_1000;12h1_transcript_1605;12h1_transcript_7175;12h1_transcript_29111;12h1_transcript_2779;12h1_transcript_19004;12h1_transcript_33144;12h1_transcript_29798;12h1_transcript_27729;12h1_transcript_21019;12h1_tran…	54	12h1_transcript_29990;12h1_transcript_1605;12h1_transcript_29111;12h1_transcript_2779;12h1_transcript_19004;12h1_transcript_33144;12h1_transcript_29798;12h1_transcript_27729;12h1_transcript_21019;12h1_transcript_27823;12h1_transcript_30995;12h1_transcript_25016;12h1_transcript_25320;12h1_transcript_25538;12h1_transcript_26645;12h1_transcript_872;12h1_transcript_30557;12h1_transcript_15955;12h1_tr…	34	12h1_transcript_28155;12h1_transcript_26370;12h1_transcript_29830;12h1_transcript_32425;12h1_transcript_3077;12h1_transcript_9516;12h1_transcript_19186;12h1_transcript_1000;12h1_transcript_7175;12h1_transcript_24306;12h1_transcript_9632;12h1_transcript_11169;12h1_transcript_13138;12h1_transcript_12273;12h1_transcript_28890;12h1_transcript_21504;12h1_transcript_31785;12h1_transcript_10079;12h1_tra…	20	https:\\www.genome.jp\dbget-bin\www_bget?map00270
ko00790	Folate biosynthesis	16/2337 0.684638425331622%	60/11709 0.51242633871381%	0.128292	1	12h1_transcript_29866;12h1_transcript_12506;12h1_transcript_18185;12h1_transcript_31601;12h1_transcript_31830;12h1_transcript_22159;12h1_transcript_20853;12h1_transcript_22738;12h1_transcript_20294;12h1_transcript_25326;12h1_transcript_23947;12h1_transcript_4011;12h1_transcript_2905;12h1_transcript_20194;12h1_transcript_31189;12h1_transcript_30540	16	12h1_transcript_20294;12h1_transcript_30540	2	12h1_transcript_29866;12h1_transcript_12506;12h1_transcript_18185;12h1_transcript_31601;12h1_transcript_31830;12h1_transcript_22159;12h1_transcript_20853;12h1_transcript_22738;12h1_transcript_25326;12h1_transcript_23947;12h1_transcript_4011;12h1_transcript_2905;12h1_transcript_20194;12h1_transcript_31189	14	https:\\www.genome.jp\dbget-bin\www_bget?map00790
ko00620	Pyruvate metabolism	72/2337 3.0808729139923%	319/11709 2.72440003416176%	0.13361	1	12h1_transcript_13562;12h1_transcript_24633;12h1_transcript_29379;12h1_transcript_29497;12h1_transcript_28155;12h1_transcript_26370;12h1_transcript_29830;12h1_transcript_32425;12h1_transcript_20000;12h1_transcript_17987;12h1_transcript_20544;12h1_transcript_21653;12h1_transcript_32580;12h1_transcript_30602;12h1_transcript_24235;12h1_transcript_28636;12h1_transcript_27859;12h1_transcript_24932;12h…	72	12h1_transcript_13562;12h1_transcript_24633;12h1_transcript_29379;12h1_transcript_29497;12h1_transcript_20000;12h1_transcript_17987;12h1_transcript_20544;12h1_transcript_21653;12h1_transcript_32580;12h1_transcript_30602;12h1_transcript_24932;12h1_transcript_22015;12h1_transcript_23428;12h1_transcript_23675;12h1_transcript_28191;12h1_transcript_24576;12h1_transcript_32282;12h1_transcript_13702;12h…	44	12h1_transcript_28155;12h1_transcript_26370;12h1_transcript_29830;12h1_transcript_32425;12h1_transcript_24235;12h1_transcript_28636;12h1_transcript_27859;12h1_transcript_22462;12h1_transcript_25047;12h1_transcript_26927;12h1_transcript_28159;12h1_transcript_25536;12h1_transcript_14597;12h1_transcript_23421;12h1_transcript_19960;12h1_transcript_24562;12h1_transcript_318;12h1_transcript_1478;12h1_t…	28	https:\\www.genome.jp\dbget-bin\www_bget?map00620
ko00904	Diterpenoid biosynthesis	4/2337 0.171159606332905%	11/11709 0.0939448287641985%	0.160138	1	12h1_transcript_16230;12h1_transcript_25532;12h1_transcript_30935;12h1_transcript_25071	4	12h1_transcript_30935;12h1_transcript_25071	2	12h1_transcript_16230;12h1_transcript_25532	2	https:\\www.genome.jp\dbget-bin\www_bget?map00904
ko04075	Plant hormone signal transduction	164/2337 7.01754385964912%	766/11709 6.54197625757964%	0.160423	1	12h1_transcript_25059;12h1_transcript_26739;12h1_transcript_24755;12h1_transcript_24999;12h1_transcript_5073;12h1_transcript_3108;12h1_transcript_3463;12h1_transcript_4515;12h1_transcript_4642;12h1_transcript_4877;12h1_transcript_7242;12h1_transcript_10136;12h1_transcript_10348;12h1_transcript_9704;12h1_transcript_6964;12h1_transcript_13268;12h1_transcript_14284;12h1_transcript_16298;12h1_transcr…	164	12h1_transcript_25059;12h1_transcript_24755;12h1_transcript_24999;12h1_transcript_5073;12h1_transcript_4515;12h1_transcript_4642;12h1_transcript_10136;12h1_transcript_9704;12h1_transcript_6964;12h1_transcript_12793;12h1_transcript_18037;12h1_transcript_19729;12h1_transcript_9287;12h1_transcript_16150;12h1_transcript_14411;12h1_transcript_12814;12h1_transcript_20240;12h1_transcript_19509;12h1_tran…	80	12h1_transcript_26739;12h1_transcript_3108;12h1_transcript_3463;12h1_transcript_4877;12h1_transcript_7242;12h1_transcript_10348;12h1_transcript_13268;12h1_transcript_14284;12h1_transcript_16298;12h1_transcript_13622;12h1_transcript_14748;12h1_transcript_17393;12h1_transcript_14951;12h1_transcript_21001;12h1_transcript_17805;12h1_transcript_21494;12h1_transcript_3093;12h1_transcript_15153;12h1_tra…	84	https:\\www.genome.jp\dbget-bin\www_bget?map04075
ko00220	Arginine biosynthesis	16/2337 0.684638425331622%	63/11709 0.5380476556495%	0.176127	1	12h1_transcript_23956;12h1_transcript_22155;12h1_transcript_25381;12h1_transcript_23954;12h1_transcript_25507;12h1_transcript_25555;12h1_transcript_29207;12h1_transcript_29781;12h1_transcript_32268;12h1_transcript_31425;12h1_transcript_31769;12h1_transcript_25980;12h1_transcript_17901;12h1_transcript_17454;12h1_transcript_23635;12h1_transcript_28170	16	12h1_transcript_25555;12h1_transcript_29207;12h1_transcript_31425	3	12h1_transcript_23956;12h1_transcript_22155;12h1_transcript_25381;12h1_transcript_23954;12h1_transcript_25507;12h1_transcript_29781;12h1_transcript_32268;12h1_transcript_31769;12h1_transcript_25980;12h1_transcript_17901;12h1_transcript_17454;12h1_transcript_23635;12h1_transcript_28170	13	https:\\www.genome.jp\dbget-bin\www_bget?map00220
ko01230	Biosynthesis of amino acids	109/2337 4.66409927257167%	503/11709 4.29584080621744%	0.177228	1	12h1_transcript_21260;12h1_transcript_19832;12h1_transcript_29174;12h1_transcript_28794;12h1_transcript_1052;12h1_transcript_33;12h1_transcript_448;12h1_transcript_3077;12h1_transcript_9516;12h1_transcript_19186;12h1_transcript_4153;12h1_transcript_21401;12h1_transcript_21618;12h1_transcript_23230;12h1_transcript_21693;12h1_transcript_13419;12h1_transcript_16307;12h1_transcript_14530;12h1_transcr…	109	12h1_transcript_29174;12h1_transcript_28794;12h1_transcript_4153;12h1_transcript_21401;12h1_transcript_19866;12h1_transcript_26250;12h1_transcript_29111;12h1_transcript_2779;12h1_transcript_19004;12h1_transcript_33144;12h1_transcript_29798;12h1_transcript_21019;12h1_transcript_27823;12h1_transcript_30995;12h1_transcript_25227;12h1_transcript_31011;12h1_transcript_15556;12h1_transcript_22788;12h1_…	50	12h1_transcript_21260;12h1_transcript_19832;12h1_transcript_1052;12h1_transcript_33;12h1_transcript_448;12h1_transcript_3077;12h1_transcript_9516;12h1_transcript_19186;12h1_transcript_21618;12h1_transcript_23230;12h1_transcript_21693;12h1_transcript_13419;12h1_transcript_16307;12h1_transcript_14530;12h1_transcript_25318;12h1_transcript_23956;12h1_transcript_29168;12h1_transcript_30792;12h1_transc…	59	https:\\www.genome.jp\dbget-bin\www_bget?map01230
ko00531	Glycosaminoglycan degradation	23/2337 0.984167736414206%	96/11709 0.819882141942096%	0.193982	1	12h1_transcript_20114;12h1_transcript_23264;12h1_transcript_25124;12h1_transcript_23714;12h1_transcript_15773;12h1_transcript_22806;12h1_transcript_7380;12h1_transcript_8440;12h1_transcript_9389;12h1_transcript_9638;12h1_transcript_13085;12h1_transcript_14301;12h1_transcript_11793;12h1_transcript_13426;12h1_transcript_17002;12h1_transcript_18160;12h1_transcript_22212;12h1_transcript_19806;12h1_tr…	23	12h1_transcript_7380;12h1_transcript_8440;12h1_transcript_11793;12h1_transcript_22212;12h1_transcript_28925	5	12h1_transcript_20114;12h1_transcript_23264;12h1_transcript_25124;12h1_transcript_23714;12h1_transcript_15773;12h1_transcript_22806;12h1_transcript_9389;12h1_transcript_9638;12h1_transcript_13085;12h1_transcript_14301;12h1_transcript_13426;12h1_transcript_17002;12h1_transcript_18160;12h1_transcript_19806;12h1_transcript_23474;12h1_transcript_21996;12h1_transcript_24402;12h1_transcript_24471	18	https:\\www.genome.jp\dbget-bin\www_bget?map00531
ko00196	Photosynthesis - antenna proteins	9/2337 0.385109114249037%	33/11709 0.281834486292595%	0.198031	1	12h1_transcript_31389;12h1_transcript_29587;12h1_transcript_31181;12h1_transcript_31263;12h1_transcript_31744;12h1_transcript_27935;12h1_transcript_31015;12h1_transcript_30598;12h1_transcript_30625	9	12h1_transcript_29587;12h1_transcript_31263;12h1_transcript_31015	3	12h1_transcript_31389;12h1_transcript_31181;12h1_transcript_31744;12h1_transcript_27935;12h1_transcript_30598;12h1_transcript_30625	6	https:\\www.genome.jp\dbget-bin\www_bget?map00196
ko01250	Biosynthesis of nucleotide sugars	43/2337 1.83996576807873%	191/11709 1.63122384490563%	0.210232	1	12h1_transcript_24939;12h1_transcript_6866;12h1_transcript_27918;12h1_transcript_24100;12h1_transcript_23952;12h1_transcript_29687;12h1_transcript_32932;12h1_transcript_16403;12h1_transcript_24175;12h1_transcript_27792;12h1_transcript_20075;12h1_transcript_20186;12h1_transcript_19377;12h1_transcript_23512;12h1_transcript_25113;12h1_transcript_27558;12h1_transcript_28529;12h1_transcript_28809;12h1…	43	12h1_transcript_27918;12h1_transcript_23952;12h1_transcript_29687;12h1_transcript_32932;12h1_transcript_20075;12h1_transcript_19377;12h1_transcript_11285;12h1_transcript_19302;12h1_transcript_20752;12h1_transcript_20642;12h1_transcript_30230;12h1_transcript_22896;12h1_transcript_25317;12h1_transcript_29183	14	12h1_transcript_24939;12h1_transcript_6866;12h1_transcript_24100;12h1_transcript_16403;12h1_transcript_24175;12h1_transcript_27792;12h1_transcript_20186;12h1_transcript_23512;12h1_transcript_25113;12h1_transcript_27558;12h1_transcript_28529;12h1_transcript_28809;12h1_transcript_20469;12h1_transcript_19502;12h1_transcript_20614;12h1_transcript_18694;12h1_transcript_20962;12h1_transcript_18588;12h1…	29	https:\\www.genome.jp\dbget-bin\www_bget?map01250
ko00561	Glycerolipid metabolism	44/2337 1.88275566966196%	196/11709 1.67392603979845%	0.212997	1	12h1_transcript_13562;12h1_transcript_24633;12h1_transcript_29379;12h1_transcript_29497;12h1_transcript_22015;12h1_transcript_22462;12h1_transcript_23428;12h1_transcript_25047;12h1_transcript_23675;12h1_transcript_28191;12h1_transcript_24576;12h1_transcript_26927;12h1_transcript_32282;12h1_transcript_23687;12h1_transcript_19060;12h1_transcript_27380;12h1_transcript_28410;12h1_transcript_28686;12h…	44	12h1_transcript_13562;12h1_transcript_24633;12h1_transcript_29379;12h1_transcript_29497;12h1_transcript_22015;12h1_transcript_23428;12h1_transcript_23675;12h1_transcript_28191;12h1_transcript_24576;12h1_transcript_32282;12h1_transcript_28686;12h1_transcript_16002;12h1_transcript_16256;12h1_transcript_14532;12h1_transcript_18241;12h1_transcript_17146;12h1_transcript_32503;12h1_transcript_5087;12h1…	26	12h1_transcript_22462;12h1_transcript_25047;12h1_transcript_26927;12h1_transcript_23687;12h1_transcript_19060;12h1_transcript_27380;12h1_transcript_28410;12h1_transcript_29614;12h1_transcript_24430;12h1_transcript_19859;12h1_transcript_28118;12h1_transcript_25692;12h1_transcript_25964;12h1_transcript_18079;12h1_transcript_27998;12h1_transcript_31261;12h1_transcript_10667;12h1_transcript_11750	18	https:\\www.genome.jp\dbget-bin\www_bget?map00561
ko00902	Monoterpenoid biosynthesis	5/2337 0.213949507916132%	17/11709 0.145187462635579%	0.240267	1	12h1_transcript_27046;12h1_transcript_23701;12h1_transcript_28249;12h1_transcript_30180;12h1_transcript_30400	5	12h1_transcript_27046;12h1_transcript_23701;12h1_transcript_28249;12h1_transcript_30180	4	12h1_transcript_30400	1	https:\\www.genome.jp\dbget-bin\www_bget?map00902
ko00500	Starch and sucrose metabolism	110/2337 4.7068891741549%	518/11709 4.42394739089589%	0.244256	1	12h1_transcript_8111;12h1_transcript_7386;12h1_transcript_9967;12h1_transcript_23610;12h1_transcript_1175;12h1_transcript_5259;12h1_transcript_2316;12h1_transcript_5489;12h1_transcript_5786;12h1_transcript_3729;12h1_transcript_4915;12h1_transcript_4965;12h1_transcript_632;12h1_transcript_1816;12h1_transcript_3997;12h1_transcript_9013;12h1_transcript_1925;12h1_transcript_6582;12h1_transcript_6589;…	110	12h1_transcript_23610;12h1_transcript_1175;12h1_transcript_5259;12h1_transcript_5786;12h1_transcript_3729;12h1_transcript_3997;12h1_transcript_9013;12h1_transcript_6582;12h1_transcript_6669;12h1_transcript_10387;12h1_transcript_7745;12h1_transcript_14876;12h1_transcript_19043;12h1_transcript_5946;12h1_transcript_15698;12h1_transcript_23952;12h1_transcript_29687;12h1_transcript_32932;12h1_transcri…	37	12h1_transcript_8111;12h1_transcript_7386;12h1_transcript_9967;12h1_transcript_2316;12h1_transcript_5489;12h1_transcript_4915;12h1_transcript_4965;12h1_transcript_632;12h1_transcript_1816;12h1_transcript_1925;12h1_transcript_6589;12h1_transcript_8547;12h1_transcript_8549;12h1_transcript_10458;12h1_transcript_8698;12h1_transcript_10497;12h1_transcript_13403;12h1_transcript_12756;12h1_transcript_91…	73	https:\\www.genome.jp\dbget-bin\www_bget?map00500
ko04146	Peroxisome	44/2337 1.88275566966196%	199/11709 1.69954735673414%	0.246427	1	12h1_transcript_3362;12h1_transcript_1686;12h1_transcript_784;12h1_transcript_15666;12h1_transcript_30395;12h1_transcript_2671;12h1_transcript_18149;12h1_transcript_18217;12h1_transcript_27064;12h1_transcript_29001;12h1_transcript_4580;12h1_transcript_19070;12h1_transcript_18790;12h1_transcript_28105;12h1_transcript_27555;12h1_transcript_3467;12h1_transcript_15266;12h1_transcript_24729;12h1_trans…	44	12h1_transcript_1686;12h1_transcript_784;12h1_transcript_15666;12h1_transcript_2671;12h1_transcript_18149;12h1_transcript_18217;12h1_transcript_27064;12h1_transcript_3467;12h1_transcript_15266;12h1_transcript_24729;12h1_transcript_25808;12h1_transcript_12517;12h1_transcript_1496;12h1_transcript_31949;12h1_transcript_26243;12h1_transcript_28137;12h1_transcript_29782;12h1_transcript_29951;12h1_tran…	20	12h1_transcript_3362;12h1_transcript_30395;12h1_transcript_29001;12h1_transcript_4580;12h1_transcript_19070;12h1_transcript_18790;12h1_transcript_28105;12h1_transcript_27555;12h1_transcript_19407;12h1_transcript_14022;12h1_transcript_23107;12h1_transcript_26554;12h1_transcript_29799;12h1_transcript_31341;12h1_transcript_16081;12h1_transcript_31052;12h1_transcript_26038;12h1_transcript_27040;12h1_…	24	https:\\www.genome.jp\dbget-bin\www_bget?map04146
ko00340	Histidine metabolism	10/2337 0.427899015832264%	40/11709 0.34161755914254%	0.265745	1	12h1_transcript_22015;12h1_transcript_22462;12h1_transcript_23428;12h1_transcript_25047;12h1_transcript_23675;12h1_transcript_28191;12h1_transcript_24576;12h1_transcript_26927;12h1_transcript_32282;12h1_transcript_32503	10	12h1_transcript_22015;12h1_transcript_23428;12h1_transcript_23675;12h1_transcript_28191;12h1_transcript_24576;12h1_transcript_32282;12h1_transcript_32503	7	12h1_transcript_22462;12h1_transcript_25047;12h1_transcript_26927	3	https:\\www.genome.jp\dbget-bin\www_bget?map00340
ko00591	Linoleic acid metabolism	19/2337 0.813008130081301%	82/11709 0.700315996242207%	0.27122	1	12h1_transcript_7557;12h1_transcript_10868;12h1_transcript_10993;12h1_transcript_11843;12h1_transcript_16166;12h1_transcript_11874;12h1_transcript_12857;12h1_transcript_17612;12h1_transcript_20230;12h1_transcript_23162;12h1_transcript_31449;12h1_transcript_30857;12h1_transcript_11118;12h1_transcript_10489;12h1_transcript_11998;12h1_transcript_12593;12h1_transcript_12872;12h1_transcript_27890;12h1…	19	12h1_transcript_7557;12h1_transcript_10868;12h1_transcript_11843;12h1_transcript_16166;12h1_transcript_11874;12h1_transcript_12857;12h1_transcript_17612;12h1_transcript_20230;12h1_transcript_30857;12h1_transcript_11118;12h1_transcript_10489;12h1_transcript_11998;12h1_transcript_12593;12h1_transcript_12872	14	12h1_transcript_10993;12h1_transcript_23162;12h1_transcript_31449;12h1_transcript_27890;12h1_transcript_28913	5	https:\\www.genome.jp\dbget-bin\www_bget?map00591
ko00905	Brassinosteroid biosynthesis	5/2337 0.213949507916132%	18/11709 0.153727901614143%	0.282005	1	12h1_transcript_22562;12h1_transcript_24332;12h1_transcript_25838;12h1_transcript_30203;12h1_transcript_21486	5	12h1_transcript_21486	1	12h1_transcript_22562;12h1_transcript_24332;12h1_transcript_25838;12h1_transcript_30203	4	https:\\www.genome.jp\dbget-bin\www_bget?map00905
ko00261	Monobactam biosynthesis	4/2337 0.171159606332905%	14/11709 0.119566145699889%	0.300341	1	12h1_transcript_872;12h1_transcript_10079;12h1_transcript_23437;12h1_transcript_29522	4	12h1_transcript_872;12h1_transcript_29522	2	12h1_transcript_10079;12h1_transcript_23437	2	https:\\www.genome.jp\dbget-bin\www_bget?map00261
ko00944	Flavone and flavonol biosynthesis	3/2337 0.128369704749679%	10/11709 0.085404389785635%	0.320937	1	12h1_transcript_27560;12h1_transcript_24597;12h1_transcript_25909	3	12h1_transcript_27560;12h1_transcript_24597;12h1_transcript_25909	3	0	--	https:\\www.genome.jp\dbget-bin\www_bget?map00944
ko02010	ABC transporters	64/2337 2.73855370132649%	303/11709 2.58775301050474%	0.325833	1	12h1_transcript_1934;12h1_transcript_14910;12h1_transcript_3068;12h1_transcript_2124;12h1_transcript_5203;12h1_transcript_2229;12h1_transcript_4279;12h1_transcript_2412;12h1_transcript_2435;12h1_transcript_3650;12h1_transcript_3655;12h1_transcript_1659;12h1_transcript_2826;12h1_transcript_1837;12h1_transcript_1838;12h1_transcript_7109;12h1_transcript_1897;12h1_transcript_7112;12h1_transcript_1393…	64	12h1_transcript_1934;12h1_transcript_3650;12h1_transcript_7112;12h1_transcript_6134;12h1_transcript_2149;12h1_transcript_3407;12h1_transcript_2434;12h1_transcript_397;12h1_transcript_4882;12h1_transcript_9495;12h1_transcript_14062;12h1_transcript_15419;12h1_transcript_22274;12h1_transcript_1250;12h1_transcript_19114;12h1_transcript_18926;12h1_transcript_18983;12h1_transcript_5031;12h1_transcript_…	30	12h1_transcript_14910;12h1_transcript_3068;12h1_transcript_2124;12h1_transcript_5203;12h1_transcript_2229;12h1_transcript_4279;12h1_transcript_2412;12h1_transcript_2435;12h1_transcript_3655;12h1_transcript_1659;12h1_transcript_2826;12h1_transcript_1837;12h1_transcript_1838;12h1_transcript_7109;12h1_transcript_1897;12h1_transcript_13930;12h1_transcript_31037;12h1_transcript_1112;12h1_transcript_54…	34	https:\\www.genome.jp\dbget-bin\www_bget?map02010
ko00524	Neomycin, kanamycin and gentamicin biosynthesis	2/2337 0.0855798031664527%	6/11709 0.051242633871381%	0.343632	1	12h1_transcript_24100;12h1_transcript_23952	2	12h1_transcript_23952	1	12h1_transcript_24100	1	https:\\www.genome.jp\dbget-bin\www_bget?map00524
ko00290	Valine, leucine and isoleucine biosynthesis	7/2337 0.299529311082585%	29/11709 0.247672730378341%	0.354934	1	12h1_transcript_21260;12h1_transcript_19832;12h1_transcript_21019;12h1_transcript_27823;12h1_transcript_30995;12h1_transcript_17933;12h1_transcript_19005	7	12h1_transcript_21019;12h1_transcript_27823;12h1_transcript_30995	3	12h1_transcript_21260;12h1_transcript_19832;12h1_transcript_17933;12h1_transcript_19005	4	https:\\www.genome.jp\dbget-bin\www_bget?map00290
ko00604	Glycosphingolipid biosynthesis - ganglio series	17/2337 0.727428326914848%	77/11709 0.657613801349389%	0.36364	1	12h1_transcript_7380;12h1_transcript_8440;12h1_transcript_9389;12h1_transcript_9638;12h1_transcript_13085;12h1_transcript_14301;12h1_transcript_11793;12h1_transcript_13426;12h1_transcript_17002;12h1_transcript_18160;12h1_transcript_22212;12h1_transcript_19806;12h1_transcript_23474;12h1_transcript_21996;12h1_transcript_24402;12h1_transcript_24471;12h1_transcript_28925	17	12h1_transcript_7380;12h1_transcript_8440;12h1_transcript_11793;12h1_transcript_22212;12h1_transcript_28925	5	12h1_transcript_9389;12h1_transcript_9638;12h1_transcript_13085;12h1_transcript_14301;12h1_transcript_13426;12h1_transcript_17002;12h1_transcript_18160;12h1_transcript_19806;12h1_transcript_23474;12h1_transcript_21996;12h1_transcript_24402;12h1_transcript_24471	12	https:\\www.genome.jp\dbget-bin\www_bget?map00604
ko01210	2-Oxocarboxylic acid metabolism	22/2337 0.94137783483098%	103/11709 0.87966521479204%	0.398896	1	12h1_transcript_21260;12h1_transcript_19832;12h1_transcript_23956;12h1_transcript_21019;12h1_transcript_27823;12h1_transcript_30995;12h1_transcript_872;12h1_transcript_9143;12h1_transcript_21043;12h1_transcript_17933;12h1_transcript_19005;12h1_transcript_8161;12h1_transcript_8574;12h1_transcript_15771;12h1_transcript_19439;12h1_transcript_23869;12h1_transcript_31609;12h1_transcript_28509;12h1_tra…	22	12h1_transcript_21019;12h1_transcript_27823;12h1_transcript_30995;12h1_transcript_872;12h1_transcript_9143;12h1_transcript_21043;12h1_transcript_8161;12h1_transcript_8574;12h1_transcript_15771;12h1_transcript_19439;12h1_transcript_23869;12h1_transcript_31609	12	12h1_transcript_21260;12h1_transcript_19832;12h1_transcript_23956;12h1_transcript_17933;12h1_transcript_19005;12h1_transcript_28509;12h1_transcript_24712;12h1_transcript_17454;12h1_transcript_23635;12h1_transcript_28170	10	https:\\www.genome.jp\dbget-bin\www_bget?map01210
ko00020	Citrate cycle (TCA cycle)	27/2337 1.15532734274711%	128/11709 1.09317618925613%	0.408078	1	12h1_transcript_28155;12h1_transcript_26370;12h1_transcript_29830;12h1_transcript_32425;12h1_transcript_28159;12h1_transcript_25536;12h1_transcript_5721;12h1_transcript_28891;12h1_transcript_14597;12h1_transcript_23421;12h1_transcript_19960;12h1_transcript_24562;12h1_transcript_10080;12h1_transcript_29495;12h1_transcript_19385;12h1_transcript_9143;12h1_transcript_21043;12h1_transcript_3591;12h1_t…	27	12h1_transcript_28891;12h1_transcript_10080;12h1_transcript_29495;12h1_transcript_19385;12h1_transcript_9143;12h1_transcript_21043;12h1_transcript_3591;12h1_transcript_26712;12h1_transcript_8161;12h1_transcript_8574;12h1_transcript_15771;12h1_transcript_19439;12h1_transcript_23869;12h1_transcript_31609	14	12h1_transcript_28155;12h1_transcript_26370;12h1_transcript_29830;12h1_transcript_32425;12h1_transcript_28159;12h1_transcript_25536;12h1_transcript_5721;12h1_transcript_14597;12h1_transcript_23421;12h1_transcript_19960;12h1_transcript_24562;12h1_transcript_17139;12h1_transcript_25291	13	https:\\www.genome.jp\dbget-bin\www_bget?map00020
ko00480	Glutathione metabolism	22/2337 0.94137783483098%	105/11709 0.896746092749167%	0.437676	1	12h1_transcript_13019;12h1_transcript_15399;12h1_transcript_24377;12h1_transcript_25421;12h1_transcript_24888;12h1_transcript_21205;12h1_transcript_19321;12h1_transcript_23013;12h1_transcript_27445;12h1_transcript_27977;12h1_transcript_29874;12h1_transcript_31000;12h1_transcript_31258;12h1_transcript_31292;12h1_transcript_31840;12h1_transcript_30836;12h1_transcript_21415;12h1_transcript_8429;12h1…	22	12h1_transcript_13019;12h1_transcript_15399;12h1_transcript_24377;12h1_transcript_25421;12h1_transcript_24888;12h1_transcript_21205;12h1_transcript_19321;12h1_transcript_23013;12h1_transcript_27445;12h1_transcript_27977;12h1_transcript_31258;12h1_transcript_31840;12h1_transcript_30836	13	12h1_transcript_29874;12h1_transcript_31000;12h1_transcript_31292;12h1_transcript_21415;12h1_transcript_8429;12h1_transcript_7874;12h1_transcript_9814;12h1_transcript_30476;12h1_transcript_30206	9	https:\\www.genome.jp\dbget-bin\www_bget?map00480
ko00511	Other glycan degradation	24/2337 1.02695763799743%	115/11709 0.982150482534802%	0.440026	1	12h1_transcript_1952;12h1_transcript_9836;12h1_transcript_28520;12h1_transcript_28557;12h1_transcript_28867;12h1_transcript_7380;12h1_transcript_8440;12h1_transcript_9389;12h1_transcript_9638;12h1_transcript_13085;12h1_transcript_14301;12h1_transcript_11793;12h1_transcript_13426;12h1_transcript_17002;12h1_transcript_18160;12h1_transcript_22212;12h1_transcript_19806;12h1_transcript_23474;12h1_tran…	24	12h1_transcript_9836;12h1_transcript_7380;12h1_transcript_8440;12h1_transcript_11793;12h1_transcript_22212;12h1_transcript_28925	6	12h1_transcript_1952;12h1_transcript_28520;12h1_transcript_28557;12h1_transcript_28867;12h1_transcript_9389;12h1_transcript_9638;12h1_transcript_13085;12h1_transcript_14301;12h1_transcript_13426;12h1_transcript_17002;12h1_transcript_18160;12h1_transcript_19806;12h1_transcript_23474;12h1_transcript_21996;12h1_transcript_24402;12h1_transcript_24471;12h1_transcript_11273;12h1_transcript_13968	18	https:\\www.genome.jp\dbget-bin\www_bget?map00511
ko00230	Purine metabolism	42/2337 1.79717586649551%	205/11709 1.75078999060552%	0.452319	1	12h1_transcript_23063;12h1_transcript_23067;12h1_transcript_3362;12h1_transcript_1686;12h1_transcript_784;12h1_transcript_15666;12h1_transcript_30395;12h1_transcript_9441;12h1_transcript_21370;12h1_transcript_24065;12h1_transcript_24697;12h1_transcript_26473;12h1_transcript_21059;12h1_transcript_30140;12h1_transcript_31315;12h1_transcript_30580;12h1_transcript_17048;12h1_transcript_24193;12h1_tra…	42	12h1_transcript_23063;12h1_transcript_23067;12h1_transcript_1686;12h1_transcript_784;12h1_transcript_15666;12h1_transcript_9441;12h1_transcript_21370;12h1_transcript_24697;12h1_transcript_24193;12h1_transcript_26258;12h1_transcript_13672;12h1_transcript_21163;12h1_transcript_22980;12h1_transcript_23977;12h1_transcript_32565;12h1_transcript_32715;12h1_transcript_2694;12h1_transcript_29522;12h1_tra…	19	12h1_transcript_3362;12h1_transcript_30395;12h1_transcript_24065;12h1_transcript_26473;12h1_transcript_21059;12h1_transcript_30140;12h1_transcript_31315;12h1_transcript_30580;12h1_transcript_17048;12h1_transcript_9194;12h1_transcript_7985;12h1_transcript_9333;12h1_transcript_17880;12h1_transcript_15703;12h1_transcript_3736;12h1_transcript_19502;12h1_transcript_20614;12h1_transcript_18694;12h1_tra…	23	https:\\www.genome.jp\dbget-bin\www_bget?map00230
ko00062	Fatty acid elongation	9/2337 0.385109114249037%	43/11709 0.36723887607823%	0.497125	1	12h1_transcript_12717;12h1_transcript_23236;12h1_transcript_22565;12h1_transcript_23327;12h1_transcript_27021;12h1_transcript_26206;12h1_transcript_27460;12h1_transcript_29088;12h1_transcript_32067	9	12h1_transcript_12717;12h1_transcript_23236;12h1_transcript_22565;12h1_transcript_26206;12h1_transcript_27460;12h1_transcript_29088;12h1_transcript_32067	7	12h1_transcript_23327;12h1_transcript_27021	2	https:\\www.genome.jp\dbget-bin\www_bget?map00062
ko00965	Betalain biosynthesis	6/2337 0.256739409499358%	28/11709 0.239132291399778%	0.497367	1	12h1_transcript_20315;12h1_transcript_17854;12h1_transcript_18459;12h1_transcript_23623;12h1_transcript_30373;12h1_transcript_29957	6	12h1_transcript_20315;12h1_transcript_17854;12h1_transcript_18459;12h1_transcript_30373	4	12h1_transcript_23623;12h1_transcript_29957	2	https:\\www.genome.jp\dbget-bin\www_bget?map00965
ko00600	Sphingolipid metabolism	26/2337 1.11253744116389%	130/11709 1.11025706721325%	0.530666	1	12h1_transcript_4563;12h1_transcript_23619;12h1_transcript_25390;12h1_transcript_16002;12h1_transcript_16256;12h1_transcript_14532;12h1_transcript_18241;12h1_transcript_19859;12h1_transcript_28118;12h1_transcript_7380;12h1_transcript_8440;12h1_transcript_9389;12h1_transcript_9638;12h1_transcript_13085;12h1_transcript_14301;12h1_transcript_11793;12h1_transcript_13426;12h1_transcript_17002;12h1_tra…	26	12h1_transcript_4563;12h1_transcript_23619;12h1_transcript_25390;12h1_transcript_16002;12h1_transcript_16256;12h1_transcript_14532;12h1_transcript_18241;12h1_transcript_7380;12h1_transcript_8440;12h1_transcript_11793;12h1_transcript_22212;12h1_transcript_28925	12	12h1_transcript_19859;12h1_transcript_28118;12h1_transcript_9389;12h1_transcript_9638;12h1_transcript_13085;12h1_transcript_14301;12h1_transcript_13426;12h1_transcript_17002;12h1_transcript_18160;12h1_transcript_19806;12h1_transcript_23474;12h1_transcript_21996;12h1_transcript_24402;12h1_transcript_24471	14	https:\\www.genome.jp\dbget-bin\www_bget?map00600
ko00254	Aflatoxin biosynthesis	4/2337 0.171159606332905%	19/11709 0.162268340592706%	0.543232	1	12h1_transcript_46;12h1_transcript_4227;12h1_transcript_8306;12h1_transcript_16987	4	12h1_transcript_46;12h1_transcript_4227;12h1_transcript_16987	3	12h1_transcript_8306	1	https:\\www.genome.jp\dbget-bin\www_bget?map00254
ko00100	Steroid biosynthesis	8/2337 0.342319212665811%	40/11709 0.34161755914254%	0.560504	1	12h1_transcript_22059;12h1_transcript_21411;12h1_transcript_17935;12h1_transcript_15365;12h1_transcript_25709;12h1_transcript_28924;12h1_transcript_21794;12h1_transcript_21303	8	12h1_transcript_22059;12h1_transcript_17935;12h1_transcript_15365;12h1_transcript_25709	4	12h1_transcript_21411;12h1_transcript_28924;12h1_transcript_21794;12h1_transcript_21303	4	https:\\www.genome.jp\dbget-bin\www_bget?map00100
ko01040	Biosynthesis of unsaturated fatty acids	5/2337 0.213949507916132%	25/11709 0.213510974464087%	0.577481	1	12h1_transcript_2671;12h1_transcript_18149;12h1_transcript_18217;12h1_transcript_27064;12h1_transcript_26243	5	12h1_transcript_2671;12h1_transcript_18149;12h1_transcript_18217;12h1_transcript_27064;12h1_transcript_26243	5	0	--	https:\\www.genome.jp\dbget-bin\www_bget?map01040
ko00440	Phosphonate and phosphinate metabolism	2/2337 0.0855798031664527%	10/11709 0.085404389785635%	0.623054	1	12h1_transcript_25375;12h1_transcript_29810	2	12h1_transcript_25375;12h1_transcript_29810	2	0	--	https:\\www.genome.jp\dbget-bin\www_bget?map00440
ko03410	Base excision repair	8/2337 0.342319212665811%	43/11709 0.36723887607823%	0.648188	1	12h1_transcript_23031;12h1_transcript_25000;12h1_transcript_27033;12h1_transcript_5007;12h1_transcript_6886;12h1_transcript_12101;12h1_transcript_25;12h1_transcript_7817	8	--	0	12h1_transcript_23031;12h1_transcript_25000;12h1_transcript_27033;12h1_transcript_5007;12h1_transcript_6886;12h1_transcript_12101;12h1_transcript_25;12h1_transcript_7817	8	https:\\www.genome.jp\dbget-bin\www_bget?map03410
ko03440	Homologous recombination	14/2337 0.599058622165169%	77/11709 0.657613801349389%	0.696175	1	12h1_transcript_5007;12h1_transcript_13470;12h1_transcript_26548;12h1_transcript_9096;12h1_transcript_31484;12h1_transcript_11039;12h1_transcript_19746;12h1_transcript_15779;12h1_transcript_2677;12h1_transcript_2783;12h1_transcript_29860;12h1_transcript_19400;12h1_transcript_20497;12h1_transcript_28655	14	12h1_transcript_9096;12h1_transcript_31484;12h1_transcript_11039;12h1_transcript_29860;12h1_transcript_19400;12h1_transcript_20497;12h1_transcript_28655	7	12h1_transcript_5007;12h1_transcript_13470;12h1_transcript_26548;12h1_transcript_19746;12h1_transcript_15779;12h1_transcript_2677;12h1_transcript_2783	7	https:\\www.genome.jp\dbget-bin\www_bget?map03440
ko00780	Biotin metabolism	3/2337 0.128369704749679%	18/11709 0.153727901614143%	0.727449	1	12h1_transcript_21267;12h1_transcript_20801;12h1_transcript_31471	3	12h1_transcript_21267;12h1_transcript_31471	2	12h1_transcript_20801	1	https:\\www.genome.jp\dbget-bin\www_bget?map00780
ko01232	Nucleotide metabolism	24/2337 1.02695763799743%	133/11709 1.13587838414895%	0.742871	1	12h1_transcript_23063;12h1_transcript_23067;12h1_transcript_3362;12h1_transcript_1686;12h1_transcript_784;12h1_transcript_15666;12h1_transcript_30395;12h1_transcript_9441;12h1_transcript_26473;12h1_transcript_5319;12h1_transcript_16710;12h1_transcript_17840;12h1_transcript_21059;12h1_transcript_30140;12h1_transcript_31315;12h1_transcript_30580;12h1_transcript_17048;12h1_transcript_24193;12h1_tran…	24	12h1_transcript_23063;12h1_transcript_23067;12h1_transcript_1686;12h1_transcript_784;12h1_transcript_15666;12h1_transcript_9441;12h1_transcript_5319;12h1_transcript_16710;12h1_transcript_17840;12h1_transcript_24193;12h1_transcript_26258;12h1_transcript_23977	12	12h1_transcript_3362;12h1_transcript_30395;12h1_transcript_26473;12h1_transcript_21059;12h1_transcript_30140;12h1_transcript_31315;12h1_transcript_30580;12h1_transcript_17048;12h1_transcript_9333;12h1_transcript_17880;12h1_transcript_15703;12h1_transcript_9814	12	https:\\www.genome.jp\dbget-bin\www_bget?map01232
ko00785	Lipoic acid metabolism	3/2337 0.128369704749679%	19/11709 0.162268340592706%	0.76199	1	12h1_transcript_27847;12h1_transcript_29907;12h1_transcript_3571	3	12h1_transcript_3571	1	12h1_transcript_27847;12h1_transcript_29907	2	https:\\www.genome.jp\dbget-bin\www_bget?map00785
ko00750	Vitamin B6 metabolism	3/2337 0.128369704749679%	20/11709 0.17080877957127%	0.792887	1	12h1_transcript_24894;12h1_transcript_28361;12h1_transcript_27848	3	--	0	12h1_transcript_24894;12h1_transcript_28361;12h1_transcript_27848	3	https:\\www.genome.jp\dbget-bin\www_bget?map00750
ko00640	Propanoate metabolism	21/2337 0.898587933247754%	122/11709 1.04193355538475%	0.808297	1	12h1_transcript_2915;12h1_transcript_23648;12h1_transcript_26219;12h1_transcript_27547;12h1_transcript_2671;12h1_transcript_18149;12h1_transcript_18217;12h1_transcript_27064;12h1_transcript_14597;12h1_transcript_23421;12h1_transcript_19960;12h1_transcript_24562;12h1_transcript_21490;12h1_transcript_20395;12h1_transcript_14573;12h1_transcript_13644;12h1_transcript_22860;12h1_transcript_46;12h1_tra…	21	12h1_transcript_2915;12h1_transcript_23648;12h1_transcript_26219;12h1_transcript_27547;12h1_transcript_2671;12h1_transcript_18149;12h1_transcript_18217;12h1_transcript_27064;12h1_transcript_21490;12h1_transcript_14573;12h1_transcript_22860;12h1_transcript_46;12h1_transcript_4227;12h1_transcript_16987	14	12h1_transcript_14597;12h1_transcript_23421;12h1_transcript_19960;12h1_transcript_24562;12h1_transcript_20395;12h1_transcript_13644;12h1_transcript_8306	7	https:\\www.genome.jp\dbget-bin\www_bget?map00640
ko00760	Nicotinate and nicotinamide metabolism	6/2337 0.256739409499358%	39/11709 0.333077120163976%	0.818795	1	12h1_transcript_28271;12h1_transcript_27262;12h1_transcript_9333;12h1_transcript_17880;12h1_transcript_1496;12h1_transcript_17961	6	12h1_transcript_28271;12h1_transcript_1496	2	12h1_transcript_27262;12h1_transcript_9333;12h1_transcript_17880;12h1_transcript_17961	4	https:\\www.genome.jp\dbget-bin\www_bget?map00760
ko00564	Glycerophospholipid metabolism	39/2337 1.66880616174583%	220/11709 1.87889657528397%	0.820933	1	12h1_transcript_18417;12h1_transcript_23687;12h1_transcript_25375;12h1_transcript_29810;12h1_transcript_31849;12h1_transcript_20069;12h1_transcript_24908;12h1_transcript_4870;12h1_transcript_12144;12h1_transcript_841;12h1_transcript_12665;12h1_transcript_13791;12h1_transcript_20602;12h1_transcript_21784;12h1_transcript_3500;12h1_transcript_9021;12h1_transcript_10467;12h1_transcript_11583;12h1_tra…	39	12h1_transcript_18417;12h1_transcript_25375;12h1_transcript_29810;12h1_transcript_841;12h1_transcript_21784;12h1_transcript_15091;12h1_transcript_25738;12h1_transcript_26654;12h1_transcript_21570;12h1_transcript_5087;12h1_transcript_5120;12h1_transcript_5575;12h1_transcript_4614;12h1_transcript_4886;12h1_transcript_22757;12h1_transcript_28030;12h1_transcript_23927;12h1_transcript_28360;12h1_trans…	21	12h1_transcript_23687;12h1_transcript_31849;12h1_transcript_20069;12h1_transcript_24908;12h1_transcript_4870;12h1_transcript_12144;12h1_transcript_12665;12h1_transcript_13791;12h1_transcript_20602;12h1_transcript_3500;12h1_transcript_9021;12h1_transcript_10467;12h1_transcript_11583;12h1_transcript_25692;12h1_transcript_25964;12h1_transcript_8804;12h1_transcript_17809;12h1_transcript_25433	18	https:\\www.genome.jp\dbget-bin\www_bget?map00564
ko00300	Lysine biosynthesis	2/2337 0.0855798031664527%	15/11709 0.128106584678452%	0.832103	1	12h1_transcript_872;12h1_transcript_10079	2	12h1_transcript_872	1	12h1_transcript_10079	1	https:\\www.genome.jp\dbget-bin\www_bget?map00300
ko00901	Indole alkaloid biosynthesis	4/2337 0.171159606332905%	28/11709 0.239132291399778%	0.838863	1	12h1_transcript_20315;12h1_transcript_17854;12h1_transcript_18459;12h1_transcript_23623	4	12h1_transcript_20315;12h1_transcript_17854;12h1_transcript_18459	3	12h1_transcript_23623	1	https:\\www.genome.jp\dbget-bin\www_bget?map00901
ko00562	Inositol phosphate metabolism	40/2337 1.71159606332905%	230/11709 1.9643009650696%	0.857711	1	12h1_transcript_2915;12h1_transcript_23648;12h1_transcript_6866;12h1_transcript_27918;12h1_transcript_125;12h1_transcript_11859;12h1_transcript_13571;12h1_transcript_17690;12h1_transcript_128;12h1_transcript_180;12h1_transcript_372;12h1_transcript_13954;12h1_transcript_32044;12h1_transcript_31225;12h1_transcript_31528;12h1_transcript_31616;12h1_transcript_31856;12h1_transcript_20069;12h1_transcri…	40	12h1_transcript_2915;12h1_transcript_23648;12h1_transcript_27918;12h1_transcript_180;12h1_transcript_1025;12h1_transcript_5642;12h1_transcript_22110;12h1_transcript_22278;12h1_transcript_19645;12h1_transcript_24223;12h1_transcript_11235;12h1_transcript_8452;12h1_transcript_20183	13	12h1_transcript_6866;12h1_transcript_125;12h1_transcript_11859;12h1_transcript_13571;12h1_transcript_17690;12h1_transcript_128;12h1_transcript_372;12h1_transcript_13954;12h1_transcript_32044;12h1_transcript_31225;12h1_transcript_31528;12h1_transcript_31616;12h1_transcript_31856;12h1_transcript_20069;12h1_transcript_24908;12h1_transcript_17299;12h1_transcript_23015;12h1_transcript_17041;12h1_trans…	27	https:\\www.genome.jp\dbget-bin\www_bget?map00562
ko00660	C5-Branched dibasic acid metabolism	1/2337 0.0427899015832264%	10/11709 0.085404389785635%	0.892178	1	12h1_transcript_19005	1	--	0	12h1_transcript_19005	1	https:\\www.genome.jp\dbget-bin\www_bget?map00660
ko01212	Fatty acid metabolism	26/2337 1.11253744116389%	159/11709 1.3579297975916%	0.895832	1	12h1_transcript_21267;12h1_transcript_20801;12h1_transcript_2671;12h1_transcript_18149;12h1_transcript_18217;12h1_transcript_27064;12h1_transcript_13702;12h1_transcript_27191;12h1_transcript_25324;12h1_transcript_26446;12h1_transcript_27898;12h1_transcript_26915;12h1_transcript_12517;12h1_transcript_19407;12h1_transcript_20395;12h1_transcript_14573;12h1_transcript_13644;12h1_transcript_22860;12h1…	26	12h1_transcript_21267;12h1_transcript_2671;12h1_transcript_18149;12h1_transcript_18217;12h1_transcript_27064;12h1_transcript_13702;12h1_transcript_27191;12h1_transcript_25324;12h1_transcript_26446;12h1_transcript_27898;12h1_transcript_26915;12h1_transcript_12517;12h1_transcript_14573;12h1_transcript_22860;12h1_transcript_26243;12h1_transcript_31471;12h1_transcript_16949;12h1_transcript_46;12h1_tr…	20	12h1_transcript_20801;12h1_transcript_19407;12h1_transcript_20395;12h1_transcript_13644;12h1_transcript_17483;12h1_transcript_8306	6	https:\\www.genome.jp\dbget-bin\www_bget?map01212
ko00730	Thiamine metabolism	6/2337 0.256739409499358%	45/11709 0.384319754035357%	0.90915	1	12h1_transcript_21059;12h1_transcript_30140;12h1_transcript_29146;12h1_transcript_29873;12h1_transcript_25321;12h1_transcript_12566	6	--	0	12h1_transcript_21059;12h1_transcript_30140;12h1_transcript_29146;12h1_transcript_29873;12h1_transcript_25321;12h1_transcript_12566	6	https:\\www.genome.jp\dbget-bin\www_bget?map00730
ko03010	Ribosome	85/2337 3.63714163457424%	482/11709 4.11649158766761%	0.91495	1	12h1_transcript_1285;12h1_transcript_3991;12h1_transcript_28717;12h1_transcript_31468;12h1_transcript_31212;12h1_transcript_33103;12h1_transcript_31578;12h1_transcript_30981;12h1_transcript_8170;12h1_transcript_21614;12h1_transcript_28564;12h1_transcript_26924;12h1_transcript_31511;12h1_transcript_30705;12h1_transcript_30915;12h1_transcript_30991;12h1_transcript_31036;12h1_transcript_31397;12h1_t…	85	12h1_transcript_31212;12h1_transcript_8170;12h1_transcript_28564;12h1_transcript_26924;12h1_transcript_31511;12h1_transcript_30705;12h1_transcript_30915;12h1_transcript_22769;12h1_transcript_24731;12h1_transcript_25293;12h1_transcript_32173;12h1_transcript_32532;12h1_transcript_32934;12h1_transcript_31592;12h1_transcript_32012;12h1_transcript_32914;12h1_transcript_29911;12h1_transcript_31444;12h1…	19	12h1_transcript_1285;12h1_transcript_3991;12h1_transcript_28717;12h1_transcript_31468;12h1_transcript_33103;12h1_transcript_31578;12h1_transcript_30981;12h1_transcript_21614;12h1_transcript_30991;12h1_transcript_31036;12h1_transcript_31397;12h1_transcript_22609;12h1_transcript_32313;12h1_transcript_33033;12h1_transcript_31421;12h1_transcript_24541;12h1_transcript_32027;12h1_transcript_31761;12h1_…	66	https:\\www.genome.jp\dbget-bin\www_bget?map03010
ko00563	Glycosylphosphatidylinositol (GPI)-anchor biosynthesis	4/2337 0.171159606332905%	33/11709 0.281834486292595%	0.918649	1	12h1_transcript_32480;12h1_transcript_31977;12h1_transcript_2442;12h1_transcript_2931	4	12h1_transcript_32480	1	12h1_transcript_31977;12h1_transcript_2442;12h1_transcript_2931	3	https:\\www.genome.jp\dbget-bin\www_bget?map00563
ko00590	Arachidonic acid metabolism	5/2337 0.213949507916132%	40/11709 0.34161755914254%	0.923554	1	12h1_transcript_28137;12h1_transcript_31052;12h1_transcript_29782;12h1_transcript_29951;12h1_transcript_30407	5	12h1_transcript_28137;12h1_transcript_29782;12h1_transcript_29951;12h1_transcript_30407	4	12h1_transcript_31052	1	https:\\www.genome.jp\dbget-bin\www_bget?map00590
ko04070	Phosphatidylinositol signaling system	30/2337 1.28369704749679%	188/11709 1.60560252796994%	0.9332	1	12h1_transcript_125;12h1_transcript_11859;12h1_transcript_13571;12h1_transcript_17690;12h1_transcript_128;12h1_transcript_180;12h1_transcript_372;12h1_transcript_13954;12h1_transcript_32044;12h1_transcript_31225;12h1_transcript_31528;12h1_transcript_31616;12h1_transcript_31856;12h1_transcript_31990;12h1_transcript_17041;12h1_transcript_18284;12h1_transcript_19372;12h1_transcript_20525;12h1_transc…	30	12h1_transcript_180;12h1_transcript_31990;12h1_transcript_5642;12h1_transcript_22110;12h1_transcript_22278;12h1_transcript_19645;12h1_transcript_24223;12h1_transcript_11235	8	12h1_transcript_125;12h1_transcript_11859;12h1_transcript_13571;12h1_transcript_17690;12h1_transcript_128;12h1_transcript_372;12h1_transcript_13954;12h1_transcript_32044;12h1_transcript_31225;12h1_transcript_31528;12h1_transcript_31616;12h1_transcript_31856;12h1_transcript_17041;12h1_transcript_18284;12h1_transcript_19372;12h1_transcript_20525;12h1_transcript_21549;12h1_transcript_23248;12h1_tran…	22	https:\\www.genome.jp\dbget-bin\www_bget?map04070
ko00400	Phenylalanine, tyrosine and tryptophan biosynthesis	11/2337 0.47068891741549%	79/11709 0.674694679306516%	0.937021	1	12h1_transcript_27729;12h1_transcript_29168;12h1_transcript_30792;12h1_transcript_32939;12h1_transcript_24057;12h1_transcript_26439;12h1_transcript_25595;12h1_transcript_10245;12h1_transcript_25499;12h1_transcript_6730;12h1_transcript_24328	11	12h1_transcript_27729;12h1_transcript_32939;12h1_transcript_24057;12h1_transcript_25595;12h1_transcript_10245;12h1_transcript_6730;12h1_transcript_24328	7	12h1_transcript_29168;12h1_transcript_30792;12h1_transcript_26439;12h1_transcript_25499	4	https:\\www.genome.jp\dbget-bin\www_bget?map00400
ko03450	Non-homologous end-joining	2/2337 0.0855798031664527%	21/11709 0.179349218549833%	0.942012	1	12h1_transcript_2677;12h1_transcript_2783	2	--	0	12h1_transcript_2677;12h1_transcript_2783	2	https:\\www.genome.jp\dbget-bin\www_bget?map03450
ko00430	Taurine and hypotaurine metabolism	1/2337 0.0427899015832264%	13/11709 0.111025706721325%	0.944749	1	12h1_transcript_24487	1	12h1_transcript_24487	1	0	--	https:\\www.genome.jp\dbget-bin\www_bget?map00430
ko03060	Protein export	14/2337 0.599058622165169%	99/11709 0.845503458877786%	0.948069	1	12h1_transcript_6885;12h1_transcript_23574;12h1_transcript_20684;12h1_transcript_19919;12h1_transcript_24226;12h1_transcript_31064;12h1_transcript_31088;12h1_transcript_27696;12h1_transcript_21048;12h1_transcript_27145;12h1_transcript_32468;12h1_transcript_23060;12h1_transcript_18589;12h1_transcript_19694	14	12h1_transcript_23574;12h1_transcript_19919;12h1_transcript_31064;12h1_transcript_27145;12h1_transcript_32468;12h1_transcript_18589	6	12h1_transcript_6885;12h1_transcript_20684;12h1_transcript_24226;12h1_transcript_31088;12h1_transcript_27696;12h1_transcript_21048;12h1_transcript_23060;12h1_transcript_19694	8	https:\\www.genome.jp\dbget-bin\www_bget?map03060
ko03018	RNA degradation	46/2337 1.96833547282841%	282/11709 2.40840379195491%	0.950842	1	12h1_transcript_25227;12h1_transcript_31011;12h1_transcript_4397;12h1_transcript_7368;12h1_transcript_7990;12h1_transcript_4476;12h1_transcript_11120;12h1_transcript_12036;12h1_transcript_12589;12h1_transcript_16439;12h1_transcript_12710;12h1_transcript_23288;12h1_transcript_17075;12h1_transcript_15623;12h1_transcript_21130;12h1_transcript_20736;12h1_transcript_30819;12h1_transcript_5195;12h1_tra…	46	12h1_transcript_25227;12h1_transcript_31011;12h1_transcript_4476;12h1_transcript_16439;12h1_transcript_23288;12h1_transcript_17075;12h1_transcript_15623;12h1_transcript_20736;12h1_transcript_8861;12h1_transcript_22289;12h1_transcript_26506;12h1_transcript_5714;12h1_transcript_17871;12h1_transcript_19176	14	12h1_transcript_4397;12h1_transcript_7368;12h1_transcript_7990;12h1_transcript_11120;12h1_transcript_12036;12h1_transcript_12589;12h1_transcript_12710;12h1_transcript_21130;12h1_transcript_30819;12h1_transcript_5195;12h1_transcript_14059;12h1_transcript_4769;12h1_transcript_3380;12h1_transcript_12548;12h1_transcript_13675;12h1_transcript_30;12h1_transcript_1094;12h1_transcript_2173;12h1_transcrip…	32	https:\\www.genome.jp\dbget-bin\www_bget?map03018
ko03430	Mismatch repair	6/2337 0.256739409499358%	51/11709 0.435562387906738%	0.957582	1	12h1_transcript_10771;12h1_transcript_31484;12h1_transcript_5272;12h1_transcript_12101;12h1_transcript_2314;12h1_transcript_17268	6	12h1_transcript_31484;12h1_transcript_17268	2	12h1_transcript_10771;12h1_transcript_5272;12h1_transcript_12101;12h1_transcript_2314	4	https:\\www.genome.jp\dbget-bin\www_bget?map03430
ko03030	DNA replication	7/2337 0.299529311082585%	62/11709 0.529507216670937%	0.976083	1	12h1_transcript_2217;12h1_transcript_14112;12h1_transcript_5007;12h1_transcript_31484;12h1_transcript_12101;12h1_transcript_2314;12h1_transcript_17268	7	12h1_transcript_31484;12h1_transcript_17268	2	12h1_transcript_2217;12h1_transcript_14112;12h1_transcript_5007;12h1_transcript_12101;12h1_transcript_2314	5	https:\\www.genome.jp\dbget-bin\www_bget?map03030
ko04122	Sulfur relay system	1/2337 0.0427899015832264%	17/11709 0.145187462635579%	0.977351	1	12h1_transcript_8881	1	12h1_transcript_8881	1	0	--	https:\\www.genome.jp\dbget-bin\www_bget?map04122
ko00513	Various types of N-glycan biosynthesis	7/2337 0.299529311082585%	63/11709 0.5380476556495%	0.97905	1	12h1_transcript_19530;12h1_transcript_2274;12h1_transcript_30030;12h1_transcript_30523;12h1_transcript_25327;12h1_transcript_26835;12h1_transcript_14764	7	12h1_transcript_19530;12h1_transcript_2274;12h1_transcript_26835	3	12h1_transcript_30030;12h1_transcript_30523;12h1_transcript_25327;12h1_transcript_14764	4	https:\\www.genome.jp\dbget-bin\www_bget?map00513
ko00514	Other types of O-glycan biosynthesis	2/2337 0.0855798031664527%	31/11709 0.264753608335468%	0.991278	1	12h1_transcript_29909;12h1_transcript_30649	2	12h1_transcript_29909	1	12h1_transcript_30649	1	https:\\www.genome.jp\dbget-bin\www_bget?map00514
ko03250	Viral life cycle - HIV-1	10/2337 0.427899015832264%	90/11709 0.768639508070715%	0.99137	1	12h1_transcript_409;12h1_transcript_431;12h1_transcript_21580;12h1_transcript_25107;12h1_transcript_26268;12h1_transcript_25680;12h1_transcript_31627;12h1_transcript_26472;12h1_transcript_4220;12h1_transcript_19588	10	12h1_transcript_21580;12h1_transcript_25680;12h1_transcript_31627;12h1_transcript_26472;12h1_transcript_19588	5	12h1_transcript_409;12h1_transcript_431;12h1_transcript_25107;12h1_transcript_26268;12h1_transcript_4220	5	https:\\www.genome.jp\dbget-bin\www_bget?map03250
ko03420	Nucleotide excision repair	12/2337 0.513478818998716%	108/11709 0.922367409684858%	0.995167	1	12h1_transcript_27959;12h1_transcript_5007;12h1_transcript_18572;12h1_transcript_25668;12h1_transcript_31484;12h1_transcript_12101;12h1_transcript_2314;12h1_transcript_17268;12h1_transcript_10260;12h1_transcript_29712;12h1_transcript_30438;12h1_transcript_867	12	12h1_transcript_18572;12h1_transcript_31484;12h1_transcript_17268;12h1_transcript_867	4	12h1_transcript_27959;12h1_transcript_5007;12h1_transcript_25668;12h1_transcript_12101;12h1_transcript_2314;12h1_transcript_10260;12h1_transcript_29712;12h1_transcript_30438	8	https:\\www.genome.jp\dbget-bin\www_bget?map03420
ko04145	Phagosome	20/2337 0.855798031664527%	161/11709 1.37501067554872%	0.995824	1	12h1_transcript_128;12h1_transcript_180;12h1_transcript_372;12h1_transcript_30894;12h1_transcript_13388;12h1_transcript_21950;12h1_transcript_26024;12h1_transcript_25279;12h1_transcript_26798;12h1_transcript_22703;12h1_transcript_25559;12h1_transcript_25708;12h1_transcript_23020;12h1_transcript_12721;12h1_transcript_26461;12h1_transcript_29465;12h1_transcript_21048;12h1_transcript_23060;12h1_tran…	20	12h1_transcript_180;12h1_transcript_30894;12h1_transcript_21950;12h1_transcript_22703;12h1_transcript_12721;12h1_transcript_29465;12h1_transcript_18589	7	12h1_transcript_128;12h1_transcript_372;12h1_transcript_13388;12h1_transcript_26024;12h1_transcript_25279;12h1_transcript_26798;12h1_transcript_25559;12h1_transcript_25708;12h1_transcript_23020;12h1_transcript_26461;12h1_transcript_21048;12h1_transcript_23060;12h1_transcript_19694	13	https:\\www.genome.jp\dbget-bin\www_bget?map04145
ko00240	Pyrimidine metabolism	11/2337 0.47068891741549%	103/11709 0.87966521479204%	0.996113	1	12h1_transcript_22866;12h1_transcript_5319;12h1_transcript_16710;12h1_transcript_17840;12h1_transcript_31315;12h1_transcript_30580;12h1_transcript_9333;12h1_transcript_17880;12h1_transcript_15703;12h1_transcript_18213;12h1_transcript_9814	11	12h1_transcript_5319;12h1_transcript_16710;12h1_transcript_17840	3	12h1_transcript_22866;12h1_transcript_31315;12h1_transcript_30580;12h1_transcript_9333;12h1_transcript_17880;12h1_transcript_15703;12h1_transcript_18213;12h1_transcript_9814	8	https:\\www.genome.jp\dbget-bin\www_bget?map00240
ko03050	Proteasome	9/2337 0.385109114249037%	91/11709 0.777179947049278%	0.996951	1	12h1_transcript_3326;12h1_transcript_12790;12h1_transcript_6935;12h1_transcript_23245;12h1_transcript_32329;12h1_transcript_29138;12h1_transcript_2227;12h1_transcript_316;12h1_transcript_19957	9	--	0	12h1_transcript_3326;12h1_transcript_12790;12h1_transcript_6935;12h1_transcript_23245;12h1_transcript_32329;12h1_transcript_29138;12h1_transcript_2227;12h1_transcript_316;12h1_transcript_19957	9	https:\\www.genome.jp\dbget-bin\www_bget?map03050
ko00565	Ether lipid metabolism	5/2337 0.213949507916132%	62/11709 0.529507216670937%	0.997142	1	12h1_transcript_20069;12h1_transcript_24908;12h1_transcript_4870;12h1_transcript_12144;12h1_transcript_26654	5	12h1_transcript_26654	1	12h1_transcript_20069;12h1_transcript_24908;12h1_transcript_4870;12h1_transcript_12144	4	https:\\www.genome.jp\dbget-bin\www_bget?map00565
ko00061	Fatty acid biosynthesis	13/2337 0.556268720581943%	122/11709 1.04193355538475%	0.998055	1	12h1_transcript_21267;12h1_transcript_20801;12h1_transcript_12517;12h1_transcript_19407;12h1_transcript_20395;12h1_transcript_14573;12h1_transcript_13644;12h1_transcript_22860;12h1_transcript_31471;12h1_transcript_46;12h1_transcript_4227;12h1_transcript_8306;12h1_transcript_16987	13	12h1_transcript_21267;12h1_transcript_12517;12h1_transcript_14573;12h1_transcript_22860;12h1_transcript_31471;12h1_transcript_46;12h1_transcript_4227;12h1_transcript_16987	8	12h1_transcript_20801;12h1_transcript_19407;12h1_transcript_20395;12h1_transcript_13644;12h1_transcript_8306	5	https:\\www.genome.jp\dbget-bin\www_bget?map00061
ko04120	Ubiquitin mediated proteolysis	58/2337 2.48181429182713%	401/11709 3.42471603040396%	0.998487	1	12h1_transcript_32934;12h1_transcript_26664;12h1_transcript_6006;12h1_transcript_9230;12h1_transcript_13991;12h1_transcript_17706;12h1_transcript_7820;12h1_transcript_20532;12h1_transcript_14828;12h1_transcript_14254;12h1_transcript_16820;12h1_transcript_24686;12h1_transcript_16021;12h1_transcript_20163;12h1_transcript_23007;12h1_transcript_26145;12h1_transcript_25386;12h1_transcript_28379;12h1_t…	58	12h1_transcript_32934;12h1_transcript_26664;12h1_transcript_13991;12h1_transcript_17706;12h1_transcript_7820;12h1_transcript_14828;12h1_transcript_24686;12h1_transcript_16021;12h1_transcript_20163;12h1_transcript_23007;12h1_transcript_26145;12h1_transcript_25386;12h1_transcript_29394;12h1_transcript_31234;12h1_transcript_32793;12h1_transcript_30617;12h1_transcript_28366;12h1_transcript_6244;12h1_…	34	12h1_transcript_6006;12h1_transcript_9230;12h1_transcript_20532;12h1_transcript_14254;12h1_transcript_16820;12h1_transcript_28379;12h1_transcript_8852;12h1_transcript_15080;12h1_transcript_15294;12h1_transcript_24240;12h1_transcript_5216;12h1_transcript_5392;12h1_transcript_152;12h1_transcript_11290;12h1_transcript_57;12h1_transcript_733;12h1_transcript_12276;12h1_transcript_6679;12h1_transcript_…	24	https:\\www.genome.jp\dbget-bin\www_bget?map04120
ko04136	Autophagy - other	7/2337 0.299529311082585%	83/11709 0.70885643522077%	0.998833	1	12h1_transcript_27331;12h1_transcript_27564;12h1_transcript_28734;12h1_transcript_30067;12h1_transcript_3493;12h1_transcript_7922;12h1_transcript_27841	7	12h1_transcript_27331;12h1_transcript_27564;12h1_transcript_3493;12h1_transcript_7922	4	12h1_transcript_28734;12h1_transcript_30067;12h1_transcript_27841	3	https:\\www.genome.jp\dbget-bin\www_bget?map04136
ko00510	N-Glycan biosynthesis	7/2337 0.299529311082585%	84/11709 0.717396874199334%	0.999	1	12h1_transcript_22256;12h1_transcript_19530;12h1_transcript_2274;12h1_transcript_30030;12h1_transcript_30523;12h1_transcript_25327;12h1_transcript_26835	7	12h1_transcript_19530;12h1_transcript_2274;12h1_transcript_26835	3	12h1_transcript_22256;12h1_transcript_30030;12h1_transcript_30523;12h1_transcript_25327	4	https:\\www.genome.jp\dbget-bin\www_bget?map00510
ko04130	SNARE interactions in vesicular transport	1/2337 0.0427899015832264%	31/11709 0.264753608335468%	0.999004	1	12h1_transcript_26369	1	12h1_transcript_26369	1	0	--	https:\\www.genome.jp\dbget-bin\www_bget?map04130
ko03022	Basal transcription factors	8/2337 0.342319212665811%	101/11709 0.862584336834913%	0.999766	1	12h1_transcript_27959;12h1_transcript_16874;12h1_transcript_607;12h1_transcript_20824;12h1_transcript_18572;12h1_transcript_25668;12h1_transcript_29712;12h1_transcript_30438	8	12h1_transcript_16874;12h1_transcript_20824;12h1_transcript_18572	3	12h1_transcript_27959;12h1_transcript_607;12h1_transcript_25668;12h1_transcript_29712;12h1_transcript_30438	5	https:\\www.genome.jp\dbget-bin\www_bget?map03022
ko03015	mRNA surveillance pathway	52/2337 2.22507488232777%	390/11709 3.33077120163976%	0.999805	1	12h1_transcript_23825;12h1_transcript_20641;12h1_transcript_27331;12h1_transcript_27564;12h1_transcript_28734;12h1_transcript_22518;12h1_transcript_27353;12h1_transcript_26397;12h1_transcript_29133;12h1_transcript_28759;12h1_transcript_10883;12h1_transcript_13943;12h1_transcript_26009;12h1_transcript_18109;12h1_transcript_25343;12h1_transcript_19176;12h1_transcript_27168;12h1_transcript_28692;12h…	52	12h1_transcript_23825;12h1_transcript_20641;12h1_transcript_27331;12h1_transcript_27564;12h1_transcript_22518;12h1_transcript_26397;12h1_transcript_28759;12h1_transcript_10883;12h1_transcript_13943;12h1_transcript_26009;12h1_transcript_19176;12h1_transcript_4222;12h1_transcript_7680;12h1_transcript_10492;12h1_transcript_4283;12h1_transcript_5260;12h1_transcript_5417;12h1_transcript_5746;12h1_tran…	26	12h1_transcript_28734;12h1_transcript_27353;12h1_transcript_29133;12h1_transcript_18109;12h1_transcript_25343;12h1_transcript_27168;12h1_transcript_28692;12h1_transcript_29381;12h1_transcript_28919;12h1_transcript_32036;12h1_transcript_29679;12h1_transcript_29763;12h1_transcript_30294;12h1_transcript_30336;12h1_transcript_29941;12h1_transcript_30418;12h1_transcript_30623;12h1_transcript_9555;12h1…	26	https:\\www.genome.jp\dbget-bin\www_bget?map03015
ko04144	Endocytosis	54/2337 2.31065468549422%	406/11709 3.46741822529678%	0.999863	1	12h1_transcript_11859;12h1_transcript_13571;12h1_transcript_17690;12h1_transcript_4870;12h1_transcript_12144;12h1_transcript_3573;12h1_transcript_739;12h1_transcript_8193;12h1_transcript_10201;12h1_transcript_17359;12h1_transcript_18053;12h1_transcript_18674;12h1_transcript_19995;12h1_transcript_24425;12h1_transcript_29017;12h1_transcript_6107;12h1_transcript_2079;12h1_transcript_1207;12h1_transc…	54	12h1_transcript_3573;12h1_transcript_10201;12h1_transcript_18053;12h1_transcript_18674;12h1_transcript_19995;12h1_transcript_24425;12h1_transcript_29017;12h1_transcript_6107;12h1_transcript_2079;12h1_transcript_1207;12h1_transcript_12203;12h1_transcript_12721;12h1_transcript_31336;12h1_transcript_8820;12h1_transcript_14028;12h1_transcript_5004;12h1_transcript_32546;12h1_transcript_26472;12h1_tran…	30	12h1_transcript_11859;12h1_transcript_13571;12h1_transcript_17690;12h1_transcript_4870;12h1_transcript_12144;12h1_transcript_739;12h1_transcript_8193;12h1_transcript_17359;12h1_transcript_332;12h1_transcript_414;12h1_transcript_921;12h1_transcript_23020;12h1_transcript_11290;12h1_transcript_6229;12h1_transcript_17930;12h1_transcript_7215;12h1_transcript_5972;12h1_transcript_29300;12h1_transcript_…	24	https:\\www.genome.jp\dbget-bin\www_bget?map04144
ko04141	Protein processing in endoplasmic reticulum	67/2337 2.86692340607617%	493/11709 4.2104364164318%	0.999936	1	12h1_transcript_19530;12h1_transcript_26664;12h1_transcript_10201;12h1_transcript_17359;12h1_transcript_18053;12h1_transcript_18674;12h1_transcript_19995;12h1_transcript_24425;12h1_transcript_29017;12h1_transcript_9230;12h1_transcript_13991;12h1_transcript_17706;12h1_transcript_3734;12h1_transcript_15659;12h1_transcript_16603;12h1_transcript_16690;12h1_transcript_23167;12h1_transcript_25711;12h1_…	67	12h1_transcript_19530;12h1_transcript_26664;12h1_transcript_10201;12h1_transcript_18053;12h1_transcript_18674;12h1_transcript_19995;12h1_transcript_24425;12h1_transcript_29017;12h1_transcript_13991;12h1_transcript_17706;12h1_transcript_15659;12h1_transcript_16603;12h1_transcript_16690;12h1_transcript_23167;12h1_transcript_25711;12h1_transcript_27740;12h1_transcript_32611;12h1_transcript_32795;12h…	49	12h1_transcript_17359;12h1_transcript_9230;12h1_transcript_3734;12h1_transcript_27377;12h1_transcript_26461;12h1_transcript_21048;12h1_transcript_14134;12h1_transcript_17077;12h1_transcript_19124;12h1_transcript_23476;12h1_transcript_6679;12h1_transcript_5640;12h1_transcript_23060;12h1_transcript_19694;12h1_transcript_25327;12h1_transcript_16441;12h1_transcript_27388;12h1_transcript_26876	18	https:\\www.genome.jp\dbget-bin\www_bget?map04141
ko03020	RNA polymerase	13/2337 0.556268720581943%	150/11709 1.28106584678452%	0.999957	1	12h1_transcript_274;12h1_transcript_277;12h1_transcript_1381;12h1_transcript_4815;12h1_transcript_795;12h1_transcript_4533;12h1_transcript_13831;12h1_transcript_2973;12h1_transcript_2011;12h1_transcript_5980;12h1_transcript_116;12h1_transcript_30844;12h1_transcript_4552	13	12h1_transcript_277;12h1_transcript_795	2	12h1_transcript_274;12h1_transcript_1381;12h1_transcript_4815;12h1_transcript_4533;12h1_transcript_13831;12h1_transcript_2973;12h1_transcript_2011;12h1_transcript_5980;12h1_transcript_116;12h1_transcript_30844;12h1_transcript_4552	11	https:\\www.genome.jp\dbget-bin\www_bget?map03020
ko03008	Ribosome biogenesis in eukaryotes	24/2337 1.02695763799743%	241/11709 2.0582457938338%	0.999992	1	12h1_transcript_1155;12h1_transcript_28198;12h1_transcript_28273;12h1_transcript_27937;12h1_transcript_27822;12h1_transcript_21957;12h1_transcript_21580;12h1_transcript_25107;12h1_transcript_26268;12h1_transcript_25680;12h1_transcript_31627;12h1_transcript_32136;12h1_transcript_32458;12h1_transcript_30783;12h1_transcript_4220;12h1_transcript_28413;12h1_transcript_7399;12h1_transcript_3529;12h1_tr…	24	12h1_transcript_27822;12h1_transcript_21957;12h1_transcript_21580;12h1_transcript_25680;12h1_transcript_31627;12h1_transcript_32136;12h1_transcript_32458;12h1_transcript_30783;12h1_transcript_28413;12h1_transcript_3529;12h1_transcript_28021;12h1_transcript_21289;12h1_transcript_30231	13	12h1_transcript_1155;12h1_transcript_28198;12h1_transcript_28273;12h1_transcript_27937;12h1_transcript_25107;12h1_transcript_26268;12h1_transcript_4220;12h1_transcript_7399;12h1_transcript_9688;12h1_transcript_30808;12h1_transcript_7992	11	https:\\www.genome.jp\dbget-bin\www_bget?map03008
ko03013	Nucleocytoplasmic transport	33/2337 1.41206675224647%	342/11709 2.92083013066872%	1	1	12h1_transcript_9408;12h1_transcript_23571;12h1_transcript_26469;12h1_transcript_24580;12h1_transcript_29683;12h1_transcript_32316;12h1_transcript_21580;12h1_transcript_25107;12h1_transcript_26268;12h1_transcript_25680;12h1_transcript_31627;12h1_transcript_121;12h1_transcript_10883;12h1_transcript_13943;12h1_transcript_26009;12h1_transcript_18109;12h1_transcript_25343;12h1_transcript_4222;12h1_tr…	33	12h1_transcript_9408;12h1_transcript_23571;12h1_transcript_29683;12h1_transcript_32316;12h1_transcript_21580;12h1_transcript_25680;12h1_transcript_31627;12h1_transcript_10883;12h1_transcript_13943;12h1_transcript_26009;12h1_transcript_4222;12h1_transcript_7680;12h1_transcript_22783;12h1_transcript_22874;12h1_transcript_181;12h1_transcript_4283;12h1_transcript_18499;12h1_transcript_30758;12h1_tran…	21	12h1_transcript_26469;12h1_transcript_24580;12h1_transcript_25107;12h1_transcript_26268;12h1_transcript_121;12h1_transcript_18109;12h1_transcript_25343;12h1_transcript_4220;12h1_transcript_1230;12h1_transcript_147;12h1_transcript_15667;12h1_transcript_3611	12	https:\\www.genome.jp\dbget-bin\www_bget?map03013
ko00190	Oxidative phosphorylation	32/2337 1.36927685066324%	399/11709 3.40763515244684%	1	1	12h1_transcript_30368;12h1_transcript_5538;12h1_transcript_8007;12h1_transcript_7128;12h1_transcript_6386;12h1_transcript_9608;12h1_transcript_13014;12h1_transcript_16480;12h1_transcript_31259;12h1_transcript_31774;12h1_transcript_11491;12h1_transcript_31462;12h1_transcript_16089;12h1_transcript_18981;12h1_transcript_28182;12h1_transcript_25717;12h1_transcript_27991;12h1_transcript_7229;12h1_tran…	32	12h1_transcript_30368;12h1_transcript_5538;12h1_transcript_8007;12h1_transcript_16089;12h1_transcript_30894;12h1_transcript_16529;12h1_transcript_23323;12h1_transcript_3646;12h1_transcript_19492	9	12h1_transcript_7128;12h1_transcript_6386;12h1_transcript_9608;12h1_transcript_13014;12h1_transcript_16480;12h1_transcript_31259;12h1_transcript_31774;12h1_transcript_11491;12h1_transcript_31462;12h1_transcript_18981;12h1_transcript_28182;12h1_transcript_25717;12h1_transcript_27991;12h1_transcript_7229;12h1_transcript_13388;12h1_transcript_32252;12h1_transcript_32607;12h1_transcript_15928;12h1_tr…	23	https:\\www.genome.jp\dbget-bin\www_bget?map00190
ko03040	Spliceosome	65/2337 2.78134360290971%	647/11709 5.52566401913058%	1	1	12h1_transcript_10201;12h1_transcript_17359;12h1_transcript_18053;12h1_transcript_18674;12h1_transcript_19995;12h1_transcript_24425;12h1_transcript_29017;12h1_transcript_28482;12h1_transcript_10190;12h1_transcript_10622;12h1_transcript_7956;12h1_transcript_7328;12h1_transcript_24122;12h1_transcript_27868;12h1_transcript_32597;12h1_transcript_32632;12h1_transcript_6369;12h1_transcript_14092;12h1_t…	65	12h1_transcript_10201;12h1_transcript_18053;12h1_transcript_18674;12h1_transcript_19995;12h1_transcript_24425;12h1_transcript_29017;12h1_transcript_28482;12h1_transcript_10190;12h1_transcript_10622;12h1_transcript_7328;12h1_transcript_27868;12h1_transcript_32597;12h1_transcript_32632;12h1_transcript_10883;12h1_transcript_13943;12h1_transcript_26009;12h1_transcript_2838;12h1_transcript_23658;12h1_…	40	12h1_transcript_17359;12h1_transcript_7956;12h1_transcript_24122;12h1_transcript_6369;12h1_transcript_14092;12h1_transcript_3395;12h1_transcript_2493;12h1_transcript_12468;12h1_transcript_24052;12h1_transcript_23966;12h1_transcript_13121;12h1_transcript_10335;12h1_transcript_5298;12h1_transcript_2294;12h1_transcript_3456;12h1_transcript_10654;12h1_transcript_6189;12h1_transcript_19843;12h1_transc…	25	https:\\www.genome.jp\dbget-bin\www_bget?map03040
