# Supplementary material for: Defensive Resistance of Cowpea Vigna unguiculata Control Megalurothrips usitatus Mediated by Jasmonic Acid or Insect Damage
Source: Plants (Basel). 2023 Feb 19;12(4):942. doi: 10.3390/plants12040942 (PMC9967092; doi:10.3390/plants12040942)
Supplement: Supplementary file 1 [file plants-12-00942-s001.zip › Table S9 CK_vs_JA.pathenrichment.xlsx]

## Sheet: Sheet1
KEGG_map	Description	GeneRatio	BgRatio	P-value	Adjusted P-value	All_gene	Count_all	Up_gene	Count_up	Down_gene	Count_down	hyperlink
ko01110	Biosynthesis of secondary metabolites	454/1240 36.6129032258064%	2670/11709 22.8029720727645%	0	0	12h1_transcript_24633;12h1_transcript_29379;12h1_transcript_29497;12h1_transcript_18417;12h1_transcript_22251;12h1_transcript_23258;12h1_transcript_25385;12h1_transcript_28155;12h1_transcript_26370;12h1_transcript_2504;12h1_transcript_13019;12h1_transcript_15399;12h1_transcript_24888;12h1_transcript_21260;12h1_transcript_19832;12h1_transcript_22462;12h1_transcript_23675;12h1_transcript_26534;12h1…	454	12h1_transcript_24633;12h1_transcript_29379;12h1_transcript_29497;12h1_transcript_18417;12h1_transcript_22251;12h1_transcript_23258;12h1_transcript_25385;12h1_transcript_2504;12h1_transcript_13019;12h1_transcript_15399;12h1_transcript_24888;12h1_transcript_23675;12h1_transcript_29174;12h1_transcript_8153;12h1_transcript_28891;12h1_transcript_27547;12h1_transcript_18149;12h1_transcript_27064;12h1_…	244	12h1_transcript_28155;12h1_transcript_26370;12h1_transcript_21260;12h1_transcript_19832;12h1_transcript_22462;12h1_transcript_26534;12h1_transcript_26927;12h1_transcript_27413;12h1_transcript_26310;12h1_transcript_23601;12h1_transcript_11138;12h1_transcript_8790;12h1_transcript_20346;12h1_transcript_18594;12h1_transcript_24945;12h1_transcript_5219;12h1_transcript_6200;12h1_transcript_23435;12h1_t…	210	https:\\www.genome.jp\dbget-bin\www_bget?map01110
ko01100	Metabolic pathways	676/1240 54.5161290322581%	4946/11709 42.2410111879751%	2.5252e-20	3.33326e-18	12h1_transcript_24633;12h1_transcript_29379;12h1_transcript_29497;12h1_transcript_24343;12h1_transcript_29382;12h1_transcript_22251;12h1_transcript_23258;12h1_transcript_25385;12h1_transcript_28155;12h1_transcript_26370;12h1_transcript_2504;12h1_transcript_13019;12h1_transcript_15399;12h1_transcript_24888;12h1_transcript_24235;12h1_transcript_21260;12h1_transcript_19832;12h1_transcript_16955;12h1…	676	12h1_transcript_24633;12h1_transcript_29379;12h1_transcript_29497;12h1_transcript_24343;12h1_transcript_29382;12h1_transcript_22251;12h1_transcript_23258;12h1_transcript_25385;12h1_transcript_2504;12h1_transcript_13019;12h1_transcript_15399;12h1_transcript_24888;12h1_transcript_16955;12h1_transcript_28761;12h1_transcript_27892;12h1_transcript_23675;12h1_transcript_24595;12h1_transcript_29174;12h1…	321	12h1_transcript_28155;12h1_transcript_26370;12h1_transcript_24235;12h1_transcript_21260;12h1_transcript_19832;12h1_transcript_22462;12h1_transcript_26534;12h1_transcript_26927;12h1_transcript_27413;12h1_transcript_26310;12h1_transcript_23601;12h1_transcript_11138;12h1_transcript_8790;12h1_transcript_20346;12h1_transcript_18594;12h1_transcript_5219;12h1_transcript_6200;12h1_transcript_23435;12h1_t…	355	https:\\www.genome.jp\dbget-bin\www_bget?map01100
ko00630	Glyoxylate and dicarboxylate metabolism	60/1240 4.83870967741935%	240/11709 2.04970535485524%	1.19214e-10	1.57363e-08	12h1_transcript_28155;12h1_transcript_26370;12h1_transcript_16955;12h1_transcript_28761;12h1_transcript_27892;12h1_transcript_5219;12h1_transcript_6200;12h1_transcript_23435;12h1_transcript_4789;12h1_transcript_645;12h1_transcript_1802;12h1_transcript_7769;12h1_transcript_27750;12h1_transcript_19960;12h1_transcript_24562;12h1_transcript_4153;12h1_transcript_21618;12h1_transcript_23230;12h1_transc…	60	12h1_transcript_16955;12h1_transcript_28761;12h1_transcript_27892;12h1_transcript_4153;12h1_transcript_13702;12h1_transcript_25324;12h1_transcript_27898;12h1_transcript_26915;12h1_transcript_19439;12h1_transcript_23869;12h1_transcript_29207;12h1_transcript_8991;12h1_transcript_17487;12h1_transcript_24321	14	12h1_transcript_28155;12h1_transcript_26370;12h1_transcript_5219;12h1_transcript_6200;12h1_transcript_23435;12h1_transcript_4789;12h1_transcript_645;12h1_transcript_1802;12h1_transcript_7769;12h1_transcript_27750;12h1_transcript_19960;12h1_transcript_24562;12h1_transcript_21618;12h1_transcript_23230;12h1_transcript_14087;12h1_transcript_20697;12h1_transcript_25081;12h1_transcript_27657;12h1_trans…	46	https:\\www.genome.jp\dbget-bin\www_bget?map00630
ko00940	Phenylpropanoid biosynthesis	33/1240 2.66129032258065%	100/11709 0.85404389785635%	1.12436e-09	1.48415e-07	12h1_transcript_6047;12h1_transcript_17047;12h1_transcript_13877;12h1_transcript_29082;12h1_transcript_29158;12h1_transcript_28547;12h1_transcript_29457;12h1_transcript_29601;12h1_transcript_29639;12h1_transcript_29726;12h1_transcript_32202;12h1_transcript_30531;12h1_transcript_11139;12h1_transcript_23775;12h1_transcript_21954;12h1_transcript_29085;12h1_transcript_26567;12h1_transcript_25562;12h1…	33	12h1_transcript_6047;12h1_transcript_17047;12h1_transcript_13877;12h1_transcript_29082;12h1_transcript_29158;12h1_transcript_28547;12h1_transcript_29457;12h1_transcript_29639;12h1_transcript_30531;12h1_transcript_11139;12h1_transcript_23775;12h1_transcript_29578;12h1_transcript_29580;12h1_transcript_32533;12h1_transcript_30559;12h1_transcript_17255;12h1_transcript_17287;12h1_transcript_18207;12h1…	24	12h1_transcript_29601;12h1_transcript_29726;12h1_transcript_32202;12h1_transcript_21954;12h1_transcript_29085;12h1_transcript_26567;12h1_transcript_25562;12h1_transcript_31942;12h1_transcript_27132	9	https:\\www.genome.jp\dbget-bin\www_bget?map00940
ko00710	Carbon fixation in photosynthetic organisms	45/1240 3.62903225806452%	183/11709 1.56290033307712%	4.31468e-08	5.69538e-06	12h1_transcript_28155;12h1_transcript_26370;12h1_transcript_24235;12h1_transcript_29174;12h1_transcript_13419;12h1_transcript_14530;12h1_transcript_19866;12h1_transcript_25318;12h1_transcript_26822;12h1_transcript_27884;12h1_transcript_4671;12h1_transcript_25111;12h1_transcript_28397;12h1_transcript_32910;12h1_transcript_6194;12h1_transcript_8361;12h1_transcript_23203;12h1_transcript_28968;12h1_t…	45	12h1_transcript_29174;12h1_transcript_19866;12h1_transcript_6194;12h1_transcript_8361;12h1_transcript_19385;12h1_transcript_30369;12h1_transcript_29264	7	12h1_transcript_28155;12h1_transcript_26370;12h1_transcript_24235;12h1_transcript_13419;12h1_transcript_14530;12h1_transcript_25318;12h1_transcript_26822;12h1_transcript_27884;12h1_transcript_4671;12h1_transcript_25111;12h1_transcript_28397;12h1_transcript_32910;12h1_transcript_23203;12h1_transcript_28968;12h1_transcript_1713;12h1_transcript_10056;12h1_transcript_7738;12h1_transcript_32010;12h1_t…	38	https:\\www.genome.jp\dbget-bin\www_bget?map00710
ko01200	Carbon metabolism	112/1240 9.03225806451613%	668/11709 5.70501323768042%	3.65664e-07	4.82677e-05	12h1_transcript_28155;12h1_transcript_26370;12h1_transcript_2504;12h1_transcript_13019;12h1_transcript_15399;12h1_transcript_24888;12h1_transcript_24235;12h1_transcript_16955;12h1_transcript_28761;12h1_transcript_27892;12h1_transcript_29174;12h1_transcript_8153;12h1_transcript_28891;12h1_transcript_18149;12h1_transcript_27064;12h1_transcript_5219;12h1_transcript_6200;12h1_transcript_23435;12h1_tr…	112	12h1_transcript_2504;12h1_transcript_13019;12h1_transcript_15399;12h1_transcript_24888;12h1_transcript_16955;12h1_transcript_28761;12h1_transcript_27892;12h1_transcript_29174;12h1_transcript_8153;12h1_transcript_28891;12h1_transcript_18149;12h1_transcript_27064;12h1_transcript_4153;12h1_transcript_19866;12h1_transcript_26250;12h1_transcript_13702;12h1_transcript_25324;12h1_transcript_27898;12h1_t…	37	12h1_transcript_28155;12h1_transcript_26370;12h1_transcript_24235;12h1_transcript_5219;12h1_transcript_6200;12h1_transcript_23435;12h1_transcript_19960;12h1_transcript_24562;12h1_transcript_21618;12h1_transcript_23230;12h1_transcript_14087;12h1_transcript_20697;12h1_transcript_25081;12h1_transcript_27657;12h1_transcript_13419;12h1_transcript_14530;12h1_transcript_25318;12h1_transcript_4580;12h1_t…	75	https:\\www.genome.jp\dbget-bin\www_bget?map01200
ko00900	Terpenoid backbone biosynthesis	26/1240 2.09677419354839%	89/11709 0.760099069092151%	9.64805e-07	0.000127354	12h1_transcript_22251;12h1_transcript_23258;12h1_transcript_25385;12h1_transcript_13702;12h1_transcript_25324;12h1_transcript_27898;12h1_transcript_26915;12h1_transcript_28257;12h1_transcript_25131;12h1_transcript_16707;12h1_transcript_31593;12h1_transcript_14463;12h1_transcript_25446;12h1_transcript_30073;12h1_transcript_30499;12h1_transcript_27220;12h1_transcript_26389;12h1_transcript_25947;12h…	26	12h1_transcript_22251;12h1_transcript_23258;12h1_transcript_25385;12h1_transcript_13702;12h1_transcript_25324;12h1_transcript_27898;12h1_transcript_26915;12h1_transcript_28257;12h1_transcript_25131;12h1_transcript_16707;12h1_transcript_31593;12h1_transcript_25446;12h1_transcript_30073;12h1_transcript_30499;12h1_transcript_27220;12h1_transcript_26389;12h1_transcript_25947;12h1_transcript_30240;12h…	23	12h1_transcript_14463;12h1_transcript_10523;12h1_transcript_28018	3	https:\\www.genome.jp\dbget-bin\www_bget?map00900
ko00999	Biosynthesis of various plant secondary metabolites	38/1240 3.06451612903226%	166/11709 1.41771287044154%	3.16221e-06	0.000417411	12h1_transcript_2779;12h1_transcript_28048;12h1_transcript_27308;12h1_transcript_21067;12h1_transcript_17703;12h1_transcript_21555;12h1_transcript_20721;12h1_transcript_24162;12h1_transcript_26138;12h1_transcript_24590;12h1_transcript_27690;12h1_transcript_18607;12h1_transcript_20793;12h1_transcript_22201;12h1_transcript_21704;12h1_transcript_30313;12h1_transcript_1450;12h1_transcript_17419;12h1_…	38	12h1_transcript_2779;12h1_transcript_27308;12h1_transcript_21067;12h1_transcript_21555;12h1_transcript_20721;12h1_transcript_24162;12h1_transcript_26138;12h1_transcript_27690;12h1_transcript_18607;12h1_transcript_30313;12h1_transcript_17419;12h1_transcript_21058;12h1_transcript_22673;12h1_transcript_22706;12h1_transcript_23596;12h1_transcript_26177;12h1_transcript_23804;12h1_transcript_25271;12h1…	28	12h1_transcript_28048;12h1_transcript_17703;12h1_transcript_24590;12h1_transcript_20793;12h1_transcript_22201;12h1_transcript_21704;12h1_transcript_1450;12h1_transcript_22447;12h1_transcript_22527;12h1_transcript_26875	10	https:\\www.genome.jp\dbget-bin\www_bget?map00999
ko00030	Pentose phosphate pathway	30/1240 2.41935483870968%	124/11709 1.05901443334187%	1.06665e-05	0.00140798	12h1_transcript_2504;12h1_transcript_13019;12h1_transcript_15399;12h1_transcript_24888;12h1_transcript_13419;12h1_transcript_14530;12h1_transcript_19866;12h1_transcript_25318;12h1_transcript_26250;12h1_transcript_31011;12h1_transcript_17033;12h1_transcript_25971;12h1_transcript_23406;12h1_transcript_28040;12h1_transcript_28430;12h1_transcript_29208;12h1_transcript_25737;12h1_transcript_28787;12h1…	30	12h1_transcript_2504;12h1_transcript_13019;12h1_transcript_15399;12h1_transcript_24888;12h1_transcript_19866;12h1_transcript_26250;12h1_transcript_31011;12h1_transcript_17033;12h1_transcript_30369;12h1_transcript_29264	10	12h1_transcript_13419;12h1_transcript_14530;12h1_transcript_25318;12h1_transcript_25971;12h1_transcript_23406;12h1_transcript_28040;12h1_transcript_28430;12h1_transcript_29208;12h1_transcript_25737;12h1_transcript_28787;12h1_transcript_29794;12h1_transcript_27393;12h1_transcript_30284;12h1_transcript_30693;12h1_transcript_20469;12h1_transcript_19502;12h1_transcript_18694;12h1_transcript_20962;12h…	20	https:\\www.genome.jp\dbget-bin\www_bget?map00030
ko00592	alpha-Linolenic acid metabolism	31/1240 2.5%	133/11709 1.13587838414895%	1.70681e-05	0.00225299	12h1_transcript_18149;12h1_transcript_27064;12h1_transcript_3614;12h1_transcript_7557;12h1_transcript_10868;12h1_transcript_11843;12h1_transcript_16166;12h1_transcript_11874;12h1_transcript_17612;12h1_transcript_20230;12h1_transcript_28745;12h1_transcript_30857;12h1_transcript_27229;12h1_transcript_24298;12h1_transcript_25528;12h1_transcript_32525;12h1_transcript_26607;12h1_transcript_29694;12h1_…	31	12h1_transcript_18149;12h1_transcript_27064;12h1_transcript_3614;12h1_transcript_7557;12h1_transcript_10868;12h1_transcript_11843;12h1_transcript_16166;12h1_transcript_11874;12h1_transcript_17612;12h1_transcript_20230;12h1_transcript_28745;12h1_transcript_30857;12h1_transcript_27229;12h1_transcript_24298;12h1_transcript_25528;12h1_transcript_32525;12h1_transcript_26607;12h1_transcript_29694;12h1_…	29	12h1_transcript_17483;12h1_transcript_25433	2	https:\\www.genome.jp\dbget-bin\www_bget?map00592
ko00260	Glycine, serine and threonine metabolism	40/1240 3.2258064516129%	194/11709 1.65684516184132%	2.53857e-05	0.00335091	12h1_transcript_24595;12h1_transcript_11138;12h1_transcript_8790;12h1_transcript_15307;12h1_transcript_20346;12h1_transcript_18594;12h1_transcript_5219;12h1_transcript_6200;12h1_transcript_23435;12h1_transcript_19960;12h1_transcript_24562;12h1_transcript_4153;12h1_transcript_21618;12h1_transcript_23230;12h1_transcript_14087;12h1_transcript_20697;12h1_transcript_25081;12h1_transcript_27657;12h1_tr…	40	12h1_transcript_24595;12h1_transcript_15307;12h1_transcript_4153;12h1_transcript_25320;12h1_transcript_25538;12h1_transcript_26645;12h1_transcript_25261;12h1_transcript_28886;12h1_transcript_24057;12h1_transcript_25151;12h1_transcript_25595;12h1_transcript_26487	12	12h1_transcript_11138;12h1_transcript_8790;12h1_transcript_20346;12h1_transcript_18594;12h1_transcript_5219;12h1_transcript_6200;12h1_transcript_23435;12h1_transcript_19960;12h1_transcript_24562;12h1_transcript_21618;12h1_transcript_23230;12h1_transcript_14087;12h1_transcript_20697;12h1_transcript_25081;12h1_transcript_27657;12h1_transcript_4580;12h1_transcript_19070;12h1_transcript_28105;12h1_tr…	28	https:\\www.genome.jp\dbget-bin\www_bget?map00260
ko00943	Isoflavonoid biosynthesis	12/1240 0.967741935483871%	32/11709 0.273294047314032%	5.64775e-05	0.00745503	12h1_transcript_29430;12h1_transcript_23644;12h1_transcript_30437;12h1_transcript_25220;12h1_transcript_32905;12h1_transcript_26013;12h1_transcript_26107;12h1_transcript_24963;12h1_transcript_27560;12h1_transcript_25909;12h1_transcript_30280;12h1_transcript_30080	12	12h1_transcript_29430;12h1_transcript_23644;12h1_transcript_30437;12h1_transcript_25220;12h1_transcript_32905;12h1_transcript_26013;12h1_transcript_26107;12h1_transcript_24963;12h1_transcript_27560;12h1_transcript_25909;12h1_transcript_30280;12h1_transcript_30080	12	0	--	https:\\www.genome.jp\dbget-bin\www_bget?map00943
ko00195	Photosynthesis	51/1240 4.11290322580645%	282/11709 2.40840379195491%	8.76481e-05	0.0115695	12h1_transcript_10012;12h1_transcript_31774;12h1_transcript_11491;12h1_transcript_31462;12h1_transcript_16089;12h1_transcript_18981;12h1_transcript_28182;12h1_transcript_27991;12h1_transcript_9800;12h1_transcript_31549;12h1_transcript_30971;12h1_transcript_32247;12h1_transcript_31888;12h1_transcript_19617;12h1_transcript_32015;12h1_transcript_32034;12h1_transcript_32103;12h1_transcript_32131;12h1…	51	12h1_transcript_16089;12h1_transcript_19617;12h1_transcript_32103;12h1_transcript_32131;12h1_transcript_28438;12h1_transcript_29306	6	12h1_transcript_10012;12h1_transcript_31774;12h1_transcript_11491;12h1_transcript_31462;12h1_transcript_18981;12h1_transcript_28182;12h1_transcript_27991;12h1_transcript_9800;12h1_transcript_31549;12h1_transcript_30971;12h1_transcript_32247;12h1_transcript_31888;12h1_transcript_32015;12h1_transcript_32034;12h1_transcript_32243;12h1_transcript_32300;12h1_transcript_28210;12h1_transcript_28667;12h1…	45	https:\\www.genome.jp\dbget-bin\www_bget?map00195
ko00860	Porphyrin metabolism	29/1240 2.33870967741935%	133/11709 1.13587838414895%	0.000114244	0.0150802	12h1_transcript_27413;12h1_transcript_26310;12h1_transcript_23601;12h1_transcript_27437;12h1_transcript_29374;12h1_transcript_26723;12h1_transcript_28549;12h1_transcript_16792;12h1_transcript_20145;12h1_transcript_19161;12h1_transcript_20394;12h1_transcript_21662;12h1_transcript_20646;12h1_transcript_24395;12h1_transcript_32252;12h1_transcript_32607;12h1_transcript_18031;12h1_transcript_20128;12h…	29	12h1_transcript_20394;12h1_transcript_27171;12h1_transcript_30255;12h1_transcript_30412;12h1_transcript_22186;12h1_transcript_28004;12h1_transcript_29160	7	12h1_transcript_27413;12h1_transcript_26310;12h1_transcript_23601;12h1_transcript_27437;12h1_transcript_29374;12h1_transcript_26723;12h1_transcript_28549;12h1_transcript_16792;12h1_transcript_20145;12h1_transcript_19161;12h1_transcript_21662;12h1_transcript_20646;12h1_transcript_24395;12h1_transcript_32252;12h1_transcript_32607;12h1_transcript_18031;12h1_transcript_20128;12h1_transcript_26438;12h…	22	https:\\www.genome.jp\dbget-bin\www_bget?map00860
ko00908	Zeatin biosynthesis	12/1240 0.967741935483871%	35/11709 0.298915364249722%	0.000154413	0.0203826	12h1_transcript_24945;12h1_transcript_26907;12h1_transcript_23161;12h1_transcript_27209;12h1_transcript_26502;12h1_transcript_26477;12h1_transcript_26284;12h1_transcript_25383;12h1_transcript_31329;12h1_transcript_32919;12h1_transcript_26084;12h1_transcript_25781	12	12h1_transcript_23161;12h1_transcript_26502;12h1_transcript_26284;12h1_transcript_25383;12h1_transcript_32919	5	12h1_transcript_24945;12h1_transcript_26907;12h1_transcript_27209;12h1_transcript_26477;12h1_transcript_31329;12h1_transcript_26084;12h1_transcript_25781	7	https:\\www.genome.jp\dbget-bin\www_bget?map00908
ko00909	Sesquiterpenoid and triterpenoid biosynthesis	7/1240 0.564516129032258%	15/11709 0.128106584678452%	0.000438712	0.05791	12h1_transcript_21411;12h1_transcript_21599;12h1_transcript_23520;12h1_transcript_19453;12h1_transcript_19615;12h1_transcript_25248;12h1_transcript_15561	7	12h1_transcript_21599;12h1_transcript_23520;12h1_transcript_19453;12h1_transcript_19615;12h1_transcript_25248	5	12h1_transcript_21411;12h1_transcript_15561	2	https:\\www.genome.jp\dbget-bin\www_bget?map00909
ko00330	Arginine and proline metabolism	25/1240 2.01612903225806%	118/11709 1.00777179947049%	0.000521926	0.0688943	12h1_transcript_22462;12h1_transcript_23675;12h1_transcript_26534;12h1_transcript_26927;12h1_transcript_13757;12h1_transcript_30814;12h1_transcript_13509;12h1_transcript_14448;12h1_transcript_15571;12h1_transcript_15955;12h1_transcript_24076;12h1_transcript_24848;12h1_transcript_24880;12h1_transcript_32734;12h1_transcript_9392;12h1_transcript_6639;12h1_transcript_6883;12h1_transcript_13370;12h1_t…	25	12h1_transcript_23675;12h1_transcript_30814;12h1_transcript_13509;12h1_transcript_15571;12h1_transcript_15955;12h1_transcript_24076;12h1_transcript_24848;12h1_transcript_24880;12h1_transcript_32734;12h1_transcript_9392;12h1_transcript_6639;12h1_transcript_6883;12h1_transcript_13370;12h1_transcript_13490;12h1_transcript_17090;12h1_transcript_17568;12h1_transcript_19045;12h1_transcript_19776;12h1_t…	20	12h1_transcript_22462;12h1_transcript_26534;12h1_transcript_26927;12h1_transcript_13757;12h1_transcript_14448	5	https:\\www.genome.jp\dbget-bin\www_bget?map00330
ko00770	Pantothenate and CoA biosynthesis	20/1240 1.61290322580645%	86/11709 0.734477752156461%	0.000529014	0.0698298	12h1_transcript_21260;12h1_transcript_19832;12h1_transcript_22462;12h1_transcript_23675;12h1_transcript_26534;12h1_transcript_26927;12h1_transcript_21019;12h1_transcript_27823;12h1_transcript_19005;12h1_transcript_9392;12h1_transcript_6639;12h1_transcript_6883;12h1_transcript_13370;12h1_transcript_13490;12h1_transcript_17090;12h1_transcript_17568;12h1_transcript_19045;12h1_transcript_19776;12h1_t…	20	12h1_transcript_23675;12h1_transcript_21019;12h1_transcript_27823;12h1_transcript_9392;12h1_transcript_6639;12h1_transcript_6883;12h1_transcript_13370;12h1_transcript_13490;12h1_transcript_17090;12h1_transcript_17568;12h1_transcript_19045;12h1_transcript_19776;12h1_transcript_22863;12h1_transcript_18958	14	12h1_transcript_21260;12h1_transcript_19832;12h1_transcript_22462;12h1_transcript_26534;12h1_transcript_26927;12h1_transcript_19005	6	https:\\www.genome.jp\dbget-bin\www_bget?map00770
ko00280	Valine, leucine and isoleucine degradation	25/1240 2.01612903225806%	120/11709 1.02485267742762%	0.000678465	0.0895574	12h1_transcript_24343;12h1_transcript_29382;12h1_transcript_22462;12h1_transcript_23675;12h1_transcript_26534;12h1_transcript_26927;12h1_transcript_27547;12h1_transcript_19960;12h1_transcript_24562;12h1_transcript_13702;12h1_transcript_25324;12h1_transcript_27898;12h1_transcript_26915;12h1_transcript_21019;12h1_transcript_27823;12h1_transcript_25320;12h1_transcript_25538;12h1_transcript_26645;12h…	25	12h1_transcript_24343;12h1_transcript_29382;12h1_transcript_23675;12h1_transcript_27547;12h1_transcript_13702;12h1_transcript_25324;12h1_transcript_27898;12h1_transcript_26915;12h1_transcript_21019;12h1_transcript_27823;12h1_transcript_25320;12h1_transcript_25538;12h1_transcript_26645;12h1_transcript_3467;12h1_transcript_15266;12h1_transcript_24729;12h1_transcript_25808;12h1_transcript_28167;12h1…	20	12h1_transcript_22462;12h1_transcript_26534;12h1_transcript_26927;12h1_transcript_19960;12h1_transcript_24562	5	https:\\www.genome.jp\dbget-bin\www_bget?map00280
ko00650	Butanoate metabolism	12/1240 0.967741935483871%	42/11709 0.358698437099667%	0.00101597	0.134108	12h1_transcript_13702;12h1_transcript_25324;12h1_transcript_27898;12h1_transcript_26915;12h1_transcript_26203;12h1_transcript_25217;12h1_transcript_3467;12h1_transcript_15266;12h1_transcript_24729;12h1_transcript_25808;12h1_transcript_19005;12h1_transcript_29797	12	12h1_transcript_13702;12h1_transcript_25324;12h1_transcript_27898;12h1_transcript_26915;12h1_transcript_26203;12h1_transcript_25217;12h1_transcript_3467;12h1_transcript_15266;12h1_transcript_24729;12h1_transcript_25808	10	12h1_transcript_19005;12h1_transcript_29797	2	https:\\www.genome.jp\dbget-bin\www_bget?map00650
ko00910	Nitrogen metabolism	20/1240 1.61290322580645%	91/11709 0.777179947049278%	0.0011312	0.149318	12h1_transcript_4789;12h1_transcript_645;12h1_transcript_1802;12h1_transcript_7769;12h1_transcript_27750;12h1_transcript_17148;12h1_transcript_28171;12h1_transcript_28544;12h1_transcript_29603;12h1_transcript_33042;12h1_transcript_30106;12h1_transcript_29839;12h1_transcript_29912;12h1_transcript_29926;12h1_transcript_32768;12h1_transcript_22155;12h1_transcript_25381;12h1_transcript_29207;12h1_tra…	20	12h1_transcript_29207;12h1_transcript_26457	2	12h1_transcript_4789;12h1_transcript_645;12h1_transcript_1802;12h1_transcript_7769;12h1_transcript_27750;12h1_transcript_17148;12h1_transcript_28171;12h1_transcript_28544;12h1_transcript_29603;12h1_transcript_33042;12h1_transcript_30106;12h1_transcript_29839;12h1_transcript_29912;12h1_transcript_29926;12h1_transcript_32768;12h1_transcript_22155;12h1_transcript_25381;12h1_transcript_32268	18	https:\\www.genome.jp\dbget-bin\www_bget?map00910
ko04016	MAPK signaling pathway - plant	73/1240 5.88709677419355%	488/11709 4.16773422153899%	0.00137654	0.181703	12h1_transcript_31315;12h1_transcript_31990;12h1_transcript_22118;12h1_transcript_23107;12h1_transcript_3093;12h1_transcript_16150;12h1_transcript_16500;12h1_transcript_28652;12h1_transcript_14213;12h1_transcript_14804;12h1_transcript_15946;12h1_transcript_19720;12h1_transcript_22619;12h1_transcript_23926;12h1_transcript_30550;12h1_transcript_9770;12h1_transcript_22686;12h1_transcript_22849;12h1_…	73	12h1_transcript_31990;12h1_transcript_16150;12h1_transcript_16500;12h1_transcript_28652;12h1_transcript_14213;12h1_transcript_14804;12h1_transcript_15946;12h1_transcript_19720;12h1_transcript_22619;12h1_transcript_23926;12h1_transcript_30550;12h1_transcript_9770;12h1_transcript_22686;12h1_transcript_22849;12h1_transcript_29348;12h1_transcript_30357;12h1_transcript_32356;12h1_transcript_32397;12h1…	52	12h1_transcript_31315;12h1_transcript_22118;12h1_transcript_23107;12h1_transcript_3093;12h1_transcript_1977;12h1_transcript_5758;12h1_transcript_7217;12h1_transcript_7521;12h1_transcript_10298;12h1_transcript_8630;12h1_transcript_13206;12h1_transcript_12216;12h1_transcript_10986;12h1_transcript_12289;12h1_transcript_4357;12h1_transcript_25875;12h1_transcript_2273;12h1_transcript_5576;12h1_transcr…	21	https:\\www.genome.jp\dbget-bin\www_bget?map04016
ko00740	Riboflavin metabolism	11/1240 0.887096774193548%	39/11709 0.333077120163976%	0.00183221	0.241852	12h1_transcript_23405;12h1_transcript_29552;12h1_transcript_30513;12h1_transcript_20294;12h1_transcript_25326;12h1_transcript_6065;12h1_transcript_16532;12h1_transcript_30403;12h1_transcript_30506;12h1_transcript_30636;12h1_transcript_27158	11	12h1_transcript_29552;12h1_transcript_30513;12h1_transcript_20294;12h1_transcript_27158	4	12h1_transcript_23405;12h1_transcript_25326;12h1_transcript_6065;12h1_transcript_16532;12h1_transcript_30403;12h1_transcript_30506;12h1_transcript_30636	7	https:\\www.genome.jp\dbget-bin\www_bget?map00740
ko00410	beta-Alanine metabolism	25/1240 2.01612903225806%	130/11709 1.11025706721325%	0.00222874	0.294193	12h1_transcript_22462;12h1_transcript_23675;12h1_transcript_26534;12h1_transcript_26927;12h1_transcript_18149;12h1_transcript_27064;12h1_transcript_11138;12h1_transcript_8790;12h1_transcript_15307;12h1_transcript_20346;12h1_transcript_18594;12h1_transcript_26203;12h1_transcript_25217;12h1_transcript_28167;12h1_transcript_9392;12h1_transcript_6639;12h1_transcript_6883;12h1_transcript_13370;12h1_tr…	25	12h1_transcript_23675;12h1_transcript_18149;12h1_transcript_27064;12h1_transcript_15307;12h1_transcript_26203;12h1_transcript_25217;12h1_transcript_28167;12h1_transcript_9392;12h1_transcript_6639;12h1_transcript_6883;12h1_transcript_13370;12h1_transcript_13490;12h1_transcript_17090;12h1_transcript_17568;12h1_transcript_19045;12h1_transcript_19776;12h1_transcript_22863;12h1_transcript_18958	18	12h1_transcript_22462;12h1_transcript_26534;12h1_transcript_26927;12h1_transcript_11138;12h1_transcript_8790;12h1_transcript_20346;12h1_transcript_18594	7	https:\\www.genome.jp\dbget-bin\www_bget?map00410
ko00270	Cysteine and methionine metabolism	39/1240 3.14516129032258%	232/11709 1.98138184302673%	0.00234088	0.308997	12h1_transcript_28155;12h1_transcript_26370;12h1_transcript_27399;12h1_transcript_29111;12h1_transcript_2779;12h1_transcript_28048;12h1_transcript_27308;12h1_transcript_21019;12h1_transcript_27823;12h1_transcript_25320;12h1_transcript_25538;12h1_transcript_26645;12h1_transcript_25261;12h1_transcript_17902;12h1_transcript_15955;12h1_transcript_24076;12h1_transcript_24848;12h1_transcript_24880;12h1…	39	12h1_transcript_27399;12h1_transcript_29111;12h1_transcript_2779;12h1_transcript_27308;12h1_transcript_21019;12h1_transcript_27823;12h1_transcript_25320;12h1_transcript_25538;12h1_transcript_26645;12h1_transcript_25261;12h1_transcript_17902;12h1_transcript_15955;12h1_transcript_24076;12h1_transcript_24848;12h1_transcript_24880;12h1_transcript_32734;12h1_transcript_22053;12h1_transcript_27011;12h1…	31	12h1_transcript_28155;12h1_transcript_26370;12h1_transcript_28048;12h1_transcript_9632;12h1_transcript_11169;12h1_transcript_13138;12h1_transcript_30025;12h1_transcript_27479	8	https:\\www.genome.jp\dbget-bin\www_bget?map00270
ko00906	Carotenoid biosynthesis	12/1240 0.967741935483871%	54/11709 0.461183704842429%	0.00959361	1	12h1_transcript_18255;12h1_transcript_22989;12h1_transcript_28407;12h1_transcript_23321;12h1_transcript_15631;12h1_transcript_16998;12h1_transcript_18883;12h1_transcript_23336;12h1_transcript_29399;12h1_transcript_22961;12h1_transcript_28875;12h1_transcript_20293	12	12h1_transcript_28875	1	12h1_transcript_18255;12h1_transcript_22989;12h1_transcript_28407;12h1_transcript_23321;12h1_transcript_15631;12h1_transcript_16998;12h1_transcript_18883;12h1_transcript_23336;12h1_transcript_29399;12h1_transcript_22961;12h1_transcript_20293	11	https:\\www.genome.jp\dbget-bin\www_bget?map00906
ko00040	Pentose and glucuronate interconversions	21/1240 1.69354838709677%	116/11709 0.990690921513366%	0.00975224	1	12h1_transcript_24633;12h1_transcript_29379;12h1_transcript_29497;12h1_transcript_24175;12h1_transcript_22099;12h1_transcript_21270;12h1_transcript_22545;12h1_transcript_20737;12h1_transcript_19922;12h1_transcript_24896;12h1_transcript_32095;12h1_transcript_31760;12h1_transcript_22776;12h1_transcript_23341;12h1_transcript_20268;12h1_transcript_27254;12h1_transcript_27393;12h1_transcript_30369;12h…	21	12h1_transcript_24633;12h1_transcript_29379;12h1_transcript_29497;12h1_transcript_20737;12h1_transcript_19922;12h1_transcript_24896;12h1_transcript_31760;12h1_transcript_23341;12h1_transcript_30369;12h1_transcript_3716;12h1_transcript_20642	11	12h1_transcript_24175;12h1_transcript_22099;12h1_transcript_21270;12h1_transcript_22545;12h1_transcript_32095;12h1_transcript_22776;12h1_transcript_20268;12h1_transcript_27254;12h1_transcript_27393;12h1_transcript_26458	10	https:\\www.genome.jp\dbget-bin\www_bget?map00040
ko01230	Biosynthesis of amino acids	70/1240 5.64516129032258%	503/11709 4.29584080621744%	0.00990594	1	12h1_transcript_21260;12h1_transcript_19832;12h1_transcript_29174;12h1_transcript_4153;12h1_transcript_21618;12h1_transcript_23230;12h1_transcript_13419;12h1_transcript_14530;12h1_transcript_19866;12h1_transcript_25318;12h1_transcript_26250;12h1_transcript_27399;12h1_transcript_29111;12h1_transcript_2779;12h1_transcript_28048;12h1_transcript_27308;12h1_transcript_21019;12h1_transcript_27823;12h1_…	70	12h1_transcript_29174;12h1_transcript_4153;12h1_transcript_19866;12h1_transcript_26250;12h1_transcript_27399;12h1_transcript_29111;12h1_transcript_2779;12h1_transcript_27308;12h1_transcript_21019;12h1_transcript_27823;12h1_transcript_25261;12h1_transcript_31011;12h1_transcript_15556;12h1_transcript_22788;12h1_transcript_31908;12h1_transcript_28886;12h1_transcript_14960;12h1_transcript_21990;12h1_…	31	12h1_transcript_21260;12h1_transcript_19832;12h1_transcript_21618;12h1_transcript_23230;12h1_transcript_13419;12h1_transcript_14530;12h1_transcript_25318;12h1_transcript_28048;12h1_transcript_22779;12h1_transcript_29168;12h1_transcript_30792;12h1_transcript_4671;12h1_transcript_25111;12h1_transcript_28397;12h1_transcript_32910;12h1_transcript_26359;12h1_transcript_31927;12h1_transcript_23406;12h1…	39	https:\\www.genome.jp\dbget-bin\www_bget?map01230
ko00591	Linoleic acid metabolism	16/1240 1.29032258064516%	82/11709 0.700315996242207%	0.0112321	1	12h1_transcript_3614;12h1_transcript_7557;12h1_transcript_10868;12h1_transcript_11843;12h1_transcript_16166;12h1_transcript_11874;12h1_transcript_17612;12h1_transcript_20230;12h1_transcript_28745;12h1_transcript_30857;12h1_transcript_7033;12h1_transcript_12026;12h1_transcript_11998;12h1_transcript_12593;12h1_transcript_12872;12h1_transcript_22039	16	12h1_transcript_3614;12h1_transcript_7557;12h1_transcript_10868;12h1_transcript_11843;12h1_transcript_16166;12h1_transcript_11874;12h1_transcript_17612;12h1_transcript_20230;12h1_transcript_28745;12h1_transcript_30857;12h1_transcript_7033;12h1_transcript_12026;12h1_transcript_11998;12h1_transcript_12593;12h1_transcript_12872;12h1_transcript_22039	16	0	--	https:\\www.genome.jp\dbget-bin\www_bget?map00591
ko00941	Flavonoid biosynthesis	9/1240 0.725806451612903%	37/11709 0.315996242206849%	0.0131071	1	12h1_transcript_30531;12h1_transcript_15683;12h1_transcript_17207;12h1_transcript_31775;12h1_transcript_15191;12h1_transcript_29690;12h1_transcript_30450;12h1_transcript_27132;12h1_transcript_26689	9	12h1_transcript_30531;12h1_transcript_15683;12h1_transcript_17207;12h1_transcript_31775;12h1_transcript_15191;12h1_transcript_29690;12h1_transcript_30450;12h1_transcript_26689	8	12h1_transcript_27132	1	https:\\www.genome.jp\dbget-bin\www_bget?map00941
ko00010	Glycolysis / Gluconeogenesis	42/1240 3.38709677419355%	286/11709 2.44256554786916%	0.0176919	1	12h1_transcript_24633;12h1_transcript_29379;12h1_transcript_29497;12h1_transcript_22462;12h1_transcript_23675;12h1_transcript_26534;12h1_transcript_26927;12h1_transcript_29174;12h1_transcript_8153;12h1_transcript_19960;12h1_transcript_24562;12h1_transcript_31011;12h1_transcript_15556;12h1_transcript_22779;12h1_transcript_22788;12h1_transcript_31908;12h1_transcript_17033;12h1_transcript_25971;12h1…	42	12h1_transcript_24633;12h1_transcript_29379;12h1_transcript_29497;12h1_transcript_23675;12h1_transcript_29174;12h1_transcript_8153;12h1_transcript_31011;12h1_transcript_15556;12h1_transcript_22788;12h1_transcript_31908;12h1_transcript_17033;12h1_transcript_6194;12h1_transcript_8361;12h1_transcript_18997;12h1_transcript_19385;12h1_transcript_23288;12h1_transcript_26487;12h1_transcript_32755	18	12h1_transcript_22462;12h1_transcript_26534;12h1_transcript_26927;12h1_transcript_19960;12h1_transcript_24562;12h1_transcript_22779;12h1_transcript_25971;12h1_transcript_4671;12h1_transcript_25111;12h1_transcript_28397;12h1_transcript_32910;12h1_transcript_23406;12h1_transcript_28040;12h1_transcript_28430;12h1_transcript_29208;12h1_transcript_25737;12h1_transcript_28787;12h1_transcript_29794;12h1…	24	https:\\www.genome.jp\dbget-bin\www_bget?map00010
ko00380	Tryptophan metabolism	21/1240 1.69354838709677%	123/11709 1.05047399436331%	0.0184258	1	12h1_transcript_22462;12h1_transcript_23675;12h1_transcript_26534;12h1_transcript_26927;12h1_transcript_19960;12h1_transcript_24562;12h1_transcript_13702;12h1_transcript_25324;12h1_transcript_27898;12h1_transcript_26915;12h1_transcript_13509;12h1_transcript_18459;12h1_transcript_18724;12h1_transcript_22118;12h1_transcript_23107;12h1_transcript_28031;12h1_transcript_26463;12h1_transcript_30253;12h…	21	12h1_transcript_23675;12h1_transcript_13702;12h1_transcript_25324;12h1_transcript_27898;12h1_transcript_26915;12h1_transcript_13509;12h1_transcript_18459;12h1_transcript_18724;12h1_transcript_28031;12h1_transcript_26463;12h1_transcript_30253;12h1_transcript_31441;12h1_transcript_29524;12h1_transcript_30478	14	12h1_transcript_22462;12h1_transcript_26534;12h1_transcript_26927;12h1_transcript_19960;12h1_transcript_24562;12h1_transcript_22118;12h1_transcript_23107	7	https:\\www.genome.jp\dbget-bin\www_bget?map00380
ko00051	Fructose and mannose metabolism	18/1240 1.45161290322581%	107/11709 0.913826970706294%	0.0315903	1	12h1_transcript_29687;12h1_transcript_31011;12h1_transcript_17033;12h1_transcript_25971;12h1_transcript_15259;12h1_transcript_13645;12h1_transcript_23406;12h1_transcript_28040;12h1_transcript_28430;12h1_transcript_29208;12h1_transcript_25737;12h1_transcript_28787;12h1_transcript_29794;12h1_transcript_3716;12h1_transcript_27910;12h1_transcript_29661;12h1_transcript_27585;12h1_transcript_24724	18	12h1_transcript_29687;12h1_transcript_31011;12h1_transcript_17033;12h1_transcript_3716	4	12h1_transcript_25971;12h1_transcript_15259;12h1_transcript_13645;12h1_transcript_23406;12h1_transcript_28040;12h1_transcript_28430;12h1_transcript_29208;12h1_transcript_25737;12h1_transcript_28787;12h1_transcript_29794;12h1_transcript_27910;12h1_transcript_29661;12h1_transcript_27585;12h1_transcript_24724	14	https:\\www.genome.jp\dbget-bin\www_bget?map00051
ko00970	Aminoacyl-tRNA biosynthesis	29/1240 2.33870967741935%	195/11709 1.66538560081988%	0.0373228	1	12h1_transcript_13302;12h1_transcript_14005;12h1_transcript_19508;12h1_transcript_6995;12h1_transcript_4702;12h1_transcript_8489;12h1_transcript_18957;12h1_transcript_4264;12h1_transcript_5715;12h1_transcript_3883;12h1_transcript_20151;12h1_transcript_18442;12h1_transcript_19466;12h1_transcript_6839;12h1_transcript_20623;12h1_transcript_25143;12h1_transcript_16410;12h1_transcript_23629;12h1_trans…	29	12h1_transcript_22593	1	12h1_transcript_13302;12h1_transcript_14005;12h1_transcript_19508;12h1_transcript_6995;12h1_transcript_4702;12h1_transcript_8489;12h1_transcript_18957;12h1_transcript_4264;12h1_transcript_5715;12h1_transcript_3883;12h1_transcript_20151;12h1_transcript_18442;12h1_transcript_19466;12h1_transcript_6839;12h1_transcript_20623;12h1_transcript_25143;12h1_transcript_16410;12h1_transcript_23629;12h1_trans…	28	https:\\www.genome.jp\dbget-bin\www_bget?map00970
ko00460	Cyanoamino acid metabolism	16/1240 1.29032258064516%	96/11709 0.819882141942096%	0.04419	1	12h1_transcript_4153;12h1_transcript_21618;12h1_transcript_23230;12h1_transcript_21067;12h1_transcript_17703;12h1_transcript_21555;12h1_transcript_20721;12h1_transcript_24162;12h1_transcript_26138;12h1_transcript_24590;12h1_transcript_27690;12h1_transcript_18607;12h1_transcript_20793;12h1_transcript_22201;12h1_transcript_21704;12h1_transcript_27940	16	12h1_transcript_4153;12h1_transcript_21067;12h1_transcript_21555;12h1_transcript_20721;12h1_transcript_24162;12h1_transcript_26138;12h1_transcript_27690;12h1_transcript_18607;12h1_transcript_27940	9	12h1_transcript_21618;12h1_transcript_23230;12h1_transcript_17703;12h1_transcript_24590;12h1_transcript_20793;12h1_transcript_22201;12h1_transcript_21704	7	https:\\www.genome.jp\dbget-bin\www_bget?map00460
ko00603	Glycosphingolipid biosynthesis - globo and isoglobo series	4/1240 0.32258064516129%	14/11709 0.119566145699889%	0.0527253	1	12h1_transcript_17798;12h1_transcript_19859;12h1_transcript_28118;12h1_transcript_23895	4	--	0	12h1_transcript_17798;12h1_transcript_19859;12h1_transcript_28118;12h1_transcript_23895	4	https:\\www.genome.jp\dbget-bin\www_bget?map00603
ko00450	Selenocompound metabolism	10/1240 0.806451612903226%	54/11709 0.461183704842429%	0.0547654	1	12h1_transcript_3701;12h1_transcript_9435;12h1_transcript_23038;12h1_transcript_31800;12h1_transcript_22053;12h1_transcript_27011;12h1_transcript_27088;12h1_transcript_29198;12h1_transcript_20623;12h1_transcript_23437	10	12h1_transcript_3701;12h1_transcript_22053;12h1_transcript_27011;12h1_transcript_27088;12h1_transcript_29198	5	12h1_transcript_9435;12h1_transcript_23038;12h1_transcript_31800;12h1_transcript_20623;12h1_transcript_23437	5	https:\\www.genome.jp\dbget-bin\www_bget?map00450
ko01240	Biosynthesis of cofactors	63/1240 5.08064516129032%	488/11709 4.16773422153899%	0.0548614	1	12h1_transcript_24633;12h1_transcript_29379;12h1_transcript_29497;12h1_transcript_22462;12h1_transcript_23675;12h1_transcript_26534;12h1_transcript_26927;12h1_transcript_26310;12h1_transcript_23601;12h1_transcript_19960;12h1_transcript_24562;12h1_transcript_4153;12h1_transcript_21618;12h1_transcript_23230;12h1_transcript_28271;12h1_transcript_2779;12h1_transcript_28048;12h1_transcript_27308;12h1_…	63	12h1_transcript_24633;12h1_transcript_29379;12h1_transcript_29497;12h1_transcript_23675;12h1_transcript_4153;12h1_transcript_28271;12h1_transcript_2779;12h1_transcript_27308;12h1_transcript_21019;12h1_transcript_27823;12h1_transcript_25261;12h1_transcript_21699;12h1_transcript_20394;12h1_transcript_28174;12h1_transcript_26071;12h1_transcript_26920;12h1_transcript_2155;12h1_transcript_20294;12h1_t…	19	12h1_transcript_22462;12h1_transcript_26534;12h1_transcript_26927;12h1_transcript_26310;12h1_transcript_23601;12h1_transcript_19960;12h1_transcript_24562;12h1_transcript_21618;12h1_transcript_23230;12h1_transcript_28048;12h1_transcript_27262;12h1_transcript_21059;12h1_transcript_30140;12h1_transcript_31315;12h1_transcript_23405;12h1_transcript_24175;12h1_transcript_27437;12h1_transcript_29374;12h…	44	https:\\www.genome.jp\dbget-bin\www_bget?map01240
ko04626	Plant-pathogen interaction	102/1240 8.2258064516129%	841/11709 7.1825091809719%	0.0758574	1	12h1_transcript_16974;12h1_transcript_28573;12h1_transcript_29815;12h1_transcript_31990;12h1_transcript_24190;12h1_transcript_24339;12h1_transcript_26894;12h1_transcript_15659;12h1_transcript_16603;12h1_transcript_16690;12h1_transcript_25711;12h1_transcript_32611;12h1_transcript_32816;12h1_transcript_14192;12h1_transcript_18880;12h1_transcript_30189;12h1_transcript_11371;12h1_transcript_21707;12h…	102	12h1_transcript_16974;12h1_transcript_29815;12h1_transcript_31990;12h1_transcript_15659;12h1_transcript_16603;12h1_transcript_16690;12h1_transcript_25711;12h1_transcript_32611;12h1_transcript_32816;12h1_transcript_14192;12h1_transcript_18880;12h1_transcript_11371;12h1_transcript_21707;12h1_transcript_22962;12h1_transcript_12692;12h1_transcript_29197;12h1_transcript_6629;12h1_transcript_18055;12h1…	57	12h1_transcript_28573;12h1_transcript_24190;12h1_transcript_24339;12h1_transcript_26894;12h1_transcript_30189;12h1_transcript_3093;12h1_transcript_11284;12h1_transcript_12746;12h1_transcript_20899;12h1_transcript_3261;12h1_transcript_5369;12h1_transcript_13082;12h1_transcript_17589;12h1_transcript_3635;12h1_transcript_3749;12h1_transcript_15005;12h1_transcript_24216;12h1_transcript_3987;12h1_tran…	45	https:\\www.genome.jp\dbget-bin\www_bget?map04626
ko00073	Cutin, suberine and wax biosynthesis	6/1240 0.483870967741935%	29/11709 0.247672730378341%	0.0794525	1	12h1_transcript_22149;12h1_transcript_20967;12h1_transcript_6861;12h1_transcript_26368;12h1_transcript_25612;12h1_transcript_24096	6	12h1_transcript_22149;12h1_transcript_6861;12h1_transcript_26368;12h1_transcript_25612	4	12h1_transcript_20967;12h1_transcript_24096	2	https:\\www.genome.jp\dbget-bin\www_bget?map00073
ko00130	Ubiquinone and other terpenoid-quinone biosynthesis	10/1240 0.806451612903226%	58/11709 0.495345460756683%	0.0817269	1	12h1_transcript_30145;12h1_transcript_11139;12h1_transcript_23775;12h1_transcript_28174;12h1_transcript_26071;12h1_transcript_26920;12h1_transcript_26431;12h1_transcript_590;12h1_transcript_24838;12h1_transcript_26963	10	12h1_transcript_11139;12h1_transcript_23775;12h1_transcript_28174;12h1_transcript_26071;12h1_transcript_26920	5	12h1_transcript_30145;12h1_transcript_26431;12h1_transcript_590;12h1_transcript_24838;12h1_transcript_26963	5	https:\\www.genome.jp\dbget-bin\www_bget?map00130
ko02010	ABC transporters	40/1240 3.2258064516129%	303/11709 2.58775301050474%	0.0834264	1	12h1_transcript_14910;12h1_transcript_2124;12h1_transcript_5343;12h1_transcript_2826;12h1_transcript_1837;12h1_transcript_1897;12h1_transcript_13930;12h1_transcript_31037;12h1_transcript_6134;12h1_transcript_2149;12h1_transcript_2434;12h1_transcript_397;12h1_transcript_4882;12h1_transcript_9495;12h1_transcript_14062;12h1_transcript_15419;12h1_transcript_25230;12h1_transcript_6859;12h1_transcript_…	40	12h1_transcript_6134;12h1_transcript_2149;12h1_transcript_2434;12h1_transcript_397;12h1_transcript_4882;12h1_transcript_9495;12h1_transcript_14062;12h1_transcript_15419;12h1_transcript_19114;12h1_transcript_18926;12h1_transcript_18983;12h1_transcript_5031;12h1_transcript_1192;12h1_transcript_1237;12h1_transcript_1315;12h1_transcript_1385;12h1_transcript_1420;12h1_transcript_1485;12h1_transcript_1…	26	12h1_transcript_14910;12h1_transcript_2124;12h1_transcript_5343;12h1_transcript_2826;12h1_transcript_1837;12h1_transcript_1897;12h1_transcript_13930;12h1_transcript_31037;12h1_transcript_25230;12h1_transcript_6859;12h1_transcript_11970;12h1_transcript_18821;12h1_transcript_1671;12h1_transcript_1718	14	https:\\www.genome.jp\dbget-bin\www_bget?map02010
ko00480	Glutathione metabolism	16/1240 1.29032258064516%	105/11709 0.896746092749167%	0.0861057	1	12h1_transcript_2504;12h1_transcript_13019;12h1_transcript_15399;12h1_transcript_24888;12h1_transcript_31557;12h1_transcript_29874;12h1_transcript_27723;12h1_transcript_31000;12h1_transcript_31258;12h1_transcript_31292;12h1_transcript_31677;12h1_transcript_31742;12h1_transcript_30725;12h1_transcript_31840;12h1_transcript_30476;12h1_transcript_30206	16	12h1_transcript_2504;12h1_transcript_13019;12h1_transcript_15399;12h1_transcript_24888;12h1_transcript_31557;12h1_transcript_27723;12h1_transcript_31258;12h1_transcript_31677;12h1_transcript_31742;12h1_transcript_30725;12h1_transcript_31840	11	12h1_transcript_29874;12h1_transcript_31000;12h1_transcript_31292;12h1_transcript_30476;12h1_transcript_30206	5	https:\\www.genome.jp\dbget-bin\www_bget?map00480
ko00950	Isoquinoline alkaloid biosynthesis	14/1240 1.12903225806452%	90/11709 0.768639508070715%	0.0908334	1	12h1_transcript_11138;12h1_transcript_8790;12h1_transcript_15307;12h1_transcript_20346;12h1_transcript_18594;12h1_transcript_22637;12h1_transcript_22816;12h1_transcript_23565;12h1_transcript_18459;12h1_transcript_18724;12h1_transcript_28282;12h1_transcript_29615;12h1_transcript_29579;12h1_transcript_29998	14	12h1_transcript_15307;12h1_transcript_22637;12h1_transcript_22816;12h1_transcript_23565;12h1_transcript_18459;12h1_transcript_18724;12h1_transcript_29579;12h1_transcript_29998	8	12h1_transcript_11138;12h1_transcript_8790;12h1_transcript_20346;12h1_transcript_18594;12h1_transcript_28282;12h1_transcript_29615	6	https:\\www.genome.jp\dbget-bin\www_bget?map00950
ko00904	Diterpenoid biosynthesis	3/1240 0.241935483870968%	11/11709 0.0939448287641985%	0.102451	1	12h1_transcript_16230;12h1_transcript_28914;12h1_transcript_25071	3	12h1_transcript_28914;12h1_transcript_25071	2	12h1_transcript_16230	1	https:\\www.genome.jp\dbget-bin\www_bget?map00904
ko04146	Peroxisome	27/1240 2.17741935483871%	199/11709 1.69954735673414%	0.106285	1	12h1_transcript_18149;12h1_transcript_27064;12h1_transcript_4580;12h1_transcript_19070;12h1_transcript_28105;12h1_transcript_27555;12h1_transcript_3467;12h1_transcript_15266;12h1_transcript_24729;12h1_transcript_25808;12h1_transcript_15638;12h1_transcript_22118;12h1_transcript_23107;12h1_transcript_29772;12h1_transcript_29799;12h1_transcript_31341;12h1_transcript_26243;12h1_transcript_29782;12h1_…	27	12h1_transcript_18149;12h1_transcript_27064;12h1_transcript_3467;12h1_transcript_15266;12h1_transcript_24729;12h1_transcript_25808;12h1_transcript_26243;12h1_transcript_29782;12h1_transcript_29951;12h1_transcript_30407;12h1_transcript_31215;12h1_transcript_27667;12h1_transcript_22149	13	12h1_transcript_4580;12h1_transcript_19070;12h1_transcript_28105;12h1_transcript_27555;12h1_transcript_15638;12h1_transcript_22118;12h1_transcript_23107;12h1_transcript_29772;12h1_transcript_29799;12h1_transcript_31341;12h1_transcript_26038;12h1_transcript_27040;12h1_transcript_27090;12h1_transcript_28872	14	https:\\www.genome.jp\dbget-bin\www_bget?map04146
ko00670	One carbon pool by folate	8/1240 0.645161290322581%	46/11709 0.392860193013921%	0.107876	1	12h1_transcript_4153;12h1_transcript_21618;12h1_transcript_23230;12h1_transcript_14087;12h1_transcript_20697;12h1_transcript_25081;12h1_transcript_27657;12h1_transcript_2155	8	12h1_transcript_4153;12h1_transcript_2155	2	12h1_transcript_21618;12h1_transcript_23230;12h1_transcript_14087;12h1_transcript_20697;12h1_transcript_25081;12h1_transcript_27657	6	https:\\www.genome.jp\dbget-bin\www_bget?map00670
ko00920	Sulfur metabolism	11/1240 0.887096774193548%	69/11709 0.589290289520881%	0.108873	1	12h1_transcript_27399;12h1_transcript_29111;12h1_transcript_9632;12h1_transcript_11169;12h1_transcript_13138;12h1_transcript_30025;12h1_transcript_22053;12h1_transcript_27940;12h1_transcript_23437;12h1_transcript_28205;12h1_transcript_12757	11	12h1_transcript_27399;12h1_transcript_29111;12h1_transcript_22053;12h1_transcript_27940;12h1_transcript_12757	5	12h1_transcript_9632;12h1_transcript_11169;12h1_transcript_13138;12h1_transcript_30025;12h1_transcript_23437;12h1_transcript_28205	6	https:\\www.genome.jp\dbget-bin\www_bget?map00920
ko00052	Galactose metabolism	24/1240 1.93548387096774%	175/11709 1.49457682124861%	0.11186	1	12h1_transcript_31011;12h1_transcript_24175;12h1_transcript_11040;12h1_transcript_16898;12h1_transcript_22246;12h1_transcript_22656;12h1_transcript_28906;12h1_transcript_19502;12h1_transcript_18694;12h1_transcript_20962;12h1_transcript_10116;12h1_transcript_13160;12h1_transcript_15155;12h1_transcript_14795;12h1_transcript_17751;12h1_transcript_25330;12h1_transcript_17798;12h1_transcript_19859;12h…	24	12h1_transcript_31011;12h1_transcript_11040;12h1_transcript_16898;12h1_transcript_22246;12h1_transcript_13160;12h1_transcript_17751;12h1_transcript_17659;12h1_transcript_28925	8	12h1_transcript_24175;12h1_transcript_22656;12h1_transcript_28906;12h1_transcript_19502;12h1_transcript_18694;12h1_transcript_20962;12h1_transcript_10116;12h1_transcript_15155;12h1_transcript_14795;12h1_transcript_25330;12h1_transcript_17798;12h1_transcript_19859;12h1_transcript_28118;12h1_transcript_9389;12h1_transcript_9638;12h1_transcript_17002	16	https:\\www.genome.jp\dbget-bin\www_bget?map00052
ko00960	Tropane, piperidine and pyridine alkaloid biosynthesis	9/1240 0.725806451612903%	55/11709 0.469724143820992%	0.122628	1	12h1_transcript_11138;12h1_transcript_8790;12h1_transcript_15307;12h1_transcript_20346;12h1_transcript_18594;12h1_transcript_28774;12h1_transcript_30398;12h1_transcript_30405;12h1_transcript_30838	9	12h1_transcript_15307;12h1_transcript_30838	2	12h1_transcript_11138;12h1_transcript_8790;12h1_transcript_20346;12h1_transcript_18594;12h1_transcript_28774;12h1_transcript_30398;12h1_transcript_30405	7	https:\\www.genome.jp\dbget-bin\www_bget?map00960
ko00590	Arachidonic acid metabolism	7/1240 0.564516129032258%	40/11709 0.34161755914254%	0.124572	1	12h1_transcript_31557;12h1_transcript_29322;12h1_transcript_30282;12h1_transcript_29782;12h1_transcript_29951;12h1_transcript_30407;12h1_transcript_7033	7	12h1_transcript_31557;12h1_transcript_29322;12h1_transcript_30282;12h1_transcript_29782;12h1_transcript_29951;12h1_transcript_30407;12h1_transcript_7033	7	0	--	https:\\www.genome.jp\dbget-bin\www_bget?map00590
ko00945	Stilbenoid, diarylheptanoid and gingerol biosynthesis	3/1240 0.241935483870968%	13/11709 0.111025706721325%	0.151889	1	12h1_transcript_30531;12h1_transcript_27132;12h1_transcript_26689	3	12h1_transcript_30531;12h1_transcript_26689	2	12h1_transcript_27132	1	https:\\www.genome.jp\dbget-bin\www_bget?map00945
ko00053	Ascorbate and aldarate metabolism	17/1240 1.37096774193548%	125/11709 1.06755487232044%	0.168916	1	12h1_transcript_24633;12h1_transcript_29379;12h1_transcript_29497;12h1_transcript_22462;12h1_transcript_23675;12h1_transcript_26534;12h1_transcript_26927;12h1_transcript_22991;12h1_transcript_29874;12h1_transcript_12658;12h1_transcript_25965;12h1_transcript_32981;12h1_transcript_27463;12h1_transcript_25543;12h1_transcript_20642;12h1_transcript_26458;12h1_transcript_30476	17	12h1_transcript_24633;12h1_transcript_29379;12h1_transcript_29497;12h1_transcript_23675;12h1_transcript_22991;12h1_transcript_20642	6	12h1_transcript_22462;12h1_transcript_26534;12h1_transcript_26927;12h1_transcript_29874;12h1_transcript_12658;12h1_transcript_25965;12h1_transcript_32981;12h1_transcript_27463;12h1_transcript_25543;12h1_transcript_26458;12h1_transcript_30476	11	https:\\www.genome.jp\dbget-bin\www_bget?map00053
ko00790	Folate biosynthesis	9/1240 0.725806451612903%	60/11709 0.51242633871381%	0.179962	1	12h1_transcript_21699;12h1_transcript_31601;12h1_transcript_22159;12h1_transcript_2155;12h1_transcript_20294;12h1_transcript_25326;12h1_transcript_20194;12h1_transcript_31189;12h1_transcript_30540	9	12h1_transcript_21699;12h1_transcript_2155;12h1_transcript_20294;12h1_transcript_30540	4	12h1_transcript_31601;12h1_transcript_22159;12h1_transcript_25326;12h1_transcript_20194;12h1_transcript_31189	5	https:\\www.genome.jp\dbget-bin\www_bget?map00790
ko00310	Lysine degradation	13/1240 1.04838709677419%	93/11709 0.794260825006405%	0.182141	1	12h1_transcript_22462;12h1_transcript_23675;12h1_transcript_26534;12h1_transcript_26927;12h1_transcript_19960;12h1_transcript_24562;12h1_transcript_13702;12h1_transcript_25324;12h1_transcript_27898;12h1_transcript_26915;12h1_transcript_14184;12h1_transcript_5899;12h1_transcript_1300	13	12h1_transcript_23675;12h1_transcript_13702;12h1_transcript_25324;12h1_transcript_27898;12h1_transcript_26915;12h1_transcript_5899	6	12h1_transcript_22462;12h1_transcript_26534;12h1_transcript_26927;12h1_transcript_19960;12h1_transcript_24562;12h1_transcript_14184;12h1_transcript_1300	7	https:\\www.genome.jp\dbget-bin\www_bget?map00310
ko00290	Valine, leucine and isoleucine biosynthesis	5/1240 0.403225806451613%	29/11709 0.247672730378341%	0.187227	1	12h1_transcript_21260;12h1_transcript_19832;12h1_transcript_21019;12h1_transcript_27823;12h1_transcript_19005	5	12h1_transcript_21019;12h1_transcript_27823	2	12h1_transcript_21260;12h1_transcript_19832;12h1_transcript_19005	3	https:\\www.genome.jp\dbget-bin\www_bget?map00290
ko00515	Mannose type O-glycan biosynthesis	1/1240 0.0806451612903226%	2/11709 0.017080877957127%	0.200596	1	12h1_transcript_29909	1	12h1_transcript_29909	1	0	--	https:\\www.genome.jp\dbget-bin\www_bget?map00515
ko03010	Ribosome	57/1240 4.59677419354839%	482/11709 4.11649158766761%	0.203073	1	12h1_transcript_28717;12h1_transcript_31468;12h1_transcript_33103;12h1_transcript_31578;12h1_transcript_30981;12h1_transcript_8170;12h1_transcript_21614;12h1_transcript_10112;12h1_transcript_30991;12h1_transcript_31036;12h1_transcript_22609;12h1_transcript_32313;12h1_transcript_31421;12h1_transcript_24541;12h1_transcript_24731;12h1_transcript_32027;12h1_transcript_31761;12h1_transcript_31832;12h1…	57	12h1_transcript_8170;12h1_transcript_24731;12h1_transcript_32246;12h1_transcript_32012;12h1_transcript_31444;12h1_transcript_31866	6	12h1_transcript_28717;12h1_transcript_31468;12h1_transcript_33103;12h1_transcript_31578;12h1_transcript_30981;12h1_transcript_21614;12h1_transcript_10112;12h1_transcript_30991;12h1_transcript_31036;12h1_transcript_22609;12h1_transcript_32313;12h1_transcript_31421;12h1_transcript_24541;12h1_transcript_32027;12h1_transcript_31761;12h1_transcript_31832;12h1_transcript_25019;12h1_transcript_32549;12h…	51	https:\\www.genome.jp\dbget-bin\www_bget?map03010
ko00250	Alanine, aspartate and glutamate metabolism	15/1240 1.20967741935484%	115/11709 0.982150482534802%	0.233655	1	12h1_transcript_25320;12h1_transcript_25538;12h1_transcript_26645;12h1_transcript_4580;12h1_transcript_19070;12h1_transcript_28105;12h1_transcript_27555;12h1_transcript_26203;12h1_transcript_25217;12h1_transcript_22155;12h1_transcript_25381;12h1_transcript_29207;12h1_transcript_32268;12h1_transcript_17454;12h1_transcript_23635	15	12h1_transcript_25320;12h1_transcript_25538;12h1_transcript_26645;12h1_transcript_26203;12h1_transcript_25217;12h1_transcript_29207	6	12h1_transcript_4580;12h1_transcript_19070;12h1_transcript_28105;12h1_transcript_27555;12h1_transcript_22155;12h1_transcript_25381;12h1_transcript_32268;12h1_transcript_17454;12h1_transcript_23635	9	https:\\www.genome.jp\dbget-bin\www_bget?map00250
ko00100	Steroid biosynthesis	6/1240 0.483870967741935%	40/11709 0.34161755914254%	0.245094	1	12h1_transcript_21411;12h1_transcript_29240;12h1_transcript_28924;12h1_transcript_21794;12h1_transcript_7033;12h1_transcript_21303	6	12h1_transcript_7033	1	12h1_transcript_21411;12h1_transcript_29240;12h1_transcript_28924;12h1_transcript_21794;12h1_transcript_21303	5	https:\\www.genome.jp\dbget-bin\www_bget?map00100
ko00966	Glucosinolate biosynthesis	2/1240 0.161290322580645%	9/11709 0.0768639508070715%	0.245581	1	12h1_transcript_21019;12h1_transcript_27823	2	12h1_transcript_21019;12h1_transcript_27823	2	0	--	https:\\www.genome.jp\dbget-bin\www_bget?map00966
ko00071	Fatty acid degradation	14/1240 1.12903225806452%	109/11709 0.930907848663421%	0.262012	1	12h1_transcript_22462;12h1_transcript_23675;12h1_transcript_26534;12h1_transcript_26927;12h1_transcript_18149;12h1_transcript_27064;12h1_transcript_13702;12h1_transcript_25324;12h1_transcript_27898;12h1_transcript_26915;12h1_transcript_15638;12h1_transcript_26243;12h1_transcript_17483;12h1_transcript_32755	14	12h1_transcript_23675;12h1_transcript_18149;12h1_transcript_27064;12h1_transcript_13702;12h1_transcript_25324;12h1_transcript_27898;12h1_transcript_26915;12h1_transcript_26243;12h1_transcript_32755	9	12h1_transcript_22462;12h1_transcript_26534;12h1_transcript_26927;12h1_transcript_15638;12h1_transcript_17483	5	https:\\www.genome.jp\dbget-bin\www_bget?map00071
ko00903	Limonene and pinene degradation	4/1240 0.32258064516129%	25/11709 0.213510974464087%	0.26956	1	12h1_transcript_22462;12h1_transcript_23675;12h1_transcript_26534;12h1_transcript_26927	4	12h1_transcript_23675	1	12h1_transcript_22462;12h1_transcript_26534;12h1_transcript_26927	3	https:\\www.genome.jp\dbget-bin\www_bget?map00903
ko00944	Flavone and flavonol biosynthesis	2/1240 0.161290322580645%	10/11709 0.085404389785635%	0.286818	1	12h1_transcript_27560;12h1_transcript_25909	2	12h1_transcript_27560;12h1_transcript_25909	2	0	--	https:\\www.genome.jp\dbget-bin\www_bget?map00944
ko00905	Brassinosteroid biosynthesis	3/1240 0.241935483870968%	18/11709 0.153727901614143%	0.296162	1	12h1_transcript_24332;12h1_transcript_25838;12h1_transcript_21486	3	12h1_transcript_21486	1	12h1_transcript_24332;12h1_transcript_25838	2	https:\\www.genome.jp\dbget-bin\www_bget?map00905
ko00400	Phenylalanine, tyrosine and tryptophan biosynthesis	10/1240 0.806451612903226%	79/11709 0.674694679306516%	0.32455	1	12h1_transcript_29168;12h1_transcript_30792;12h1_transcript_31927;12h1_transcript_14960;12h1_transcript_21990;12h1_transcript_24057;12h1_transcript_25151;12h1_transcript_26439;12h1_transcript_25595;12h1_transcript_27987	10	12h1_transcript_14960;12h1_transcript_21990;12h1_transcript_24057;12h1_transcript_25151;12h1_transcript_25595;12h1_transcript_27987	6	12h1_transcript_29168;12h1_transcript_30792;12h1_transcript_31927;12h1_transcript_26439	4	https:\\www.genome.jp\dbget-bin\www_bget?map00400
ko00360	Phenylalanine metabolism	13/1240 1.04838709677419%	110/11709 0.939448287641985%	0.381299	1	12h1_transcript_11138;12h1_transcript_8790;12h1_transcript_15307;12h1_transcript_20346;12h1_transcript_18594;12h1_transcript_13509;12h1_transcript_18459;12h1_transcript_18724;12h1_transcript_32736;12h1_transcript_17255;12h1_transcript_17287;12h1_transcript_18207;12h1_transcript_26868	13	12h1_transcript_15307;12h1_transcript_13509;12h1_transcript_18459;12h1_transcript_18724;12h1_transcript_17255;12h1_transcript_17287;12h1_transcript_18207;12h1_transcript_26868	8	12h1_transcript_11138;12h1_transcript_8790;12h1_transcript_20346;12h1_transcript_18594;12h1_transcript_32736	5	https:\\www.genome.jp\dbget-bin\www_bget?map00360
ko00520	Amino sugar and nucleotide sugar metabolism	29/1240 2.33870967741935%	257/11709 2.19489281749082%	0.387091	1	12h1_transcript_29687;12h1_transcript_24175;12h1_transcript_20186;12h1_transcript_23512;12h1_transcript_27558;12h1_transcript_12019;12h1_transcript_31183;12h1_transcript_31863;12h1_transcript_28906;12h1_transcript_20469;12h1_transcript_19502;12h1_transcript_18694;12h1_transcript_20962;12h1_transcript_29262;12h1_transcript_27463;12h1_transcript_25543;12h1_transcript_23895;12h1_transcript_15255;12h…	29	12h1_transcript_29687;12h1_transcript_31183;12h1_transcript_31863;12h1_transcript_20642;12h1_transcript_29128;12h1_transcript_26776;12h1_transcript_31024;12h1_transcript_30439;12h1_transcript_31622;12h1_transcript_31973	10	12h1_transcript_24175;12h1_transcript_20186;12h1_transcript_23512;12h1_transcript_27558;12h1_transcript_12019;12h1_transcript_28906;12h1_transcript_20469;12h1_transcript_19502;12h1_transcript_18694;12h1_transcript_20962;12h1_transcript_29262;12h1_transcript_27463;12h1_transcript_25543;12h1_transcript_23895;12h1_transcript_15255;12h1_transcript_14326;12h1_transcript_15486;12h1_transcript_26458;12h…	19	https:\\www.genome.jp\dbget-bin\www_bget?map00520
ko00500	Starch and sucrose metabolism	57/1240 4.59677419354839%	518/11709 4.42394739089589%	0.398823	1	12h1_transcript_1175;12h1_transcript_5786;12h1_transcript_4965;12h1_transcript_9013;12h1_transcript_6582;12h1_transcript_10435;12h1_transcript_10497;12h1_transcript_9820;12h1_transcript_23857;12h1_transcript_5149;12h1_transcript_4280;12h1_transcript_9190;12h1_transcript_18780;12h1_transcript_12564;12h1_transcript_15698;12h1_transcript_29687;12h1_transcript_24175;12h1_transcript_20186;12h1_transcr…	57	12h1_transcript_1175;12h1_transcript_5786;12h1_transcript_9013;12h1_transcript_6582;12h1_transcript_10435;12h1_transcript_9820;12h1_transcript_23857;12h1_transcript_12564;12h1_transcript_15698;12h1_transcript_29687;12h1_transcript_14944;12h1_transcript_13468;12h1_transcript_20542;12h1_transcript_21067;12h1_transcript_21555;12h1_transcript_20721;12h1_transcript_24162;12h1_transcript_26138;12h1_tra…	25	12h1_transcript_4965;12h1_transcript_10497;12h1_transcript_5149;12h1_transcript_4280;12h1_transcript_9190;12h1_transcript_18780;12h1_transcript_24175;12h1_transcript_20186;12h1_transcript_23512;12h1_transcript_27558;12h1_transcript_22898;12h1_transcript_16160;12h1_transcript_25055;12h1_transcript_17703;12h1_transcript_24590;12h1_transcript_22656;12h1_transcript_12356;12h1_transcript_20469;12h1_tr…	32	https:\\www.genome.jp\dbget-bin\www_bget?map00500
ko00430	Taurine and hypotaurine metabolism	2/1240 0.161290322580645%	13/11709 0.111025706721325%	0.407394	1	12h1_transcript_26203;12h1_transcript_25217	2	12h1_transcript_26203;12h1_transcript_25217	2	0	--	https:\\www.genome.jp\dbget-bin\www_bget?map00430
ko00350	Tyrosine metabolism	12/1240 0.967741935483871%	107/11709 0.913826970706294%	0.462512	1	12h1_transcript_11138;12h1_transcript_8790;12h1_transcript_15307;12h1_transcript_20346;12h1_transcript_18594;12h1_transcript_22637;12h1_transcript_22816;12h1_transcript_23565;12h1_transcript_18459;12h1_transcript_18724;12h1_transcript_32736;12h1_transcript_32755	12	12h1_transcript_15307;12h1_transcript_22637;12h1_transcript_22816;12h1_transcript_23565;12h1_transcript_18459;12h1_transcript_18724;12h1_transcript_32755	7	12h1_transcript_11138;12h1_transcript_8790;12h1_transcript_20346;12h1_transcript_18594;12h1_transcript_32736	5	https:\\www.genome.jp\dbget-bin\www_bget?map00350
ko00196	Photosynthesis - antenna proteins	4/1240 0.32258064516129%	33/11709 0.281834486292595%	0.468297	1	12h1_transcript_31389;12h1_transcript_31181;12h1_transcript_27935;12h1_transcript_30598	4	--	0	12h1_transcript_31389;12h1_transcript_31181;12h1_transcript_27935;12h1_transcript_30598	4	https:\\www.genome.jp\dbget-bin\www_bget?map00196
ko04075	Plant hormone signal transduction	82/1240 6.61290322580645%	766/11709 6.54197625757964%	0.476102	1	12h1_transcript_25059;12h1_transcript_24755;12h1_transcript_4642;12h1_transcript_4877;12h1_transcript_7242;12h1_transcript_6964;12h1_transcript_14284;12h1_transcript_16298;12h1_transcript_17393;12h1_transcript_3093;12h1_transcript_16150;12h1_transcript_16500;12h1_transcript_28652;12h1_transcript_14213;12h1_transcript_14804;12h1_transcript_15946;12h1_transcript_19720;12h1_transcript_22619;12h1_tra…	82	12h1_transcript_25059;12h1_transcript_24755;12h1_transcript_4642;12h1_transcript_6964;12h1_transcript_16150;12h1_transcript_16500;12h1_transcript_28652;12h1_transcript_14213;12h1_transcript_14804;12h1_transcript_15946;12h1_transcript_19720;12h1_transcript_22619;12h1_transcript_23926;12h1_transcript_30550;12h1_transcript_32356;12h1_transcript_32397;12h1_transcript_31988;12h1_transcript_30318;12h1_…	54	12h1_transcript_4877;12h1_transcript_7242;12h1_transcript_14284;12h1_transcript_16298;12h1_transcript_17393;12h1_transcript_3093;12h1_transcript_24460;12h1_transcript_17593;12h1_transcript_24598;12h1_transcript_23738;12h1_transcript_8750;12h1_transcript_13162;12h1_transcript_4390;12h1_transcript_10002;12h1_transcript_8636;12h1_transcript_8839;12h1_transcript_12121;12h1_transcript_13306;12h1_trans…	28	https:\\www.genome.jp\dbget-bin\www_bget?map04075
ko00062	Fatty acid elongation	5/1240 0.403225806451613%	43/11709 0.36723887607823%	0.484057	1	12h1_transcript_15400;12h1_transcript_22565;12h1_transcript_23780;12h1_transcript_24323;12h1_transcript_27460	5	12h1_transcript_15400;12h1_transcript_22565;12h1_transcript_24323;12h1_transcript_27460	4	12h1_transcript_23780	1	https:\\www.genome.jp\dbget-bin\www_bget?map00062
ko01040	Biosynthesis of unsaturated fatty acids	3/1240 0.241935483870968%	25/11709 0.213510974464087%	0.502587	1	12h1_transcript_18149;12h1_transcript_27064;12h1_transcript_26243	3	12h1_transcript_18149;12h1_transcript_27064;12h1_transcript_26243	3	0	--	https:\\www.genome.jp\dbget-bin\www_bget?map01040
ko00730	Thiamine metabolism	5/1240 0.403225806451613%	45/11709 0.384319754035357%	0.525569	1	12h1_transcript_21059;12h1_transcript_30140;12h1_transcript_16707;12h1_transcript_29873;12h1_transcript_18659	5	12h1_transcript_16707	1	12h1_transcript_21059;12h1_transcript_30140;12h1_transcript_29873;12h1_transcript_18659	4	https:\\www.genome.jp\dbget-bin\www_bget?map00730
ko00902	Monoterpenoid biosynthesis	2/1240 0.161290322580645%	17/11709 0.145187462635579%	0.55076	1	12h1_transcript_27046;12h1_transcript_30400	2	12h1_transcript_27046	1	12h1_transcript_30400	1	https:\\www.genome.jp\dbget-bin\www_bget?map00902
ko00965	Betalain biosynthesis	3/1240 0.241935483870968%	28/11709 0.239132291399778%	0.581508	1	12h1_transcript_18459;12h1_transcript_18724;12h1_transcript_29957	3	12h1_transcript_18459;12h1_transcript_18724	2	12h1_transcript_29957	1	https:\\www.genome.jp\dbget-bin\www_bget?map00965
ko00561	Glycerolipid metabolism	20/1240 1.61290322580645%	196/11709 1.67392603979845%	0.605071	1	12h1_transcript_24633;12h1_transcript_29379;12h1_transcript_29497;12h1_transcript_22462;12h1_transcript_23675;12h1_transcript_26534;12h1_transcript_26927;12h1_transcript_19060;12h1_transcript_28410;12h1_transcript_17798;12h1_transcript_19859;12h1_transcript_28118;12h1_transcript_25692;12h1_transcript_29033;12h1_transcript_25964;12h1_transcript_7033;12h1_transcript_5120;12h1_transcript_27998;12h1_…	20	12h1_transcript_24633;12h1_transcript_29379;12h1_transcript_29497;12h1_transcript_23675;12h1_transcript_29033;12h1_transcript_7033;12h1_transcript_5120;12h1_transcript_18137	8	12h1_transcript_22462;12h1_transcript_26534;12h1_transcript_26927;12h1_transcript_19060;12h1_transcript_28410;12h1_transcript_17798;12h1_transcript_19859;12h1_transcript_28118;12h1_transcript_25692;12h1_transcript_25964;12h1_transcript_27998;12h1_transcript_31261	12	https:\\www.genome.jp\dbget-bin\www_bget?map00561
ko03060	Protein export	10/1240 0.806451612903226%	99/11709 0.845503458877786%	0.611639	1	12h1_transcript_4584;12h1_transcript_1696;12h1_transcript_23574;12h1_transcript_20684;12h1_transcript_31064;12h1_transcript_31088;12h1_transcript_19185;12h1_transcript_32468;12h1_transcript_23060;12h1_transcript_28954	10	12h1_transcript_23574;12h1_transcript_31064;12h1_transcript_19185;12h1_transcript_32468;12h1_transcript_28954	5	12h1_transcript_4584;12h1_transcript_1696;12h1_transcript_20684;12h1_transcript_31088;12h1_transcript_23060	5	https:\\www.genome.jp\dbget-bin\www_bget?map03060
ko00254	Aflatoxin biosynthesis	2/1240 0.161290322580645%	19/11709 0.162268340592706%	0.612714	1	12h1_transcript_729;12h1_transcript_6384	2	12h1_transcript_729;12h1_transcript_6384	2	0	--	https:\\www.genome.jp\dbget-bin\www_bget?map00254
ko00340	Histidine metabolism	4/1240 0.32258064516129%	40/11709 0.34161755914254%	0.624347	1	12h1_transcript_22462;12h1_transcript_23675;12h1_transcript_26534;12h1_transcript_26927	4	12h1_transcript_23675	1	12h1_transcript_22462;12h1_transcript_26534;12h1_transcript_26927	3	https:\\www.genome.jp\dbget-bin\www_bget?map00340
ko00750	Vitamin B6 metabolism	2/1240 0.161290322580645%	20/11709 0.17080877957127%	0.641148	1	12h1_transcript_25261;12h1_transcript_28361	2	12h1_transcript_25261	1	12h1_transcript_28361	1	https:\\www.genome.jp\dbget-bin\www_bget?map00750
ko00514	Other types of O-glycan biosynthesis	3/1240 0.241935483870968%	31/11709 0.264753608335468%	0.652005	1	12h1_transcript_29909;12h1_transcript_24550;12h1_transcript_30812	3	12h1_transcript_29909;12h1_transcript_30812	2	12h1_transcript_24550	1	https:\\www.genome.jp\dbget-bin\www_bget?map00514
ko01232	Nucleotide metabolism	13/1240 1.04838709677419%	133/11709 1.13587838414895%	0.662459	1	12h1_transcript_9441;12h1_transcript_21059;12h1_transcript_30140;12h1_transcript_31315;12h1_transcript_21510;12h1_transcript_24193;12h1_transcript_26258;12h1_transcript_23902;12h1_transcript_25647;12h1_transcript_17880;12h1_transcript_12498;12h1_transcript_21862;12h1_transcript_2155	13	12h1_transcript_9441;12h1_transcript_21510;12h1_transcript_24193;12h1_transcript_26258;12h1_transcript_23902;12h1_transcript_25647;12h1_transcript_12498;12h1_transcript_21862;12h1_transcript_2155	9	12h1_transcript_21059;12h1_transcript_30140;12h1_transcript_31315;12h1_transcript_17880	4	https:\\www.genome.jp\dbget-bin\www_bget?map01232
ko03450	Non-homologous end-joining	2/1240 0.161290322580645%	21/11709 0.179349218549833%	0.667909	1	12h1_transcript_2677;12h1_transcript_2783	2	--	0	12h1_transcript_2677;12h1_transcript_2783	2	https:\\www.genome.jp\dbget-bin\www_bget?map03450
ko00220	Arginine biosynthesis	6/1240 0.483870967741935%	63/11709 0.5380476556495%	0.669169	1	12h1_transcript_22155;12h1_transcript_25381;12h1_transcript_29207;12h1_transcript_32268;12h1_transcript_17454;12h1_transcript_23635	6	12h1_transcript_29207	1	12h1_transcript_22155;12h1_transcript_25381;12h1_transcript_32268;12h1_transcript_17454;12h1_transcript_23635	5	https:\\www.genome.jp\dbget-bin\www_bget?map00220
ko00660	C5-Branched dibasic acid metabolism	1/1240 0.0806451612903226%	10/11709 0.085404389785635%	0.673671	1	12h1_transcript_19005	1	--	0	12h1_transcript_19005	1	https:\\www.genome.jp\dbget-bin\www_bget?map00660
ko00531	Glycosaminoglycan degradation	9/1240 0.725806451612903%	96/11709 0.819882141942096%	0.699852	1	12h1_transcript_23264;12h1_transcript_15773;12h1_transcript_22806;12h1_transcript_9389;12h1_transcript_9638;12h1_transcript_17002;12h1_transcript_17659;12h1_transcript_28925;12h1_transcript_23895	9	12h1_transcript_17659;12h1_transcript_28925	2	12h1_transcript_23264;12h1_transcript_15773;12h1_transcript_22806;12h1_transcript_9389;12h1_transcript_9638;12h1_transcript_17002;12h1_transcript_23895	7	https:\\www.genome.jp\dbget-bin\www_bget?map00531
ko03018	RNA degradation	27/1240 2.17741935483871%	282/11709 2.40840379195491%	0.740526	1	12h1_transcript_31011;12h1_transcript_7090;12h1_transcript_7368;12h1_transcript_11120;12h1_transcript_23288;12h1_transcript_17075;12h1_transcript_15623;12h1_transcript_21130;12h1_transcript_20736;12h1_transcript_8861;12h1_transcript_4769;12h1_transcript_12548;12h1_transcript_13675;12h1_transcript_7515;12h1_transcript_17871;12h1_transcript_2882;12h1_transcript_27168;12h1_transcript_23800;12h1_tran…	27	12h1_transcript_31011;12h1_transcript_7090;12h1_transcript_23288;12h1_transcript_17075;12h1_transcript_15623;12h1_transcript_20736;12h1_transcript_8861;12h1_transcript_7515;12h1_transcript_17871;12h1_transcript_23800	10	12h1_transcript_7368;12h1_transcript_11120;12h1_transcript_21130;12h1_transcript_4769;12h1_transcript_12548;12h1_transcript_13675;12h1_transcript_2882;12h1_transcript_27168;12h1_transcript_28692;12h1_transcript_29381;12h1_transcript_29679;12h1_transcript_29763;12h1_transcript_30294;12h1_transcript_30336;12h1_transcript_29941;12h1_transcript_30418;12h1_transcript_30623	17	https:\\www.genome.jp\dbget-bin\www_bget?map03018
ko00230	Purine metabolism	19/1240 1.53225806451613%	205/11709 1.75078999060552%	0.764712	1	12h1_transcript_9441;12h1_transcript_21059;12h1_transcript_30140;12h1_transcript_31315;12h1_transcript_21510;12h1_transcript_24193;12h1_transcript_26258;12h1_transcript_23902;12h1_transcript_25647;12h1_transcript_13672;12h1_transcript_17880;12h1_transcript_12498;12h1_transcript_32565;12h1_transcript_19502;12h1_transcript_18694;12h1_transcript_20962;12h1_transcript_21862;12h1_transcript_2694;12h1_…	19	12h1_transcript_9441;12h1_transcript_21510;12h1_transcript_24193;12h1_transcript_26258;12h1_transcript_23902;12h1_transcript_25647;12h1_transcript_13672;12h1_transcript_12498;12h1_transcript_32565;12h1_transcript_21862;12h1_transcript_2694	11	12h1_transcript_21059;12h1_transcript_30140;12h1_transcript_31315;12h1_transcript_17880;12h1_transcript_19502;12h1_transcript_18694;12h1_transcript_20962;12h1_transcript_23437	8	https:\\www.genome.jp\dbget-bin\www_bget?map00230
ko01210	2-Oxocarboxylic acid metabolism	9/1240 0.725806451612903%	103/11709 0.87966521479204%	0.775679	1	12h1_transcript_21260;12h1_transcript_19832;12h1_transcript_21019;12h1_transcript_27823;12h1_transcript_19005;12h1_transcript_19439;12h1_transcript_23869;12h1_transcript_17454;12h1_transcript_23635	9	12h1_transcript_21019;12h1_transcript_27823;12h1_transcript_19439;12h1_transcript_23869	4	12h1_transcript_21260;12h1_transcript_19832;12h1_transcript_19005;12h1_transcript_17454;12h1_transcript_23635	5	https:\\www.genome.jp\dbget-bin\www_bget?map01210
ko00620	Pyruvate metabolism	30/1240 2.41935483870968%	319/11709 2.72440003416176%	0.78275	1	12h1_transcript_24633;12h1_transcript_29379;12h1_transcript_29497;12h1_transcript_28155;12h1_transcript_26370;12h1_transcript_24235;12h1_transcript_22462;12h1_transcript_23675;12h1_transcript_26534;12h1_transcript_26927;12h1_transcript_8153;12h1_transcript_19960;12h1_transcript_24562;12h1_transcript_13702;12h1_transcript_25324;12h1_transcript_27898;12h1_transcript_26915;12h1_transcript_15556;12h1…	30	12h1_transcript_24633;12h1_transcript_29379;12h1_transcript_29497;12h1_transcript_23675;12h1_transcript_8153;12h1_transcript_13702;12h1_transcript_25324;12h1_transcript_27898;12h1_transcript_26915;12h1_transcript_15556;12h1_transcript_22788;12h1_transcript_31908;12h1_transcript_6194;12h1_transcript_8361;12h1_transcript_19385;12h1_transcript_729;12h1_transcript_6384;12h1_transcript_32755	18	12h1_transcript_28155;12h1_transcript_26370;12h1_transcript_24235;12h1_transcript_22462;12h1_transcript_26534;12h1_transcript_26927;12h1_transcript_19960;12h1_transcript_24562;12h1_transcript_22779;12h1_transcript_1713;12h1_transcript_10056;12h1_transcript_7738	12	https:\\www.genome.jp\dbget-bin\www_bget?map00620
ko00261	Monobactam biosynthesis	1/1240 0.0806451612903226%	14/11709 0.119566145699889%	0.791553	1	12h1_transcript_23437	1	--	0	12h1_transcript_23437	1	https:\\www.genome.jp\dbget-bin\www_bget?map00261
ko00760	Nicotinate and nicotinamide metabolism	3/1240 0.241935483870968%	39/11709 0.333077120163976%	0.796977	1	12h1_transcript_28271;12h1_transcript_27262;12h1_transcript_17880	3	12h1_transcript_28271	1	12h1_transcript_27262;12h1_transcript_17880	2	https:\\www.genome.jp\dbget-bin\www_bget?map00760
ko00564	Glycerophospholipid metabolism	20/1240 1.61290322580645%	220/11709 1.87889657528397%	0.797349	1	12h1_transcript_18417;12h1_transcript_31849;12h1_transcript_21226;12h1_transcript_7015;12h1_transcript_15284;12h1_transcript_12665;12h1_transcript_10467;12h1_transcript_25692;12h1_transcript_26654;12h1_transcript_29033;12h1_transcript_25964;12h1_transcript_7033;12h1_transcript_5120;12h1_transcript_22757;12h1_transcript_26096;12h1_transcript_23927;12h1_transcript_28360;12h1_transcript_25433;12h1_t…	20	12h1_transcript_18417;12h1_transcript_26654;12h1_transcript_29033;12h1_transcript_7033;12h1_transcript_5120;12h1_transcript_22757;12h1_transcript_26096;12h1_transcript_23927;12h1_transcript_28360;12h1_transcript_31738;12h1_transcript_23465	11	12h1_transcript_31849;12h1_transcript_21226;12h1_transcript_7015;12h1_transcript_15284;12h1_transcript_12665;12h1_transcript_10467;12h1_transcript_25692;12h1_transcript_25964;12h1_transcript_25433	9	https:\\www.genome.jp\dbget-bin\www_bget?map00564
ko03430	Mismatch repair	4/1240 0.32258064516129%	51/11709 0.435562387906738%	0.803176	1	12h1_transcript_10771;12h1_transcript_31484;12h1_transcript_5272;12h1_transcript_17268	4	12h1_transcript_31484;12h1_transcript_17268	2	12h1_transcript_10771;12h1_transcript_5272	2	https:\\www.genome.jp\dbget-bin\www_bget?map03430
ko00020	Citrate cycle (TCA cycle)	11/1240 0.887096774193548%	128/11709 1.09317618925613%	0.809216	1	12h1_transcript_28155;12h1_transcript_26370;12h1_transcript_8153;12h1_transcript_28891;12h1_transcript_19960;12h1_transcript_24562;12h1_transcript_19385;12h1_transcript_17139;12h1_transcript_26712;12h1_transcript_19439;12h1_transcript_23869	11	12h1_transcript_8153;12h1_transcript_28891;12h1_transcript_19385;12h1_transcript_26712;12h1_transcript_19439;12h1_transcript_23869	6	12h1_transcript_28155;12h1_transcript_26370;12h1_transcript_19960;12h1_transcript_24562;12h1_transcript_17139	5	https:\\www.genome.jp\dbget-bin\www_bget?map00020
ko00901	Indole alkaloid biosynthesis	2/1240 0.161290322580645%	28/11709 0.239132291399778%	0.81245	1	12h1_transcript_18459;12h1_transcript_18724	2	12h1_transcript_18459;12h1_transcript_18724	2	0	--	https:\\www.genome.jp\dbget-bin\www_bget?map00901
ko00604	Glycosphingolipid biosynthesis - ganglio series	6/1240 0.483870967741935%	77/11709 0.657613801349389%	0.83841	1	12h1_transcript_9389;12h1_transcript_9638;12h1_transcript_17002;12h1_transcript_17659;12h1_transcript_28925;12h1_transcript_23895	6	12h1_transcript_17659;12h1_transcript_28925	2	12h1_transcript_9389;12h1_transcript_9638;12h1_transcript_17002;12h1_transcript_23895	4	https:\\www.genome.jp\dbget-bin\www_bget?map00604
ko03440	Homologous recombination	6/1240 0.483870967741935%	77/11709 0.657613801349389%	0.83841	1	12h1_transcript_31484;12h1_transcript_19746;12h1_transcript_2677;12h1_transcript_2783;12h1_transcript_20497;12h1_transcript_28655	6	12h1_transcript_31484;12h1_transcript_20497;12h1_transcript_28655	3	12h1_transcript_19746;12h1_transcript_2677;12h1_transcript_2783	3	https:\\www.genome.jp\dbget-bin\www_bget?map03440
ko03410	Base excision repair	3/1240 0.241935483870968%	43/11709 0.36723887607823%	0.848145	1	12h1_transcript_25000;12h1_transcript_21235;12h1_transcript_7817	3	--	0	12h1_transcript_25000;12h1_transcript_21235;12h1_transcript_7817	3	https:\\www.genome.jp\dbget-bin\www_bget?map03410
ko00563	Glycosylphosphatidylinositol (GPI)-anchor biosynthesis	2/1240 0.161290322580645%	33/11709 0.281834486292595%	0.878264	1	12h1_transcript_32480;12h1_transcript_31977	2	12h1_transcript_32480	1	12h1_transcript_31977	1	https:\\www.genome.jp\dbget-bin\www_bget?map00563
ko04070	Phosphatidylinositol signaling system	15/1240 1.20967741935484%	188/11709 1.60560252796994%	0.906195	1	12h1_transcript_180;12h1_transcript_31225;12h1_transcript_31528;12h1_transcript_31616;12h1_transcript_31856;12h1_transcript_31990;12h1_transcript_18308;12h1_transcript_20525;12h1_transcript_5156;12h1_transcript_28205;12h1_transcript_14788;12h1_transcript_22110;12h1_transcript_22278;12h1_transcript_20556;12h1_transcript_24223	15	12h1_transcript_180;12h1_transcript_31990;12h1_transcript_14788;12h1_transcript_22110;12h1_transcript_22278;12h1_transcript_24223	6	12h1_transcript_31225;12h1_transcript_31528;12h1_transcript_31616;12h1_transcript_31856;12h1_transcript_18308;12h1_transcript_20525;12h1_transcript_5156;12h1_transcript_28205;12h1_transcript_20556	9	https:\\www.genome.jp\dbget-bin\www_bget?map04070
ko01250	Biosynthesis of nucleotide sugars	15/1240 1.20967741935484%	191/11709 1.63122384490563%	0.917585	1	12h1_transcript_29687;12h1_transcript_24175;12h1_transcript_20186;12h1_transcript_23512;12h1_transcript_27558;12h1_transcript_28906;12h1_transcript_20469;12h1_transcript_19502;12h1_transcript_18694;12h1_transcript_20962;12h1_transcript_29262;12h1_transcript_27463;12h1_transcript_25543;12h1_transcript_20642;12h1_transcript_26458	15	12h1_transcript_29687;12h1_transcript_20642	2	12h1_transcript_24175;12h1_transcript_20186;12h1_transcript_23512;12h1_transcript_27558;12h1_transcript_28906;12h1_transcript_20469;12h1_transcript_19502;12h1_transcript_18694;12h1_transcript_20962;12h1_transcript_29262;12h1_transcript_27463;12h1_transcript_25543;12h1_transcript_26458	13	https:\\www.genome.jp\dbget-bin\www_bget?map01250
ko01212	Fatty acid metabolism	12/1240 0.967741935483871%	159/11709 1.3579297975916%	0.922688	1	12h1_transcript_18149;12h1_transcript_27064;12h1_transcript_13702;12h1_transcript_25324;12h1_transcript_27898;12h1_transcript_26915;12h1_transcript_15638;12h1_transcript_26243;12h1_transcript_17483;12h1_transcript_729;12h1_transcript_6384;12h1_transcript_18605	12	12h1_transcript_18149;12h1_transcript_27064;12h1_transcript_13702;12h1_transcript_25324;12h1_transcript_27898;12h1_transcript_26915;12h1_transcript_26243;12h1_transcript_729;12h1_transcript_6384;12h1_transcript_18605	10	12h1_transcript_15638;12h1_transcript_17483	2	https:\\www.genome.jp\dbget-bin\www_bget?map01212
ko00600	Sphingolipid metabolism	9/1240 0.725806451612903%	130/11709 1.11025706721325%	0.941837	1	12h1_transcript_17798;12h1_transcript_19859;12h1_transcript_28118;12h1_transcript_9389;12h1_transcript_9638;12h1_transcript_17002;12h1_transcript_17659;12h1_transcript_28925;12h1_transcript_23895	9	12h1_transcript_17659;12h1_transcript_28925	2	12h1_transcript_17798;12h1_transcript_19859;12h1_transcript_28118;12h1_transcript_9389;12h1_transcript_9638;12h1_transcript_17002;12h1_transcript_23895	7	https:\\www.genome.jp\dbget-bin\www_bget?map00600
ko00640	Propanoate metabolism	8/1240 0.645161290322581%	122/11709 1.04193355538475%	0.95365	1	12h1_transcript_27547;12h1_transcript_18149;12h1_transcript_27064;12h1_transcript_19960;12h1_transcript_24562;12h1_transcript_28167;12h1_transcript_729;12h1_transcript_6384	8	12h1_transcript_27547;12h1_transcript_18149;12h1_transcript_27064;12h1_transcript_28167;12h1_transcript_729;12h1_transcript_6384	6	12h1_transcript_19960;12h1_transcript_24562	2	https:\\www.genome.jp\dbget-bin\www_bget?map00640
ko00565	Ether lipid metabolism	3/1240 0.241935483870968%	62/11709 0.529507216670937%	0.96657	1	12h1_transcript_21226;12h1_transcript_26654;12h1_transcript_7033	3	12h1_transcript_26654;12h1_transcript_7033	2	12h1_transcript_21226	1	https:\\www.genome.jp\dbget-bin\www_bget?map00565
ko03030	DNA replication	3/1240 0.241935483870968%	62/11709 0.529507216670937%	0.96657	1	12h1_transcript_14112;12h1_transcript_31484;12h1_transcript_17268	3	12h1_transcript_31484;12h1_transcript_17268	2	12h1_transcript_14112	1	https:\\www.genome.jp\dbget-bin\www_bget?map03030
ko00511	Other glycan degradation	7/1240 0.564516129032258%	115/11709 0.982150482534802%	0.96669	1	12h1_transcript_28867;12h1_transcript_9389;12h1_transcript_9638;12h1_transcript_17002;12h1_transcript_17659;12h1_transcript_28925;12h1_transcript_23895	7	12h1_transcript_17659;12h1_transcript_28925	2	12h1_transcript_28867;12h1_transcript_9389;12h1_transcript_9638;12h1_transcript_17002;12h1_transcript_23895	5	https:\\www.genome.jp\dbget-bin\www_bget?map00511
ko00513	Various types of N-glycan biosynthesis	3/1240 0.241935483870968%	63/11709 0.5380476556495%	0.969276	1	12h1_transcript_30030;12h1_transcript_30523;12h1_transcript_23895	3	--	0	12h1_transcript_30030;12h1_transcript_30523;12h1_transcript_23895	3	https:\\www.genome.jp\dbget-bin\www_bget?map00513
ko03020	RNA polymerase	8/1240 0.645161290322581%	150/11709 1.28106584678452%	0.992406	1	12h1_transcript_277;12h1_transcript_3890;12h1_transcript_795;12h1_transcript_32493;12h1_transcript_2011;12h1_transcript_3031;12h1_transcript_30844;12h1_transcript_1833	8	12h1_transcript_277;12h1_transcript_795;12h1_transcript_32493	3	12h1_transcript_3890;12h1_transcript_2011;12h1_transcript_3031;12h1_transcript_30844;12h1_transcript_1833	5	https:\\www.genome.jp\dbget-bin\www_bget?map03020
ko00562	Inositol phosphate metabolism	14/1240 1.12903225806452%	230/11709 1.9643009650696%	0.993949	1	12h1_transcript_180;12h1_transcript_31225;12h1_transcript_31528;12h1_transcript_31616;12h1_transcript_31856;12h1_transcript_18308;12h1_transcript_20525;12h1_transcript_28205;12h1_transcript_14788;12h1_transcript_22110;12h1_transcript_22278;12h1_transcript_20556;12h1_transcript_24223;12h1_transcript_27968	14	12h1_transcript_180;12h1_transcript_14788;12h1_transcript_22110;12h1_transcript_22278;12h1_transcript_24223;12h1_transcript_27968	6	12h1_transcript_31225;12h1_transcript_31528;12h1_transcript_31616;12h1_transcript_31856;12h1_transcript_18308;12h1_transcript_20525;12h1_transcript_28205;12h1_transcript_20556	8	https:\\www.genome.jp\dbget-bin\www_bget?map00562
ko04136	Autophagy - other	3/1240 0.241935483870968%	83/11709 0.70885643522077%	0.99471	1	12h1_transcript_30067;12h1_transcript_2313;12h1_transcript_9892	3	12h1_transcript_2313;12h1_transcript_9892	2	12h1_transcript_30067	1	https:\\www.genome.jp\dbget-bin\www_bget?map04136
ko00510	N-Glycan biosynthesis	3/1240 0.241935483870968%	84/11709 0.717396874199334%	0.99517	1	12h1_transcript_25501;12h1_transcript_30030;12h1_transcript_30523	3	--	0	12h1_transcript_25501;12h1_transcript_30030;12h1_transcript_30523	3	https:\\www.genome.jp\dbget-bin\www_bget?map00510
ko00240	Pyrimidine metabolism	4/1240 0.32258064516129%	103/11709 0.87966521479204%	0.996363	1	12h1_transcript_31315;12h1_transcript_17880;12h1_transcript_12498;12h1_transcript_2155	4	12h1_transcript_12498;12h1_transcript_2155	2	12h1_transcript_31315;12h1_transcript_17880	2	https:\\www.genome.jp\dbget-bin\www_bget?map00240
ko03050	Proteasome	3/1240 0.241935483870968%	91/11709 0.777179947049278%	0.99746	1	12h1_transcript_12790;12h1_transcript_32329;12h1_transcript_19957	3	--	0	12h1_transcript_12790;12h1_transcript_32329;12h1_transcript_19957	3	https:\\www.genome.jp\dbget-bin\www_bget?map03050
ko03420	Nucleotide excision repair	4/1240 0.32258064516129%	108/11709 0.922367409684858%	0.99764	1	12h1_transcript_27959;12h1_transcript_31484;12h1_transcript_17268;12h1_transcript_29712	4	12h1_transcript_31484;12h1_transcript_17268	2	12h1_transcript_27959;12h1_transcript_29712	2	https:\\www.genome.jp\dbget-bin\www_bget?map03420
ko04145	Phagosome	7/1240 0.564516129032258%	161/11709 1.37501067554872%	0.998774	1	12h1_transcript_180;12h1_transcript_11533;12h1_transcript_31626;12h1_transcript_26461;12h1_transcript_29465;12h1_transcript_23060;12h1_transcript_28954	7	12h1_transcript_180;12h1_transcript_31626;12h1_transcript_29465;12h1_transcript_28954	4	12h1_transcript_11533;12h1_transcript_26461;12h1_transcript_23060	3	https:\\www.genome.jp\dbget-bin\www_bget?map04145
ko03022	Basal transcription factors	3/1240 0.241935483870968%	101/11709 0.862584336834913%	0.999004	1	12h1_transcript_27959;12h1_transcript_16874;12h1_transcript_29712	3	12h1_transcript_16874	1	12h1_transcript_27959;12h1_transcript_29712	2	https:\\www.genome.jp\dbget-bin\www_bget?map03022
ko04141	Protein processing in endoplasmic reticulum	33/1240 2.66129032258065%	493/11709 4.2104364164318%	0.999086	1	12h1_transcript_28208;12h1_transcript_23893;12h1_transcript_29074;12h1_transcript_31922;12h1_transcript_10201;12h1_transcript_18053;12h1_transcript_18674;12h1_transcript_19995;12h1_transcript_15659;12h1_transcript_16603;12h1_transcript_16690;12h1_transcript_25711;12h1_transcript_32611;12h1_transcript_32816;12h1_transcript_32038;12h1_transcript_26461;12h1_transcript_29465;12h1_transcript_11371;12h…	33	12h1_transcript_28208;12h1_transcript_23893;12h1_transcript_29074;12h1_transcript_31922;12h1_transcript_10201;12h1_transcript_18053;12h1_transcript_18674;12h1_transcript_19995;12h1_transcript_15659;12h1_transcript_16603;12h1_transcript_16690;12h1_transcript_25711;12h1_transcript_32611;12h1_transcript_32816;12h1_transcript_32038;12h1_transcript_29465;12h1_transcript_11371;12h1_transcript_21707;12h…	30	12h1_transcript_26461;12h1_transcript_23060;12h1_transcript_26876	3	https:\\www.genome.jp\dbget-bin\www_bget?map04141
ko00061	Fatty acid biosynthesis	4/1240 0.32258064516129%	122/11709 1.04193355538475%	0.999317	1	12h1_transcript_15638;12h1_transcript_729;12h1_transcript_6384;12h1_transcript_18605	4	12h1_transcript_729;12h1_transcript_6384;12h1_transcript_18605	3	12h1_transcript_15638	1	https:\\www.genome.jp\dbget-bin\www_bget?map00061
ko04712	Circadian rhythm - plant	19/1240 1.53225806451613%	338/11709 2.88666837475446%	0.999601	1	12h1_transcript_27937;12h1_transcript_10788;12h1_transcript_29129;12h1_transcript_1093;12h1_transcript_16095;12h1_transcript_17020;12h1_transcript_21164;12h1_transcript_22250;12h1_transcript_25059;12h1_transcript_24755;12h1_transcript_6615;12h1_transcript_16738;12h1_transcript_32814;12h1_transcript_20307;12h1_transcript_23090;12h1_transcript_18602;12h1_transcript_25084;12h1_transcript_27674;12h1_…	19	12h1_transcript_1093;12h1_transcript_25059;12h1_transcript_24755;12h1_transcript_16738;12h1_transcript_20307	5	12h1_transcript_27937;12h1_transcript_10788;12h1_transcript_29129;12h1_transcript_16095;12h1_transcript_17020;12h1_transcript_21164;12h1_transcript_22250;12h1_transcript_6615;12h1_transcript_32814;12h1_transcript_23090;12h1_transcript_18602;12h1_transcript_25084;12h1_transcript_27674;12h1_transcript_24655	14	https:\\www.genome.jp\dbget-bin\www_bget?map04712
ko03008	Ribosome biogenesis in eukaryotes	11/1240 0.887096774193548%	241/11709 2.0582457938338%	0.999785	1	12h1_transcript_27937;12h1_transcript_21957;12h1_transcript_25680;12h1_transcript_30783;12h1_transcript_15429;12h1_transcript_3529;12h1_transcript_4575;12h1_transcript_21289;12h1_transcript_22870;12h1_transcript_29793;12h1_transcript_5356	11	12h1_transcript_21957;12h1_transcript_25680;12h1_transcript_30783;12h1_transcript_15429;12h1_transcript_3529;12h1_transcript_4575;12h1_transcript_21289;12h1_transcript_22870;12h1_transcript_5356	9	12h1_transcript_27937;12h1_transcript_29793	2	https:\\www.genome.jp\dbget-bin\www_bget?map03008
ko00190	Oxidative phosphorylation	23/1240 1.85483870967742%	399/11709 3.40763515244684%	0.999788	1	12h1_transcript_5134;12h1_transcript_8151;12h1_transcript_7289;12h1_transcript_6386;12h1_transcript_7456;12h1_transcript_14708;12h1_transcript_10012;12h1_transcript_31774;12h1_transcript_11491;12h1_transcript_31462;12h1_transcript_16089;12h1_transcript_18981;12h1_transcript_28182;12h1_transcript_27991;12h1_transcript_11533;12h1_transcript_31626;12h1_transcript_32252;12h1_transcript_32607;12h1_tra…	23	12h1_transcript_7456;12h1_transcript_14708;12h1_transcript_16089;12h1_transcript_31626;12h1_transcript_16529;12h1_transcript_23323;12h1_transcript_23790	7	12h1_transcript_5134;12h1_transcript_8151;12h1_transcript_7289;12h1_transcript_6386;12h1_transcript_10012;12h1_transcript_31774;12h1_transcript_11491;12h1_transcript_31462;12h1_transcript_18981;12h1_transcript_28182;12h1_transcript_27991;12h1_transcript_11533;12h1_transcript_32252;12h1_transcript_32607;12h1_transcript_22284;12h1_transcript_12776	16	https:\\www.genome.jp\dbget-bin\www_bget?map00190
ko03250	Viral life cycle - HIV-1	1/1240 0.0806451612903226%	90/11709 0.768639508070715%	0.99996	1	12h1_transcript_25680	1	12h1_transcript_25680	1	0	--	https:\\www.genome.jp\dbget-bin\www_bget?map03250
ko03015	mRNA surveillance pathway	17/1240 1.37096774193548%	390/11709 3.33077120163976%	0.999998	1	12h1_transcript_23825;12h1_transcript_12558;12h1_transcript_1883;12h1_transcript_2882;12h1_transcript_27168;12h1_transcript_23800;12h1_transcript_28692;12h1_transcript_29381;12h1_transcript_29679;12h1_transcript_29763;12h1_transcript_30294;12h1_transcript_30336;12h1_transcript_29941;12h1_transcript_30418;12h1_transcript_30623;12h1_transcript_1693;12h1_transcript_16678	17	12h1_transcript_23825;12h1_transcript_12558;12h1_transcript_1883;12h1_transcript_23800	4	12h1_transcript_2882;12h1_transcript_27168;12h1_transcript_28692;12h1_transcript_29381;12h1_transcript_29679;12h1_transcript_29763;12h1_transcript_30294;12h1_transcript_30336;12h1_transcript_29941;12h1_transcript_30418;12h1_transcript_30623;12h1_transcript_1693;12h1_transcript_16678	13	https:\\www.genome.jp\dbget-bin\www_bget?map03015
ko03013	Nucleocytoplasmic transport	12/1240 0.967741935483871%	342/11709 2.92083013066872%	1	1	12h1_transcript_29683;12h1_transcript_32316;12h1_transcript_25680;12h1_transcript_1883;12h1_transcript_1693;12h1_transcript_23547;12h1_transcript_3375;12h1_transcript_30301;12h1_transcript_30758;12h1_transcript_28432;12h1_transcript_27627;12h1_transcript_29934	12	12h1_transcript_29683;12h1_transcript_32316;12h1_transcript_25680;12h1_transcript_1883;12h1_transcript_23547;12h1_transcript_30301;12h1_transcript_30758;12h1_transcript_28432;12h1_transcript_27627;12h1_transcript_29934	10	12h1_transcript_1693;12h1_transcript_3375	2	https:\\www.genome.jp\dbget-bin\www_bget?map03013
ko04120	Ubiquitin mediated proteolysis	14/1240 1.12903225806452%	401/11709 3.42471603040396%	1	1	12h1_transcript_6006;12h1_transcript_24686;12h1_transcript_32038;12h1_transcript_20163;12h1_transcript_25386;12h1_transcript_31234;12h1_transcript_8852;12h1_transcript_18214;12h1_transcript_19531;12h1_transcript_28444;12h1_transcript_1910;12h1_transcript_14028;12h1_transcript_28482;12h1_transcript_12612	14	12h1_transcript_24686;12h1_transcript_32038;12h1_transcript_20163;12h1_transcript_25386;12h1_transcript_31234;12h1_transcript_18214;12h1_transcript_28444;12h1_transcript_1910;12h1_transcript_14028;12h1_transcript_28482	10	12h1_transcript_6006;12h1_transcript_8852;12h1_transcript_19531;12h1_transcript_12612	4	https:\\www.genome.jp\dbget-bin\www_bget?map04120
ko04144	Endocytosis	14/1240 1.12903225806452%	406/11709 3.46741822529678%	1	1	12h1_transcript_21226;12h1_transcript_7658;12h1_transcript_10201;12h1_transcript_18053;12h1_transcript_18674;12h1_transcript_19995;12h1_transcript_6382;12h1_transcript_31336;12h1_transcript_14028;12h1_transcript_5935;12h1_transcript_5021;12h1_transcript_9899;12h1_transcript_29300;12h1_transcript_6520	14	12h1_transcript_10201;12h1_transcript_18053;12h1_transcript_18674;12h1_transcript_19995;12h1_transcript_31336;12h1_transcript_14028;12h1_transcript_5935;12h1_transcript_5021;12h1_transcript_9899;12h1_transcript_6520	10	12h1_transcript_21226;12h1_transcript_7658;12h1_transcript_6382;12h1_transcript_29300	4	https:\\www.genome.jp\dbget-bin\www_bget?map04144
ko03040	Spliceosome	24/1240 1.93548387096774%	647/11709 5.52566401913058%	1	1	12h1_transcript_10201;12h1_transcript_18053;12h1_transcript_18674;12h1_transcript_19995;12h1_transcript_28482;12h1_transcript_10190;12h1_transcript_27868;12h1_transcript_6369;12h1_transcript_5659;12h1_transcript_2838;12h1_transcript_13445;12h1_transcript_21108;12h1_transcript_23966;12h1_transcript_24792;12h1_transcript_19661;12h1_transcript_3456;12h1_transcript_29229;12h1_transcript_60;12h1_trans…	24	12h1_transcript_10201;12h1_transcript_18053;12h1_transcript_18674;12h1_transcript_19995;12h1_transcript_28482;12h1_transcript_10190;12h1_transcript_27868;12h1_transcript_2838;12h1_transcript_13445;12h1_transcript_21108;12h1_transcript_24792;12h1_transcript_19661;12h1_transcript_29229;12h1_transcript_1883;12h1_transcript_13016;12h1_transcript_20545	16	12h1_transcript_6369;12h1_transcript_5659;12h1_transcript_23966;12h1_transcript_3456;12h1_transcript_60;12h1_transcript_13427;12h1_transcript_20730;12h1_transcript_17998	8	https:\\www.genome.jp\dbget-bin\www_bget?map03040
